# Supplementary material for: POGLUT2 and POGLUT3 O-glucosylate multiple EGF repeats in fibrillin-1, -2, and LTBP1 and promote secretion of fibrillin-1
Source: J Biol Chem. 2021 Aug 17;297(3):101055. doi: 10.1016/j.jbc.2021.101055 (PMC8405936; doi:10.1016/j.jbc.2021.101055)
Supplement: Supplemental Table S37 [file mmc35.xlsx]

## Sheet: Sheet1
Table S37: Trypsin digestion of recombinant human FBN2-N EGF12 mutant expressed in WT HEK293T cells.
Each tab is a biological replicate. Only EGF12 is analyzed.

## Sheet: DW_021921_1
Query #:z	Protein Rank	Peptide < ProteinMetrics Confidential >	Starting position	Glycans NHFAGNa	Modification Type(s)	Observed m/z	z	Observed (M+H)	Calc. mass (M+H)	Off-by-x error	Mass error (ppm)	Cleavage	Score	Delta	Delta Mod	|Log Prob|	# of unique peptides	Protein Name	Protein DB number	Comment	Scan #	Scan Time
05377:2	1	R.NTPGSFVC[+57.021]TC[+57.021]PPGYVFR.T	828		C[+57]*2	979.951	2	1958.9	1958.89	0	3.4	Specific	590.58	590.58	590.58	9.37	206	>Fibrillin-2 N-term	1	DW021921_1.4908.4908.2	controllerType=0 controllerNumber=1 scan=4908	12.8284
05444:2	1	R.NTPGSFVC[+57.021]TC[+57.021]PPGYVFR.T	828		C[+57]*2	979.95	2	1958.89	1958.89	0	2	Specific	676.44	676.44	676.44	11.37	206	>Fibrillin-2 N-term	1	DW021921_1.4958.4958.2	controllerType=0 controllerNumber=1 scan=4958	12.9457
05274:2	1	R.NT[+162.053]PGSFVC[+57.021]TC[+57.021]PPGYVFR.T	828	Hex(1)	C[+57]*2, T[+162]	1060.98	2	2120.95	2120.94	0	2.6	Specific	474.89	474.89	2.9	7.97	206	>Fibrillin-2 N-term	1	DW021921_1.4821.4821.2	controllerType=0 controllerNumber=1 scan=4821	12.6247
05212:3	1	R.NTPGS[+162.053]FVC[+57.021]TC[+57.021]PPGYVFR.T	828	Hex(1)	C[+57]*2, S[+162]	707.655	3	2120.95	2120.94	0	4.1	Specific	649.4	649.4	5.91	10.37	206	>Fibrillin-2 N-term	1	DW021921_1.4768.4768.3	controllerType=0 controllerNumber=1 scan=4768	12.5033
05201:2	1	R.NTPGS[+162.053]FVC[+57.021]TC[+57.021]PPGYVFR.T	828	Hex(1)	C[+57]*2, S[+162]	1060.98	2	2120.95	2120.94	0	3.8	Specific	675.28	675.28	0	11.37	206	>Fibrillin-2 N-term	1	DW021921_1.4758.4758.2	controllerType=0 controllerNumber=1 scan=4758	12.4796
05087:3	1	R.NTPGS[+162.053]FVC[+57.021]TC[+57.021]PPGYVFR.T	828	Hex(1)	C[+57]*2, S[+162]	707.655	3	2120.95	2120.94	0	3.9	Specific	694.41	694.41	0	11.37	206	>Fibrillin-2 N-term	1	DW021921_1.4660.4660.3	controllerType=0 controllerNumber=1 scan=4660	12.2525
05149:3	1	R.NTPGS[+162.053]FVC[+57.021]TC[+57.021]PPGYVFR.T	828	Hex(1)	C[+57]*2, S[+162]	707.654	3	2120.95	2120.94	0	3.4	Specific	706.38	706.38	0	12.37	206	>Fibrillin-2 N-term	1	DW021921_1.4713.4713.3	controllerType=0 controllerNumber=1 scan=4713	12.3759
05082:2	1	R.NTPGS[+162.053]FVC[+57.021]TC[+57.021]PPGYVFR.T	828	Hex(1)	C[+57]*2, S[+162]	1060.98	2	2120.95	2120.94	0	4.5	Specific	738.06	738.06	0	11.5	206	>Fibrillin-2 N-term	1	DW021921_1.4654.4654.2	controllerType=0 controllerNumber=1 scan=4654	12.2378
05138:2	1	R.NTPGS[+162.053]FVC[+57.021]TC[+57.021]PPGYVFR.T	828	Hex(1)	C[+57]*2, S[+162]	1060.98	2	2120.95	2120.94	0	3.8	Specific	804.95	804.95	0	14.37	206	>Fibrillin-2 N-term	1	DW021921_1.4702.4702.2	controllerType=0 controllerNumber=1 scan=4702	12.3511
05208:2	1	R.N[+15.995]T[+162.053]PGSFVC[+57.021]TC[+57.021]PPGYVFR.T	828	Hex(1)	C[+57]*2, N[+16], T[+162]	1068.97	2	2136.94	2136.94	0	1.7	Specific	387.17	387.17	2.9	7.56	206	>Fibrillin-2 N-term	1	DW021921_1.4764.4764.2	controllerType=0 controllerNumber=1 scan=4764	12.4927
05064:2	1	R.N[+15.995]T[+162.053]PGSFVC[+57.021]TC[+57.021]PPGYVFR.T	828	Hex(1)	C[+57]*2, N[+16], T[+162]	1068.98	2	2136.94	2136.94	0	3.7	Specific	585.05	585.05	2.9	9.37	206	>Fibrillin-2 N-term	1	DW021921_1.4639.4639.2	controllerType=0 controllerNumber=1 scan=4639	12.2034
05140:3	1	R.N[+15.995]TPGS[+162.053]FVC[+57.021]TC[+57.021]PPGYVFR.T	828	Hex(1)	C[+57]*2, N[+16], S[+162]	712.985	3	2136.94	2136.94	0	1.9	Specific	608.36	608.36	4	10.37	206	>Fibrillin-2 N-term	1	DW021921_1.4704.4704.3	controllerType=0 controllerNumber=1 scan=4704	12.3544
05077:3	1	R.N[+15.995]T[+162.053]PGSFVC[+57.021]TC[+57.021]PPGYVFR.T	828	Hex(1)	C[+57]*2, N[+16], T[+162]	712.987	3	2136.95	2136.94	0	4.3	Specific	624.05	624.05	2.9	9.5	206	>Fibrillin-2 N-term	1	DW021921_1.4651.4651.3	controllerType=0 controllerNumber=1 scan=4651	12.2313
05125:2	1	R.N[+15.995]TPGS[+162.053]FVC[+57.021]TC[+57.021]PPGYVFR.T	828	Hex(1)	C[+57]*2, N[+16], S[+162]	1068.98	2	2136.94	2136.94	0	3.3	Specific	744.06	744.06	4.13	12.37	206	>Fibrillin-2 N-term	1	DW021921_1.4691.4691.2	controllerType=0 controllerNumber=1 scan=4691	12.3253
Other Peptides
04379:3	1	R.SATAGSEGGFLAPEYR.E	49			538.259	3	1612.76	1612.76	0	0.9	Specific	219.68	219.68	219.68	1.61	206	>Fibrillin-2 N-term	1	DW021921_1.4091.4091.4	controllerType=0 controllerNumber=1 scan=4091	10.936
04356:3	1	R.SATAGSEGGFLAPEYR.E	49			538.259	3	1612.76	1612.76	0	1.5	Specific	464.74	442.34	442.34	6.53	206	>Fibrillin-2 N-term	1	DW021921_1.4076.4076.3	controllerType=0 controllerNumber=1 scan=4076	10.903
04661:2	1	R.SATAGSEGGFLAPEYR.E	49			806.885	2	1612.76	1612.76	0	2.1	Specific	491.87	491.87	491.87	8.08	206	>Fibrillin-2 N-term	1	DW021921_1.4324.4324.2	controllerType=0 controllerNumber=1 scan=4324	11.4694
04295:3	1	R.SATAGSEGGFLAPEYR.E	49			538.259	3	1612.76	1612.76	0	1.9	Specific	524.46	524.46	524.46	8.24	206	>Fibrillin-2 N-term	1	DW021921_1.4027.4027.3	controllerType=0 controllerNumber=1 scan=4027	10.7918
04561:2	1	R.SATAGSEGGFLAPEYR.E	49			806.886	2	1612.76	1612.76	0	2.4	Specific	557.99	557.99	557.99	8.24	206	>Fibrillin-2 N-term	1	DW021921_1.4238.4238.2	controllerType=0 controllerNumber=1 scan=4238	11.2706
04495:2	1	R.SATAGSEGGFLAPEYR.E	49			806.885	2	1612.76	1612.76	0	2.1	Specific	663.45	663.45	663.45	11.37	206	>Fibrillin-2 N-term	1	DW021921_1.4182.4182.2	controllerType=0 controllerNumber=1 scan=4182	11.1432
04423:2	1	R.SATAGSEGGFLAPEYR.E	49			806.885	2	1612.76	1612.76	0	1.5	Specific	817.76	814.06	814.06	14.37	206	>Fibrillin-2 N-term	1	DW021921_1.4123.4123.2	controllerType=0 controllerNumber=1 scan=4123	11.0074
04274:2	1	R.SATAGSEGGFLAPEYR.E	49			806.886	2	1612.76	1612.76	0	2.5	Specific	870.6	870.6	870.6	15.37	206	>Fibrillin-2 N-term	1	DW021921_1.4011.4011.2	controllerType=0 controllerNumber=1 scan=4011	10.7555
04341:2	1	R.SATAGSEGGFLAPEYR.E	49			806.886	2	1612.76	1612.76	0	2.3	Specific	875.54	875.54	875.54	15.37	206	>Fibrillin-2 N-term	1	DW021921_1.4064.4064.2	controllerType=0 controllerNumber=1 scan=4064	10.8773
04239:3	1	R.SATAGSEGGFLAPEYREEGAAVASR.V	49			828.401	3	2483.19	2483.18	0	3.2	Specific	983.47	983.47	983.47	15.28	206	>Fibrillin-2 N-term	1	DW021921_1.3983.3983.3	controllerType=0 controllerNumber=1 scan=3983	10.6913
04302:3	1	R.SATAGSEGGFLAPEYREEGAAVASR.V	49			828.4	3	2483.18	2483.18	0	2.1	Specific	1128.79	1128.79	1128.79	18.28	206	>Fibrillin-2 N-term	1	DW021921_1.4033.4033.3	controllerType=0 controllerNumber=1 scan=4033	10.806
01880:3	1	R.RGQQDVLRGPNVC[+57.021]GSR.F	77		C[+57]	600.309	3	1798.91	1798.91	0	1.3	Specific	184.18	184.18	184.18	1.51	206	>Fibrillin-2 N-term	1	DW021921_1.2078.2078.3	controllerType=0 controllerNumber=1 scan=2078	6.3003
02595:3	1	R.GQQDVLRGPNVC[+57.021]GSR.F	78		C[+57]	548.275	3	1642.81	1642.81	0	2.1	Specific	507.79	507.79	507.79	7.51	206	>Fibrillin-2 N-term	1	DW021921_1.2643.2643.3	controllerType=0 controllerNumber=1 scan=2643	7.6184
03225:3	1	R.FHSYC[+57.021]C[+57.021]PGWK.T	93		C[+57]*2	447.856	3	1341.55	1341.55	0	3.1	Specific	199.93	199.93	199.93	1.59	206	>Fibrillin-2 N-term	1	DW021921_1.3157.3157.2	controllerType=0 controllerNumber=1 scan=3157	8.7935
03284:3	1	R.FHSYC[+57.021]C[+57.021]PGWK.T	93		C[+57]*2	447.856	3	1341.55	1341.55	0	1.5	Specific	304.14	304.14	304.14	2.53	206	>Fibrillin-2 N-term	1	DW021921_1.3202.3202.3	controllerType=0 controllerNumber=1 scan=3202	8.8982
03112:3	1	R.FHSYC[+57.021]C[+57.021]PGWK.T	93		C[+57]*2	447.856	3	1341.55	1341.55	0	1.8	Specific	368.66	368.66	368.66	4.85	206	>Fibrillin-2 N-term	1	DW021921_1.3072.3072.3	controllerType=0 controllerNumber=1 scan=3072	8.5932
02915:3	1	R.FHSYC[+57.021]C[+57.021]PGWK.T	93		C[+57]*2	447.856	3	1341.55	1341.55	0	1.4	Specific	487.82	487.82	487.82	4.14	206	>Fibrillin-2 N-term	1	DW021921_1.2909.2909.3	controllerType=0 controllerNumber=1 scan=2909	8.2282
02983:3	1	R.FHSYC[+57.021]C[+57.021]PGWK.T	93		C[+57]*2	447.856	3	1341.55	1341.55	0	1.5	Specific	503.69	503.69	503.69	5.64	206	>Fibrillin-2 N-term	1	DW021921_1.2965.2965.3	controllerType=0 controllerNumber=1 scan=2965	8.3542
02928:2	1	R.FHSYC[+57.021]C[+57.021]PGWK.T	93		C[+57]*2	671.278	2	1341.55	1341.55	0	-1.3	Specific	557.41	557.41	557.41	2.74	206	>Fibrillin-2 N-term	1	DW021921_1.2920.2920.2	controllerType=0 controllerNumber=1 scan=2920	8.2539
02847:3	1	R.FHSYC[+57.021]C[+57.021]PGWK.T	93		C[+57]*2	447.856	3	1341.55	1341.55	0	2	Specific	561.77	561.77	561.77	6.93	206	>Fibrillin-2 N-term	1	DW021921_1.2854.2854.3	controllerType=0 controllerNumber=1 scan=2854	8.1049
02783:3	1	R.FHSYC[+57.021]C[+57.021]PGWK.T	93		C[+57]*2	447.856	3	1341.55	1341.55	0	1.9	Specific	596.16	596.16	596.16	7.11	206	>Fibrillin-2 N-term	1	DW021921_1.2801.2801.3	controllerType=0 controllerNumber=1 scan=2801	7.9819
02797:2	1	R.FHSYC[+57.021]C[+57.021]PGWK.T	93		C[+57]*2	671.28	2	1341.55	1341.55	0	1.4	Specific	668.28	668.28	668.28	8.2	206	>Fibrillin-2 N-term	1	DW021921_1.2812.2812.2	controllerType=0 controllerNumber=1 scan=2812	8.0069
02860:2	1	R.FHSYC[+57.021]C[+57.021]PGWK.T	93		C[+57]*2	671.279	2	1341.55	1341.55	0	1.1	Specific	807.78	768.59	768.59	11.2	206	>Fibrillin-2 N-term	1	DW021921_1.2865.2865.2	controllerType=0 controllerNumber=1 scan=2865	8.1306
02824:3	1	R.FHSYC[+57.021]C[+57.021]PGW[+15.995]K.T	93		C[+57]*2, W[+16]	453.187	3	1357.54	1357.55	0	-0.2	Specific	347.69	347.69	241.79	1.83	206	>Fibrillin-2 N-term	1	DW021921_1.2837.2837.3	controllerType=0 controllerNumber=1 scan=2837	8.0643
02509:3	1	R.FHSYC[+57.021]C[+57.021]PGW[+15.995]K.T	93		C[+57]*2, W[+16]	453.187	3	1357.55	1357.55	0	1.8	Specific	417.12	417.12	352.07	5.31	206	>Fibrillin-2 N-term	1	DW021921_1.2580.2580.3	controllerType=0 controllerNumber=1 scan=2580	7.4743
02448:3	1	R.FHSYC[+57.021]C[+57.021]PGW[+15.995]K.T	93		C[+57]*2, W[+16]	453.187	3	1357.55	1357.55	0	0.6	Specific	420.68	420.68	341.25	3.81	206	>Fibrillin-2 N-term	1	DW021921_1.2529.2529.3	controllerType=0 controllerNumber=1 scan=2529	7.3541
04871:2	1	K.TLPGGNQC[+57.021]IVPIC[+57.021]R.N	103		C[+57]*2	792.906	2	1584.81	1584.8	0	4.2	Specific	490.73	490.73	490.73	8.08	206	>Fibrillin-2 N-term	1	DW021921_1.4491.4491.2	controllerType=0 controllerNumber=1 scan=4491	11.8574
04671:2	1	K.TLPGGNQC[+57.021]IVPIC[+57.021]R.N	103		C[+57]*2	792.905	2	1584.8	1584.8	0	3	Specific	546.53	546.53	546.53	8.24	206	>Fibrillin-2 N-term	1	DW021921_1.4332.4332.2	controllerType=0 controllerNumber=1 scan=4332	11.4882
04498:3	1	K.TLPGGNQC[+57.021]IVPIC[+57.021]R.N	103		C[+57]*2	528.939	3	1584.8	1584.8	0	2.8	Specific	562.82	562.82	562.82	9.37	206	>Fibrillin-2 N-term	1	DW021921_1.4186.4186.3	controllerType=0 controllerNumber=1 scan=4186	11.1538
04601:2	1	K.TLPGGNQC[+57.021]IVPIC[+57.021]R.N	103		C[+57]*2	792.905	2	1584.8	1584.8	0	2.4	Specific	566.64	566.64	566.64	9.37	206	>Fibrillin-2 N-term	1	DW021921_1.4273.4273.2	controllerType=0 controllerNumber=1 scan=4273	11.3533
04436:3	1	K.TLPGGNQC[+57.021]IVPIC[+57.021]R.N	103		C[+57]*2	528.938	3	1584.8	1584.8	0	1.6	Specific	580.27	580.27	580.27	9.37	206	>Fibrillin-2 N-term	1	DW021921_1.4134.4134.3	controllerType=0 controllerNumber=1 scan=4134	11.0326
04540:2	1	K.TLPGGNQC[+57.021]IVPIC[+57.021]R.N	103		C[+57]*2	792.905	2	1584.8	1584.8	0	2.8	Specific	586.2	586.2	586.2	9.37	206	>Fibrillin-2 N-term	1	DW021921_1.4219.4219.2	controllerType=0 controllerNumber=1 scan=4219	11.2283
04406:2	1	K.TLPGGNQC[+57.021]IVPIC[+57.021]R.N	103		C[+57]*2	792.905	2	1584.8	1584.8	0	2.3	Specific	607.87	607.87	607.87	10.37	206	>Fibrillin-2 N-term	1	DW021921_1.4110.4110.2	controllerType=0 controllerNumber=1 scan=4110	10.9802
04471:2	1	K.TLPGGNQC[+57.021]IVPIC[+57.021]R.N	103		C[+57]*2	792.905	2	1584.8	1584.8	0	3	Specific	617.46	617.46	617.46	10.37	206	>Fibrillin-2 N-term	1	DW021921_1.4163.4163.2	controllerType=0 controllerNumber=1 scan=4163	11.1011
04872:2	1	K.TLPGGN[+0.984]QC[+57.021]IVPIC[+57.021]R.N	103		C[+57]*2, N[+1]	793.399	2	1585.79	1585.78	0	5.8	Specific	500.94	500.94	500.94	7.21	206	>Fibrillin-2 N-term	1	DW021921_1.4491.4491.2	controllerType=0 controllerNumber=1 scan=4491	11.8574
03272:3	1	R.NSC[+57.021]GDGFC[+57.021]SRPNMC[+57.021]TC[+57.021]SSGQISSTC[+57.021]GSK.S	117		C[+57]*5	1034.74	3	3102.2	3102.19	0	1.8	Specific	713.45	713.45	713.45	10.93	206	>Fibrillin-2 N-term	1	DW021921_1.3192.3192.3	controllerType=0 controllerNumber=1 scan=3192	8.8751
03102:3	1	R.NSC[+57.021]GDGFC[+57.021]SRPNMC[+57.021]TC[+57.021]SSGQISSTC[+57.021]GSK.S	117		C[+57]*5	1034.74	3	3102.2	3102.19	0	3.1	Specific	1160	1160	1160	19.93	206	>Fibrillin-2 N-term	1	DW021921_1.3065.3065.3	controllerType=0 controllerNumber=1 scan=3065	8.5781
03032:3	1	R.NSC[+57.021]GDGFC[+57.021]SRPNMC[+57.021]TC[+57.021]SSGQISSTC[+57.021]GSK.S	117		C[+57]*5	1034.74	3	3102.2	3102.19	0	2.9	Specific	1169.96	1169.96	1169.96	19.93	206	>Fibrillin-2 N-term	1	DW021921_1.3010.3010.3	controllerType=0 controllerNumber=1 scan=3010	8.4521
03034:3	1	R.NSC[+57.021]GDGFC[+57.021]SRPN[+15.995]MC[+57.021]TC[+57.021]SSGQISSTC[+57.021]GSK.S	117		C[+57]*5, N[+16]	1040.07	3	3118.19	3118.18	0	1.8	Specific	394.85	394.85	4	6.11	206	>Fibrillin-2 N-term	1	DW021921_1.3012.3012.3	controllerType=0 controllerNumber=1 scan=3012	8.4564
03547:3	1	R.N[+0.984]SC[+57.021]GDGFC[+57.021]SRPNMC[+57.021]TC[+57.021]SSGQISSTC[+57.021]GSK.S	117		C[+57]*5, N[+1]	1035.07	3	3103.19	3103.17	0	5.1	Specific	496.2	496.2	114.25	5.76	206	>Fibrillin-2 N-term	1	DW021921_1.3418.3418.3	controllerType=0 controllerNumber=1 scan=3418	9.397
02503:3	1	R.NSC[+57.021]GDGFC[+57.021]SRPN[+15.995]MC[+57.021]TC[+57.021]SSGQISSTC[+57.021]GSK.S	117		C[+57]*5, N[+16]	1040.07	3	3118.2	3118.18	0	4.1	Specific	536.96	536.96	4	6.79	206	>Fibrillin-2 N-term	1	DW021921_1.2573.2573.3	controllerType=0 controllerNumber=1 scan=2573	7.4572
02180:3	1	R.PNMC[+57.021]TC[+57.021]SSGQISSTC[+57.021]GSK.S	127		C[+57]*3	654.6	3	1961.79	1961.78	0	1.9	Specific	571.81	571.81	571.81	8.56	206	>Fibrillin-2 N-term	1	DW021921_1.2312.2312.3	controllerType=0 controllerNumber=1 scan=2312	6.8469
02236:3	1	R.PNMC[+57.021]TC[+57.021]SSGQISSTC[+57.021]GSK.S	127		C[+57]*3	654.6	3	1961.79	1961.78	0	1.8	Specific	594.32	594.32	594.32	8.56	206	>Fibrillin-2 N-term	1	DW021921_1.2360.2360.3	controllerType=0 controllerNumber=1 scan=2360	6.9612
02251:2	1	R.PNMC[+57.021]TC[+57.021]SSGQISSTC[+57.021]GSK.S	127		C[+57]*3	981.397	2	1961.79	1961.78	0	2.6	Specific	640.95	640.95	640.95	9.56	206	>Fibrillin-2 N-term	1	DW021921_1.2371.2371.2	controllerType=0 controllerNumber=1 scan=2371	6.9861
02189:2	1	R.PNMC[+57.021]TC[+57.021]SSGQISSTC[+57.021]GSK.S	127		C[+57]*3	981.398	2	1961.79	1961.78	0	3.2	Specific	813.73	813.73	813.73	13.56	206	>Fibrillin-2 N-term	1	DW021921_1.2320.2320.2	controllerType=0 controllerNumber=1 scan=2320	6.8667
00534:3	1	R.C[+57.021][-17.027]MNGGT[+146.058]C[+57.021]ADDHC[+57.021]QC[+57.021]QK.G	153	Fuc(1)	C[-17][+57]*4, T[+146]	690.909	3	2070.71	2070.71	0	2	Specific	127.23	127.23	127.23	2.54	206	>Fibrillin-2 N-term	1	DW021921_1.951.951.3	controllerType=0 controllerNumber=1 scan=951	3.6323
02254:3	1	R.C[+57.021][-17.027]MNGGT[+146.058]C[+57.021]ADDHC[+57.021]QC[+57.021]QK.G	153	Fuc(1)	C[-17][+57]*4, T[+146]	690.91	3	2070.71	2070.71	0	3.3	Specific	366.86	366.86	366.86	7.56	206	>Fibrillin-2 N-term	1	DW021921_1.2374.2374.3	controllerType=0 controllerNumber=1 scan=2374	6.9926
02232:2	1	R.C[+57.021][-17.027]MNGGT[+146.058]C[+57.021]ADDHC[+57.021]QC[+57.021]QK.G	153	Fuc(1)	C[-17][+57]*4, T[+146]	1035.86	2	2070.72	2070.71	0	4.1	Specific	436.17	436.17	436.17	6.81	206	>Fibrillin-2 N-term	1	DW021921_1.2356.2356.2	controllerType=0 controllerNumber=1 scan=2356	6.9505
00518:3	1	R.C[+57.021]MN[+0.984]GGT[+146.058]C[+57.021]ADDHC[+57.021]QC[+57.021]QK.G	153	Fuc(1)	C[+57]*4, N[+1], T[+146]	696.913	3	2088.72	2088.72	0	2.2	Specific	893.04	893.04	586.52	15.37	206	>Fibrillin-2 N-term	1	DW021921_1.936.936.3	controllerType=0 controllerNumber=1 scan=936	3.5978
02560:2	1	R.C[+57.021][-17.027]MN[+0.984]GGT[+146.058]C[+57.021]ADDHC[+57.021]QC[+57.021]QK.G	153	Fuc(1)	C[-17][+57]*4, N[+1], T[+146]	1036.35	2	2071.69	2071.69	0	1.2	Specific	225.98	225.98	225.98	2.53	206	>Fibrillin-2 N-term	1	DW021921_1.2616.2616.2	controllerType=0 controllerNumber=1 scan=2616	7.5572
00462:3	1	R.C[+57.021]M[+15.995]N[+0.984]GGT[+146.058]C[+57.021]ADDHC[+57.021]QC[+57.021]QK.G	153	Fuc(1)	C[+57]*4, M[+16], N[+1], T[+146]	702.245	3	2104.72	2104.71	0	2.9	Specific	254.52	254.52	36.36	5.22	206	>Fibrillin-2 N-term	1	DW021921_1.890.890.3	controllerType=0 controllerNumber=1 scan=890	3.4872
03663:2	1	K.GYIGTYC[+57.021]GQPVC[+57.021]ENGC[+57.021]QNGGR.C	169		C[+57]*3	1173.99	2	2346.97	2346.96	0	3.8	Specific	327.6	327.6	327.6	5.2	206	>Fibrillin-2 N-term	1	DW021921_1.3510.3510.2	controllerType=0 controllerNumber=1 scan=3510	9.6096
03747:3	1	K.GYIGTYC[+57.021]GQPVC[+57.021]ENGC[+57.021]QNGGR.C	169		C[+57]*3	782.99	3	2346.96	2346.96	0	-3.6	Specific	673.23	673.23	673.23	8.63	206	>Fibrillin-2 N-term	1	DW021921_1.3580.3580.3	controllerType=0 controllerNumber=1 scan=3580	9.7726
03582:2	1	K.GYIGTYC[+57.021]GQPVC[+57.021]ENGC[+57.021]QNGGR.C	169		C[+57]*3	1173.99	2	2346.97	2346.96	0	2.9	Specific	701.71	701.71	701.71	11.79	206	>Fibrillin-2 N-term	1	DW021921_1.3445.3445.2	controllerType=0 controllerNumber=1 scan=3445	9.4583
03682:3	1	K.GYIGTYC[+57.021]GQPVC[+57.021]ENGC[+57.021]QNGGR.C	169		C[+57]*3	782.995	3	2346.97	2346.96	0	2.2	Specific	804.32	804.32	804.32	13.79	206	>Fibrillin-2 N-term	1	DW021921_1.3526.3526.3	controllerType=0 controllerNumber=1 scan=3526	9.6468
03549:3	1	K.GYIGTYC[+57.021]GQPVC[+57.021]ENGC[+57.021]QNGGR.C	169		C[+57]*3	782.996	3	2346.97	2346.96	0	4.3	Specific	808.84	808.84	808.84	12.91	206	>Fibrillin-2 N-term	1	DW021921_1.3419.3419.3	controllerType=0 controllerNumber=1 scan=3419	9.3991
03611:3	1	K.GYIGTYC[+57.021]GQPVC[+57.021]ENGC[+57.021]QNGGR.C	169		C[+57]*3	782.996	3	2346.97	2346.96	0	3.4	Specific	892.24	892.24	892.24	14.79	206	>Fibrillin-2 N-term	1	DW021921_1.3470.3470.3	controllerType=0 controllerNumber=1 scan=3470	9.517
03842:2	1	K.GYIGTYC[+57.021]GQPVC[+57.021]EN[+0.984]GC[+57.021]QNGGR.C	169		C[+57]*3, N[+1]	1174.48	2	2347.95	2347.95	0	2.6	Specific	460.99	460.99	53.09	7.38	206	>Fibrillin-2 N-term	1	DW021921_1.3652.3652.2	controllerType=0 controllerNumber=1 scan=3652	9.9373
04030:3	1	K.GYIGTYC[+57.021]GQPVC[+57.021]ENGC[+57.021]QN[+0.984]GGR.C	169		C[+57]*3, N[+1]	783.32	3	2347.95	2347.95	0	-1.5	Specific	592.01	592.01	98.81	6.63	206	>Fibrillin-2 N-term	1	DW021921_1.3804.3804.3	controllerType=0 controllerNumber=1 scan=3804	10.2836
03911:2	1	K.GYIGTYC[+57.021]GQPVC[+57.021]EN[+0.984]GC[+57.021]QNGGR.C	169		C[+57]*3, N[+1]	1174.48	2	2347.96	2347.95	0	3.4	Specific	596.28	596.28	36.09	8.79	206	>Fibrillin-2 N-term	1	DW021921_1.3705.3705.2	controllerType=0 controllerNumber=1 scan=3705	10.0606
04094:3	1	K.GYIGTYC[+57.021]GQPVC[+57.021]ENGC[+57.021]QN[+0.984]GGR.C	169		C[+57]*3, N[+1]	783.32	3	2347.94	2347.95	0	-1.9	Specific	625.2	625.2	125.89	7.63	206	>Fibrillin-2 N-term	1	DW021921_1.3859.3859.3	controllerType=0 controllerNumber=1 scan=3859	10.4088
03967:3	1	K.GYIGTYC[+57.021]GQPVC[+57.021]ENGC[+57.021]QN[+0.984]GGR.C	169		C[+57]*3, N[+1]	783.323	3	2347.95	2347.95	0	2.3	Specific	713.2	713.2	40.57	11.79	206	>Fibrillin-2 N-term	1	DW021921_1.3750.3750.3	controllerType=0 controllerNumber=1 scan=3750	10.1622
03748:3	1	K.GYIGTYC[+57.021]GQPVC[+57.021]EN[+0.984]GC[+57.021]QNGGR.C	169		C[+57]*3, N[+1]	783.325	3	2347.96	2347.95	0	4.7	Specific	768.37	768.37	116.04	11.91	206	>Fibrillin-2 N-term	1	DW021921_1.3580.3580.3	controllerType=0 controllerNumber=1 scan=3580	9.7726
03818:3	1	K.GYIGTYC[+57.021]GQPVC[+57.021]EN[+0.984]GC[+57.021]QNGGR.C	169		C[+57]*3, N[+1]	783.323	3	2347.96	2347.95	0	3	Specific	863.63	863.63	148.52	14.79	206	>Fibrillin-2 N-term	1	DW021921_1.3636.3636.3	controllerType=0 controllerNumber=1 scan=3636	9.9015
03894:3	1	K.GYIGTYC[+57.021]GQPVC[+57.021]ENGC[+57.021]QN[+0.984]GGR.C	169		C[+57]*3, N[+1]	783.323	3	2347.95	2347.95	0	2.3	Specific	874.31	874.31	17.47	14.79	206	>Fibrillin-2 N-term	1	DW021921_1.3691.3691.3	controllerType=0 controllerNumber=1 scan=3691	10.0286
04198:2	1	R.C[+57.021]AC[+57.021]VYGFTGPQC[+57.021]ER.D	196		C[+57]*3	852.853	2	1704.7	1704.69	0	3.2	Specific	156.51	156.51	156.51	2.29	206	>Fibrillin-2 N-term	1	DW021921_1.3947.3947.2	controllerType=0 controllerNumber=1 scan=3947	10.6091
04066:2	1	R.C[+57.021]AC[+57.021]VYGFTGPQC[+57.021]ER.D	196		C[+57]*3	852.852	2	1704.7	1704.69	0	2.6	Specific	382.73	382.73	382.73	6.29	206	>Fibrillin-2 N-term	1	DW021921_1.3836.3836.2	controllerType=0 controllerNumber=1 scan=3836	10.3551
04004:2	1	R.C[+57.021]AC[+57.021]VYGFTGPQC[+57.021]ER.D	196		C[+57]*3	852.852	2	1704.7	1704.69	0	2.6	Specific	491.73	491.73	491.73	8.08	206	>Fibrillin-2 N-term	1	DW021921_1.3781.3781.2	controllerType=0 controllerNumber=1 scan=3781	10.231
04026:3	1	R.C[+57.021]AC[+57.021]VYGFTGPQC[+57.021]ER.D	196		C[+57]*3	568.904	3	1704.7	1704.69	0	1.9	Specific	658.52	613.47	613.47	10.11	206	>Fibrillin-2 N-term	1	DW021921_1.3801.3801.3	controllerType=0 controllerNumber=1 scan=3801	10.2771
04025:2	1	R.C[+57.021]AC[+57.021]VYGFTGPQC[+57.021]ER.D	196		C[+57]*3	852.852	2	1704.7	1704.69	0	2.1	Specific	672.26	672.26	672.26	11.37	206	>Fibrillin-2 N-term	1	DW021921_1.3800.3800.2	controllerType=0 controllerNumber=1 scan=3800	10.275
03966:3	1	R.C[+57.021]AC[+57.021]VYGFTGPQC[+57.021]ER.D	196		C[+57]*3	568.904	3	1704.7	1704.69	0	2.9	Specific	699.15	661	661	10.11	206	>Fibrillin-2 N-term	1	DW021921_1.3749.3749.3	controllerType=0 controllerNumber=1 scan=3749	10.16
04091:2	1	R.C[+57.021]AC[+57.021]VYGFTGPQC[+57.021]ER.D	196		C[+57]*3	852.852	2	1704.7	1704.69	0	2.9	Specific	702.93	702.93	702.93	12.37	206	>Fibrillin-2 N-term	1	DW021921_1.3856.3856.2	controllerType=0 controllerNumber=1 scan=3856	10.4023
03964:2	1	R.C[+57.021]AC[+57.021]VYGFTGPQC[+57.021]ER.D	196		C[+57]*3	852.852	2	1704.7	1704.69	0	2.7	Specific	732.48	732.48	732.48	12.37	206	>Fibrillin-2 N-term	1	DW021921_1.3747.3747.2	controllerType=0 controllerNumber=1 scan=3747	10.1557
06002:2	1	R.C[+57.021][-17.027]AC[+57.021]VYGFTGPQC[+57.021]ER.D	196		C[-17][+57]*3	844.341	2	1687.67	1687.67	0	4.7	Specific	59.22	59.22	59.22	1.51	206	>Fibrillin-2 N-term	1	DW021921_1.5420.5420.3	controllerType=0 controllerNumber=1 scan=5420	14.0216
05954:2	1	R.C[+57.021][-17.027]AC[+57.021]VYGFTGPQC[+57.021]ER.D	196		C[-17][+57]*3	844.34	2	1687.67	1687.67	0	3.3	Specific	571.34	571.34	571.34	9.37	206	>Fibrillin-2 N-term	1	DW021921_1.5377.5377.2	controllerType=0 controllerNumber=1 scan=5377	13.923
05819:2	1	R.C[+57.021][-17.027]AC[+57.021]VYGFTGPQC[+57.021]ER.D	196		C[-17][+57]*3	844.34	2	1687.67	1687.67	0	3.5	Specific	586.45	586.45	586.45	9.37	206	>Fibrillin-2 N-term	1	DW021921_1.5269.5269.2	controllerType=0 controllerNumber=1 scan=5269	13.6718
05879:2	1	R.C[+57.021][-17.027]AC[+57.021]VYGFTGPQC[+57.021]ER.D	196		C[-17][+57]*3	844.338	2	1687.67	1687.67	0	2.1	Specific	653.96	653.96	653.96	11.37	206	>Fibrillin-2 N-term	1	DW021921_1.5318.5318.2	controllerType=0 controllerNumber=1 scan=5318	13.7868
05647:3	1	R.TGPC[+57.021]FTQVNNQMC[+57.021]QGQLTGIVC[+57.021]TK.T	213		C[+57]*3	914.758	3	2742.26	2742.25	0	5.1	Specific	439.72	439.72	439.72	6.28	206	>Fibrillin-2 N-term	1	DW021921_1.5128.5128.3	controllerType=0 controllerNumber=1 scan=5128	13.3413
05573:3	1	R.TGPC[+57.021]FTQVNNQMC[+57.021]QGQLTGIVC[+57.021]TK.T	213		C[+57]*3	914.751	3	2742.24	2742.25	0	-3.2	Specific	622.04	622.04	622.04	7.63	206	>Fibrillin-2 N-term	1	DW021921_1.5069.5069.3	controllerType=0 controllerNumber=1 scan=5069	13.2039
05398:3	1	R.TGPC[+57.021]FTQVNNQMC[+57.021]QGQLTGIVC[+57.021]TK.T	213		C[+57]*3	914.757	3	2742.26	2742.25	0	3.2	Specific	801.69	801.69	801.69	13.79	206	>Fibrillin-2 N-term	1	DW021921_1.4922.4922.3	controllerType=0 controllerNumber=1 scan=4922	12.8622
05476:3	1	R.TGPC[+57.021]FTQVNNQMC[+57.021]QGQLTGIVC[+57.021]TK.T	213		C[+57]*3	914.756	3	2742.25	2742.25	0	2.4	Specific	807.22	807.22	807.22	13.79	206	>Fibrillin-2 N-term	1	DW021921_1.4985.4985.3	controllerType=0 controllerNumber=1 scan=4985	13.0072
05358:2	1	R.TGPC[+57.021]FTQVNNQMC[+57.021]QGQLTGIVC[+57.021]TK.T	213		C[+57]*3	1371.63	2	2742.26	2742.25	0	4.4	Specific	842.7	842.7	842.7	12.91	206	>Fibrillin-2 N-term	1	DW021921_1.4892.4892.2	controllerType=0 controllerNumber=1 scan=4892	12.7917
05332:3	1	R.TGPC[+57.021]FTQVNNQMC[+57.021]QGQLTGIVC[+57.021]TK.T	213		C[+57]*3	914.757	3	2742.26	2742.25	0	3.7	Specific	865.91	865.91	865.91	14.79	206	>Fibrillin-2 N-term	1	DW021921_1.4869.4869.3	controllerType=0 controllerNumber=1 scan=4869	12.7374
04954:3	1	R.TGPC[+57.021]FTQVN[+15.995]NQMC[+57.021]QGQLTGIVC[+57.021]TK.T	213		C[+57]*3, N[+16]	920.088	3	2758.25	2758.24	0	2.6	Specific	268.82	268.82	0	4.64	206	>Fibrillin-2 N-term	1	DW021921_1.4556.4556.3	controllerType=0 controllerNumber=1 scan=4556	12.009
05390:3	1	R.TGPC[+57.021]FTQVNN[+15.995]QMC[+57.021]QGQLTGIVC[+57.021]TK.T	213		C[+57]*3, N[+16]	920.091	3	2758.26	2758.24	0	5.6	Specific	553.89	553.89	14.2	6.78	206	>Fibrillin-2 N-term	1	DW021921_1.4916.4916.3	controllerType=0 controllerNumber=1 scan=4916	12.8473
05292:3	1	R.TGPC[+57.021]FTQVNNQM[+15.995]C[+57.021]QGQLTGIVC[+57.021]TK.T	213		C[+57]*3, M[+16]	920.087	3	2758.25	2758.24	0	2.3	Specific	631.75	631.75	49.75	9.79	206	>Fibrillin-2 N-term	1	DW021921_1.4838.4838.3	controllerType=0 controllerNumber=1 scan=4838	12.6654
04870:3	1	R.TGPC[+57.021]FTQVNNQM[+15.995]C[+57.021]QGQLTGIVC[+57.021]TK.T	213		C[+57]*3, M[+16]	920.089	3	2758.25	2758.24	0	3.9	Specific	760.5	760.5	65.38	12.79	206	>Fibrillin-2 N-term	1	DW021921_1.4490.4490.3	controllerType=0 controllerNumber=1 scan=4490	11.8552
02697:2	1	K.TLC[+57.021]C[+57.021]ATIGR.A	237		C[+57]*2	526.256	2	1051.51	1051.5	0	3.1	Specific	443.07	443.07	443.07	5.53	206	>Fibrillin-2 N-term	1	DW021921_1.2726.2726.2	controllerType=0 controllerNumber=1 scan=2726	7.8084
02352:2	1	K.TLC[+57.021]C[+57.021]ATIGR.A	237		C[+57]*2	526.255	2	1051.5	1051.5	0	1.4	Specific	475.83	475.83	475.83	5.73	206	>Fibrillin-2 N-term	1	DW021921_1.2453.2453.2	controllerType=0 controllerNumber=1 scan=2453	7.1774
02626:2	1	K.TLC[+57.021]C[+57.021]ATIGR.A	237		C[+57]*2	526.256	2	1051.5	1051.5	0	2.2	Specific	480.35	480.35	480.35	7.08	206	>Fibrillin-2 N-term	1	DW021921_1.2668.2668.2	controllerType=0 controllerNumber=1 scan=2668	7.6778
02554:2	1	K.TLC[+57.021]C[+57.021]ATIGR.A	237		C[+57]*2	526.256	2	1051.5	1051.5	0	1.6	Specific	525.27	525.27	525.27	5.98	206	>Fibrillin-2 N-term	1	DW021921_1.2612.2612.2	controllerType=0 controllerNumber=1 scan=2612	7.5485
02481:2	1	K.TLC[+57.021]C[+57.021]ATIGR.A	237		C[+57]*2	526.256	2	1051.5	1051.5	0	2.3	Specific	543.21	543.21	543.21	7.24	206	>Fibrillin-2 N-term	1	DW021921_1.2557.2557.2	controllerType=0 controllerNumber=1 scan=2557	7.4206
02411:2	1	K.TLC[+57.021]C[+57.021]ATIGR.A	237		C[+57]*2	526.256	2	1051.5	1051.5	0	2.2	Specific	562.66	562.66	562.66	8.37	206	>Fibrillin-2 N-term	1	DW021921_1.2502.2502.2	controllerType=0 controllerNumber=1 scan=2502	7.2929
03362:3	1	R.AWGHPC[+57.021]EMC[+57.021]PAQPQPC[+57.021]R.R	246		C[+57]*3	694.625	3	2081.86	2081.86	0	2.2	Specific	444.5	444.5	444.5	7.97	206	>Fibrillin-2 N-term	1	DW021921_1.3268.3268.3	controllerType=0 controllerNumber=1 scan=3268	9.05
03265:3	1	R.AWGHPC[+57.021]EMC[+57.021]PAQPQPC[+57.021]R.R	246		C[+57]*3	694.624	3	2081.86	2081.86	0	1.2	Specific	518.44	518.44	518.44	6.85	206	>Fibrillin-2 N-term	1	DW021921_1.3187.3187.3	controllerType=0 controllerNumber=1 scan=3187	8.8643
02999:3	1	R.AWGHPC[+57.021]EMC[+57.021]PAQPQPC[+57.021]R.R	246		C[+57]*3	694.624	3	2081.86	2081.86	0	1.2	Specific	644.36	644.36	644.36	9.14	206	>Fibrillin-2 N-term	1	DW021921_1.2979.2979.3	controllerType=0 controllerNumber=1 scan=2979	8.3841
03130:3	1	R.AWGHPC[+57.021]EMC[+57.021]PAQPQPC[+57.021]R.R	246		C[+57]*3	694.626	3	2081.86	2081.86	0	3	Specific	645.52	645.52	645.52	10.37	206	>Fibrillin-2 N-term	1	DW021921_1.3085.3085.3	controllerType=0 controllerNumber=1 scan=3085	8.6257
03058:3	1	R.AWGHPC[+57.021]EMC[+57.021]PAQPQPC[+57.021]R.R	246		C[+57]*3	694.625	3	2081.86	2081.86	0	2.1	Specific	672.35	672.35	672.35	11.37	206	>Fibrillin-2 N-term	1	DW021921_1.3030.3030.3	controllerType=0 controllerNumber=1 scan=3030	8.499
02841:3	1	R.AWGHPC[+57.021]EM[+15.995]C[+57.021]PAQPQPC[+57.021]R.R	246		C[+57]*3, M[+16]	699.957	3	2097.86	2097.85	0	3.1	Specific	359.5	359.5	45.58	5.79	206	>Fibrillin-2 N-term	1	DW021921_1.2848.2848.3	controllerType=0 controllerNumber=1 scan=2848	8.09
02574:3	1	R.AWGHPC[+57.021]EM[+15.995]C[+57.021]PAQPQPC[+57.021]R.R	246		C[+57]*3, M[+16]	699.956	3	2097.85	2097.85	0	0.7	Specific	414.33	414.33	70.34	6.51	206	>Fibrillin-2 N-term	1	DW021921_1.2627.2627.3	controllerType=0 controllerNumber=1 scan=2627	7.5829
03115:3	1	R.AWGHPC[+57.021]EM[+15.995]C[+57.021]PAQPQPC[+57.021]R.R	246		C[+57]*3, M[+16]	699.957	3	2097.86	2097.85	0	3.2	Specific	484.49	484.49	72.01	8.08	206	>Fibrillin-2 N-term	1	DW021921_1.3075.3075.3	controllerType=0 controllerNumber=1 scan=3075	8.6021
02500:3	1	R.AWGHPC[+57.021]EM[+15.995]C[+57.021]PAQPQPC[+57.021]R.R	246		C[+57]*3, M[+16]	699.957	3	2097.86	2097.85	0	2.5	Specific	594.86	594.86	133.46	9.37	206	>Fibrillin-2 N-term	1	DW021921_1.2571.2571.3	controllerType=0 controllerNumber=1 scan=2571	7.4528
02917:3	1	R.AWGHPC[+57.021]EM[+15.995]C[+57.021]PAQPQPC[+57.021]R.R	246		C[+57]*3, M[+16]	699.957	3	2097.86	2097.85	0	2.3	Specific	609.23	609.23	92.71	10.37	206	>Fibrillin-2 N-term	1	DW021921_1.2911.2911.3	controllerType=0 controllerNumber=1 scan=2911	8.2326
03045:3	1	R.AWGHPC[+57.021]EM[+15.995]C[+57.021]PAQPQPC[+57.021]R.R	246		C[+57]*3, M[+16]	699.956	3	2097.85	2097.85	0	1	Specific	639	639	131.5	9.14	206	>Fibrillin-2 N-term	1	DW021921_1.3021.3021.3	controllerType=0 controllerNumber=1 scan=3021	8.4777
02987:3	1	R.AWGHPC[+57.021]EM[+15.995]C[+57.021]PAQPQPC[+57.021]R.R	246		C[+57]*3, M[+16]	699.956	3	2097.85	2097.85	0	1	Specific	672.91	659.17	156.66	10.14	206	>Fibrillin-2 N-term	1	DW021921_1.2968.2968.3	controllerType=0 controllerNumber=1 scan=2968	8.3594
03500:2	1	R.RGFIPNIR.T	263			486.791	2	972.575	972.574	0	1.2	Specific	178.74	120.26	120.26	1.51	206	>Fibrillin-2 N-term	1	DW021921_1.3377.3377.2	controllerType=0 controllerNumber=1 scan=3377	9.3024
03383:2	1	R.RGFIPNIR.T	263			486.792	2	972.577	972.574	0	2.8	Specific	411.23	326.81	326.81	2.02	206	>Fibrillin-2 N-term	1	DW021921_1.3284.3284.2	controllerType=0 controllerNumber=1 scan=3284	9.0885
03313:2	1	R.RGFIPNIR.T	263			486.791	2	972.576	972.574	0	1.8	Specific	518.35	370.5	370.5	4.16	206	>Fibrillin-2 N-term	1	DW021921_1.3228.3228.2	controllerType=0 controllerNumber=1 scan=3228	8.9597
03179:2	1	R.RGFIPNIR.T	263			486.791	2	972.576	972.574	0	2	Specific	518.97	339.05	339.05	2.72	206	>Fibrillin-2 N-term	1	DW021921_1.3122.3122.2	controllerType=0 controllerNumber=1 scan=3122	8.712
03245:2	1	R.RGFIPNIR.T	263			486.791	2	972.576	972.574	0	1.9	Specific	563.35	413.4	413.4	5.73	206	>Fibrillin-2 N-term	1	DW021921_1.3173.3173.2	controllerType=0 controllerNumber=1 scan=3173	8.8319
04660:2	1	R.GFIPNIR.T	264			408.741	2	816.474	816.473	0	1.6	Specific	252.13	252.13	252.13	2.4	206	>Fibrillin-2 N-term	1	DW021921_1.4323.4323.2	controllerType=0 controllerNumber=1 scan=4323	11.4672
04446:2	1	R.GFIPNIR.T	264			408.74	2	816.474	816.473	0	1.3	Specific	333.62	239.07	239.07	1.82	206	>Fibrillin-2 N-term	1	DW021921_1.4141.4141.2	controllerType=0 controllerNumber=1 scan=4141	11.0496
04303:2	1	R.GFIPNIR.T	264			408.74	2	816.474	816.473	0	1.2	Specific	336.45	261.2	261.2	1.78	206	>Fibrillin-2 N-term	1	DW021921_1.4034.4034.2	controllerType=0 controllerNumber=1 scan=4034	10.8081
04581:2	1	R.GFIPNIR.T	264			408.741	2	816.474	816.473	0	1.9	Specific	336.57	312.95	312.95	3.12	206	>Fibrillin-2 N-term	1	DW021921_1.4255.4255.2	controllerType=0 controllerNumber=1 scan=4255	11.3107
04371:2	1	R.GFIPNIR.T	264			408.74	2	816.474	816.473	0	1.3	Specific	344.94	254.06	254.06	1.78	206	>Fibrillin-2 N-term	1	DW021921_1.4086.4086.2	controllerType=0 controllerNumber=1 scan=4086	10.9265
04514:2	1	R.GFIPNIR.T	264			408.74	2	816.474	816.473	0	1.4	Specific	347.46	262.16	262.16	1.78	206	>Fibrillin-2 N-term	1	DW021921_1.4196.4196.2	controllerType=0 controllerNumber=1 scan=4196	11.1759
05668:3	1	R.T[+162.053]GAC[+57.021]QDVDEC[+57.021]QAIPGIC[+57.021]QGGNC[+57.021]INTVGSFEC[+57.021]R.C	271	Hex(1)	C[+57]*5, T[+162]	1245.86	3	3735.56	3735.54	0	2.9	Specific	16.53	16.53	6.92	1.62	206	>Fibrillin-2 N-term	1	DW021921_1.5145.5145.3	controllerType=0 controllerNumber=1 scan=5145	13.3812
05526:4	1	R.TGAC[+57.021]QDVDEC[+57.021]QAIPGIC[+57.021]QGGNC[+57.021]INTVGS[+162.053]FEC[+57.021]R.C	271	Hex(1)	C[+57]*5, S[+162]	934.644	4	3735.56	3735.54	0	2.8	Specific	387.65	387.65	11.52	6.5	206	>Fibrillin-2 N-term	1	DW021921_1.5029.5029.4	controllerType=0 controllerNumber=1 scan=5029	13.1088
05530:3	1	R.TGAC[+57.021]QDVDEC[+57.021]QAIPGIC[+57.021]QGGNC[+57.021]INTVGS[+162.053]FEC[+57.021]R.C	271	Hex(1)	C[+57]*5, S[+162]	1245.86	3	3735.56	3735.54	0	5	Specific	493	493	13.18	6.14	206	>Fibrillin-2 N-term	1	DW021921_1.5033.5033.3	controllerType=0 controllerNumber=1 scan=5033	13.1194
05408:3	1	R.TGAC[+57.021]QDVDEC[+57.021]QAIPGIC[+57.021]QGGNC[+57.021]INTVGS[+162.053]FEC[+57.021]R.C	271	Hex(1)	C[+57]*5, S[+162]	1245.86	3	3735.56	3735.54	0	4.5	Specific	782.42	772.7	21.84	11.43	206	>Fibrillin-2 N-term	1	DW021921_1.4929.4929.3	controllerType=0 controllerNumber=1 scan=4929	12.8775
05429:4	1	R.TGAC[+57.021]QDVDEC[+57.021]QAIPGIC[+57.021]QGGNC[+57.021]INTVGS[+162.053]FEC[+57.021]R.C	271	Hex(1)	C[+57]*5, S[+162]	934.644	4	3735.55	3735.54	0	2.4	Specific	854.33	854.33	30.49	14.31	206	>Fibrillin-2 N-term	1	DW021921_1.4946.4946.4	controllerType=0 controllerNumber=1 scan=4946	12.9173
05465:3	1	R.TGAC[+57.021]QDVDEC[+57.021]QAIPGIC[+57.021]QGGNC[+57.021]INTVGS[+162.053]FEC[+57.021]R.C	271	Hex(1)	C[+57]*5, S[+162]	1245.86	3	3735.56	3735.54	0	3.6	Specific	948.18	948.18	31.52	15.31	206	>Fibrillin-2 N-term	1	DW021921_1.4977.4977.3	controllerType=0 controllerNumber=1 scan=4977	12.9898
05431:4	1	R.TGAC[+57.021]QDVDEC[+57.021]QAIPGIC[+57.021]QGGNC[+57.021]IN[+15.995]TVGS[+162.053]FEC[+57.021]R.C	271	Hex(1)	C[+57]*5, N[+16], S[+162]	938.649	4	3751.57	3751.54	0	8.9	Specific	478.23	478.23	9.45	5.17	206	>Fibrillin-2 N-term	1	DW021921_1.4948.4948.4	controllerType=0 controllerNumber=1 scan=4948	12.9216
05443:3	1	R.TGAC[+57.021]QDVDEC[+57.021]QAIPGIC[+57.021]QGGNC[+57.021]IN[+15.995]TVGS[+162.053]FEC[+57.021]R.C	271	Hex(1)	C[+57]*5, N[+16], S[+162]	1251.19	3	3751.55	3751.54	0	3.2	Specific	691.38	691.38	11.27	10.31	206	>Fibrillin-2 N-term	1	DW021921_1.4957.4957.3	controllerType=0 controllerNumber=1 scan=4957	12.9435
06860:4	1	K.QSETTQKC[+57.021]EDIDEC[+57.021]S[+146.058]IIPGIC[+57.021]ETGEC[+57.021]SNTVGSYFC[+57.021]VC[+57.021]PR.G	309	Fuc(1)	C[+57]*6, S[+146]	1183.75	4	4731.97	4732.98	-1	-1.1	Specific	59.04	59.04	0	1.54	206	>Fibrillin-2 N-term	1	DW021921_1.6148.6148.4	controllerType=0 controllerNumber=1 scan=6148	15.7307
06221:4	1	K.QSETTQKC[+57.021]EDIDEC[+57.021]SIIPGIC[+57.021]ETGEC[+57.021]SNTVGS[+162.053]YFC[+57.021]VC[+57.021]PR.G	309	Hex(1)	C[+57]*6, S[+162]	1188	4	4748.99	4748.97	0	4.3	Specific	461.15	461.15	7.56	5.22	206	>Fibrillin-2 N-term	1	DW021921_1.5605.5605.4	controllerType=0 controllerNumber=1 scan=5605	14.4572
06165:4	1	K.QSETTQKC[+57.021]EDIDEC[+57.021]SIIPGIC[+57.021]ETGEC[+57.021]SNTVGS[+162.053]YFC[+57.021]VC[+57.021]PR.G	309	Hex(1)	C[+57]*6, S[+162]	1188	4	4748.99	4748.97	0	3.5	Specific	931.58	931.58	16.78	14.51	206	>Fibrillin-2 N-term	1	DW021921_1.5557.5557.4	controllerType=0 controllerNumber=1 scan=5557	14.3427
06123:4	1	K.QSETTQKC[+57.021]EDIDEC[+57.021]SIIPGIC[+57.021]ETGEC[+57.021]SN[+15.995]TVGS[+162.053]YFC[+57.021]VC[+57.021]PR.G	309	Hex(1)	C[+57]*6, N[+16], S[+162]	1192	4	4764.98	4764.97	0	3.2	Specific	257.89	257.89	5.9	3.36	206	>Fibrillin-2 N-term	1	DW021921_1.5522.5522.4	controllerType=0 controllerNumber=1 scan=5522	14.2609
07072:3	1	K.C[+57.021]EDIDEC[+57.021]SIIPGIC[+57.021]ETGEC[+57.021]SNTVGS[+162.053]YFC[+57.021]VC[+57.021]PR.G	316	Hex(1)	C[+57]*6, S[+162]	1316.21	3	3946.61	3946.59	0	6.3	Specific	225.72	225.72	8.19	2.74	206	>Fibrillin-2 N-term	1	DW021921_1.6331.6331.3	controllerType=0 controllerNumber=1 scan=6331	16.1626
06979:4	1	K.C[+57.021]EDIDEC[+57.021]SIIPGIC[+57.021]ETGEC[+57.021]SNTVGS[+162.053]YFC[+57.021]VC[+57.021]PR.G	316	Hex(1)	C[+57]*6, S[+162]	987.407	4	3946.6	3946.59	0	3.9	Specific	551.04	551.04	15.3	7.18	206	>Fibrillin-2 N-term	1	DW021921_1.6250.6250.4	controllerType=0 controllerNumber=1 scan=6250	15.97
07008:3	1	K.C[+57.021]EDIDEC[+57.021]SIIPGIC[+57.021]ETGEC[+57.021]SNTVGS[+162.053]YFC[+57.021]VC[+57.021]PR.G	316	Hex(1)	C[+57]*6, S[+162]	1316.21	3	3946.61	3946.59	0	4.5	Specific	648.1	648.1	20.88	8.43	206	>Fibrillin-2 N-term	1	DW021921_1.6275.6275.3	controllerType=0 controllerNumber=1 scan=6275	16.0304
08040:3	1	K.C[+57.021][-17.027]EDIDEC[+57.021]SIIPGIC[+57.021]ETGEC[+57.021]SNTVGS[+162.053]YFC[+57.021]VC[+57.021]PR.G	316	Hex(1)	C[-17][+57]*6, S[+162]	1310.53	3	3929.57	3929.56	0	1.6	Specific	350.71	350.71	2.2	4.73	206	>Fibrillin-2 N-term	1	DW021921_1.7173.7173.3	controllerType=0 controllerNumber=1 scan=7173	18.152
06916:4	1	K.C[+57.021]EDIDEC[+57.021]SIIPGIC[+57.021]ETGEC[+57.021]SN[+15.995]TVGS[+162.053]YFC[+57.021]VC[+57.021]PR.G	316	Hex(1)	C[+57]*6, N[+16], S[+162]	991.407	4	3962.61	3962.58	0	5.8	Specific	520.24	520.24	4.47	6.3	206	>Fibrillin-2 N-term	1	DW021921_1.6194.6194.4	controllerType=0 controllerNumber=1 scan=6194	15.8387
06957:3	1	K.C[+57.021]EDIDEC[+57.021]SIIPGIC[+57.021]ETGEC[+57.021]SN[+15.995]TVGS[+162.053]YFC[+57.021]VC[+57.021]PR.G	316	Hex(1)	C[+57]*6, N[+16], S[+162]	1321.54	3	3962.6	3962.58	0	4.7	Specific	639.35	639.35	6.23	8.43	206	>Fibrillin-2 N-term	1	DW021921_1.6232.6232.3	controllerType=0 controllerNumber=1 scan=6232	15.9288
06906:3	1	K.C[+57.021]EDIDEC[+57.021]SIIPGIC[+57.021]ETGEC[+57.021]SN[+15.995]TVGS[+162.053]YFC[+57.021]VC[+57.021]PR.G	316	Hex(1)	C[+57]*6, N[+16], S[+162]	1321.54	3	3962.6	3962.58	0	3.8	Specific	713.31	713.31	17.67	11.31	206	>Fibrillin-2 N-term	1	DW021921_1.6185.6185.3	controllerType=0 controllerNumber=1 scan=6185	15.8172
08026:3	1	K.C[+57.021][-17.027]EDIDEC[+57.021]SIIPGIC[+57.021]ET[+162.053]GEC[+57.021]SN[+15.995]TVGSYFC[+57.021]VC[+57.021]PR.G	316	Hex(1)	C[-17][+57]*6, N[+16], T[+162]	1315.86	3	3945.57	3945.56	0	3.7	Specific	327.43	327.43	1.2	4.73	206	>Fibrillin-2 N-term	1	DW021921_1.7160.7160.3	controllerType=0 controllerNumber=1 scan=7160	18.1216
04850:2	1	R.TGMC[+57.021]FSGLVNGR.C	363		C[+57]	649.805	2	1298.6	1298.6	0	3	Specific	595.88	595.88	595.88	8.99	206	>Fibrillin-2 N-term	1	DW021921_1.4474.4474.2	controllerType=0 controllerNumber=1 scan=4474	11.8186
04645:2	1	R.TGMC[+57.021]FSGLVNGR.C	363		C[+57]	649.804	2	1298.6	1298.6	0	2	Specific	705.35	705.35	705.35	11.99	206	>Fibrillin-2 N-term	1	DW021921_1.4310.4310.2	controllerType=0 controllerNumber=1 scan=4310	11.439
04707:2	1	R.TGMC[+57.021]FSGLVNGR.C	363		C[+57]	649.805	2	1298.6	1298.6	0	3	Specific	706.42	706.42	706.42	11.99	206	>Fibrillin-2 N-term	1	DW021921_1.4362.4362.2	controllerType=0 controllerNumber=1 scan=4362	11.5585
04774:2	1	R.TGMC[+57.021]FSGLVNGR.C	363		C[+57]	649.804	2	1298.6	1298.6	0	2.8	Specific	753.97	741.53	741.53	12.99	206	>Fibrillin-2 N-term	1	DW021921_1.4417.4417.2	controllerType=0 controllerNumber=1 scan=4417	11.6849
04469:2	1	R.TGM[+15.995]C[+57.021]FSGLVNGR.C	363		C[+57], M[+16]	657.801	2	1314.59	1314.59	0	1.3	Specific	385.57	385.57	375.09	4.24	206	>Fibrillin-2 N-term	1	DW021921_1.4161.4161.2	controllerType=0 controllerNumber=1 scan=4161	11.0948
04658:2	1	R.TGM[+15.995]C[+57.021]FSGLVNGR.C	363		C[+57], M[+16]	657.802	2	1314.6	1314.59	0	2.4	Specific	537.27	537.27	474.62	7.86	206	>Fibrillin-2 N-term	1	DW021921_1.4322.4322.2	controllerType=0 controllerNumber=1 scan=4322	11.4651
04522:2	1	R.TGM[+15.995]C[+57.021]FSGLVNGR.C	363		C[+57], M[+16]	657.802	2	1314.6	1314.59	0	2.5	Specific	543.16	543.16	517.28	7.86	206	>Fibrillin-2 N-term	1	DW021921_1.4203.4203.2	controllerType=0 controllerNumber=1 scan=4203	11.191
04578:2	1	R.TGM[+15.995]C[+57.021]FSGLVNGR.C	363		C[+57], M[+16]	657.801	2	1314.6	1314.59	0	2	Specific	560.92	560.92	452.2	8.99	206	>Fibrillin-2 N-term	1	DW021921_1.4252.4252.2	controllerType=0 controllerNumber=1 scan=4252	11.3043
05134:2	1	R.TGMC[+57.021]FSGLVN[+0.984]GR.C	363		C[+57], N[+1]	650.295	2	1299.58	1299.58	0	1	Specific	565.26	565.26	565.26	7.76	206	>Fibrillin-2 N-term	1	DW021921_1.4698.4698.2	controllerType=0 controllerNumber=1 scan=4698	12.3404
03616:2	1	R.TGM[+15.995]C[+57.021]FSGLVNGR.C	363		C[+57], M[+16]	657.802	2	1314.6	1314.59	0	2.8	Specific	616.24	616.24	521.92	9.99	206	>Fibrillin-2 N-term	1	DW021921_1.3474.3474.2	controllerType=0 controllerNumber=1 scan=3474	9.5257
05061:2	1	R.TGMC[+57.021]FSGLVN[+0.984]GR.C	363		C[+57], N[+1]	650.296	2	1299.59	1299.58	0	2.5	Specific	704.48	704.48	704.48	11.99	206	>Fibrillin-2 N-term	1	DW021921_1.4637.4637.2	controllerType=0 controllerNumber=1 scan=4637	12.199
04987:2	1	R.TGMC[+57.021]FSGLVN[+0.984]GR.C	363		C[+57], N[+1]	650.297	2	1299.59	1299.58	0	3	Specific	748.63	743.48	743.48	11.99	206	>Fibrillin-2 N-term	1	DW021921_1.4581.4581.2	controllerType=0 controllerNumber=1 scan=4581	12.0689
04915:2	1	R.TGMC[+57.021]FSGLVN[+0.984]GR.C	363		C[+57], N[+1]	650.297	2	1299.59	1299.58	0	3.6	Specific	840.61	819.25	819.25	13.99	206	>Fibrillin-2 N-term	1	DW021921_1.4526.4526.2	controllerType=0 controllerNumber=1 scan=4526	11.9411
04958:2	1	R.TGM[+15.995]C[+57.021]FSGLVN[+0.984]GR.C	363		C[+57], M[+16], N[+1]	658.293	2	1315.58	1315.58	0	1.8	Specific	400.86	395.81	395.81	7.37	206	>Fibrillin-2 N-term	1	DW021921_1.4560.4560.2	controllerType=0 controllerNumber=1 scan=4560	12.0196
04898:2	1	R.TGM[+15.995]C[+57.021]FSGLVN[+0.984]GR.C	363		C[+57], M[+16], N[+1]	658.293	2	1315.58	1315.58	0	1.5	Specific	492.76	389.28	389.28	7.71	206	>Fibrillin-2 N-term	1	DW021921_1.4511.4511.2	controllerType=0 controllerNumber=1 scan=4511	11.9047
04754:2	1	R.TGM[+15.995]C[+57.021]FSGLVN[+0.984]GR.C	363		C[+57], M[+16], N[+1]	658.293	2	1315.58	1315.58	0	1.1	Specific	517.04	420.8	420.8	6.47	206	>Fibrillin-2 N-term	1	DW021921_1.4401.4401.2	controllerType=0 controllerNumber=1 scan=4401	11.6464
04820:2	1	R.TGM[+15.995]C[+57.021]FSGLVN[+0.984]GR.C	363		C[+57], M[+16], N[+1]	658.295	2	1315.58	1315.58	0	3.7	Specific	527.11	405.69	405.69	7.86	206	>Fibrillin-2 N-term	1	DW021921_1.4453.4453.2	controllerType=0 controllerNumber=1 scan=4453	11.7692
03869:2	1	R.TGM[+15.995]C[+57.021]FSGLVN[+0.984]GR.C	363		C[+57], M[+16], N[+1]	658.294	2	1315.58	1315.58	0	2.7	Specific	534.52	528.06	528.06	7.86	206	>Fibrillin-2 N-term	1	DW021921_1.3674.3674.2	controllerType=0 controllerNumber=1 scan=3674	9.988
04058:2	1	R.C[+57.021][-17.027]AQELPGR.M	375		C[-17][+57]	457.214	2	913.421	913.42	0	1.5	Specific	434.92	405.44	405.44	6.74	206	>Fibrillin-2 N-term	1	DW021921_1.3828.3828.2	controllerType=0 controllerNumber=1 scan=3828	10.3359
03989:2	1	R.C[+57.021][-17.027]AQELPGR.M	375		C[-17][+57]	457.214	2	913.421	913.42	0	1.9	Specific	469.7	467.46	467.46	6.97	206	>Fibrillin-2 N-term	1	DW021921_1.3769.3769.2	controllerType=0 controllerNumber=1 scan=3769	10.2036
03929:2	1	R.C[+57.021][-17.027]AQELPGR.M	375		C[-17][+57]	457.214	2	913.421	913.42	0	1.4	Specific	476.22	412.43	412.43	4.29	206	>Fibrillin-2 N-term	1	DW021921_1.3719.3719.2	controllerType=0 controllerNumber=1 scan=3719	10.0919
05776:2	1	R.C[+57.021]WGIGTIPEAC[+57.021]PVR.G	395		C[+57]*2	808.39	2	1615.77	1615.77	0	0.2	Specific	319.63	319.63	319.63	3.14	206	>Fibrillin-2 N-term	1	DW021921_1.5235.5235.2	controllerType=0 controllerNumber=1 scan=5235	13.5917
05423:3	1	R.C[+57.021]WGIGTIPEAC[+57.021]PVR.G	395		C[+57]*2	539.263	3	1615.78	1615.77	0	2.1	Specific	532.3	505.79	505.79	6.98	206	>Fibrillin-2 N-term	1	DW021921_1.4942.4942.3	controllerType=0 controllerNumber=1 scan=4942	12.9067
05585:2	1	R.C[+57.021]WGIGTIPEAC[+57.021]PVR.G	395		C[+57]*2	808.393	2	1615.78	1615.77	0	4.3	Specific	650.53	650.53	650.53	10.5	206	>Fibrillin-2 N-term	1	DW021921_1.5078.5078.2	controllerType=0 controllerNumber=1 scan=5078	13.2254
05456:2	1	R.C[+57.021]WGIGTIPEAC[+57.021]PVR.G	395		C[+57]*2	808.392	2	1615.78	1615.77	0	3	Specific	727.92	727.92	727.92	12.37	206	>Fibrillin-2 N-term	1	DW021921_1.4967.4967.2	controllerType=0 controllerNumber=1 scan=4967	12.9661
05387:2	1	R.C[+57.021]WGIGTIPEAC[+57.021]PVR.G	395		C[+57]*2	808.393	2	1615.78	1615.77	0	4.2	Specific	763.07	718.94	718.94	12.5	206	>Fibrillin-2 N-term	1	DW021921_1.4914.4914.2	controllerType=0 controllerNumber=1 scan=4914	12.8429
05517:2	1	R.C[+57.021]WGIGTIPEAC[+57.021]PVR.G	395		C[+57]*2	808.393	2	1615.78	1615.77	0	3.8	Specific	763.37	729.06	729.06	13.37	206	>Fibrillin-2 N-term	1	DW021921_1.5022.5022.2	controllerType=0 controllerNumber=1 scan=5022	13.0936
07295:2	1	R.C[+57.021][-17.027]WGIGTIPEAC[+57.021]PVR.G	395		C[-17][+57]*2	799.876	2	1598.75	1598.75	0	0.1	Specific	560.34	560.34	560.34	8.14	206	>Fibrillin-2 N-term	1	DW021921_1.6519.6519.2	controllerType=0 controllerNumber=1 scan=6519	16.6074
07414:2	1	R.C[+57.021][-17.027]WGIGTIPEAC[+57.021]PVR.G	395		C[-17][+57]*2	799.879	2	1598.75	1598.75	0	3.5	Specific	573.7	573.7	573.7	9.37	206	>Fibrillin-2 N-term	1	DW021921_1.6628.6628.2	controllerType=0 controllerNumber=1 scan=6628	16.8638
07353:2	1	R.C[+57.021][-17.027]WGIGTIPEAC[+57.021]PVR.G	395		C[-17][+57]*2	799.879	2	1598.75	1598.75	0	2.8	Specific	615.67	615.67	615.67	10.37	206	>Fibrillin-2 N-term	1	DW021921_1.6572.6572.2	controllerType=0 controllerNumber=1 scan=6572	16.7325
05411:2	1	R.LC[+57.021]MDGLPM[+15.995]GGIPGSAGSR.P	416		C[+57], M[+16]	896.418	2	1791.83	1791.82	0	5.6	Specific	418.91	418.91	380.08	6.05	206	>Fibrillin-2 N-term	1	DW021921_1.4931.4931.2	controllerType=0 controllerNumber=1 scan=4931	12.8818
03127:2	1	R.C[+57.021]IPTVSSYR.C	510		C[+57]	541.77	2	1082.53	1082.53	0	2.1	Specific	433.6	405.95	405.95	5.04	206	>Fibrillin-2 N-term	1	DW021921_1.3083.3083.2	controllerType=0 controllerNumber=1 scan=3083	8.6194
02934:3	1	R.C[+57.021]IPT[+426.137]VSSYR.C	510	Hex(1)Pent(2)	C[+57], T[+426]	503.563	3	1508.68	1508.67	0	5.4	Specific	7.05	3.06	3.06	1.51	206	>Fibrillin-2 N-term	1	DW021921_1.2924.2924.3	controllerType=0 controllerNumber=1 scan=2924	8.2625
03125:2	1	R.C[+57.021]IPT[+132.042]VSSYR.C	510	Pent(1)	C[+57], T[+132]	607.79	2	1214.57	1214.57	0	1	Specific	329.79	308.4	10.09	1.86	206	>Fibrillin-2 N-term	1	DW021921_1.3082.3082.2	controllerType=0 controllerNumber=1 scan=3082	8.6172
03275:2	1	R.C[+57.021]IPTVS[+162.053]SYR.C	510	Hex(1)	C[+57], S[+162]	622.796	2	1244.58	1244.58	0	1.4	Specific	381.72	381.72	0	3.33	206	>Fibrillin-2 N-term	1	DW021921_1.3196.3196.2	controllerType=0 controllerNumber=1 scan=3196	8.8857
03201:2	1	R.C[+57.021]IPTVS[+162.053]SYR.C	510	Hex(1)	C[+57], S[+162]	622.797	2	1244.59	1244.58	0	2.4	Specific	387.59	386.21	0	5.12	206	>Fibrillin-2 N-term	1	DW021921_1.3140.3140.2	controllerType=0 controllerNumber=1 scan=3140	8.755
03131:2	1	R.C[+57.021]IPTVSS[+162.053]YR.C	510	Hex(1)	C[+57], S[+162]	622.796	2	1244.59	1244.58	0	2.2	Specific	419.69	378.33	10.45	5.04	206	>Fibrillin-2 N-term	1	DW021921_1.3086.3086.2	controllerType=0 controllerNumber=1 scan=3086	8.6278
02932:2	1	R.C[+57.021]IPTVSS[+162.053]YR.C	510	Hex(1)	C[+57], S[+162]	622.794	2	1244.58	1244.58	0	-0.8	Specific	425.38	385.01	9.12	3.81	206	>Fibrillin-2 N-term	1	DW021921_1.2923.2923.2	controllerType=0 controllerNumber=1 scan=2923	8.2604
03059:2	1	R.C[+57.021]IPTVSS[+162.053]YR.C	510	Hex(1)	C[+57], S[+162]	622.796	2	1244.59	1244.58	0	1.9	Specific	425.86	407.79	10.42	5.31	206	>Fibrillin-2 N-term	1	DW021921_1.3031.3031.2	controllerType=0 controllerNumber=1 scan=3031	8.5002
02994:2	1	R.C[+57.021]IPTVSS[+162.053]YR.C	510	Hex(1)	C[+57], S[+162]	622.796	2	1244.59	1244.58	0	2	Specific	480.1	441.1	12.34	7.08	206	>Fibrillin-2 N-term	1	DW021921_1.2975.2975.2	controllerType=0 controllerNumber=1 scan=2975	8.3764
03461:3	1	R.C[+57.021]IPTVS[+426.137]S[+146.058]YR.C	510	Hex(1)Pent(2),Fuc(1)	C[+57], S[+146][+426]	552.25	3	1654.74	1654.73	0	6.6	Specific	73.46	73.46	10.35	1.51	206	>Fibrillin-2 N-term	1	DW021921_1.3347.3347.3	controllerType=0 controllerNumber=1 scan=3347	9.2319
05746:2	1	R.C[+57.021][-17.027]IPTVS[+162.053]SYR.C	510	Hex(1)	C[-17][+57], S[+162]	614.283	2	1227.56	1227.56	0	2.5	Specific	286.07	286.07	0	3.04	206	>Fibrillin-2 N-term	1	DW021921_1.5209.5209.2	controllerType=0 controllerNumber=1 scan=5209	13.5324
05548:2	1	R.C[+57.021][-17.027]IPTVSS[+162.053]YR.C	510	Hex(1)	C[-17][+57], S[+162]	614.284	2	1227.56	1227.56	0	3.1	Specific	432.48	432.48	9.54	6.74	206	>Fibrillin-2 N-term	1	DW021921_1.5047.5047.2	controllerType=0 controllerNumber=1 scan=5047	13.1518
05678:2	1	R.C[+57.021][-17.027]IPTVSS[+162.053]YR.C	510	Hex(1)	C[-17][+57], S[+162]	614.283	2	1227.56	1227.56	0	2.5	Specific	448.01	448.01	12.58	6.97	206	>Fibrillin-2 N-term	1	DW021921_1.5154.5154.2	controllerType=0 controllerNumber=1 scan=5154	13.4027
05609:2	1	R.C[+57.021][-17.027]IPTVSS[+162.053]YR.C	510	Hex(1)	C[-17][+57], S[+162]	614.284	2	1227.56	1227.56	0	3.2	Specific	487.86	487.86	11.64	7.08	206	>Fibrillin-2 N-term	1	DW021921_1.5099.5099.2	controllerType=0 controllerNumber=1 scan=5099	13.2744
03528:2	1	R.C[+57.021][-17.027]EC[+57.021]NMGYK.Q	519		C[-17][+57]*2	522.684	2	1044.36	1044.36	0	3	Specific	418.95	418.95	418.95	6.74	206	>Fibrillin-2 N-term	1	DW021921_1.3400.3400.2	controllerType=0 controllerNumber=1 scan=3400	9.3551
03454:2	1	R.C[+57.021][-17.027]EC[+57.021]NMGYK.Q	519		C[-17][+57]*2	522.684	2	1044.36	1044.36	0	2.7	Specific	533.38	533.38	533.38	7.24	206	>Fibrillin-2 N-term	1	DW021921_1.3341.3341.2	controllerType=0 controllerNumber=1 scan=3341	9.219
05574:2	1	K.QAC[+57.021]IDIDEC[+57.021]IQNGVLC[+57.021]K.N	571		C[+57]*3	1018.46	2	2035.92	2035.92	0	-3.6	Specific	648.97	596.95	596.95	8.21	206	>Fibrillin-2 N-term	1	DW021921_1.5070.5070.2	controllerType=0 controllerNumber=1 scan=5070	13.2061
05635:2	1	K.QAC[+57.021]IDIDEC[+57.021]IQNGVLC[+57.021]K.N	571		C[+57]*3	1018.46	2	2035.92	2035.92	0	-1.7	Specific	698.82	697.76	697.76	9.21	206	>Fibrillin-2 N-term	1	DW021921_1.5120.5120.2	controllerType=0 controllerNumber=1 scan=5120	13.3239
05416:3	1	K.QAC[+57.021]IDIDEC[+57.021]IQNGVLC[+57.021]K.N	571		C[+57]*3	679.314	3	2035.93	2035.92	0	2.1	Specific	746.48	673.77	673.77	12.37	206	>Fibrillin-2 N-term	1	DW021921_1.4936.4936.3	controllerType=0 controllerNumber=1 scan=4936	12.8936
05480:3	1	K.QAC[+57.021]IDIDEC[+57.021]IQNGVLC[+57.021]K.N	571		C[+57]*3	679.314	3	2035.93	2035.92	0	2.1	Specific	809.61	719.46	719.46	14.37	206	>Fibrillin-2 N-term	1	DW021921_1.4989.4989.3	controllerType=0 controllerNumber=1 scan=4989	13.0171
05481:2	1	K.QAC[+57.021]IDIDEC[+57.021]IQNGVLC[+57.021]K.N	571		C[+57]*3	1018.47	2	2035.93	2035.92	0	2.6	Specific	965.21	872.47	872.47	17.37	206	>Fibrillin-2 N-term	1	DW021921_1.4990.4990.2	controllerType=0 controllerNumber=1 scan=4990	13.0193
05418:2	1	K.QAC[+57.021]IDIDEC[+57.021]IQNGVLC[+57.021]K.N	571		C[+57]*3	1018.47	2	2035.93	2035.92	0	3	Specific	993.23	879.46	879.46	17.37	206	>Fibrillin-2 N-term	1	DW021921_1.4938.4938.2	controllerType=0 controllerNumber=1 scan=4938	12.898
05316:3	1	K.QAC[+57.021]IDIDEC[+57.021]IQN[+0.984]GVLC[+57.021]K.N	571		C[+57]*3, N[+1]	679.643	3	2036.92	2036.91	0	3.4	Specific	707.02	697.55	697.55	12.37	206	>Fibrillin-2 N-term	1	DW021921_1.4856.4856.3	controllerType=0 controllerNumber=1 scan=4856	12.7084
05636:2	1	K.QAC[+57.021]IDIDEC[+57.021]IQN[+0.984]GVLC[+57.021]K.N	571		C[+57]*3, N[+1]	1018.96	2	2036.92	2036.91	0	4.9	Specific	719.83	719.66	719.66	11.5	206	>Fibrillin-2 N-term	1	DW021921_1.5120.5120.2	controllerType=0 controllerNumber=1 scan=5120	13.3239
05254:3	1	K.QAC[+57.021]IDIDEC[+57.021]IQN[+0.984]GVLC[+57.021]K.N	571		C[+57]*3, N[+1]	679.643	3	2036.92	2036.91	0	3.5	Specific	770.03	710.18	710.18	13.37	206	>Fibrillin-2 N-term	1	DW021921_1.4803.4803.3	controllerType=0 controllerNumber=1 scan=4803	12.584
05317:2	1	K.QAC[+57.021]IDIDEC[+57.021]IQN[+0.984]GVLC[+57.021]K.N	571		C[+57]*3, N[+1]	1018.96	2	2036.92	2036.91	0	3.9	Specific	783.03	764.32	764.32	13.37	206	>Fibrillin-2 N-term	1	DW021921_1.4857.4857.2	controllerType=0 controllerNumber=1 scan=4857	12.7106
05575:2	1	K.QAC[+57.021]IDIDEC[+57.021]IQN[+0.984]GVLC[+57.021]K.N	571		C[+57]*3, N[+1]	1018.96	2	2036.92	2036.91	0	4.2	Specific	785.7	725.59	725.59	12.5	206	>Fibrillin-2 N-term	1	DW021921_1.5070.5070.2	controllerType=0 controllerNumber=1 scan=5070	13.2061
05255:2	1	K.QAC[+57.021]IDIDEC[+57.021]IQN[+0.984]GVLC[+57.021]K.N	571		C[+57]*3, N[+1]	1018.96	2	2036.92	2036.91	0	4.3	Specific	940.44	877.14	877.14	15.5	206	>Fibrillin-2 N-term	1	DW021921_1.4804.4804.2	controllerType=0 controllerNumber=1 scan=4804	12.5862
05835:3	1	R.C[+57.021]VNTDGS[+162.053]FQC[+57.021]IC[+57.021]NAGFELTTDGK.N	591	Hex(1)	C[+57]*3, S[+162]	919.391	3	2756.16	2756.15	0	3.5	Specific	530.22	530.22	0	7.66	206	>Fibrillin-2 N-term	1	DW021921_1.5282.5282.3	controllerType=0 controllerNumber=1 scan=5282	13.702
05733:3	1	R.C[+57.021]VNTDGS[+162.053]FQC[+57.021]IC[+57.021]NAGFELTTDGK.N	591	Hex(1)	C[+57]*3, S[+162]	919.39	3	2756.16	2756.15	0	3	Specific	657.76	657.76	2.4	10.79	206	>Fibrillin-2 N-term	1	DW021921_1.5198.5198.3	controllerType=0 controllerNumber=1 scan=5198	13.5061
05598:3	1	R.C[+57.021]VNTDGS[+162.053]FQC[+57.021]IC[+57.021]NAGFELTTDGK.N	591	Hex(1)	C[+57]*3, S[+162]	919.39	3	2756.15	2756.15	0	2.3	Specific	694.97	694.97	2.4	10.79	206	>Fibrillin-2 N-term	1	DW021921_1.5091.5091.3	controllerType=0 controllerNumber=1 scan=5091	13.2557
05643:2	1	R.C[+57.021]VNTDGS[+162.053]FQC[+57.021]IC[+57.021]NAGFELTTDGK.N	591	Hex(1)	C[+57]*3, S[+162]	1378.58	2	2756.16	2756.15	0	4.1	Specific	779.38	779.38	2.4	12.79	206	>Fibrillin-2 N-term	1	DW021921_1.5125.5125.2	controllerType=0 controllerNumber=1 scan=5125	13.3348
05664:3	1	R.C[+57.021]VNTDGS[+162.053]FQC[+57.021]IC[+57.021]NAGFELTTDGK.N	591	Hex(1)	C[+57]*3, S[+162]	919.391	3	2756.16	2756.15	0	3.5	Specific	810.46	801.49	2.4	13.79	206	>Fibrillin-2 N-term	1	DW021921_1.5142.5142.3	controllerType=0 controllerNumber=1 scan=5142	13.3755
07129:2	1	R.C[+57.021][-17.027]VNTDGS[+162.053]FQC[+57.021]IC[+57.021]NAGFELTTDGK.N	591	Hex(1)	C[-17][+57]*3, S[+162]	1370.07	2	2739.14	2739.12	0	5.7	Specific	426.98	426.98	2.4	6.28	206	>Fibrillin-2 N-term	1	DW021921_1.6379.6379.2	controllerType=0 controllerNumber=1 scan=6379	16.2756
05773:3	1	R.C[+57.021]VN[+15.995]TDGSFQC[+57.021]IC[+57.021]NAGFELT[+162.053]TDGK.N	591	Hex(1)	C[+57]*3, N[+16], T[+162]	924.722	3	2772.15	2772.14	0	3	Specific	443.52	443.52	0	7.38	206	>Fibrillin-2 N-term	1	DW021921_1.5233.5233.3	controllerType=0 controllerNumber=1 scan=5233	13.5874
05691:3	1	R.C[+57.021]VN[+15.995]TDGSFQC[+57.021]IC[+57.021]NAGFELT[+162.053]TDGK.N	591	Hex(1)	C[+57]*3, N[+16], T[+162]	924.723	3	2772.15	2772.14	0	4.1	Specific	641.66	641.66	1.2	9.79	206	>Fibrillin-2 N-term	1	DW021921_1.5165.5165.3	controllerType=0 controllerNumber=1 scan=5165	13.4285
05623:3	1	R.C[+57.021]VN[+15.995]TDGS[+162.053]FQC[+57.021]IC[+57.021]NAGFELTTDGK.N	591	Hex(1)	C[+57]*3, N[+16], S[+162]	924.723	3	2772.15	2772.14	0	3.9	Specific	702.32	702.32	3.6	11.79	206	>Fibrillin-2 N-term	1	DW021921_1.5111.5111.3	controllerType=0 controllerNumber=1 scan=5111	13.3024
07122:3	1	R.C[+57.021][-17.027]VNTDGS[+162.053]FQC[+57.021]IC[+57.021]NAGFELTTDGK.N	591	Hex(1)	C[-17][+57]*3, S[+162]	913.715	3	2739.13	2739.12	0	2.9	Specific	712.01	712.01	2.4	11.79	206	>Fibrillin-2 N-term	1	DW021921_1.6371.6371.3	controllerType=0 controllerNumber=1 scan=6371	16.2556
07138:3	1	R.C[+57.021][-17.027]VN[+15.995]TDGS[+162.053]FQC[+57.021]IC[+57.021]NAGFELTTDGK.N	591	Hex(1)	C[-17][+57]*3, N[+16], S[+162]	919.048	3	2755.13	2755.12	0	4.9	Specific	574.53	574.53	2.4	7.91	206	>Fibrillin-2 N-term	1	DW021921_1.6388.6388.3	controllerType=0 controllerNumber=1 scan=6388	16.2971
04832:3	1	K.NC[+57.021]VDHDEC[+57.021]TTTNMC[+57.021]LNGMC[+57.021]INEDGS[+162.053]FK.C	614	Hex(1)	C[+57]*4, S[+162]	1128.77	3	3384.29	3384.29	0	0.7	Specific	609.52	609.52	39.81	7.62	206	>Fibrillin-2 N-term	1	DW021921_1.4462.4462.3	controllerType=0 controllerNumber=1 scan=4462	11.7907
04682:3	1	K.NC[+57.021]VDHDEC[+57.021]TTTNMC[+57.021]LNGMC[+57.021]INEDGS[+162.053]FK.C	614	Hex(1)	C[+57]*4, S[+162]	1128.77	3	3384.3	3384.29	0	3.5	Specific	822.81	822.81	44.88	12.86	206	>Fibrillin-2 N-term	1	DW021921_1.4341.4341.3	controllerType=0 controllerNumber=1 scan=4341	11.5096
04744:3	1	K.NC[+57.021]VDHDEC[+57.021]TTTNMC[+57.021]LNGMC[+57.021]INEDGS[+162.053]FK.C	614	Hex(1)	C[+57]*4, S[+162]	1128.77	3	3384.3	3384.29	0	3.9	Specific	867.24	867.24	55.78	13.86	206	>Fibrillin-2 N-term	1	DW021921_1.4394.4394.3	controllerType=0 controllerNumber=1 scan=4394	11.6312
03414:4	1	K.NC[+57.021]VDHDEC[+57.021]TTT[+203.079]NM[+15.995]C[+57.021]LNGMC[+57.021]INEDGSFK.C	614	HexNAc(1)	C[+57]*4, M[+16], T[+203]	861.086	4	3441.32	3441.31	0	3.2	Specific	245.24	245.24	2.4	2.19	206	>Fibrillin-2 N-term	1	DW021921_1.3307.3307.4	controllerType=0 controllerNumber=1 scan=3307	9.1411
03478:4	1	K.NC[+57.021]VDHDEC[+57.021]TTT[+203.079]N[+15.995]MC[+57.021]LNGMC[+57.021]INEDGSFK.C	614	HexNAc(1)	C[+57]*4, N[+16], T[+203]	861.086	4	3441.32	3441.31	0	3.4	Specific	385.53	385.53	2.4	6.04	206	>Fibrillin-2 N-term	1	DW021921_1.3362.3362.4	controllerType=0 controllerNumber=1 scan=3362	9.268
04833:3	1	K.NC[+57.021]VDHDEC[+57.021]TTTNMC[+57.021]LN[+0.984]GMC[+57.021]INEDGS[+162.053]FK.C	614	Hex(1)	C[+57]*4, N[+1], S[+162]	1129.1	3	3385.29	3385.27	0	5.7	Specific	605.43	605.43	46.03	7.98	206	>Fibrillin-2 N-term	1	DW021921_1.4462.4462.3	controllerType=0 controllerNumber=1 scan=4462	11.7907
04905:3	1	K.NC[+57.021]VDHDEC[+57.021]TTTNMC[+57.021]LN[+0.984]GMC[+57.021]INEDGS[+162.053]FK.C	614	Hex(1)	C[+57]*4, N[+1], S[+162]	1129.1	3	3385.29	3385.27	0	6	Specific	659.7	659.7	41.94	8.98	206	>Fibrillin-2 N-term	1	DW021921_1.4518.4518.3	controllerType=0 controllerNumber=1 scan=4518	11.9218
03688:4	1	K.NC[+57.021]VDHDEC[+57.021]TTT[+203.079]NM[+15.995]C[+57.021]LN[+0.984]GMC[+57.021]INEDGSFK.C	614	HexNAc(1)	C[+57]*4, M[+16], N[+1], T[+203]	861.33	4	3442.3	3442.29	0	0.7	Specific	134.51	134.51	2.4	1.51	206	>Fibrillin-2 N-term	1	DW021921_1.3530.3530.4	controllerType=0 controllerNumber=1 scan=3530	9.6554
03802:3	1	K.C[+57.021]IC[+57.021]KPGFVLAPNGR.Y	641		C[+57]*2	530.276	3	1588.81	1588.81	0	3	Specific	506.4	506.4	506.4	8.08	206	>Fibrillin-2 N-term	1	DW021921_1.3625.3625.3	controllerType=0 controllerNumber=1 scan=3625	9.8758
03738:3	1	K.C[+57.021]IC[+57.021]KPGFVLAPNGR.Y	641		C[+57]*2	530.276	3	1588.81	1588.81	0	2.8	Specific	574.74	574.74	574.74	9.37	206	>Fibrillin-2 N-term	1	DW021921_1.3572.3572.3	controllerType=0 controllerNumber=1 scan=3572	9.7528
03555:2	1	K.C[+57.021]IC[+57.021]KPGFVLAPNGR.Y	641		C[+57]*2	794.91	2	1588.81	1588.81	0	2.9	Specific	604.68	604.68	604.68	9.44	206	>Fibrillin-2 N-term	1	DW021921_1.3423.3423.2	controllerType=0 controllerNumber=1 scan=3423	9.4078
03671:3	1	K.C[+57.021]IC[+57.021]KPGFVLAPNGR.Y	641		C[+57]*2	530.276	3	1588.81	1588.81	0	2.2	Specific	647.43	647.43	647.43	10.37	206	>Fibrillin-2 N-term	1	DW021921_1.3517.3517.3	controllerType=0 controllerNumber=1 scan=3517	9.6253
03534:3	1	K.C[+57.021]IC[+57.021]KPGFVLAPNGR.Y	641		C[+57]*2	530.276	3	1588.81	1588.81	0	2.6	Specific	722.54	722.54	722.54	12.37	206	>Fibrillin-2 N-term	1	DW021921_1.3406.3406.3	controllerType=0 controllerNumber=1 scan=3406	9.3691
03599:3	1	K.C[+57.021]IC[+57.021]KPGFVLAPNGR.Y	641		C[+57]*2	530.276	3	1588.81	1588.81	0	3.3	Specific	740.17	740.17	740.17	12.37	206	>Fibrillin-2 N-term	1	DW021921_1.3460.3460.3	controllerType=0 controllerNumber=1 scan=3460	9.4937
05452:2	1	K.C[+57.021][-17.027]IC[+57.021]KPGFVLAPNGR.Y	641		C[-17][+57]*2	786.397	2	1571.79	1571.78	0	2.6	Specific	108.26	108.26	108.26	1.55	206	>Fibrillin-2 N-term	1	DW021921_1.4963.4963.4	controllerType=0 controllerNumber=1 scan=4963	12.9565
05503:2	1	K.C[+57.021][-17.027]IC[+57.021]KPGFVLAPNGR.Y	641		C[-17][+57]*2	786.397	2	1571.79	1571.78	0	3.4	Specific	479.53	479.53	479.53	5.6	206	>Fibrillin-2 N-term	1	DW021921_1.5010.5010.2	controllerType=0 controllerNumber=1 scan=5010	13.0662
03945:2	1	K.C[+57.021]IC[+57.021]KPGFVLAPN[+0.984]GR.Y	641		C[+57]*2, N[+1]	795.402	2	1589.8	1589.79	0	2.6	Specific	509.11	509.11	509.11	5.71	206	>Fibrillin-2 N-term	1	DW021921_1.3731.3731.2	controllerType=0 controllerNumber=1 scan=3731	10.1188
03876:3	1	K.C[+57.021]IC[+57.021]KPGFVLAPN[+0.984]GR.Y	641		C[+57]*2, N[+1]	530.604	3	1589.8	1589.79	0	2.3	Specific	694.05	694.05	694.05	11.37	206	>Fibrillin-2 N-term	1	DW021921_1.3679.3679.3	controllerType=0 controllerNumber=1 scan=3679	10.0008
04015:3	1	K.C[+57.021]IC[+57.021]KPGFVLAPN[+0.984]GR.Y	641		C[+57]*2, N[+1]	530.604	3	1589.8	1589.79	0	2.1	Specific	702.81	702.81	702.81	12.37	206	>Fibrillin-2 N-term	1	DW021921_1.3790.3790.3	controllerType=0 controllerNumber=1 scan=3790	10.2514
03803:3	1	K.C[+57.021]IC[+57.021]KPGFVLAPN[+0.984]GR.Y	641		C[+57]*2, N[+1]	530.604	3	1589.8	1589.79	0	2.9	Specific	729.79	729.79	729.79	12.37	206	>Fibrillin-2 N-term	1	DW021921_1.3625.3625.3	controllerType=0 controllerNumber=1 scan=3625	9.8758
05440:2	1	K.C[+57.021][-17.027]IC[+57.021]KPGFVLAPNGR.Y	641		C[-17][+57]*2	786.397	2	1571.79	1571.78	0	2.6	Specific	736.2	736.2	736.2	11.44	206	>Fibrillin-2 N-term	1	DW021921_1.4955.4955.2	controllerType=0 controllerNumber=1 scan=4955	12.9392
03949:3	1	K.C[+57.021]IC[+57.021]KPGFVLAPN[+0.984]GR.Y	641		C[+57]*2, N[+1]	530.604	3	1589.8	1589.79	0	3.4	Specific	747.71	747.71	747.71	12.37	206	>Fibrillin-2 N-term	1	DW021921_1.3734.3734.3	controllerType=0 controllerNumber=1 scan=3734	10.1272
05369:2	1	K.C[+57.021][-17.027]IC[+57.021]KPGFVLAPNGR.Y	641		C[-17][+57]*2	786.397	2	1571.79	1571.78	0	3.2	Specific	755.25	755.25	755.25	12.44	206	>Fibrillin-2 N-term	1	DW021921_1.4902.4902.2	controllerType=0 controllerNumber=1 scan=4902	12.8153
05744:2	1	K.C[+57.021][-17.027]IC[+57.021]KPGFVLAPN[+0.984]GR.Y	641		C[-17][+57]*2, N[+1]	786.888	2	1572.77	1572.77	0	1.4	Specific	143.35	143.35	143.35	1.51	206	>Fibrillin-2 N-term	1	DW021921_1.5206.5206.2	controllerType=0 controllerNumber=1 scan=5206	13.5234
05915:2	1	K.C[+57.021][-17.027]IC[+57.021]KPGFVLAPN[+0.984]GR.Y	641		C[-17][+57]*2, N[+1]	786.888	2	1572.77	1572.77	0	1.9	Specific	225.82	225.82	225.82	1.84	206	>Fibrillin-2 N-term	1	DW021921_1.5345.5345.2	controllerType=0 controllerNumber=1 scan=5345	13.8477
05968:2	1	K.C[+57.021][-17.027]IC[+57.021]KPGFVLAPN[+0.984]GR.Y	641		C[-17][+57]*2, N[+1]	786.889	2	1572.77	1572.77	0	2.9	Specific	242.25	242.25	242.25	1.79	206	>Fibrillin-2 N-term	1	DW021921_1.5389.5389.2	controllerType=0 controllerNumber=1 scan=5389	13.9509
05823:3	1	K.C[+57.021][-17.027]IC[+57.021]KPGFVLAPN[+0.984]GR.Y	641		C[-17][+57]*2, N[+1]	524.928	3	1572.77	1572.77	0	2.8	Specific	299.77	299.77	299.77	5.63	206	>Fibrillin-2 N-term	1	DW021921_1.5272.5272.3	controllerType=0 controllerNumber=1 scan=5272	13.6783
05872:2	1	K.C[+57.021][-17.027]IC[+57.021]KPGFVLAPN[+0.984]GR.Y	641		C[-17][+57]*2, N[+1]	786.888	2	1572.77	1572.77	0	1.6	Specific	558.11	558.11	558.11	5.6	206	>Fibrillin-2 N-term	1	DW021921_1.5311.5311.2	controllerType=0 controllerNumber=1 scan=5311	13.7697
05637:2	1	K.C[+57.021][-17.027]IC[+57.021]KPGFVLAPN[+0.984]GR.Y	641		C[-17][+57]*2, N[+1]	786.89	2	1572.77	1572.77	0	3.9	Specific	591.69	578.74	578.74	7	206	>Fibrillin-2 N-term	1	DW021921_1.5121.5121.2	controllerType=0 controllerNumber=1 scan=5121	13.3261
05800:2	1	K.C[+57.021][-17.027]IC[+57.021]KPGFVLAPN[+0.984]GR.Y	641		C[-17][+57]*2, N[+1]	786.889	2	1572.77	1572.77	0	2.6	Specific	751.42	731.34	731.34	11.18	206	>Fibrillin-2 N-term	1	DW021921_1.5252.5252.2	controllerType=0 controllerNumber=1 scan=5252	13.6329
04617:3	1	R.YC[+57.021]TDVDEC[+57.021]QTPGIC[+57.021]MNGHC[+57.021]INSEGS[+162.053]FR.C	655	Hex(1)	C[+57]*4, S[+162]	1123.78	3	3369.33	3369.32	0	2.4	Specific	691.6	691.6	9.43	9.86	206	>Fibrillin-2 N-term	1	DW021921_1.4285.4285.3	controllerType=0 controllerNumber=1 scan=4285	11.3811
04530:4	1	R.YC[+57.021]TDVDEC[+57.021]QTPGIC[+57.021]MNGHC[+57.021]INSEGS[+162.053]FR.C	655	Hex(1)	C[+57]*4, S[+162]	843.089	4	3369.33	3369.32	0	3.5	Specific	856.48	856.48	23.66	13.86	206	>Fibrillin-2 N-term	1	DW021921_1.4209.4209.4	controllerType=0 controllerNumber=1 scan=4209	11.2059
04487:3	1	R.YC[+57.021]TDVDEC[+57.021]QTPGIC[+57.021]MNGHC[+57.021]INSEGS[+162.053]FR.C	655	Hex(1)	C[+57]*4, S[+162]	1123.78	3	3369.33	3369.32	0	3.2	Specific	948.26	948.26	28.63	14.86	206	>Fibrillin-2 N-term	1	DW021921_1.4177.4177.3	controllerType=0 controllerNumber=1 scan=4177	11.1324
04551:3	1	R.YC[+57.021]TDVDEC[+57.021]QTPGIC[+57.021]MNGHC[+57.021]INSEGS[+162.053]FR.C	655	Hex(1)	C[+57]*4, S[+162]	1123.78	3	3369.33	3369.32	0	3.3	Specific	1075.88	1075.88	29.08	17.86	206	>Fibrillin-2 N-term	1	DW021921_1.4229.4229.3	controllerType=0 controllerNumber=1 scan=4229	11.2511
04970:3	1	R.YC[+57.021]TDVDEC[+57.021]QTPGIC[+57.021]MN[+0.984]GHC[+57.021]INSEGS[+162.053]FR.C	655	Hex(1)	C[+57]*4, N[+1], S[+162]	1124.11	3	3370.32	3370.31	0	4.6	Specific	201.19	201.19	10.89	1.56	206	>Fibrillin-2 N-term	1	DW021921_1.4567.4567.3	controllerType=0 controllerNumber=1 scan=4567	12.0348
03276:4	1	R.YC[+57.021]TDVDEC[+57.021]QT[+203.079]PGIC[+57.021]M[+15.995]NGHC[+57.021]INSEGSFR.C	655	HexNAc(1)	C[+57]*4, M[+16], T[+203]	857.343	4	3426.35	3426.34	0	2.6	Specific	309.87	309.87	9.6	2.1	206	>Fibrillin-2 N-term	1	DW021921_1.3197.3197.4	controllerType=0 controllerNumber=1 scan=3197	8.8878
04888:3	1	R.YC[+57.021]TDVDEC[+57.021]QTPGIC[+57.021]MN[+0.984]GHC[+57.021]INSEGS[+162.053]FR.C	655	Hex(1)	C[+57]*4, N[+1], S[+162]	1124.11	3	3370.32	3370.31	0	5.1	Specific	605.92	605.92	10.92	7.98	206	>Fibrillin-2 N-term	1	DW021921_1.4504.4504.3	controllerType=0 controllerNumber=1 scan=4504	11.8895
04764:4	1	R.YC[+57.021]TDVDEC[+57.021]QTPGIC[+57.021]MN[+0.984]GHC[+57.021]INSEGS[+162.053]FR.C	655	Hex(1)	C[+57]*4, N[+1], S[+162]	843.336	4	3370.32	3370.31	0	4.4	Specific	797.55	797.55	8.11	10.98	206	>Fibrillin-2 N-term	1	DW021921_1.4409.4409.4	controllerType=0 controllerNumber=1 scan=4409	11.6657
04750:3	1	R.YC[+57.021]TDVDEC[+57.021]QTPGIC[+57.021]MN[+0.984]GHC[+57.021]INSEGS[+162.053]FR.C	655	Hex(1)	C[+57]*4, N[+1], S[+162]	1124.11	3	3370.32	3370.31	0	3.6	Specific	964.48	964.48	19.64	15.86	206	>Fibrillin-2 N-term	1	DW021921_1.4398.4398.3	controllerType=0 controllerNumber=1 scan=4398	11.6399
04816:3	1	R.YC[+57.021]TDVDEC[+57.021]QTPGIC[+57.021]MN[+0.984]GHC[+57.021]INSEGS[+162.053]FR.C	655	Hex(1)	C[+57]*4, N[+1], S[+162]	1124.11	3	3370.32	3370.31	0	4.2	Specific	1099.13	1099.13	19.79	16.98	206	>Fibrillin-2 N-term	1	DW021921_1.4449.4449.3	controllerType=0 controllerNumber=1 scan=4449	11.7606
03681:4	1	R.YC[+57.021]TDVDEC[+57.021]QT[+203.079]PGIC[+57.021]M[+15.995]N[+0.984]GHC[+57.021]INSEGSFR.C	655	HexNAc(1)	C[+57]*4, M[+16], N[+1], T[+203]	857.59	4	3427.34	3427.33	0	2.7	Specific	269.38	269.38	9.6	1.93	206	>Fibrillin-2 N-term	1	DW021921_1.3525.3525.4	controllerType=0 controllerNumber=1 scan=3525	9.6446
04126:3	1	R.C[+57.021]DC[+57.021]PPGLAVGMDGR.V	682		C[+57]*2	502.217	3	1504.64	1504.63	0	1.8	Specific	448.85	448.85	448.85	7.97	206	>Fibrillin-2 N-term	1	DW021921_1.3885.3885.3	controllerType=0 controllerNumber=1 scan=3885	10.4671
04415:2	1	R.C[+57.021]DC[+57.021]PPGLAVGMDGR.V	682		C[+57]*2	752.821	2	1504.64	1504.63	0	1	Specific	486.51	486.51	486.51	6.85	206	>Fibrillin-2 N-term	1	DW021921_1.4116.4116.2	controllerType=0 controllerNumber=1 scan=4116	10.9932
04288:2	1	R.C[+57.021]DC[+57.021]PPGLAVGMDGR.V	682		C[+57]*2	752.822	2	1504.64	1504.63	0	1.6	Specific	673.4	673.4	673.4	11.37	206	>Fibrillin-2 N-term	1	DW021921_1.4022.4022.2	controllerType=0 controllerNumber=1 scan=4022	10.781
04081:2	1	R.C[+57.021]DC[+57.021]PPGLAVGMDGR.V	682		C[+57]*2	752.823	2	1504.64	1504.63	0	3.1	Specific	734.16	734.16	734.16	12.37	206	>Fibrillin-2 N-term	1	DW021921_1.3847.3847.2	controllerType=0 controllerNumber=1 scan=3847	10.3808
04206:2	1	R.C[+57.021]DC[+57.021]PPGLAVGMDGR.V	682		C[+57]*2	752.823	2	1504.64	1504.63	0	2.7	Specific	735.57	735.57	735.57	12.37	206	>Fibrillin-2 N-term	1	DW021921_1.3954.3954.2	controllerType=0 controllerNumber=1 scan=3954	10.6262
04144:2	1	R.C[+57.021]DC[+57.021]PPGLAVGMDGR.V	682		C[+57]*2	752.823	2	1504.64	1504.63	0	2.7	Specific	754.61	754.61	754.61	13.37	206	>Fibrillin-2 N-term	1	DW021921_1.3899.3899.2	controllerType=0 controllerNumber=1 scan=3899	10.4996
03448:2	1	R.C[+57.021]DC[+57.021]PPGLAVGMD[+15.995]GR.V	682		C[+57]*2, D[+16]	760.82	2	1520.63	1520.63	0	2.6	Specific	303.8	303.8	4	5.63	206	>Fibrillin-2 N-term	1	DW021921_1.3334.3334.2	controllerType=0 controllerNumber=1 scan=3334	9.2028
03312:2	1	R.C[+57.021]DC[+57.021]PPGLAVGMD[+15.995]GR.V	682		C[+57]*2, D[+16]	760.819	2	1520.63	1520.63	0	1	Specific	417.51	417.51	4	6.51	206	>Fibrillin-2 N-term	1	DW021921_1.3226.3226.2	controllerType=0 controllerNumber=1 scan=3226	8.9534
03379:2	1	R.C[+57.021]DC[+57.021]PPGLAVGMD[+15.995]GR.V	682		C[+57]*2, D[+16]	760.819	2	1520.63	1520.63	0	1.7	Specific	421.8	421.8	4	7.75	206	>Fibrillin-2 N-term	1	DW021921_1.3280.3280.2	controllerType=0 controllerNumber=1 scan=3280	9.0779
04109:2	1	R.C[+57.021]DC[+57.021]PPGLAVGMD[+15.995]GR.V	682		C[+57]*2, D[+16]	760.82	2	1520.63	1520.63	0	2.4	Specific	502.78	502.78	4	8.08	206	>Fibrillin-2 N-term	1	DW021921_1.3872.3872.2	controllerType=0 controllerNumber=1 scan=3872	10.4375
04010:2	1	R.C[+57.021]DC[+57.021]PPGLAVGM[+15.995]DGR.V	682		C[+57]*2, M[+16]	760.82	2	1520.63	1520.63	0	2	Specific	515.09	515.09	15.06	8.08	206	>Fibrillin-2 N-term	1	DW021921_1.3786.3786.2	controllerType=0 controllerNumber=1 scan=3786	10.2418
03915:2	1	R.C[+57.021]DC[+57.021]PPGLAVGM[+15.995]DGR.V	682		C[+57]*2, M[+16]	760.819	2	1520.63	1520.63	0	0.8	Specific	528.92	528.92	15.03	7.01	206	>Fibrillin-2 N-term	1	DW021921_1.3708.3708.2	controllerType=0 controllerNumber=1 scan=3708	10.0671
05667:2	1	R.C[+57.021][-17.027]DC[+57.021]PPGLAVGMDGR.V	682		C[-17][+57]*2	744.31	2	1487.61	1487.61	0	3.3	Specific	588.36	588.36	588.36	9.37	206	>Fibrillin-2 N-term	1	DW021921_1.5144.5144.2	controllerType=0 controllerNumber=1 scan=5144	13.379
05731:2	1	R.C[+57.021][-17.027]DC[+57.021]PPGLAVGMDGR.V	682		C[-17][+57]*2	744.311	2	1487.61	1487.61	0	4.5	Specific	632.91	632.91	632.91	9.5	206	>Fibrillin-2 N-term	1	DW021921_1.5197.5197.2	controllerType=0 controllerNumber=1 scan=5197	13.5039
01030:2	1	R.VC[+57.021]VDTHMR.S	696		C[+57]	509.235	2	1017.46	1017.46	0	2.4	Specific	365.99	365.99	365.99	5.62	206	>Fibrillin-2 N-term	1	DW021921_1.1373.1373.2	controllerType=0 controllerNumber=1 scan=1373	4.6338
00895:2	1	R.VC[+57.021]VDTHMR.S	696		C[+57]	509.235	2	1017.46	1017.46	0	2.6	Specific	401.93	401.93	401.93	4.55	206	>Fibrillin-2 N-term	1	DW021921_1.1264.1264.2	controllerType=0 controllerNumber=1 scan=1264	4.3742
00958:2	1	R.VC[+57.021]VDTHMR.S	696		C[+57]	509.235	2	1017.46	1017.46	0	2.5	Specific	455.48	455.48	455.48	6.03	206	>Fibrillin-2 N-term	1	DW021921_1.1316.1316.2	controllerType=0 controllerNumber=1 scan=1316	4.4983
05154:3	1	R.S[+324.106]T[+324.106]C[+57.021]YGGIK.K	704	Hex(2),Hex(2)	C[+57], S[+324], T[+324]	511.882	3	1533.63	1533.62	0	3.9	Specific	20.92	20.92	20.92	1.51	206	>Fibrillin-2 N-term	1	DW021921_1.4718.4718.4	controllerType=0 controllerNumber=1 scan=4718	12.386
02689:3	1	K.KGVC[+57.021]VRPFPGAVTK.S	712		C[+57]	505.955	3	1515.85	1515.85	0	2.1	Specific	66.84	66.84	66.84	1.51	206	>Fibrillin-2 N-term	1	DW021921_1.2718.2718.3	controllerType=0 controllerNumber=1 scan=2718	7.7892
02457:3	1	K.KGVC[+57.021]VRPFPGAVTK.S	712		C[+57]	505.955	3	1515.85	1515.85	0	2.5	Specific	80.68	80.68	80.68	1.52	206	>Fibrillin-2 N-term	1	DW021921_1.2537.2537.3	controllerType=0 controllerNumber=1 scan=2537	7.3734
02608:3	1	K.KGVC[+57.021]VRPFPGAVTK.S	712		C[+57]	505.954	3	1515.85	1515.85	0	1.4	Specific	155.48	155.48	155.48	1.51	206	>Fibrillin-2 N-term	1	DW021921_1.2654.2654.3	controllerType=0 controllerNumber=1 scan=2654	7.6432
02336:3	1	K.KGVC[+57.021]VRPFPGAVTK.S	712		C[+57]	505.954	3	1515.85	1515.85	0	1.3	Specific	503.17	472.49	472.49	4.65	206	>Fibrillin-2 N-term	1	DW021921_1.2440.2440.3	controllerType=0 controllerNumber=1 scan=2440	7.1474
02399:3	1	K.KGVC[+57.021]VRPFPGAVTK.S	712		C[+57]	505.955	3	1515.85	1515.85	0	1.8	Specific	583.88	495.28	495.28	7.18	206	>Fibrillin-2 N-term	1	DW021921_1.2491.2491.3	controllerType=0 controllerNumber=1 scan=2491	7.2677
02468:3	1	K.KGVC[+57.021]VRPFPGAVTK.S	712		C[+57]	505.955	3	1515.85	1515.85	0	2.6	Specific	584.39	507.8	507.8	8.44	206	>Fibrillin-2 N-term	1	DW021921_1.2546.2546.3	controllerType=0 controllerNumber=1 scan=2546	7.3948
03129:2	1	K.GVC[+57.021]VRPFPGAVTK.S	713		C[+57]	694.383	2	1387.76	1387.75	0	5.5	Specific	54.69	54.69	54.69	1.51	206	>Fibrillin-2 N-term	1	DW021921_1.3085.3085.3	controllerType=0 controllerNumber=1 scan=3085	8.6257
03398:3	1	K.GVC[+57.021]VRPFPGAVTK.S	713		C[+57]	463.257	3	1387.76	1387.75	0	2.6	Specific	413.87	413.87	413.87	7.37	206	>Fibrillin-2 N-term	1	DW021921_1.3295.3295.3	controllerType=0 controllerNumber=1 scan=3295	9.1136
03327:3	1	K.GVC[+57.021]VRPFPGAVTK.S	713		C[+57]	463.256	3	1387.75	1387.75	0	1.9	Specific	419.88	419.88	419.88	7.37	206	>Fibrillin-2 N-term	1	DW021921_1.3240.3240.3	controllerType=0 controllerNumber=1 scan=3240	8.9874
03260:3	1	K.GVC[+57.021]VRPFPGAVTK.S	713		C[+57]	463.256	3	1387.75	1387.75	0	2	Specific	497.31	370.44	370.44	7.71	206	>Fibrillin-2 N-term	1	DW021921_1.3184.3184.3	controllerType=0 controllerNumber=1 scan=3184	8.8578
03117:3	1	K.GVC[+57.021]VRPFPGAVTK.S	713		C[+57]	463.256	3	1387.75	1387.75	0	2.1	Specific	534.42	365.7	365.7	7.86	206	>Fibrillin-2 N-term	1	DW021921_1.3076.3076.3	controllerType=0 controllerNumber=1 scan=3076	8.6043
03186:3	1	K.GVC[+57.021]VRPFPGAVTK.S	713		C[+57]	463.257	3	1387.75	1387.75	0	2.5	Specific	544.31	414.44	414.44	7.86	206	>Fibrillin-2 N-term	1	DW021921_1.3129.3129.3	controllerType=0 controllerNumber=1 scan=3129	8.7292
04193:3	1	K.SEC[+57.021]C[+57.021]C[+57.021]ANPDYGFGEPC[+57.021]QPC[+57.021]PAK.N	726		C[+57]*5	868.664	3	2603.98	2603.97	0	2.7	Specific	446.07	446.07	446.07	7.38	206	>Fibrillin-2 N-term	1	DW021921_1.3941.3941.3	controllerType=0 controllerNumber=1 scan=3941	10.5947
04018:2	1	K.SEC[+57.021]C[+57.021]C[+57.021]ANPDYGFGEPC[+57.021]QPC[+57.021]PAK.N	726		C[+57]*5	1302.49	2	2603.97	2603.97	0	0.7	Specific	570.95	570.95	570.95	7.55	206	>Fibrillin-2 N-term	1	DW021921_1.3793.3793.2	controllerType=0 controllerNumber=1 scan=3793	10.2579
04090:3	1	K.SEC[+57.021]C[+57.021]C[+57.021]ANPDYGFGEPC[+57.021]QPC[+57.021]PAK.N	726		C[+57]*5	868.664	3	2603.98	2603.97	0	2.4	Specific	800.89	782.44	782.44	13.79	206	>Fibrillin-2 N-term	1	DW021921_1.3855.3855.3	controllerType=0 controllerNumber=1 scan=3855	10.4001
04024:3	1	K.SEC[+57.021]C[+57.021]C[+57.021]ANPDYGFGEPC[+57.021]QPC[+57.021]PAK.N	726		C[+57]*5	868.664	3	2603.98	2603.97	0	2.3	Specific	851.17	825.01	825.01	14.79	206	>Fibrillin-2 N-term	1	DW021921_1.3798.3798.3	controllerType=0 controllerNumber=1 scan=3798	10.2687
07172:3	1	K.NSAEFHGLC[+57.021]SSGVGITVDGR.D	748		C[+57]	688.327	3	2062.97	2062.96	0	2.5	Specific	104.21	104.21	104.21	1.72	206	>Fibrillin-2 N-term	1	DW021921_1.6415.6415.3	controllerType=0 controllerNumber=1 scan=6415	16.3603
05216:3	1	K.NSAEFHGLC[+57.021]SSGVGITVDGR.D	748		C[+57]	688.327	3	2062.97	2062.96	0	2.6	Specific	433.25	433.25	433.25	5.49	206	>Fibrillin-2 N-term	1	DW021921_1.4771.4771.3	controllerType=0 controllerNumber=1 scan=4771	12.5098
04986:3	1	K.NSAEFHGLC[+57.021]SSGVGITVDGR.D	748		C[+57]	688.327	3	2062.97	2062.96	0	2.8	Specific	450.94	450.94	450.94	7.15	206	>Fibrillin-2 N-term	1	DW021921_1.4579.4579.3	controllerType=0 controllerNumber=1 scan=4579	12.0627
06313:3	1	K.NSAEFHGLC[+57.021]SSGVGITVDGR.D	748		C[+57]	688.326	3	2062.96	2062.96	0	1.7	Specific	469.59	469.59	469.59	7.15	206	>Fibrillin-2 N-term	1	DW021921_1.5688.5688.3	controllerType=0 controllerNumber=1 scan=5688	14.6512
06251:3	1	K.NSAEFHGLC[+57.021]SSGVGITVDGR.D	748		C[+57]	688.326	3	2062.96	2062.96	0	0.8	Specific	495.87	495.87	495.87	6.03	206	>Fibrillin-2 N-term	1	DW021921_1.5632.5632.3	controllerType=0 controllerNumber=1 scan=5632	14.5201
05276:3	1	K.NSAEFHGLC[+57.021]SSGVGITVDGR.D	748		C[+57]	688.327	3	2062.97	2062.96	0	2.2	Specific	534.28	534.28	534.28	7.43	206	>Fibrillin-2 N-term	1	DW021921_1.4824.4824.3	controllerType=0 controllerNumber=1 scan=4824	12.6332
06139:3	1	K.NSAEFHGLC[+57.021]SSGVGITVDGR.D	748		C[+57]	688.326	3	2062.96	2062.96	0	1.6	Specific	537.63	537.63	537.63	7.43	206	>Fibrillin-2 N-term	1	DW021921_1.5535.5535.3	controllerType=0 controllerNumber=1 scan=5535	14.2911
05652:3	1	K.NSAEFHGLC[+57.021]SSGVGITVDGR.D	748		C[+57]	688.328	3	2062.97	2062.96	0	3.5	Specific	583.28	583.28	583.28	8.56	206	>Fibrillin-2 N-term	1	DW021921_1.5132.5132.3	controllerType=0 controllerNumber=1 scan=5132	13.3519
06078:3	1	K.NSAEFHGLC[+57.021]SSGVGITVDGR.D	748		C[+57]	688.327	3	2062.97	2062.96	0	3.1	Specific	585.45	585.45	585.45	8.56	206	>Fibrillin-2 N-term	1	DW021921_1.5481.5481.3	controllerType=0 controllerNumber=1 scan=5481	14.1641
05724:3	1	K.NSAEFHGLC[+57.021]SSGVGITVDGR.D	748		C[+57]	688.327	3	2062.97	2062.96	0	2.4	Specific	620.09	620.09	620.09	9.56	206	>Fibrillin-2 N-term	1	DW021921_1.5192.5192.3	controllerType=0 controllerNumber=1 scan=5192	13.491
05991:3	1	K.NSAEFHGLC[+57.021]SSGVGITVDGR.D	748		C[+57]	688.327	3	2062.97	2062.96	0	2	Specific	628.13	628.13	628.13	9.56	206	>Fibrillin-2 N-term	1	DW021921_1.5411.5411.3	controllerType=0 controllerNumber=1 scan=5411	14.0015
05589:3	1	K.NSAEFHGLC[+57.021]SSGVGITVDGR.D	748		C[+57]	688.327	3	2062.97	2062.96	0	2.8	Specific	653.94	653.94	653.94	10.56	206	>Fibrillin-2 N-term	1	DW021921_1.5081.5081.3	controllerType=0 controllerNumber=1 scan=5081	13.2319
04780:3	1	K.NSAEFHGLC[+57.021]SSGVGITVDGR.D	748		C[+57]	688.327	3	2062.97	2062.96	0	2.3	Specific	656.3	656.3	656.3	10.56	206	>Fibrillin-2 N-term	1	DW021921_1.4422.4422.3	controllerType=0 controllerNumber=1 scan=4422	11.6957
05098:3	1	K.NSAEFHGLC[+57.021]SSGVGITVDGR.D	748		C[+57]	688.33	3	2062.97	2062.96	0	6.8	Specific	660.65	660.65	660.65	9.68	206	>Fibrillin-2 N-term	1	DW021921_1.4667.4667.3	controllerType=0 controllerNumber=1 scan=4667	12.2676
05432:3	1	K.NSAEFHGLC[+57.021]SSGVGITVDGR.D	748		C[+57]	688.327	3	2062.97	2062.96	0	3.1	Specific	675.6	675.6	675.6	10.56	206	>Fibrillin-2 N-term	1	DW021921_1.4949.4949.3	controllerType=0 controllerNumber=1 scan=4949	12.9238
05860:3	1	K.NSAEFHGLC[+57.021]SSGVGITVDGR.D	748		C[+57]	688.327	3	2062.97	2062.96	0	1.9	Specific	693.96	693.96	693.96	10.56	206	>Fibrillin-2 N-term	1	DW021921_1.5303.5303.3	controllerType=0 controllerNumber=1 scan=5303	13.7515
05787:3	1	K.NSAEFHGLC[+57.021]SSGVGITVDGR.D	748		C[+57]	688.326	3	2062.96	2062.96	0	1.3	Specific	719.38	719.38	719.38	10.32	206	>Fibrillin-2 N-term	1	DW021921_1.5242.5242.3	controllerType=0 controllerNumber=1 scan=5242	13.6093
05523:3	1	K.NSAEFHGLC[+57.021]SSGVGITVDGR.D	748		C[+57]	688.327	3	2062.97	2062.96	0	3.4	Specific	725.77	725.77	725.77	11.56	206	>Fibrillin-2 N-term	1	DW021921_1.5027.5027.3	controllerType=0 controllerNumber=1 scan=5027	13.1044
05157:3	1	K.NSAEFHGLC[+57.021]SSGVGITVDGR.D	748		C[+57]	688.327	3	2062.97	2062.96	0	2.8	Specific	748.96	748.96	748.96	11.56	206	>Fibrillin-2 N-term	1	DW021921_1.4719.4719.3	controllerType=0 controllerNumber=1 scan=4719	12.3882
04708:3	1	K.NSAEFHGLC[+57.021]SSGVGITVDGR.D	748		C[+57]	688.327	3	2062.97	2062.96	0	3	Specific	751.21	751.21	751.21	12.56	206	>Fibrillin-2 N-term	1	DW021921_1.4363.4363.3	controllerType=0 controllerNumber=1 scan=4363	11.5607
04877:3	1	K.NSAEFHGLC[+57.021]SSGVGITVDGR.D	748		C[+57]	688.328	3	2062.97	2062.96	0	4.1	Specific	755.32	755.32	755.32	12.56	206	>Fibrillin-2 N-term	1	DW021921_1.4496.4496.3	controllerType=0 controllerNumber=1 scan=4496	11.8702
04630:3	1	K.NSAEFHGLC[+57.021]SSGVGITVDGR.D	748		C[+57]	688.327	3	2062.97	2062.96	0	2.3	Specific	775.47	775.47	775.47	12.56	206	>Fibrillin-2 N-term	1	DW021921_1.4298.4298.3	controllerType=0 controllerNumber=1 scan=4298	11.4112
04552:3	1	K.NSAEFHGLC[+57.021]SSGVGITVDGR.D	748		C[+57]	688.327	3	2062.97	2062.96	0	2.4	Specific	863.49	863.49	863.49	14.56	206	>Fibrillin-2 N-term	1	DW021921_1.4230.4230.3	controllerType=0 controllerNumber=1 scan=4230	11.2533
04484:3	1	K.NSAEFHGLC[+57.021]SSGVGITVDGR.D	748		C[+57]	688.327	3	2062.97	2062.96	0	2.1	Specific	866.43	866.43	866.43	14.56	206	>Fibrillin-2 N-term	1	DW021921_1.4174.4174.3	controllerType=0 controllerNumber=1 scan=4174	11.1259
04419:3	1	K.NSAEFHGLC[+57.021]SSGVGITVDGR.D	748		C[+57]	688.327	3	2062.97	2062.96	0	2	Specific	877.68	877.68	877.68	14.56	206	>Fibrillin-2 N-term	1	DW021921_1.4120.4120.3	controllerType=0 controllerNumber=1 scan=4120	11.0028
04345:3	1	K.NSAEFHGLC[+57.021]SSGVGITVDGR.D	748		C[+57]	688.326	3	2062.96	2062.96	0	1.7	Specific	935.73	935.73	935.73	15.56	206	>Fibrillin-2 N-term	1	DW021921_1.4067.4067.3	controllerType=0 controllerNumber=1 scan=4067	10.8816
06111:2	1	R.DINEC[+57.021]ALDPDIC[+57.021]ANGIC[+57.021]ENLR.G	768		C[+57]*3	1231.54	2	2462.08	2462.07	0	2.4	Specific	534.83	534.83	534.83	7.66	206	>Fibrillin-2 N-term	1	DW021921_1.5512.5512.2	controllerType=0 controllerNumber=1 scan=5512	14.2372
06046:2	1	R.DINEC[+57.021]ALDPDIC[+57.021]ANGIC[+57.021]ENLR.G	768		C[+57]*3	1231.55	2	2462.08	2462.07	0	3.5	Specific	732.12	732.12	732.12	11.79	206	>Fibrillin-2 N-term	1	DW021921_1.5457.5457.2	controllerType=0 controllerNumber=1 scan=5457	14.108
06038:3	1	R.DINEC[+57.021]ALDPDIC[+57.021]ANGIC[+57.021]ENLR.G	768		C[+57]*3	821.366	3	2462.08	2462.07	0	3.3	Specific	796.84	796.84	796.84	12.79	206	>Fibrillin-2 N-term	1	DW021921_1.5452.5452.3	controllerType=0 controllerNumber=1 scan=5452	14.0971
06104:3	1	R.DINEC[+57.021]ALDPDIC[+57.021]ANGIC[+57.021]ENLR.G	768		C[+57]*3	821.366	3	2462.08	2462.07	0	3.4	Specific	800.1	800.1	800.1	13.79	206	>Fibrillin-2 N-term	1	DW021921_1.5505.5505.3	controllerType=0 controllerNumber=1 scan=5505	14.222
06390:3	1	R.DINEC[+57.021]ALDPDIC[+57.021]AN[+0.984]GIC[+57.021]ENLR.G	768		C[+57]*3, N[+1]	821.695	3	2463.07	2463.06	0	4.5	Specific	507.01	507.01	140.21	6.62	206	>Fibrillin-2 N-term	1	DW021921_1.5754.5754.3	controllerType=0 controllerNumber=1 scan=5754	14.8055
06319:3	1	R.DINEC[+57.021]ALDPDIC[+57.021]AN[+0.984]GIC[+57.021]ENLR.G	768		C[+57]*3, N[+1]	821.694	3	2463.07	2463.06	0	4	Specific	513.3	513.3	168.1	7.5	206	>Fibrillin-2 N-term	1	DW021921_1.5693.5693.3	controllerType=0 controllerNumber=1 scan=5693	14.664
06258:3	1	R.DINEC[+57.021]ALDPDIC[+57.021]AN[+0.984]GIC[+57.021]ENLR.G	768		C[+57]*3, N[+1]	821.696	3	2463.07	2463.06	0	5.6	Specific	662.09	662.09	159.45	9.91	206	>Fibrillin-2 N-term	1	DW021921_1.5640.5640.3	controllerType=0 controllerNumber=1 scan=5640	14.5393
06194:3	1	R.DINEC[+57.021]ALDPDIC[+57.021]AN[+0.984]GIC[+57.021]ENLR.G	768		C[+57]*3, N[+1]	821.695	3	2463.07	2463.06	0	4.7	Specific	746.47	746.47	155.23	10.91	206	>Fibrillin-2 N-term	1	DW021921_1.5580.5580.3	controllerType=0 controllerNumber=1 scan=5580	14.3969
01476:3	1	R.C[+57.021]NC[+57.021]NSGYEPDASGR.N	793		C[+57]*2	529.538	3	1586.6	1586.6	0	2.6	Specific	41.61	41.61	41.61	1.59	206	>Fibrillin-2 N-term	1	DW021921_1.1746.1746.3	controllerType=0 controllerNumber=1 scan=1746	5.5215
02138:2	1	R.C[+57.021]NC[+57.021]NSGYEPDASGR.N	793		C[+57]*2	793.801	2	1586.59	1586.6	0	-0.8	Specific	169.95	169.95	169.95	1.92	206	>Fibrillin-2 N-term	1	DW021921_1.2279.2279.2	controllerType=0 controllerNumber=1 scan=2279	6.7709
01366:2	1	R.C[+57.021]NC[+57.021]NSGYEPDASGR.N	793		C[+57]*2	793.803	2	1586.6	1586.6	0	1.4	Specific	223.01	223.01	223.01	3.42	206	>Fibrillin-2 N-term	1	DW021921_1.1659.1659.2	controllerType=0 controllerNumber=1 scan=1659	5.3156
02231:2	1	R.C[+57.021]NC[+57.021]NSGYEPDASGR.N	793		C[+57]*2	793.803	2	1586.6	1586.6	0	2.5	Specific	282.97	282.97	282.97	5.47	206	>Fibrillin-2 N-term	1	DW021921_1.2355.2355.2	controllerType=0 controllerNumber=1 scan=2355	6.9483
02047:2	1	R.C[+57.021]NC[+57.021]NSGYEPDASGR.N	793		C[+57]*2	793.803	2	1586.6	1586.6	0	1.9	Specific	294.17	294.17	294.17	5.63	206	>Fibrillin-2 N-term	1	DW021921_1.2210.2210.2	controllerType=0 controllerNumber=1 scan=2210	6.6104
01984:2	1	R.C[+57.021]NC[+57.021]NSGYEPDASGR.N	793		C[+57]*2	793.803	2	1586.6	1586.6	0	1.5	Specific	369.23	369.23	369.23	7.56	206	>Fibrillin-2 N-term	1	DW021921_1.2156.2156.2	controllerType=0 controllerNumber=1 scan=2156	6.4827
01903:2	1	R.C[+57.021]NC[+57.021]NSGYEPDASGR.N	793		C[+57]*2	793.802	2	1586.6	1586.6	0	0.5	Specific	466.85	466.85	466.85	6.73	206	>Fibrillin-2 N-term	1	DW021921_1.2096.2096.2	controllerType=0 controllerNumber=1 scan=2096	6.3427
01769:2	1	R.C[+57.021]NC[+57.021]NSGYEPDASGR.N	793		C[+57]*2	793.803	2	1586.6	1586.6	0	1.8	Specific	489.69	489.69	489.69	8.08	206	>Fibrillin-2 N-term	1	DW021921_1.1986.1986.2	controllerType=0 controllerNumber=1 scan=1986	6.0843
01834:2	1	R.C[+57.021]NC[+57.021]NSGYEPDASGR.N	793		C[+57]*2	793.803	2	1586.6	1586.6	0	2	Specific	513.6	513.6	513.6	8.08	206	>Fibrillin-2 N-term	1	DW021921_1.2040.2040.2	controllerType=0 controllerNumber=1 scan=2040	6.2117
01699:2	1	R.C[+57.021]NC[+57.021]NSGYEPDASGR.N	793		C[+57]*2	793.802	2	1586.6	1586.6	0	0.7	Specific	536.97	536.97	536.97	7.01	206	>Fibrillin-2 N-term	1	DW021921_1.1930.1930.2	controllerType=0 controllerNumber=1 scan=1930	5.9536
01627:2	1	R.C[+57.021]NC[+57.021]NSGYEPDASGR.N	793		C[+57]*2	793.803	2	1586.6	1586.6	0	1.8	Specific	693.28	693.28	693.28	11.37	206	>Fibrillin-2 N-term	1	DW021921_1.1875.1875.2	controllerType=0 controllerNumber=1 scan=1875	5.8249
01429:2	1	R.C[+57.021]NC[+57.021]NSGYEPDASGR.N	793		C[+57]*2	793.803	2	1586.6	1586.6	0	1.8	Specific	716.02	716.02	716.02	12.37	206	>Fibrillin-2 N-term	1	DW021921_1.1710.1710.2	controllerType=0 controllerNumber=1 scan=1710	5.437
01498:2	1	R.C[+57.021]NC[+57.021]NSGYEPDASGR.N	793		C[+57]*2	793.803	2	1586.6	1586.6	0	1.9	Specific	858.34	858.34	858.34	15.37	206	>Fibrillin-2 N-term	1	DW021921_1.1765.1765.2	controllerType=0 controllerNumber=1 scan=1765	5.5667
01562:2	1	R.C[+57.021]NC[+57.021]NSGYEPDASGR.N	793		C[+57]*2	793.803	2	1586.6	1586.6	0	2	Specific	864.27	864.27	864.27	15.37	206	>Fibrillin-2 N-term	1	DW021921_1.1820.1820.2	controllerType=0 controllerNumber=1 scan=1820	5.6964
02048:2	1	R.C[+57.021]N[+0.984]C[+57.021]NSGYEPDASGR.N	793		C[+57]*2, N[+1]	794.299	2	1587.59	1587.58	0	7	Specific	215.88	215.88	9.08	2.59	206	>Fibrillin-2 N-term	1	DW021921_1.2210.2210.2	controllerType=0 controllerNumber=1 scan=2210	6.6104
01904:2	1	R.C[+57.021]NC[+57.021]N[+0.984]SGYEPDASGR.N	793		C[+57]*2, N[+1]	794.3	2	1587.59	1587.58	0	8.1	Specific	423.85	423.85	54.29	6.01	206	>Fibrillin-2 N-term	1	DW021921_1.2096.2096.2	controllerType=0 controllerNumber=1 scan=2096	6.3427
01835:2	1	R.C[+57.021]NC[+57.021]N[+0.984]SGYEPDASGR.N	793		C[+57]*2, N[+1]	794.298	2	1587.59	1587.58	0	5.5	Specific	475.97	475.97	113	7.09	206	>Fibrillin-2 N-term	1	DW021921_1.2040.2040.2	controllerType=0 controllerNumber=1 scan=2040	6.2117
03246:2	1	R.C[+57.021][-17.027]NC[+57.021]NSGYEPDASGR.N	793		C[-17][+57]*2	785.29	2	1569.57	1569.57	0	2.2	Specific	680.21	680.21	680.21	11.37	206	>Fibrillin-2 N-term	1	DW021921_1.3174.3174.2	controllerType=0 controllerNumber=1 scan=3174	8.8341
03177:2	1	R.C[+57.021][-17.027]NC[+57.021]NSGYEPDASGR.N	793		C[-17][+57]*2	785.29	2	1569.57	1569.57	0	2.3	Specific	714.68	714.68	714.68	12.37	206	>Fibrillin-2 N-term	1	DW021921_1.3120.3120.2	controllerType=0 controllerNumber=1 scan=3120	8.7077
05722:2	1	R.NC[+57.021]IDIDEC[+57.021]LVNR.L	807		C[+57]*2	760.847	2	1520.69	1520.68	0	1.8	Specific	22.95	22.95	22.95	1.51	206	>Fibrillin-2 N-term	1	DW021921_1.5191.5191.3	controllerType=0 controllerNumber=1 scan=5191	13.4888
05065:2	1	R.NC[+57.021]IDIDEC[+57.021]LVNR.L	807		C[+57]*2	760.849	2	1520.69	1520.68	0	4.4	Specific	431.22	382.89	382.89	6.49	206	>Fibrillin-2 N-term	1	DW021921_1.4640.4640.2	controllerType=0 controllerNumber=1 scan=4640	12.2056
04978:2	1	R.NC[+57.021]IDIDEC[+57.021]LVNR.L	807		C[+57]*2	760.849	2	1520.69	1520.68	0	4.7	Specific	501.77	435.25	435.25	6.83	206	>Fibrillin-2 N-term	1	DW021921_1.4574.4574.2	controllerType=0 controllerNumber=1 scan=4574	12.0518
04790:2	1	R.NC[+57.021]IDIDEC[+57.021]LVNR.L	807		C[+57]*2	760.846	2	1520.69	1520.68	0	1.4	Specific	514.15	440.95	440.95	6.47	206	>Fibrillin-2 N-term	1	DW021921_1.4428.4428.2	controllerType=0 controllerNumber=1 scan=4428	11.7107
04865:2	1	R.NC[+57.021]IDIDEC[+57.021]LVNR.L	807		C[+57]*2	760.848	2	1520.69	1520.68	0	3.8	Specific	520.3	463.65	463.65	7.86	206	>Fibrillin-2 N-term	1	DW021921_1.4486.4486.2	controllerType=0 controllerNumber=1 scan=4486	11.8466
04652:2	1	R.NC[+57.021]IDIDEC[+57.021]LVNR.L	807		C[+57]*2	760.847	2	1520.69	1520.68	0	2.6	Specific	554.46	499.95	499.95	7.86	206	>Fibrillin-2 N-term	1	DW021921_1.4317.4317.2	controllerType=0 controllerNumber=1 scan=4317	11.4561
04668:3	1	R.NC[+57.021]IDIDEC[+57.021]LVNR.L	807		C[+57]*2	507.567	3	1520.69	1520.68	0	2.9	Specific	601.6	366.08	366.08	9.99	206	>Fibrillin-2 N-term	1	DW021921_1.4329.4329.3	controllerType=0 controllerNumber=1 scan=4329	11.4821
04717:2	1	R.NC[+57.021]IDIDEC[+57.021]LVNR.L	807		C[+57]*2	760.848	2	1520.69	1520.68	0	3.4	Specific	606.54	458.18	458.18	9.99	206	>Fibrillin-2 N-term	1	DW021921_1.4372.4372.2	controllerType=0 controllerNumber=1 scan=4372	11.5821
04591:2	1	R.NC[+57.021]IDIDEC[+57.021]LVNR.L	807		C[+57]*2	760.847	2	1520.69	1520.68	0	2.6	Specific	625.8	438.73	438.73	9.99	206	>Fibrillin-2 N-term	1	DW021921_1.4264.4264.2	controllerType=0 controllerNumber=1 scan=4264	11.3319
04604:3	1	R.NC[+57.021]IDIDEC[+57.021]LVNR.L	807		C[+57]*2	507.567	3	1520.69	1520.68	0	2.1	Specific	638.43	379.74	379.74	9.99	206	>Fibrillin-2 N-term	1	DW021921_1.4275.4275.3	controllerType=0 controllerNumber=1 scan=4275	11.3576
03220:2	1	R.LLC[+57.021]DNGLC[+57.021]R.N	819		C[+57]*2	560.767	2	1120.53	1120.52	0	2.6	Specific	429.16	376.06	376.06	5.31	206	>Fibrillin-2 N-term	1	DW021921_1.3154.3154.2	controllerType=0 controllerNumber=1 scan=3154	8.787
03295:2	1	R.LLC[+57.021]DNGLC[+57.021]R.N	819		C[+57]*2	560.767	2	1120.53	1120.52	0	2.2	Specific	445	383.47	383.47	5.7	206	>Fibrillin-2 N-term	1	DW021921_1.3212.3212.2	controllerType=0 controllerNumber=1 scan=3212	8.9218
03070:2	1	R.LLC[+57.021]DNGLC[+57.021]R.N	819		C[+57]*2	560.767	2	1120.53	1120.52	0	2.1	Specific	468.58	359.5	359.5	5.51	206	>Fibrillin-2 N-term	1	DW021921_1.3041.3041.2	controllerType=0 controllerNumber=1 scan=3041	8.5237
03147:2	1	R.LLC[+57.021]DNGLC[+57.021]R.N	819		C[+57]*2	560.767	2	1120.53	1120.52	0	2.3	Specific	472.77	304.75	304.75	4.01	206	>Fibrillin-2 N-term	1	DW021921_1.3096.3096.2	controllerType=0 controllerNumber=1 scan=3096	8.6514
03009:2	1	R.LLC[+57.021]DNGLC[+57.021]R.N	819		C[+57]*2	560.767	2	1120.53	1120.52	0	2.1	Specific	482.55	326.91	326.91	4.36	206	>Fibrillin-2 N-term	1	DW021921_1.2989.2989.2	controllerType=0 controllerNumber=1 scan=2989	8.4056
02962:2	1	R.LLC[+57.021]D[+15.995]NGLC[+57.021]R.N	819		C[+57]*2, D[+16]	568.764	2	1136.52	1136.52	0	1.7	Specific	107.57	107.57	28.04	1.53	206	>Fibrillin-2 N-term	1	DW021921_1.2949.2949.2	controllerType=0 controllerNumber=1 scan=2949	8.3179
03424:2	1	R.LLC[+57.021]DN[+0.984]GLC[+57.021]R.N	819		C[+57]*2, N[+1]	561.259	2	1121.51	1121.51	0	2.8	Specific	434.26	332.52	332.52	4.02	206	>Fibrillin-2 N-term	1	DW021921_1.3316.3316.2	controllerType=0 controllerNumber=1 scan=3316	9.1625
03492:2	1	R.LLC[+57.021]DN[+0.984]GLC[+57.021]R.N	819		C[+57]*2, N[+1]	561.259	2	1121.51	1121.51	0	2.4	Specific	439.43	380.49	380.49	5.31	206	>Fibrillin-2 N-term	1	DW021921_1.3372.3372.2	controllerType=0 controllerNumber=1 scan=3372	9.2916
03569:2	1	R.LLC[+57.021]DN[+0.984]GLC[+57.021]R.N	819		C[+57]*2, N[+1]	561.258	2	1121.51	1121.51	0	1.5	Specific	439.76	378.33	378.33	4.07	206	>Fibrillin-2 N-term	1	DW021921_1.3434.3434.2	controllerType=0 controllerNumber=1 scan=3434	9.4334
03353:2	1	R.LLC[+57.021]DN[+0.984]GLC[+57.021]R.N	819		C[+57]*2, N[+1]	561.259	2	1121.51	1121.51	0	2.6	Specific	460.15	321.47	321.47	4.01	206	>Fibrillin-2 N-term	1	DW021921_1.3262.3262.2	controllerType=0 controllerNumber=1 scan=3262	9.037
05445:3	1	R.N[+15.995]T[+162.053]PGSFVC[+57.021]T[+802.286]C[+57.021]PPGYVFR.T	828	Hex(1),HexNAc(1)Hex(1)Fuc(1)NeuAc(1)	C[+57]*2, N[+16], T[+162][+802]	980.397	3	2939.18	2939.22	0	-15.4	Specific	222.76	144.48	0.59	1.52	206	>Fibrillin-2 N-term	1	DW021921_1.4958.4958.2	controllerType=0 controllerNumber=1 scan=4958	12.9457
03150:3	1	R.TETETC[+57.021]EDINEC[+57.021]ES[+162.053]NPC[+57.021]VNGAC[+57.021]R.N	845	Hex(1)	C[+57]*4, S[+162]	969.708	3	2907.11	2907.1	0	2.9	Specific	517.5	517.5	6	7.5	206	>Fibrillin-2 N-term	1	DW021921_1.3099.3099.3	controllerType=0 controllerNumber=1 scan=3099	8.658
03215:3	1	R.TETETC[+57.021]EDINEC[+57.021]ES[+426.137]NPC[+57.021]VNGAC[+57.021]R.N	845	Hex(1)Pent(2)	C[+57]*4, S[+426]	1057.74	3	3171.19	3171.19	0	2.6	Specific	841.93	841.93	6	13.79	206	>Fibrillin-2 N-term	1	DW021921_1.3151.3151.3	controllerType=0 controllerNumber=1 scan=3151	8.7812
03149:3	1	R.TETETC[+57.021]EDINEC[+57.021]ES[+426.137]NPC[+57.021]VNGAC[+57.021]R.N	845	Hex(1)Pent(2)	C[+57]*4, S[+426]	1057.74	3	3171.2	3171.19	0	3.7	Specific	908.42	908.42	6	15.79	206	>Fibrillin-2 N-term	1	DW021921_1.3098.3098.3	controllerType=0 controllerNumber=1 scan=3098	8.6558
03289:3	1	R.TETETC[+57.021]EDINEC[+57.021]ES[+426.137]NPC[+57.021]VN[+0.984]GAC[+57.021]R.N	845	Hex(1)Pent(2)	C[+57]*4, N[+1], S[+426]	1058.07	3	3172.18	3172.17	0	4.1	Specific	698.01	698.01	6	10.79	206	>Fibrillin-2 N-term	1	DW021921_1.3208.3208.3	controllerType=0 controllerNumber=1 scan=3208	8.9131
03040:2	1	R.NNLGSFNC[+57.021]EC[+57.021]SPGSK.L	868		C[+57]*2	835.85	2	1670.69	1670.69	0	1.8	Specific	391.47	391.47	391.47	7.56	206	>Fibrillin-2 N-term	1	DW021921_1.3017.3017.2	controllerType=0 controllerNumber=1 scan=3017	8.4672
03259:2	1	R.NNLGS[+162.053]FNC[+57.021]EC[+57.021]SPGSK.L	868	Hex(1)	C[+57]*2, S[+162]	916.877	2	1832.75	1832.74	0	2.7	Specific	417.53	417.53	9.6	7.75	206	>Fibrillin-2 N-term	1	DW021921_1.3182.3182.2	controllerType=0 controllerNumber=1 scan=3182	8.8514
03153:2	1	R.NNLGS[+162.053]FNC[+57.021]EC[+57.021]SPGSK.L	868	Hex(1)	C[+57]*2, S[+162]	916.877	2	1832.75	1832.74	0	2.8	Specific	463.25	463.25	9.6	7.97	206	>Fibrillin-2 N-term	1	DW021921_1.3101.3101.2	controllerType=0 controllerNumber=1 scan=3101	8.6623
03077:2	1	R.NNLGS[+162.053]FNC[+57.021]EC[+57.021]SPGSK.L	868	Hex(1)	C[+57]*2, S[+162]	916.877	2	1832.75	1832.74	0	1.9	Specific	537.03	537.03	9.6	8.24	206	>Fibrillin-2 N-term	1	DW021921_1.3047.3047.2	controllerType=0 controllerNumber=1 scan=3047	8.5352
03010:2	1	R.NNLGSFNC[+57.021]EC[+57.021]S[+162.053]PGSK.L	868	Hex(1)	C[+57]*2, S[+162]	916.876	2	1832.75	1832.74	0	1.7	Specific	556.97	556.97	0	8.24	206	>Fibrillin-2 N-term	1	DW021921_1.2990.2990.2	controllerType=0 controllerNumber=1 scan=2990	8.4078
02855:3	1	R.NNLGSFNC[+57.021]EC[+57.021]S[+162.053]PGSK.L	868	Hex(1)	C[+57]*2, S[+162]	611.587	3	1832.75	1832.74	0	2.5	Specific	573.46	573.46	0	9.37	206	>Fibrillin-2 N-term	1	DW021921_1.2861.2861.3	controllerType=0 controllerNumber=1 scan=2861	8.12
02810:2	1	R.NNLGSFNC[+57.021]EC[+57.021]S[+162.053]PGSK.L	868	Hex(1)	C[+57]*2, S[+162]	916.876	2	1832.75	1832.74	0	1.5	Specific	600.86	600.86	0	10.37	206	>Fibrillin-2 N-term	1	DW021921_1.2824.2824.2	controllerType=0 controllerNumber=1 scan=2824	8.0343
02875:2	1	R.NNLGSFNC[+57.021]EC[+57.021]S[+162.053]PGSK.L	868	Hex(1)	C[+57]*2, S[+162]	916.877	2	1832.75	1832.74	0	2.5	Specific	652.87	652.87	0	11.37	206	>Fibrillin-2 N-term	1	DW021921_1.2876.2876.2	controllerType=0 controllerNumber=1 scan=2876	8.1563
02943:2	1	R.NNLGSFNC[+57.021]EC[+57.021]S[+162.053]PGSK.L	868	Hex(1)	C[+57]*2, S[+162]	916.877	2	1832.75	1832.74	0	2.1	Specific	659.87	659.87	0	11.37	206	>Fibrillin-2 N-term	1	DW021921_1.2932.2932.2	controllerType=0 controllerNumber=1 scan=2932	8.2812
02856:3	1	R.NNLGSFN[+0.984]C[+57.021]EC[+57.021]S[+162.053]PGSK.L	868	Hex(1)	C[+57]*2, N[+1], S[+162]	611.921	3	1833.75	1833.73	0	12.7	Specific	445.92	445.92	0	5.99	206	>Fibrillin-2 N-term	1	DW021921_1.2861.2861.3	controllerType=0 controllerNumber=1 scan=2861	8.12
03617:2	1	R.N[+0.984]NLGS[+162.053]FNC[+57.021]EC[+57.021]SPGSK.L	868	Hex(1)	C[+57]*2, N[+1], S[+162]	917.37	2	1833.73	1833.73	0	3.5	Specific	511.6	511.6	0	8.08	206	>Fibrillin-2 N-term	1	DW021921_1.3475.3475.2	controllerType=0 controllerNumber=1 scan=3475	9.5279
04112:3	1	K.LSSTGLIC[+57.021]IDSLK.G	883		C[+57]	469.597	3	1406.78	1406.76	0	15	Specific	125.97	21.94	21.94	1.51	206	>Fibrillin-2 N-term	1	DW021921_1.3874.3874.3	controllerType=0 controllerNumber=1 scan=3874	10.4417
05654:2	1	K.LSSTGLIC[+57.021]IDSLK.G	883		C[+57]	703.884	2	1406.76	1406.76	0	3	Specific	176.56	145.42	145.42	1.73	206	>Fibrillin-2 N-term	1	DW021921_1.5134.5134.3	controllerType=0 controllerNumber=1 scan=5134	13.3562
05447:3	1	K.LSSTGLIC[+57.021]IDSLK.G	883		C[+57]	469.591	3	1406.76	1406.76	0	1.4	Specific	452.46	355.85	355.85	4.9	206	>Fibrillin-2 N-term	1	DW021921_1.4959.4959.3	controllerType=0 controllerNumber=1 scan=4959	12.9479
05737:2	1	K.LSSTGLIC[+57.021]IDSLK.G	883		C[+57]	703.885	2	1406.76	1406.76	0	4.2	Specific	594.04	462.98	462.98	8.12	206	>Fibrillin-2 N-term	1	DW021921_1.5201.5201.2	controllerType=0 controllerNumber=1 scan=5201	13.5126
05583:2	1	K.LSSTGLIC[+57.021]IDSLK.G	883		C[+57]	703.884	2	1406.76	1406.76	0	2.8	Specific	732.04	478.59	478.59	11.99	206	>Fibrillin-2 N-term	1	DW021921_1.5076.5076.2	controllerType=0 controllerNumber=1 scan=5076	13.2211
05385:2	1	K.LSSTGLIC[+57.021]IDSLK.G	883		C[+57]	703.884	2	1406.76	1406.76	0	2.7	Specific	733.68	489.06	489.06	11.99	206	>Fibrillin-2 N-term	1	DW021921_1.4913.4913.2	controllerType=0 controllerNumber=1 scan=4913	12.8407
05515:2	1	K.LSSTGLIC[+57.021]IDSLK.G	883		C[+57]	703.883	2	1406.76	1406.76	0	2.5	Specific	746.72	487.47	487.47	11.99	206	>Fibrillin-2 N-term	1	DW021921_1.5021.5021.2	controllerType=0 controllerNumber=1 scan=5021	13.092
05455:2	1	K.LSSTGLIC[+57.021]IDSLK.G	883		C[+57]	703.884	2	1406.76	1406.76	0	2.8	Specific	763.43	487.6	487.6	12.99	206	>Fibrillin-2 N-term	1	DW021921_1.4966.4966.2	controllerType=0 controllerNumber=1 scan=4966	12.9649
05225:2	1	K.GTC[+57.021]WLNIQDSR.C	896		C[+57]	675.318	2	1349.63	1349.63	0	2	Specific	296.75	296.75	296.75	3.27	206	>Fibrillin-2 N-term	1	DW021921_1.4777.4777.2	controllerType=0 controllerNumber=1 scan=4777	12.5227
05053:2	1	K.GTC[+57.021]WLNIQDSR.C	896		C[+57]	675.319	2	1349.63	1349.63	0	2.4	Specific	314.35	314.35	314.35	3.99	206	>Fibrillin-2 N-term	1	DW021921_1.4631.4631.2	controllerType=0 controllerNumber=1 scan=4631	12.1841
05025:2	1	K.GTC[+57.021]WLNIQDSR.C	896		C[+57]	675.319	2	1349.63	1349.63	0	3.1	Specific	513.86	513.86	513.86	7.71	206	>Fibrillin-2 N-term	1	DW021921_1.4611.4611.2	controllerType=0 controllerNumber=1 scan=4611	12.1374
04951:2	1	K.GTC[+57.021]WLNIQDSR.C	896		C[+57]	675.319	2	1349.63	1349.63	0	2.8	Specific	534.21	534.21	534.21	7.86	206	>Fibrillin-2 N-term	1	DW021921_1.4554.4554.2	controllerType=0 controllerNumber=1 scan=4554	12.0046
04772:2	1	K.GTC[+57.021]WLNIQDSR.C	896		C[+57]	675.319	2	1349.63	1349.63	0	3.1	Specific	595.88	595.88	595.88	8.99	206	>Fibrillin-2 N-term	1	DW021921_1.4416.4416.2	controllerType=0 controllerNumber=1 scan=4416	11.6827
04644:2	1	K.GTC[+57.021]WLNIQDSR.C	896		C[+57]	675.318	2	1349.63	1349.63	0	2	Specific	617.95	617.95	617.95	9.99	206	>Fibrillin-2 N-term	1	DW021921_1.4309.4309.2	controllerType=0 controllerNumber=1 scan=4309	11.4369
04845:2	1	K.GTC[+57.021]WLNIQDSR.C	896		C[+57]	675.319	2	1349.63	1349.63	0	3.7	Specific	621.78	609.83	609.83	9.99	206	>Fibrillin-2 N-term	1	DW021921_1.4471.4471.2	controllerType=0 controllerNumber=1 scan=4471	11.8122
04706:2	1	K.GTC[+57.021]WLNIQDSR.C	896		C[+57]	675.319	2	1349.63	1349.63	0	3.3	Specific	648.41	648.41	648.41	9.99	206	>Fibrillin-2 N-term	1	DW021921_1.4361.4361.2	controllerType=0 controllerNumber=1 scan=4361	11.5573
03211:2	1	K.GTC[+57.021]WLN[+0.984]IQDS[+264.085]R.C	896	Pent(2)	C[+57], N[+1], S[+264]	807.85	2	1614.69	1614.7	0	-1	Specific	7.87	7.87	7.87	1.51	206	>Fibrillin-2 N-term	1	DW021921_1.3147.3147.2	controllerType=0 controllerNumber=1 scan=3147	8.7701
03572:2	1	R.C[+57.021]EVNINGATLK.S	907		C[+57]	609.813	2	1218.62	1218.61	0	2.7	Specific	638.71	638.71	638.71	9.99	206	>Fibrillin-2 N-term	1	DW021921_1.3437.3437.2	controllerType=0 controllerNumber=1 scan=3437	9.4419
03440:2	1	R.C[+57.021]EVNINGATLK.S	907		C[+57]	609.812	2	1218.62	1218.61	0	2.2	Specific	771.98	771.98	771.98	12.99	206	>Fibrillin-2 N-term	1	DW021921_1.3328.3328.2	controllerType=0 controllerNumber=1 scan=3328	9.1898
03308:2	1	R.C[+57.021]EVNINGATLK.S	907		C[+57]	609.812	2	1218.62	1218.61	0	1.3	Specific	781.73	781.73	781.73	11.76	206	>Fibrillin-2 N-term	1	DW021921_1.3223.3223.2	controllerType=0 controllerNumber=1 scan=3223	8.9469
03365:2	1	R.C[+57.021]EVNINGATLK.S	907		C[+57]	609.812	2	1218.62	1218.61	0	2.3	Specific	823.63	823.63	823.63	13.99	206	>Fibrillin-2 N-term	1	DW021921_1.3272.3272.2	controllerType=0 controllerNumber=1 scan=3272	9.0606
04059:2	1	R.C[+57.021][-17.027]EVNINGATLK.S	907		C[-17][+57]	601.3	2	1201.59	1201.59	0	3.7	Specific	73.42	73.42	73.42	1.51	206	>Fibrillin-2 N-term	1	DW021921_1.3829.3829.2	controllerType=0 controllerNumber=1 scan=3829	10.338
03883:2	1	R.C[+57.021]EVNIN[+0.984]GATLK.S	907		C[+57], N[+1]	610.305	2	1219.6	1219.6	0	2.8	Specific	285.21	285.21	68.19	3.83	206	>Fibrillin-2 N-term	1	DW021921_1.3683.3683.4	controllerType=0 controllerNumber=1 scan=3683	10.0094
05324:2	1	R.C[+57.021][-17.027]EVNINGATLK.S	907		C[-17][+57]	601.3	2	1201.59	1201.59	0	3.1	Specific	441.87	441.87	441.87	7.59	206	>Fibrillin-2 N-term	1	DW021921_1.4862.4862.2	controllerType=0 controllerNumber=1 scan=4862	12.7214
05227:2	1	R.C[+57.021][-17.027]EVNINGATLK.S	907		C[-17][+57]	601.3	2	1201.59	1201.59	0	3.1	Specific	595.31	595.31	595.31	8.99	206	>Fibrillin-2 N-term	1	DW021921_1.4779.4779.2	controllerType=0 controllerNumber=1 scan=4779	12.529
05165:2	1	R.C[+57.021][-17.027]EVNINGATLK.S	907		C[-17][+57]	601.3	2	1201.59	1201.59	0	3.7	Specific	626.34	626.34	626.34	9.99	206	>Fibrillin-2 N-term	1	DW021921_1.4726.4726.2	controllerType=0 controllerNumber=1 scan=4726	12.4053
03779:2	1	R.C[+57.021]EVNIN[+0.984]GATLK.S	907		C[+57], N[+1]	610.304	2	1219.6	1219.6	0	2.1	Specific	656.27	656.27	112.56	10.99	206	>Fibrillin-2 N-term	1	DW021921_1.3606.3606.2	controllerType=0 controllerNumber=1 scan=3606	9.8308
03573:2	1	R.C[+57.021]EVNIN[+0.984]GATLK.S	907		C[+57], N[+1]	610.304	2	1219.6	1219.6	0	2.5	Specific	751.94	751.94	157.52	12.99	206	>Fibrillin-2 N-term	1	DW021921_1.3437.3437.2	controllerType=0 controllerNumber=1 scan=3437	9.4419
03636:2	1	R.C[+57.021]EVNIN[+0.984]GATLK.S	907		C[+57], N[+1]	610.304	2	1219.6	1219.6	0	2	Specific	753.43	753.43	143.07	12.99	206	>Fibrillin-2 N-term	1	DW021921_1.3492.3492.2	controllerType=0 controllerNumber=1 scan=3492	9.5685
03708:2	1	R.C[+57.021]EVNIN[+0.984]GATLK.S	907		C[+57], N[+1]	610.304	2	1219.6	1219.6	0	2.3	Specific	761.66	761.66	172.16	12.99	206	>Fibrillin-2 N-term	1	DW021921_1.3548.3548.2	controllerType=0 controllerNumber=1 scan=3548	9.697
03509:2	1	R.C[+57.021]EVNIN[+0.984]GATLK.S	907		C[+57], N[+1]	610.305	2	1219.6	1219.6	0	3.2	Specific	766.65	766.65	193.37	12.99	206	>Fibrillin-2 N-term	1	DW021921_1.3383.3383.2	controllerType=0 controllerNumber=1 scan=3383	9.3164
02366:2	1	R.C[+57.021][-17.027]EVNINGAT[+162.053]LK.S	907	Hex(1)	C[-17][+57], T[+162]	682.327	2	1363.65	1363.64	0	3.6	Specific	18.23	18.23	18.23	1.51	206	>Fibrillin-2 N-term	1	DW021921_1.2464.2464.2	controllerType=0 controllerNumber=1 scan=2464	7.2037
05462:2	1	R.C[+57.021][-17.027]EVNIN[+0.984]GATLK.S	907		C[-17][+57], N[+1]	601.791	2	1202.57	1202.57	0	1.6	Specific	471.47	471.47	194.63	7.59	206	>Fibrillin-2 N-term	1	DW021921_1.4973.4973.2	controllerType=0 controllerNumber=1 scan=4973	12.9792
05381:2	1	R.C[+57.021][-17.027]EVNIN[+0.984]GATLK.S	907		C[-17][+57], N[+1]	601.792	2	1202.58	1202.57	0	3	Specific	516.85	516.85	200.99	7.71	206	>Fibrillin-2 N-term	1	DW021921_1.4911.4911.2	controllerType=0 controllerNumber=1 scan=4911	12.8368
05519:2	1	R.C[+57.021][-17.027]EVNIN[+0.984]GATLK.S	907		C[-17][+57], N[+1]	601.791	2	1202.57	1202.57	0	2.2	Specific	531.3	531.3	221.86	7.86	206	>Fibrillin-2 N-term	1	DW021921_1.5024.5024.2	controllerType=0 controllerNumber=1 scan=5024	13.0979
05325:2	1	R.C[+57.021][-17.027]EVNIN[+0.984]GATLK.S	907		C[-17][+57], N[+1]	601.791	2	1202.57	1202.57	0	1.7	Specific	538.22	538.22	171.57	7.86	206	>Fibrillin-2 N-term	1	DW021921_1.4862.4862.2	controllerType=0 controllerNumber=1 scan=4862	12.7214
04624:2	1	K.SEC[+57.021]C[+57.021]ATLGAAWGSPC[+57.021]ER.C	918		C[+57]*3	956.396	2	1911.78	1911.78	0	3.5	Specific	526.45	526.45	526.45	8.24	206	>Fibrillin-2 N-term	1	DW021921_1.4291.4291.2	controllerType=0 controllerNumber=1 scan=4291	11.3941
04496:3	1	K.SEC[+57.021]C[+57.021]ATLGAAWGSPC[+57.021]ER.C	918		C[+57]*3	637.932	3	1911.78	1911.78	0	1.6	Specific	607.05	607.05	607.05	10.37	206	>Fibrillin-2 N-term	1	DW021921_1.4183.4183.3	controllerType=0 controllerNumber=1 scan=4183	11.1454
04555:2	1	K.SEC[+57.021]C[+57.021]ATLGAAWGSPC[+57.021]ER.C	918		C[+57]*3	956.396	2	1911.78	1911.78	0	3.5	Specific	633.71	633.71	633.71	10.37	206	>Fibrillin-2 N-term	1	DW021921_1.4233.4233.2	controllerType=0 controllerNumber=1 scan=4233	11.2597
04354:3	1	K.SEC[+57.021]C[+57.021]ATLGAAWGSPC[+57.021]ER.C	918		C[+57]*3	637.93	3	1911.78	1911.78	0	-0.8	Specific	693.33	693.33	693.33	10.14	206	>Fibrillin-2 N-term	1	DW021921_1.4073.4073.3	controllerType=0 controllerNumber=1 scan=4073	10.8946
04422:3	1	K.SEC[+57.021]C[+57.021]ATLGAAWGSPC[+57.021]ER.C	918		C[+57]*3	637.932	3	1911.78	1911.78	0	1	Specific	699.82	699.82	699.82	10.14	206	>Fibrillin-2 N-term	1	DW021921_1.4122.4122.3	controllerType=0 controllerNumber=1 scan=4122	11.0053
04418:2	1	K.SEC[+57.021]C[+57.021]ATLGAAWGSPC[+57.021]ER.C	918		C[+57]*3	956.395	2	1911.78	1911.78	0	2	Specific	852	852	852	15.37	206	>Fibrillin-2 N-term	1	DW021921_1.4119.4119.2	controllerType=0 controllerNumber=1 scan=4119	11.0016
04485:2	1	K.SEC[+57.021]C[+57.021]ATLGAAWGSPC[+57.021]ER.C	918		C[+57]*3	956.395	2	1911.78	1911.78	0	2.8	Specific	852.38	852.38	852.38	15.37	206	>Fibrillin-2 N-term	1	DW021921_1.4175.4175.2	controllerType=0 controllerNumber=1 scan=4175	11.128
04346:2	1	K.SEC[+57.021]C[+57.021]ATLGAAWGSPC[+57.021]ER.C	918		C[+57]*3	956.395	2	1911.78	1911.78	0	2.5	Specific	873.07	873.07	873.07	15.37	206	>Fibrillin-2 N-term	1	DW021921_1.4068.4068.2	controllerType=0 controllerNumber=1 scan=4068	10.8838
02197:2	1	R.C[+57.021]ELDTAC[+57.021]PR.G	935		C[+57]*2	561.24	2	1121.47	1121.47	0	1.4	Specific	530.45	529.7	529.7	4.74	206	>Fibrillin-2 N-term	1	DW021921_1.2328.2328.2	controllerType=0 controllerNumber=1 scan=2328	6.886
01849:2	1	R.C[+57.021]ELDTAC[+57.021]PR.G	935		C[+57]*2	561.24	2	1121.47	1121.47	0	1.9	Specific	584.35	579.63	579.63	7.11	206	>Fibrillin-2 N-term	1	DW021921_1.2053.2053.2	controllerType=0 controllerNumber=1 scan=2053	6.2419
02129:2	1	R.C[+57.021]ELDTAC[+57.021]PR.G	935		C[+57]*2	561.24	2	1121.47	1121.47	0	1.4	Specific	596.86	591.75	591.75	7.14	206	>Fibrillin-2 N-term	1	DW021921_1.2272.2272.2	controllerType=0 controllerNumber=1 scan=2272	6.7557
02058:2	1	R.C[+57.021]ELDTAC[+57.021]PR.G	935		C[+57]*2	561.24	2	1121.47	1121.47	0	1.9	Specific	603.42	599.94	599.94	9.37	206	>Fibrillin-2 N-term	1	DW021921_1.2217.2217.2	controllerType=0 controllerNumber=1 scan=2217	6.6275
01989:2	1	R.C[+57.021]ELDTAC[+57.021]PR.G	935		C[+57]*2	561.241	2	1121.47	1121.47	0	2.4	Specific	644.98	638.52	638.52	8.11	206	>Fibrillin-2 N-term	1	DW021921_1.2161.2161.2	controllerType=0 controllerNumber=1 scan=2161	6.4956
01918:2	1	R.C[+57.021]ELDTAC[+57.021]PR.G	935		C[+57]*2	561.24	2	1121.47	1121.47	0	2.1	Specific	685.77	657.38	657.38	9.11	206	>Fibrillin-2 N-term	1	DW021921_1.2106.2106.2	controllerType=0 controllerNumber=1 scan=2106	6.3662
01998:2	1	R.C[+57.021]ELD[+15.995]TAC[+57.021]PR.G	935		C[+57]*2, D[+16]	569.239	2	1137.47	1137.47	0	3.4	Specific	8.98	8.98	8.98	1.51	206	>Fibrillin-2 N-term	1	DW021921_1.2169.2169.2	controllerType=0 controllerNumber=1 scan=2169	6.5125
01763:2	1	R.C[+57.021]ELD[+15.995]TAC[+57.021]PR.G	935		C[+57]*2, D[+16]	569.237	2	1137.47	1137.47	0	1.3	Specific	99.25	99.25	99.25	1.51	206	>Fibrillin-2 N-term	1	DW021921_1.1980.1980.2	controllerType=0 controllerNumber=1 scan=1980	6.0693
01921:2	1	R.C[+57.021]ELD[+15.995]TAC[+57.021]PR.G	935		C[+57]*2, D[+16]	569.237	2	1137.47	1137.47	0	0.9	Specific	137.8	137.8	137.8	1.51	206	>Fibrillin-2 N-term	1	DW021921_1.2109.2109.2	controllerType=0 controllerNumber=1 scan=2109	6.3727
01854:2	1	R.C[+57.021]ELD[+15.995]TAC[+57.021]PR.G	935		C[+57]*2, D[+16]	569.239	2	1137.47	1137.47	0	3.2	Specific	158.24	158.24	158.24	1.55	206	>Fibrillin-2 N-term	1	DW021921_1.2056.2056.2	controllerType=0 controllerNumber=1 scan=2056	6.2484
04013:2	1	R.C[+57.021][-17.027]ELDTAC[+57.021]PR.G	935		C[-17][+57]*2	552.727	2	1104.45	1104.44	0	1.8	Specific	160.86	160.86	160.86	1.55	206	>Fibrillin-2 N-term	1	DW021921_1.3789.3789.3	controllerType=0 controllerNumber=1 scan=3789	10.2501
01831:2	1	R.C[+57.021]ELD[+15.995]TAC[+57.021]PR.G	935		C[+57]*2, D[+16]	569.239	2	1137.47	1137.47	0	3.3	Specific	186.66	186.66	186.66	1.72	206	>Fibrillin-2 N-term	1	DW021921_1.2036.2036.2	controllerType=0 controllerNumber=1 scan=2036	6.201
04077:2	1	R.C[+57.021][-17.027]ELDTAC[+57.021]PR.G	935		C[-17][+57]*2	552.728	2	1104.45	1104.44	0	2.8	Specific	215.78	215.78	215.78	1.66	206	>Fibrillin-2 N-term	1	DW021921_1.3844.3844.3	controllerType=0 controllerNumber=1 scan=3844	10.3743
03796:3	1	K.GSFHC[+57.021]EC[+57.021]PEGLTLDGTGR.V	976		C[+57]*2	664.958	3	1992.86	1992.85	0	3	Specific	725.41	725.41	725.41	11.56	206	>Fibrillin-2 N-term	1	DW021921_1.3619.3619.3	controllerType=0 controllerNumber=1 scan=3619	9.8615
03998:3	1	K.GS[+162.053]FHC[+57.021]EC[+57.021]PEGLTLDGTGR.V	976	Hex(1)	C[+57]*2, S[+162]	718.975	3	2154.91	2154.91	0	1.1	Specific	555.82	555.82	20.24	6.19	206	>Fibrillin-2 N-term	1	DW021921_1.3775.3775.3	controllerType=0 controllerNumber=1 scan=3775	10.2166
03908:3	1	K.GS[+162.053]FHC[+57.021]EC[+57.021]PEGLTLDGTGR.V	976	Hex(1)	C[+57]*2, S[+162]	718.976	3	2154.91	2154.91	0	2.6	Specific	731.74	731.74	7.38	11.56	206	>Fibrillin-2 N-term	1	DW021921_1.3703.3703.3	controllerType=0 controllerNumber=1 scan=3703	10.0563
03835:3	1	K.GS[+162.053]FHC[+57.021]EC[+57.021]PEGLTLDGTGR.V	976	Hex(1)	C[+57]*2, S[+162]	718.975	3	2154.91	2154.91	0	2.4	Specific	813.89	813.89	10.31	13.56	206	>Fibrillin-2 N-term	1	DW021921_1.3647.3647.3	controllerType=0 controllerNumber=1 scan=3647	9.9265
03696:3	1	K.GS[+162.053]FHC[+57.021]EC[+57.021]PEGLTLDGTGR.V	976	Hex(1)	C[+57]*2, S[+162]	718.976	3	2154.91	2154.91	0	2.9	Specific	819.09	819.09	6.8	13.56	206	>Fibrillin-2 N-term	1	DW021921_1.3536.3536.3	controllerType=0 controllerNumber=1 scan=3536	9.6703
03627:3	1	K.GS[+162.053]FHC[+57.021]EC[+57.021]PEGLTLDGTGR.V	976	Hex(1)	C[+57]*2, S[+162]	718.976	3	2154.91	2154.91	0	2.6	Specific	846.19	846.19	4.14	13.56	206	>Fibrillin-2 N-term	1	DW021921_1.3484.3484.3	controllerType=0 controllerNumber=1 scan=3484	9.5493
03762:3	1	K.GS[+162.053]FHC[+57.021]EC[+57.021]PEGLTLDGTGR.V	976	Hex(1)	C[+57]*2, S[+162]	718.976	3	2154.91	2154.91	0	2.7	Specific	878.14	878.14	12.67	14.56	206	>Fibrillin-2 N-term	1	DW021921_1.3591.3591.3	controllerType=0 controllerNumber=1 scan=3591	9.7981
03662:3	1	K.GS[+203.079]FH[+15.995]C[+57.021]EC[+57.021]PEGLTLDGTGR.V	976	HexNAc(1)	C[+57]*2, H[+16], S[+203]	737.983	3	2211.93	2211.93	0	3	Specific	130.9	130.9	7.72	1.62	206	>Fibrillin-2 N-term	1	DW021921_1.3509.3509.3	controllerType=0 controllerNumber=1 scan=3509	9.6073
03723:3	1	K.GS[+203.079]FH[+15.995]C[+57.021]EC[+57.021]PEGLTLDGTGR.V	976	HexNAc(1)	C[+57]*2, H[+16], S[+203]	737.983	3	2211.93	2211.93	0	2.5	Specific	226.59	226.59	31.46	2.22	206	>Fibrillin-2 N-term	1	DW021921_1.3559.3559.3	controllerType=0 controllerNumber=1 scan=3559	9.7228
02282:2	1	R.MEQC[+57.021]YLK.W	1000		C[+57]	486.221	2	971.434	971.433	0	1.2	Specific	388.97	388.97	388.97	4.06	206	>Fibrillin-2 N-term	1	DW021921_1.2394.2394.2	controllerType=0 controllerNumber=1 scan=2394	7.0399
02076:2	1	R.MEQC[+57.021]YLK.W	1000		C[+57]	486.22	2	971.433	971.433	0	1	Specific	396.52	396.52	396.52	3.88	206	>Fibrillin-2 N-term	1	DW021921_1.2230.2230.2	controllerType=0 controllerNumber=1 scan=2230	6.6575
02207:2	1	R.MEQC[+57.021]YLK.W	1000		C[+57]	486.221	2	971.435	971.433	0	2.1	Specific	455.74	455.74	455.74	5.53	206	>Fibrillin-2 N-term	1	DW021921_1.2337.2337.2	controllerType=0 controllerNumber=1 scan=2337	6.9074
02140:2	1	R.MEQC[+57.021]YLK.W	1000		C[+57]	486.221	2	971.435	971.433	0	2.1	Specific	482.59	482.59	482.59	5.38	206	>Fibrillin-2 N-term	1	DW021921_1.2282.2282.2	controllerType=0 controllerNumber=1 scan=2282	6.7794
01748:2	1	R.M[+15.995]EQC[+57.021]YLK.W	1000		C[+57], M[+16]	494.218	2	987.429	987.427	0	1.3	Specific	73.46	73.46	73.46	1.51	206	>Fibrillin-2 N-term	1	DW021921_1.1968.1968.2	controllerType=0 controllerNumber=1 scan=1968	6.0413
01878:2	1	R.M[+15.995]EQC[+57.021]YLK.W	1000		C[+57], M[+16]	494.218	2	987.428	987.427	0	1.1	Specific	120.9	120.9	120.9	1.51	206	>Fibrillin-2 N-term	1	DW021921_1.2077.2077.3	controllerType=0 controllerNumber=1 scan=2077	6.2981
01817:2	1	R.M[+15.995]EQC[+57.021]YLK.W	1000		C[+57], M[+16]	494.219	2	987.43	987.427	0	2.4	Specific	152.04	152.04	152.04	1.57	206	>Fibrillin-2 N-term	1	DW021921_1.2024.2024.2	controllerType=0 controllerNumber=1 scan=2024	6.1725
02184:2	1	R.M[+15.995]EQC[+57.021]YLK.W	1000		C[+57], M[+16]	494.218	2	987.429	987.427	0	1.8	Specific	420.55	420.55	420.55	5.48	206	>Fibrillin-2 N-term	1	DW021921_1.2316.2316.2	controllerType=0 controllerNumber=1 scan=2316	6.858
01905:2	1	R.M[+15.995]EQC[+57.021]YLK.W	1000		C[+57], M[+16]	494.218	2	987.429	987.427	0	1.3	Specific	421.93	421.93	421.93	5.51	206	>Fibrillin-2 N-term	1	DW021921_1.2097.2097.2	controllerType=0 controllerNumber=1 scan=2097	6.3448
02042:2	1	R.M[+15.995]EQC[+57.021]YLK.W	1000		C[+57], M[+16]	494.218	2	987.429	987.427	0	2.1	Specific	475.62	475.62	475.62	6.97	206	>Fibrillin-2 N-term	1	DW021921_1.2206.2206.2	controllerType=0 controllerNumber=1 scan=2206	6.6017
02115:2	1	R.M[+15.995]EQC[+57.021]YLK.W	1000		C[+57], M[+16]	494.218	2	987.429	987.427	0	1.3	Specific	485.26	485.26	485.26	5.85	206	>Fibrillin-2 N-term	1	DW021921_1.2261.2261.2	controllerType=0 controllerNumber=1 scan=2261	6.73
01975:2	1	R.M[+15.995]EQC[+57.021]YLK.W	1000		C[+57], M[+16]	494.218	2	987.429	987.427	0	2	Specific	521.23	521.23	521.23	5.8	206	>Fibrillin-2 N-term	1	DW021921_1.2151.2151.2	controllerType=0 controllerNumber=1 scan=2151	6.4719
04476:4	1	R.MEQC[+57.021]YLKWDEDEC[+57.021]IHPVPGK.F	1000		C[+57]*2	634.286	4	2534.12	2534.11	0	2.6	Specific	825.03	825.03	825.03	12.98	206	>Fibrillin-2 N-term	1	DW021921_1.4167.4167.4	controllerType=0 controllerNumber=1 scan=4167	11.1088
04542:4	1	R.MEQC[+57.021]YLKWDEDEC[+57.021]IHPVPGK.F	1000		C[+57]*2	634.285	4	2534.12	2534.11	0	2.2	Specific	932.16	932.16	932.16	14.98	206	>Fibrillin-2 N-term	1	DW021921_1.4221.4221.4	controllerType=0 controllerNumber=1 scan=4221	11.2318
03730:3	1	K.WDEDEC[+57.021]IHPVPGK.F	1007		C[+57]	527.907	3	1581.71	1581.7	0	3.5	Specific	297.11	291.68	291.68	3.55	206	>Fibrillin-2 N-term	1	DW021921_1.3565.3565.3	controllerType=0 controllerNumber=1 scan=3565	9.7357
03364:2	1	K.WDEDEC[+57.021]IHPVPGK.F	1007		C[+57]	791.356	2	1581.7	1581.7	0	2.9	Specific	434.45	434.45	434.45	6.44	206	>Fibrillin-2 N-term	1	DW021921_1.3270.3270.2	controllerType=0 controllerNumber=1 scan=3270	9.0543
03632:3	1	K.WDEDEC[+57.021]IHPVPGK.F	1007		C[+57]	527.907	3	1581.7	1581.7	0	3	Specific	462.65	462.65	462.65	7.59	206	>Fibrillin-2 N-term	1	DW021921_1.3488.3488.3	controllerType=0 controllerNumber=1 scan=3488	9.5579
03264:3	1	K.WDEDEC[+57.021]IHPVPGK.F	1007		C[+57]	527.906	3	1581.7	1581.7	0	2	Specific	564.57	446.01	446.01	7.73	206	>Fibrillin-2 N-term	1	DW021921_1.3186.3186.3	controllerType=0 controllerNumber=1 scan=3186	8.8621
03536:3	1	K.WDEDEC[+57.021]IHPVPGK.F	1007		C[+57]	527.907	3	1581.71	1581.7	0	3.4	Specific	580.07	541.96	541.96	8.99	206	>Fibrillin-2 N-term	1	DW021921_1.3408.3408.3	controllerType=0 controllerNumber=1 scan=3408	9.3733
03464:3	1	K.WDEDEC[+57.021]IHPVPGK.F	1007		C[+57]	527.906	3	1581.7	1581.7	0	2.8	Specific	594.41	472.28	472.28	8.99	206	>Fibrillin-2 N-term	1	DW021921_1.3350.3350.3	controllerType=0 controllerNumber=1 scan=3350	9.2403
03326:3	1	K.WDEDEC[+57.021]IHPVPGK.F	1007		C[+57]	527.907	3	1581.71	1581.7	0	3.4	Specific	604.11	477.04	477.04	9.99	206	>Fibrillin-2 N-term	1	DW021921_1.3239.3239.3	controllerType=0 controllerNumber=1 scan=3239	8.9852
03293:2	1	K.WDEDEC[+57.021]IHPVPGK.F	1007		C[+57]	791.356	2	1581.71	1581.7	0	3.3	Specific	609.47	543.53	543.53	9.06	206	>Fibrillin-2 N-term	1	DW021921_1.3211.3211.2	controllerType=0 controllerNumber=1 scan=3211	8.9196
03397:3	1	K.WDEDEC[+57.021]IHPVPGK.F	1007		C[+57]	527.906	3	1581.7	1581.7	0	2.8	Specific	625.94	504.99	504.99	9.99	206	>Fibrillin-2 N-term	1	DW021921_1.3294.3294.3	controllerType=0 controllerNumber=1 scan=3294	9.1115
04215:3	1	R.MDAC[+57.021]C[+57.021]C[+57.021]AVGAAWGTEC[+57.021]EEC[+57.021]PKPGTK.E	1022		C[+57]*5	949.047	3	2845.13	2845.12	0	2.9	Specific	803.84	803.84	803.84	12.86	206	>Fibrillin-2 N-term	1	DW021921_1.3960.3960.3	controllerType=0 controllerNumber=1 scan=3960	10.6392
04138:3	1	R.MDAC[+57.021]C[+57.021]C[+57.021]AVGAAWGTEC[+57.021]EEC[+57.021]PKPGTK.E	1022		C[+57]*5	949.047	3	2845.13	2845.12	0	3.1	Specific	1139.49	1139.49	1139.49	18.86	206	>Fibrillin-2 N-term	1	DW021921_1.3894.3894.3	controllerType=0 controllerNumber=1 scan=3894	10.4868
04003:3	1	R.MDAC[+57.021]C[+57.021]C[+57.021]AVGAAWGTEC[+57.021]EEC[+57.021]PKPGTK.E	1022		C[+57]*5	949.047	3	2845.13	2845.12	0	2.8	Specific	1171.99	1171.99	1171.99	19.86	206	>Fibrillin-2 N-term	1	DW021921_1.3780.3780.3	controllerType=0 controllerNumber=1 scan=3780	10.2288
04063:3	1	R.MDAC[+57.021]C[+57.021]C[+57.021]AVGAAWGTEC[+57.021]EEC[+57.021]PKPGTK.E	1022		C[+57]*5	949.047	3	2845.13	2845.12	0	3	Specific	1252.93	1252.93	1252.93	21.86	206	>Fibrillin-2 N-term	1	DW021921_1.3833.3833.3	controllerType=0 controllerNumber=1 scan=3833	10.349
04558:4	1	R.MDAC[+57.021]C[+57.021]C[+57.021]AVGAAWGTEC[+57.021]EEC[+57.021]PKPGTKEYETLC[+57.021]PR.G	1022		C[+57]*6	974.154	4	3893.59	3893.58	0	2.6	Specific	1039.96	1039.96	1039.96	16.74	206	>Fibrillin-2 N-term	1	DW021921_1.4235.4235.4	controllerType=0 controllerNumber=1 scan=4235	11.2641
03092:2	1	K.EYETLC[+57.021]PR.G	1047		C[+57]	534.246	2	1067.49	1067.48	0	2.6	Specific	226.78	226.78	226.78	1.67	206	>Fibrillin-2 N-term	1	DW021921_1.3058.3058.2	controllerType=0 controllerNumber=1 scan=3058	8.561
03438:2	1	K.EYETLC[+57.021]PR.G	1047		C[+57]	534.245	2	1067.48	1067.48	0	0.9	Specific	345.71	345.71	345.71	2.21	206	>Fibrillin-2 N-term	1	DW021921_1.3325.3325.2	controllerType=0 controllerNumber=1 scan=3325	9.1819
02613:2	1	K.EYETLC[+57.021]PR.G	1047		C[+57]	534.247	2	1067.49	1067.48	0	3.1	Specific	466.35	466.35	466.35	5.7	206	>Fibrillin-2 N-term	1	DW021921_1.2659.2659.2	controllerType=0 controllerNumber=1 scan=2659	7.656
02881:2	1	K.EYETLC[+57.021]PR.G	1047		C[+57]	534.246	2	1067.48	1067.48	0	1.8	Specific	475.75	475.75	475.75	5.53	206	>Fibrillin-2 N-term	1	DW021921_1.2880.2880.2	controllerType=0 controllerNumber=1 scan=2880	8.1631
02808:2	1	K.EYETLC[+57.021]PR.G	1047		C[+57]	534.246	2	1067.48	1067.48	0	2	Specific	489.43	489.43	489.43	5.64	206	>Fibrillin-2 N-term	1	DW021921_1.2822.2822.2	controllerType=0 controllerNumber=1 scan=2822	8.03
02743:2	1	K.EYETLC[+57.021]PR.G	1047		C[+57]	534.246	2	1067.48	1067.48	0	1.9	Specific	518.57	518.57	518.57	7.08	206	>Fibrillin-2 N-term	1	DW021921_1.2766.2766.2	controllerType=0 controllerNumber=1 scan=2766	7.9013
02679:2	1	K.EYETLC[+57.021]PR.G	1047		C[+57]	534.246	2	1067.48	1067.48	0	2	Specific	520.33	520.33	520.33	7.24	206	>Fibrillin-2 N-term	1	DW021921_1.2711.2711.2	controllerType=0 controllerNumber=1 scan=2711	7.7755
03811:3	1	R.GDVLTGRPFYK.D	1062			418.228	3	1252.67	1252.67	0	1.5	Specific	318.5	318.5	318.5	3.82	206	>Fibrillin-2 N-term	1	DW021921_1.3631.3631.4	controllerType=0 controllerNumber=1 scan=3631	9.8887
03575:3	1	R.GDVLTGRPFYK.D	1062			418.228	3	1252.67	1252.67	0	2.1	Specific	536.77	536.77	536.77	7.86	206	>Fibrillin-2 N-term	1	DW021921_1.3439.3439.3	controllerType=0 controllerNumber=1 scan=3439	9.4453
03370:3	1	R.GDVLTGRPFYK.D	1062			418.228	3	1252.67	1252.67	0	1.5	Specific	545.37	545.37	545.37	7.86	206	>Fibrillin-2 N-term	1	DW021921_1.3275.3275.3	controllerType=0 controllerNumber=1 scan=3275	9.0671
03508:3	1	R.GDVLTGRPFYK.D	1062			418.229	3	1252.67	1252.67	0	2.4	Specific	578.11	578.11	578.11	8.99	206	>Fibrillin-2 N-term	1	DW021921_1.3382.3382.3	controllerType=0 controllerNumber=1 scan=3382	9.3152
03439:3	1	R.GDVLTGRPFYK.D	1062			418.229	3	1252.67	1252.67	0	3.1	Specific	578.69	578.69	578.69	8.99	206	>Fibrillin-2 N-term	1	DW021921_1.3327.3327.3	controllerType=0 controllerNumber=1 scan=3327	9.1881
03451:2	1	R.GDVLTGRPFYK.D	1062			626.839	2	1252.67	1252.67	0	2.5	Specific	744.43	744.43	744.43	11.06	206	>Fibrillin-2 N-term	1	DW021921_1.3338.3338.2	controllerType=0 controllerNumber=1 scan=3338	9.2134
03385:2	1	R.GDVLTGRPFYK.D	1062			626.84	2	1252.67	1252.67	0	2.6	Specific	748.56	748.56	748.56	9.8	206	>Fibrillin-2 N-term	1	DW021921_1.3286.3286.2	controllerType=0 controllerNumber=1 scan=3286	9.0925
03519:2	1	R.GDVLTGRPFYK.D	1062			626.839	2	1252.67	1252.67	0	2.5	Specific	806.31	806.31	806.31	11.8	206	>Fibrillin-2 N-term	1	DW021921_1.3393.3393.2	controllerType=0 controllerNumber=1 scan=3393	9.34
03691:3	1	R.GDVLTGRPFYKDINEC[+57.021]K.A	1062		C[+57]	671.336	3	2011.99	2011.99	0	1.8	Specific	590.74	590.74	590.74	7.87	206	>Fibrillin-2 N-term	1	DW021921_1.3532.3532.3	controllerType=0 controllerNumber=1 scan=3532	9.6597
02396:2	1	R.PFYKDINEC[+57.021]K.A	1069		C[+57]	657.316	2	1313.62	1313.62	0	4.3	Specific	166.48	166.48	166.48	0.68	206	>Fibrillin-2 N-term	1	DW021921_1.2487.2487.2	controllerType=0 controllerNumber=1 scan=2487	7.2571
02443:3	1	R.PFYKDINEC[+57.021]K.A	1069		C[+57]	438.545	3	1313.62	1313.62	0	1.5	Specific	541.04	541.04	541.04	5.4	206	>Fibrillin-2 N-term	1	DW021921_1.2525.2525.3	controllerType=0 controllerNumber=1 scan=2525	7.3461
02376:3	1	R.PFYKDINEC[+57.021]K.A	1069		C[+57]	438.545	3	1313.62	1313.62	0	1.6	Specific	619.9	619.9	619.9	8.8	206	>Fibrillin-2 N-term	1	DW021921_1.2472.2472.3	controllerType=0 controllerNumber=1 scan=2472	7.223
03994:2	1	K.AFPGMC[+57.021]TYGK.C	1079		C[+57]	566.253	2	1131.5	1131.5	0	1.9	Specific	357.3	357.3	357.3	2.82	206	>Fibrillin-2 N-term	1	DW021921_1.3772.3772.2	controllerType=0 controllerNumber=1 scan=3772	10.2101
03721:2	1	K.AFPGMC[+57.021]TYGK.C	1079		C[+57]	566.252	2	1131.5	1131.5	0	0.7	Specific	438.97	407.85	407.85	4.25	206	>Fibrillin-2 N-term	1	DW021921_1.3556.3556.2	controllerType=0 controllerNumber=1 scan=3556	9.7143
03920:2	1	K.AFPGMC[+57.021]TYGK.C	1079		C[+57]	566.253	2	1131.5	1131.5	0	2.5	Specific	444.58	396.52	396.52	6.97	206	>Fibrillin-2 N-term	1	DW021921_1.3713.3713.2	controllerType=0 controllerNumber=1 scan=3713	10.0793
03774:2	1	K.AFPGMC[+57.021]TYGK.C	1079		C[+57]	566.253	2	1131.5	1131.5	0	2.8	Specific	460.59	269.34	269.34	5.11	206	>Fibrillin-2 N-term	1	DW021921_1.3602.3602.2	controllerType=0 controllerNumber=1 scan=3602	9.8222
03847:2	1	K.AFPGMC[+57.021]TYGK.C	1079		C[+57]	566.253	2	1131.5	1131.5	0	2.8	Specific	470.98	389.73	389.73	6.97	206	>Fibrillin-2 N-term	1	DW021921_1.3657.3657.2	controllerType=0 controllerNumber=1 scan=3657	9.9501
02874:2	1	K.AFPGM[+15.995]C[+57.021]TYGK.C	1079		C[+57], M[+16]	574.25	2	1147.49	1147.49	0	1.1	Specific	272.03	272.03	272.03	1.71	206	>Fibrillin-2 N-term	1	DW021921_1.2874.2874.2	controllerType=0 controllerNumber=1 scan=2874	8.15
02803:2	1	K.AFPGM[+15.995]C[+57.021]TYGK.C	1079		C[+57], M[+16]	574.251	2	1147.49	1147.49	0	2.8	Specific	325.67	325.67	325.67	4.55	206	>Fibrillin-2 N-term	1	DW021921_1.2816.2816.2	controllerType=0 controllerNumber=1 scan=2816	8.0155
03488:2	1	K.AFPGM[+15.995]C[+57.021]TYGK.C	1079		C[+57], M[+16]	574.251	2	1147.49	1147.49	0	3.1	Specific	326.59	326.59	326.59	4.79	206	>Fibrillin-2 N-term	1	DW021921_1.3368.3368.2	controllerType=0 controllerNumber=1 scan=3368	9.281
02741:2	1	K.AFPGM[+15.995]C[+57.021]TYGK.C	1079		C[+57], M[+16]	574.25	2	1147.49	1147.49	0	2.2	Specific	340.43	340.43	340.43	4.79	206	>Fibrillin-2 N-term	1	DW021921_1.2763.2763.2	controllerType=0 controllerNumber=1 scan=2763	7.8929
03775:2	1	K.AFPGM[+15.995]C[+57.021]TYGK.C	1079		C[+57], M[+16]	574.25	2	1147.49	1147.49	0	2.1	Specific	365.93	365.93	365.93	5.29	206	>Fibrillin-2 N-term	1	DW021921_1.3603.3603.2	controllerType=0 controllerNumber=1 scan=3603	9.8243
03640:2	1	K.AFPGM[+15.995]C[+57.021]TYGK.C	1079		C[+57], M[+16]	574.251	2	1147.49	1147.49	0	2.8	Specific	388.5	383.62	383.62	6.56	206	>Fibrillin-2 N-term	1	DW021921_1.3495.3495.2	controllerType=0 controllerNumber=1 scan=3495	9.5749
03709:2	1	K.AFPGM[+15.995]C[+57.021]TYGK.C	1079		C[+57], M[+16]	574.251	2	1147.49	1147.49	0	2.6	Specific	389.98	389.98	389.98	6.56	206	>Fibrillin-2 N-term	1	DW021921_1.3549.3549.2	controllerType=0 controllerNumber=1 scan=3549	9.6992
02739:2	1	K.C[+57.021][-17.027]RN[+15.995]T[+162.053]IGSFK.C	1089	Hex(1)	C[-17][+57], N[+16], T[+162]	622.285	2	1243.56	1243.56	0	0.3	Specific	364.99	358.72	6	1.56	206	>Fibrillin-2 N-term	1	DW021921_1.2761.2761.2	controllerType=0 controllerNumber=1 scan=2761	7.8885
02794:2	1	K.C[+57.021][-17.027]RN[+15.995]T[+162.053]IGSFK.C	1089	Hex(1)	C[-17][+57], N[+16], T[+162]	622.286	2	1243.56	1243.56	0	1.6	Specific	479.81	419.37	2.51	3.47	206	>Fibrillin-2 N-term	1	DW021921_1.2811.2811.2	controllerType=0 controllerNumber=1 scan=2811	8.0047
03465:2	1	R.NT[+146.058]IGS[+146.058]FK.C	1091	Fuc(1),Fuc(1)	S[+146], T[+146]	529.768	2	1058.53	1058.53	0	4	Specific	22.91	22.91	22.91	1.51	206	>Fibrillin-2 N-term	1	DW021921_1.3351.3351.2	controllerType=0 controllerNumber=1 scan=3351	9.2419
04396:2	1	R.C[+57.021]NSGFALDMEER.N	1100		C[+57]	714.8	2	1428.59	1428.59	0	2.6	Specific	750.8	750.8	750.8	12.99	206	>Fibrillin-2 N-term	1	DW021921_1.4103.4103.2	controllerType=0 controllerNumber=1 scan=4103	10.9631
04457:2	1	R.C[+57.021]NSGFALDMEER.N	1100		C[+57]	714.799	2	1428.59	1428.59	0	2	Specific	756.63	756.63	756.63	12.99	206	>Fibrillin-2 N-term	1	DW021921_1.4152.4152.2	controllerType=0 controllerNumber=1 scan=4152	11.0754
04083:4	1	R.C[+57.021]NSGFALDMEERN[+1809.666]C[+57.021]TDIDEC[+57.021]R.I	1100	HexNAc(5)Hex(4)Fuc(1)	C[+57]*3, N[+1810]	1101.18	4	4401.71	4401.69	0	4.2	Specific	142.17	142.17	44.18	2.05	206	>Fibrillin-2 N-term	1	DW021921_1.3849.3849.4	controllerType=0 controllerNumber=1 scan=3849	10.3852
01001:2	1	R.NC[+57.021]TDIDEC[+57.021]R.I	1112		C[+57]*2	591.731	2	1182.45	1182.45	0	2.4	Specific	151.58	151.58	151.58	1.96	206	>Fibrillin-2 N-term	1	DW021921_1.1350.1350.2	controllerType=0 controllerNumber=1 scan=1350	4.5791
01071:2	1	R.NC[+57.021]TDIDEC[+57.021]R.I	1112		C[+57]*2	591.731	2	1182.45	1182.45	0	2.1	Specific	278.73	278.73	278.73	4.22	206	>Fibrillin-2 N-term	1	DW021921_1.1406.1406.2	controllerType=0 controllerNumber=1 scan=1406	4.7126
01154:3	1	R.N[+1460.529]C[+57.021]TDIDEC[+57.021]R.I	1112	HexNAc(4)Hex(4)	C[+57]*2, N[+1461]	881.669	3	2642.99	2642.98	0	5.1	Specific	2.06	2.06	2.06	1.52	206	>Fibrillin-2 N-term	1	DW021921_1.1478.1478.3	controllerType=0 controllerNumber=1 scan=1478	4.8835
01047:3	1	R.N[+1663.608]C[+57.021]TDIDEC[+57.021]R.I	1112	HexNAc(5)Hex(4)	C[+57]*2, N[+1664]	949.362	3	2846.07	2846.06	0	3.8	Specific	3.38	3.38	3.38	1.64	206	>Fibrillin-2 N-term	1	DW021921_1.1387.1387.3	controllerType=0 controllerNumber=1 scan=1387	4.6664
01305:3	1	R.N[+1663.608]C[+57.021]TDIDEC[+57.021]R.I	1112	HexNAc(5)Hex(4)	C[+57]*2, N[+1664]	949.361	3	2846.07	2846.06	0	3.1	Specific	9.76	9.76	9.76	1.64	206	>Fibrillin-2 N-term	1	DW021921_1.1604.1604.3	controllerType=0 controllerNumber=1 scan=1604	5.1853
01519:3	1	R.N[+1663.608]C[+57.021]TDIDEC[+57.021]R.I	1112	HexNAc(5)Hex(4)	C[+57]*2, N[+1664]	949.361	3	2846.07	2846.06	0	3.2	Specific	15.41	15.41	15.41	1.64	206	>Fibrillin-2 N-term	1	DW021921_1.1783.1783.3	controllerType=0 controllerNumber=1 scan=1783	5.6081
01386:3	1	R.N[+1663.608]C[+57.021]TDIDEC[+57.021]R.I	1112	HexNAc(5)Hex(4)	C[+57]*2, N[+1664]	949.361	3	2846.07	2846.06	0	3.2	Specific	16.68	16.68	16.68	1.64	206	>Fibrillin-2 N-term	1	DW021921_1.1673.1673.3	controllerType=0 controllerNumber=1 scan=1673	5.348
01459:3	1	R.N[+1501.555]C[+57.021]TDIDEC[+57.021]R.I	1112	HexNAc(5)Hex(3)	C[+57]*2, N[+1502]	895.343	3	2684.01	2684.01	0	3	Specific	17.19	17.19	17.19	1.64	206	>Fibrillin-2 N-term	1	DW021921_1.1734.1734.3	controllerType=0 controllerNumber=1 scan=1734	5.493
01201:3	1	R.N[+1622.582]C[+57.021]TDIDEC[+57.021]R.I	1112	HexNAc(4)Hex(5)	C[+57]*2, N[+1623]	935.685	3	2805.04	2805.03	0	2.2	Specific	19.84	19.84	19.84	1.58	206	>Fibrillin-2 N-term	1	DW021921_1.1520.1520.3	controllerType=0 controllerNumber=1 scan=1520	4.9842
01394:3	1	R.N[+1501.555]C[+57.021]TDIDEC[+57.021]R.I	1112	HexNAc(5)Hex(3)	C[+57]*2, N[+1502]	895.343	3	2684.01	2684.01	0	2.5	Specific	20.64	20.64	20.64	1.64	206	>Fibrillin-2 N-term	1	DW021921_1.1682.1682.3	controllerType=0 controllerNumber=1 scan=1682	5.3696
01072:3	1	R.N[+1622.582]C[+57.021]TDIDEC[+57.021]R.I	1112	HexNAc(4)Hex(5)	C[+57]*2, N[+1623]	935.685	3	2805.04	2805.03	0	2.9	Specific	23.84	23.84	23.84	1.64	206	>Fibrillin-2 N-term	1	DW021921_1.1407.1407.3	controllerType=0 controllerNumber=1 scan=1407	4.7148
01159:3	1	R.N[+1663.608]C[+57.021]TDIDEC[+57.021]R.I	1112	HexNAc(5)Hex(4)	C[+57]*2, N[+1664]	949.361	3	2846.07	2846.06	0	3.1	Specific	24.29	24.29	24.29	1.64	206	>Fibrillin-2 N-term	1	DW021921_1.1483.1483.3	controllerType=0 controllerNumber=1 scan=1483	4.8967
01104:3	1	R.N[+1663.608]C[+57.021]TDIDEC[+57.021]R.I	1112	HexNAc(5)Hex(4)	C[+57]*2, N[+1664]	949.362	3	2846.07	2846.06	0	4.1	Specific	29.29	29.29	29.29	1.64	206	>Fibrillin-2 N-term	1	DW021921_1.1436.1436.3	controllerType=0 controllerNumber=1 scan=1436	4.7851
01225:3	1	R.N[+1663.608]C[+57.021]TDIDEC[+57.021]R.I	1112	HexNAc(5)Hex(4)	C[+57]*2, N[+1664]	949.361	3	2846.07	2846.06	0	2.7	Specific	39.48	39.48	39.48	1.69	206	>Fibrillin-2 N-term	1	DW021921_1.1541.1541.3	controllerType=0 controllerNumber=1 scan=1541	5.0347
01452:3	1	R.N[+1663.608]C[+57.021]TDIDEC[+57.021]R.I	1112	HexNAc(5)Hex(4)	C[+57]*2, N[+1664]	949.361	3	2846.07	2846.06	0	2.7	Specific	88.17	88.17	57.6	2.45	206	>Fibrillin-2 N-term	1	DW021921_1.1727.1727.3	controllerType=0 controllerNumber=1 scan=1727	5.4758
07590:3	1	R.ISPDLC[+57.021]GSGIC[+57.021]VNTPGSFEC[+57.021]EC[+57.021]FEGYESGFMMMK.N	1121		C[+57]*4	1299.53	3	3896.58	3896.57	0	2.6	Specific	556.5	556.5	556.5	7.18	206	>Fibrillin-2 N-term	1	DW021921_1.6789.6789.3	controllerType=0 controllerNumber=1 scan=6789	17.2413
07595:3	1	R.ISPDLC[+57.021]GSGIC[+57.021]VN[+15.995]TPGSFEC[+57.021]EC[+57.021]FEGYESGFMMMK.N	1121		C[+57]*4, N[+16]	1304.87	3	3912.59	3912.57	0	4.1	Specific	632.85	632.85	159.28	9.31	206	>Fibrillin-2 N-term	1	DW021921_1.6794.6794.3	controllerType=0 controllerNumber=1 scan=6794	17.2542
07537:3	1	R.ISPDLC[+57.021]GSGIC[+57.021]VN[+15.995]TPGSFEC[+57.021]EC[+57.021]FEGYESGFMMMK.N	1121		C[+57]*4, N[+16]	1304.87	3	3912.58	3912.57	0	3.4	Specific	650.58	650.58	211.92	10.31	206	>Fibrillin-2 N-term	1	DW021921_1.6743.6743.3	controllerType=0 controllerNumber=1 scan=6743	17.1335
02796:2	1	K.NC[+57.021]MDIDEC[+57.021]ER.N	1155		C[+57]*2	671.248	2	1341.49	1341.49	0	1.2	Specific	326.31	326.31	326.31	1.67	206	>Fibrillin-2 N-term	1	DW021921_1.2812.2812.2	controllerType=0 controllerNumber=1 scan=2812	8.0069
02714:2	1	K.NC[+57.021]MDIDEC[+57.021]ER.N	1155		C[+57]*2	671.248	2	1341.49	1341.49	0	1.9	Specific	465.54	465.54	465.54	6.97	206	>Fibrillin-2 N-term	1	DW021921_1.2739.2739.2	controllerType=0 controllerNumber=1 scan=2739	7.8375
02770:2	1	K.NC[+57.021]MDIDEC[+57.021]ER.N	1155		C[+57]*2	671.249	2	1341.49	1341.49	0	2.3	Specific	471.94	471.94	471.94	6.97	206	>Fibrillin-2 N-term	1	DW021921_1.2789.2789.2	controllerType=0 controllerNumber=1 scan=2789	7.9547
04825:3	1	K.NC[+57.021]MDIDEC[+57.021]ERNPLLC[+57.021]R.G	1155		C[+57]*3	698.968	3	2094.89	2094.88	0	2.9	Specific	462.34	462.34	462.34	7.39	206	>Fibrillin-2 N-term	1	DW021921_1.4456.4456.3	controllerType=0 controllerNumber=1 scan=4456	11.7757
04742:3	1	K.NC[+57.021]MDIDEC[+57.021]ERNPLLC[+57.021]R.G	1155		C[+57]*3	698.968	3	2094.89	2094.88	0	3.8	Specific	485.19	485.19	485.19	7.51	206	>Fibrillin-2 N-term	1	DW021921_1.4391.4391.3	controllerType=0 controllerNumber=1 scan=4391	11.6227
04365:3	1	K.NC[+57.021]MDIDEC[+57.021]ERNPLLC[+57.021]R.G	1155		C[+57]*3	698.967	3	2094.89	2094.88	0	1.9	Specific	611.5	611.5	611.5	9.8	206	>Fibrillin-2 N-term	1	DW021921_1.4081.4081.3	controllerType=0 controllerNumber=1 scan=4081	10.9138
04432:3	1	K.NC[+57.021]MDIDEC[+57.021]ERNPLLC[+57.021]R.G	1155		C[+57]*3	698.967	3	2094.89	2094.88	0	1.9	Specific	613.41	613.41	613.41	9.8	206	>Fibrillin-2 N-term	1	DW021921_1.4130.4130.3	controllerType=0 controllerNumber=1 scan=4130	11.0245
04497:3	1	K.NC[+57.021]MDIDEC[+57.021]ERNPLLC[+57.021]R.G	1155		C[+57]*3	698.968	3	2094.89	2094.88	0	2.8	Specific	617.27	617.27	617.27	9.8	206	>Fibrillin-2 N-term	1	DW021921_1.4185.4185.3	controllerType=0 controllerNumber=1 scan=4185	11.1516
04565:3	1	K.NC[+57.021]MDIDEC[+57.021]ERNPLLC[+57.021]R.G	1155		C[+57]*3	698.967	3	2094.89	2094.88	0	2.1	Specific	622.2	622.2	622.2	9.8	206	>Fibrillin-2 N-term	1	DW021921_1.4242.4242.3	controllerType=0 controllerNumber=1 scan=4242	11.2807
04632:3	1	K.NC[+57.021]MDIDEC[+57.021]ERNPLLC[+57.021]R.G	1155		C[+57]*3	698.966	3	2094.88	2094.88	0	0.8	Specific	626.23	626.23	626.23	8.56	206	>Fibrillin-2 N-term	1	DW021921_1.4299.4299.3	controllerType=0 controllerNumber=1 scan=4299	11.4134
03791:3	1	K.NC[+57.021]M[+15.995]DIDEC[+57.021]ERNPLLC[+57.021]R.G	1155		C[+57]*3, M[+16]	704.299	3	2110.88	2110.88	0	2.7	Specific	527.6	527.6	101.01	7.67	206	>Fibrillin-2 N-term	1	DW021921_1.3616.3616.3	controllerType=0 controllerNumber=1 scan=3616	9.855
04352:3	1	K.NC[+57.021]M[+15.995]DIDEC[+57.021]ERNPLLC[+57.021]R.G	1155		C[+57]*3, M[+16]	704.299	3	2110.88	2110.88	0	2.4	Specific	541.67	541.67	65.42	7.67	206	>Fibrillin-2 N-term	1	DW021921_1.4072.4072.3	controllerType=0 controllerNumber=1 scan=4072	10.8925
04282:3	1	K.NC[+57.021]M[+15.995]DIDEC[+57.021]ERNPLLC[+57.021]R.G	1155		C[+57]*3, M[+16]	704.3	3	2110.89	2110.88	0	3.7	Specific	546.25	546.25	112.03	7.67	206	>Fibrillin-2 N-term	1	DW021921_1.4016.4016.3	controllerType=0 controllerNumber=1 scan=4016	10.7661
04201:3	1	R.GGTC[+57.021]VNTEGS[+162.053]FQC[+57.021]DC[+57.021]PLGHELSPSR.E	1171	Hex(1)	C[+57]*3, S[+162]	976.417	3	2927.24	2927.22	0	4.5	Specific	846.28	846.28	3.6	11.98	206	>Fibrillin-2 N-term	1	DW021921_1.3949.3949.3	controllerType=0 controllerNumber=1 scan=3949	10.6135
04117:3	1	R.GGTC[+57.021]VNTEGS[+162.053]FQC[+57.021]DC[+57.021]PLGHELSPSR.E	1171	Hex(1)	C[+57]*3, S[+162]	976.416	3	2927.23	2927.22	0	3.2	Specific	1206.84	1206.84	3.2	20.86	206	>Fibrillin-2 N-term	1	DW021921_1.3879.3879.3	controllerType=0 controllerNumber=1 scan=3879	10.4545
05234:5	1	R.GGTC[+57.021]VNTEGSFQC[+57.021]DC[+57.021]PLGHELS[+162.053]PSREDC[+57.021]VDINEC[+57.021]SLSDNLC[+57.021]R.N	1171	Hex(1)	C[+57]*6, S[+162]	1002.22	5	5007.08	5007.05	0	4.4	Specific	550.07	550.07	0	5.5	206	>Fibrillin-2 N-term	1	DW021921_1.4785.4785.5	controllerType=0 controllerNumber=1 scan=4785	12.542
05178:4	1	R.GGTC[+57.021]VNTEGSFQC[+57.021]DC[+57.021]PLGHELS[+162.053]PSREDC[+57.021]VDINEC[+57.021]SLSDNLC[+57.021]R.N	1171	Hex(1)	C[+57]*6, S[+162]	1252.52	4	5007.07	5007.05	0	3.1	Specific	1086.44	1086.44	0	17.51	206	>Fibrillin-2 N-term	1	DW021921_1.4738.4738.4	controllerType=0 controllerNumber=1 scan=4738	12.4324
05302:4	1	R.GGTC[+57.021]VNTEGSFQC[+57.021]DC[+57.021]PLGHELS[+162.053]PSREDC[+57.021]VDINEC[+57.021]SLSDNLC[+57.021]R.N	1171	Hex(1)	C[+57]*6, S[+162]	1252.52	4	5007.07	5007.05	0	2.5	Specific	1118.38	1118.38	0	18.51	206	>Fibrillin-2 N-term	1	DW021921_1.4846.4846.4	controllerType=0 controllerNumber=1 scan=4846	12.6847
05239:4	1	R.GGTC[+57.021]VNTEGSFQC[+57.021]DC[+57.021]PLGHELS[+162.053]PSREDC[+57.021]VDINEC[+57.021]SLSDNLC[+57.021]R.N	1171	Hex(1)	C[+57]*6, S[+162]	1252.52	4	5007.07	5007.05	0	3.9	Specific	1230.67	1230.67	0	20.51	206	>Fibrillin-2 N-term	1	DW021921_1.4790.4790.4	controllerType=0 controllerNumber=1 scan=4790	12.5549
05215:4	1	R.GGTC[+57.021]VNTEGSFQC[+57.021]DC[+57.021]PLGHELS[+146.058]PS[+162.053]REDC[+57.021]VDINEC[+57.021]SLSDNLC[+57.021]R.N	1171	Fuc(1),Hex(1)	C[+57]*6, S[+146][+162]	1289.04	4	5153.12	5153.11	0	2.2	Specific	855.29	855.29	0	13.51	206	>Fibrillin-2 N-term	1	DW021921_1.4770.4770.4	controllerType=0 controllerNumber=1 scan=4770	12.5076
04919:2	1	R.EDC[+57.021]VDINEC[+57.021]SLSDNLC[+57.021]R.N	1196		C[+57]*3	1049.93	2	2098.86	2098.85	0	4.3	Specific	700.68	700.68	700.68	11.5	206	>Fibrillin-2 N-term	1	DW021921_1.4530.4530.2	controllerType=0 controllerNumber=1 scan=4530	11.9493
04564:3	1	K.C[+57.021]VNMIGTYQC[+57.021]SC[+57.021]NPGYQATPDR.Q	1216		C[+57]*3	864.698	3	2592.08	2592.07	0	1.9	Specific	261.49	261.49	261.49	2.68	206	>Fibrillin-2 N-term	1	DW021921_1.4241.4241.2	controllerType=0 controllerNumber=1 scan=4241	11.2785
04500:3	1	K.C[+57.021]VNMIGTYQC[+57.021]SC[+57.021]NPGYQATPDR.Q	1216		C[+57]*3	864.699	3	2592.08	2592.07	0	3.3	Specific	385.07	385.07	385.07	5.27	206	>Fibrillin-2 N-term	1	DW021921_1.4187.4187.2	controllerType=0 controllerNumber=1 scan=4187	11.155
04456:2	1	K.C[+57.021]VNMIGTYQC[+57.021]SC[+57.021]NPGYQATPDR.Q	1216		C[+57]*3	1296.55	2	2592.08	2592.07	0	3.6	Specific	654.8	654.8	654.8	10.79	206	>Fibrillin-2 N-term	1	DW021921_1.4150.4150.2	controllerType=0 controllerNumber=1 scan=4150	11.0691
04434:3	1	K.C[+57.021]VNMIGTYQC[+57.021]SC[+57.021]NPGYQATPDR.Q	1216		C[+57]*3	864.698	3	2592.08	2592.07	0	2.6	Specific	964.43	964.43	964.43	16.79	206	>Fibrillin-2 N-term	1	DW021921_1.4132.4132.3	controllerType=0 controllerNumber=1 scan=4132	11.0282
04549:3	1	K.C[+57.021]VN[+15.995]MIGTYQC[+57.021]SC[+57.021]NPGYQATPDR.Q	1216		C[+57]*3, N[+16]	870.031	3	2608.08	2608.07	0	4	Specific	628.12	628.12	40.8	9.79	206	>Fibrillin-2 N-term	1	DW021921_1.4226.4226.3	controllerType=0 controllerNumber=1 scan=4226	11.2426
04414:3	1	K.C[+57.021]VN[+15.995]MIGTYQC[+57.021]SC[+57.021]NPGYQATPDR.Q	1216		C[+57]*3, N[+16]	870.031	3	2608.08	2608.07	0	3.6	Specific	653.08	653.08	5.63	10.79	206	>Fibrillin-2 N-term	1	DW021921_1.4115.4115.3	controllerType=0 controllerNumber=1 scan=4115	10.991
06372:3	1	K.C[+57.021][-17.027]VNMIGTYQC[+57.021]SC[+57.021]NPGYQATPDR.Q	1216		C[-17][+57]*3	859.022	3	2575.05	2575.05	0	1.6	Specific	670.41	670.41	670.41	10.79	206	>Fibrillin-2 N-term	1	DW021921_1.5738.5738.3	controllerType=0 controllerNumber=1 scan=5738	14.7688
04224:3	1	K.C[+57.021]VNMIGTYQC[+57.021]S[+162.053]C[+57.021]NPGYQATPDR.Q	1216	Hex(1)	C[+57]*3, S[+162]	918.716	3	2754.13	2754.13	0	3.1	Specific	736.91	736.91	6	11.79	206	>Fibrillin-2 N-term	1	DW021921_1.3969.3969.3	controllerType=0 controllerNumber=1 scan=3969	10.66
06308:3	1	K.C[+57.021][-17.027]VNMIGTYQC[+57.021]SC[+57.021]NPGYQATPDR.Q	1216		C[-17][+57]*3	859.023	3	2575.05	2575.05	0	3	Specific	784.13	784.13	784.13	12.79	206	>Fibrillin-2 N-term	1	DW021921_1.5684.5684.3	controllerType=0 controllerNumber=1 scan=5684	14.6425
04473:3	1	K.C[+57.021]VN[+15.995]MIGTYQC[+57.021]SC[+57.021]NPGYQATPDR.Q	1216		C[+57]*3, N[+16]	870.03	3	2608.08	2608.07	0	2.7	Specific	829.25	806.23	25.38	13.79	206	>Fibrillin-2 N-term	1	DW021921_1.4165.4165.3	controllerType=0 controllerNumber=1 scan=4165	11.1044
06341:3	1	K.C[+57.021][-17.027]VN[+15.995]MIGTYQC[+57.021]SC[+57.021]NPGYQATPDR.Q	1216		C[-17][+57]*3, N[+16]	864.355	3	2591.05	2591.04	0	3.7	Specific	224.73	224.73	3.34	2.06	206	>Fibrillin-2 N-term	1	DW021921_1.5711.5711.5	controllerType=0 controllerNumber=1 scan=5711	14.7049
06295:3	1	K.C[+57.021][-17.027]VN[+15.995]MIGTYQC[+57.021]SC[+57.021]NPGYQATPDR.Q	1216		C[-17][+57]*3, N[+16]	864.355	3	2591.05	2591.04	0	2.9	Specific	587.39	587.39	23.31	8.79	206	>Fibrillin-2 N-term	1	DW021921_1.5673.5673.3	controllerType=0 controllerNumber=1 scan=5673	14.6166
04234:3	1	K.C[+57.021]VN[+15.995]MIGTYQC[+57.021]S[+162.053]C[+57.021]NPGYQATPDR.Q	1216	Hex(1)	C[+57]*3, N[+16], S[+162]	924.048	3	2770.13	2770.12	0	3.3	Specific	682.71	682.71	6	10.79	206	>Fibrillin-2 N-term	1	DW021921_1.3979.3979.3	controllerType=0 controllerNumber=1 scan=3979	10.6827
05024:4	1	R.QGC[+57.021]TDIDEC[+57.021]MIMN[+15.995]GGC[+57.021]D[+15.995]TQC[+57.021]TNSEGS[+203.079]YEC[+57.021]SC[+57.021]SEGYALMPDGR.S	1238	HexNAc(1)	C[+57]*6, D[+16], N[+16], S[+203]	1263.71	4	5051.83	5050.84	1	-3.2	Specific	45.55	45.55	0	1.52	206	>Fibrillin-2 N-term	1	DW021921_1.4610.4610.4	controllerType=0 controllerNumber=1 scan=4610	12.1352
04814:3	1	R.SC[+57.021]ADIDEC[+57.021]ENNPDIC[+57.021]DGGQC[+57.021]TNIPGEYR.C	1280		C[+57]*4	1087.1	3	3259.28	3259.27	0	5.4	Specific	162.71	162.71	162.71	2.04	206	>Fibrillin-2 N-term	1	DW021921_1.4447.4447.3	controllerType=0 controllerNumber=1 scan=4447	11.7538
04724:3	1	R.SC[+57.021]ADIDEC[+57.021]ENNPDIC[+57.021]DGGQC[+57.021]TNIPGEYR.C	1280		C[+57]*4	1087.1	3	3259.28	3259.27	0	4.3	Specific	391.13	391.13	391.13	5.23	206	>Fibrillin-2 N-term	1	DW021921_1.4378.4378.3	controllerType=0 controllerNumber=1 scan=4378	11.5941
04592:3	1	R.SC[+57.021]ADIDEC[+57.021]ENNPDIC[+57.021]DGGQC[+57.021]TNIPGEYR.C	1280		C[+57]*4	1087.1	3	3259.28	3259.27	0	3.5	Specific	837.35	837.35	837.35	12.93	206	>Fibrillin-2 N-term	1	DW021921_1.4265.4265.3	controllerType=0 controllerNumber=1 scan=4265	11.3341
04655:3	1	R.SC[+57.021]ADIDEC[+57.021]ENNPDIC[+57.021]DGGQC[+57.021]TNIPGEYR.C	1280		C[+57]*4	1087.1	3	3259.28	3259.27	0	3.7	Specific	858.56	858.56	858.56	13.93	206	>Fibrillin-2 N-term	1	DW021921_1.4320.4320.3	controllerType=0 controllerNumber=1 scan=4320	11.4607
04532:3	1	R.SC[+57.021]ADIDEC[+57.021]ENNPDIC[+57.021]DGGQC[+57.021]TN[+15.995]IPGEYR.C	1280		C[+57]*4, N[+16]	1092.43	3	3275.27	3275.26	0	3.2	Specific	743.68	743.68	208.91	10.93	206	>Fibrillin-2 N-term	1	DW021921_1.4211.4211.3	controllerType=0 controllerNumber=1 scan=4211	11.2101
04590:3	1	R.SC[+57.021]ADIDEC[+57.021]ENNPDIC[+57.021]DGGQC[+57.021]TN[+15.995]IPGEYR.C	1280		C[+57]*4, N[+16]	1092.43	3	3275.27	3275.26	0	4	Specific	781.15	781.15	209.57	11.93	206	>Fibrillin-2 N-term	1	DW021921_1.4263.4263.3	controllerType=0 controllerNumber=1 scan=4263	11.33
06162:3	1	R.C[+57.021]LC[+57.021]YDGFMASMDMK.T	1308		C[+57]*2	576.891	3	1728.66	1728.66	0	2	Specific	377.76	377.76	377.76	7.56	206	>Fibrillin-2 N-term	1	DW021921_1.5555.5555.3	controllerType=0 controllerNumber=1 scan=5555	14.3384
06195:2	1	R.C[+57.021]LC[+57.021]YDGFMASMDMK.T	1308		C[+57]*2	864.834	2	1728.66	1728.66	0	3.3	Specific	646.67	646.67	646.67	10.37	206	>Fibrillin-2 N-term	1	DW021921_1.5582.5582.2	controllerType=0 controllerNumber=1 scan=5582	14.4032
06131:2	1	R.C[+57.021]LC[+57.021]YDGFMASMDMK.T	1308		C[+57]*2	864.834	2	1728.66	1728.66	0	3	Specific	685.96	685.96	685.96	11.37	206	>Fibrillin-2 N-term	1	DW021921_1.5529.5529.2	controllerType=0 controllerNumber=1 scan=5529	14.278
05918:2	1	R.C[+57.021]LC[+57.021]YDGFM[+15.995]ASMDMK.T	1308		C[+57]*2, M[+16]	872.832	2	1744.66	1744.65	0	3.3	Specific	239.55	239.55	7.29	2.69	206	>Fibrillin-2 N-term	1	DW021921_1.5348.5348.2	controllerType=0 controllerNumber=1 scan=5348	13.8543
05624:2	1	R.C[+57.021]LC[+57.021]YDGFMASMDM[+15.995]K.T	1308		C[+57]*2, M[+16]	872.833	2	1744.66	1744.65	0	4.3	Specific	350	350	14.2	3.21	206	>Fibrillin-2 N-term	1	DW021921_1.5112.5112.4	controllerType=0 controllerNumber=1 scan=5112	13.3045
06137:2	1	R.C[+57.021]LC[+57.021]YDGFMASM[+15.995]DMK.T	1308		C[+57]*2, M[+16]	872.831	2	1744.66	1744.65	0	2.7	Specific	417.77	417.77	12.21	7.75	206	>Fibrillin-2 N-term	1	DW021921_1.5533.5533.2	controllerType=0 controllerNumber=1 scan=5533	14.2868
05993:2	1	R.C[+57.021]LC[+57.021]YDGFMASM[+15.995]DMK.T	1308		C[+57]*2, M[+16]	872.832	2	1744.66	1744.65	0	3.8	Specific	450.51	450.51	5.33	7.97	206	>Fibrillin-2 N-term	1	DW021921_1.5413.5413.2	controllerType=0 controllerNumber=1 scan=5413	14.0058
06070:2	1	R.C[+57.021]LC[+57.021]YDGFMASMD[+15.995]MK.T	1308		C[+57]*2, D[+16]	872.832	2	1744.66	1744.65	0	3.7	Specific	505.39	505.39	0.59	8.08	206	>Fibrillin-2 N-term	1	DW021921_1.5476.5476.2	controllerType=0 controllerNumber=1 scan=5476	14.1532
08314:2	1	R.C[+57.021][-17.027]LC[+57.021]YDGFMASMDMK.T	1308		C[-17][+57]*2	856.321	2	1711.63	1711.63	0	3.2	Specific	608.34	608.34	608.34	10.37	206	>Fibrillin-2 N-term	1	DW021921_1.7406.7406.2	controllerType=0 controllerNumber=1 scan=7406	18.7166
08266:2	1	R.C[+57.021][-17.027]LC[+57.021]YDGFMASMDMK.T	1308		C[-17][+57]*2	856.319	2	1711.63	1711.63	0	0.6	Specific	664.93	664.93	664.93	10.14	206	>Fibrillin-2 N-term	1	DW021921_1.7363.7363.2	controllerType=0 controllerNumber=1 scan=7363	18.613
07792:2	1	R.C[+57.021][-17.027]LC[+57.021]YDGFMASMDM[+15.995]K.T	1308		C[-17][+57]*2, M[+16]	864.32	2	1727.63	1727.62	0	5.2	Specific	287.79	287.79	30.28	3.16	206	>Fibrillin-2 N-term	1	DW021921_1.6961.6961.2	controllerType=0 controllerNumber=1 scan=6961	17.6482
08101:2	1	R.C[+57.021][-17.027]LC[+57.021]YDGFMASM[+15.995]DMK.T	1308		C[-17][+57]*2, M[+16]	864.319	2	1727.63	1727.62	0	3.3	Specific	364.83	364.83	20.96	6.29	206	>Fibrillin-2 N-term	1	DW021921_1.7226.7226.2	controllerType=0 controllerNumber=1 scan=7226	18.2788
06014:3	1	K.TC[+57.021]IDVNEC[+57.021]DLNSNIC[+57.021]MFGEC[+57.021]ENTK.G	1322		C[+57]*4	975.064	3	2923.18	2923.17	0	3.2	Specific	520.3	520.3	520.3	7.66	206	>Fibrillin-2 N-term	1	DW021921_1.5431.5431.3	controllerType=0 controllerNumber=1 scan=5431	14.0475
05858:2	1	K.TC[+57.021]IDVNEC[+57.021]DLNSNIC[+57.021]MFGEC[+57.021]ENTK.G	1322		C[+57]*4	1462.09	2	2923.17	2923.17	0	2.4	Specific	639.27	639.27	639.27	9.79	206	>Fibrillin-2 N-term	1	DW021921_1.5301.5301.2	controllerType=0 controllerNumber=1 scan=5301	13.7472
05908:3	1	K.TC[+57.021]IDVNEC[+57.021]DLNSNIC[+57.021]MFGEC[+57.021]ENTK.G	1322		C[+57]*4	975.063	3	2923.17	2923.17	0	2.1	Specific	827.24	827.24	827.24	13.79	206	>Fibrillin-2 N-term	1	DW021921_1.5341.5341.3	controllerType=0 controllerNumber=1 scan=5341	13.8398
05840:3	1	K.TC[+57.021]IDVNEC[+57.021]DLNSNIC[+57.021]MFGEC[+57.021]ENTK.G	1322		C[+57]*4	975.064	3	2923.18	2923.17	0	3.2	Specific	845.8	845.8	845.8	13.79	206	>Fibrillin-2 N-term	1	DW021921_1.5287.5287.3	controllerType=0 controllerNumber=1 scan=5287	13.7148
05378:3	1	K.TC[+57.021]IDVNEC[+57.021]DLNSNIC[+57.021]M[+15.995]FGEC[+57.021]ENTK.G	1322		C[+57]*4, M[+16]	980.398	3	2939.18	2939.16	0	5.6	Specific	243.56	51.8	43.31	1.62	206	>Fibrillin-2 N-term	1	DW021921_1.4908.4908.2	controllerType=0 controllerNumber=1 scan=4908	12.8284
06073:3	1	K.TC[+57.021]IDVN[+0.984]EC[+57.021]DLNSNIC[+57.021]MFGEC[+57.021]ENTK.G	1322		C[+57]*4, N[+1]	975.397	3	2924.18	2924.15	0	8.6	Specific	274.89	274.89	27.8	1.58	206	>Fibrillin-2 N-term	1	DW021921_1.5478.5478.3	controllerType=0 controllerNumber=1 scan=5478	14.1576
05854:3	1	K.TC[+57.021]IDVNEC[+57.021]DLN[+15.995]SNIC[+57.021]MFGEC[+57.021]ENTK.G	1322		C[+57]*4, N[+16]	980.401	3	2939.19	2939.16	0	8.8	Specific	531.39	531.39	3.81	5.92	206	>Fibrillin-2 N-term	1	DW021921_1.5298.5298.3	controllerType=0 controllerNumber=1 scan=5298	13.7406
05855:3	1	K.TC[+57.021]IDVNEC[+57.021]DLN[+0.984]SN[+15.995]IC[+57.021]MFGEC[+57.021]ENTK.G	1322		C[+57]*4, N[+1][+16]	980.735	3	2940.19	2940.15	0	15	Specific	498.53	498.53	13.62	5.52	206	>Fibrillin-2 N-term	1	DW021921_1.5298.5298.3	controllerType=0 controllerNumber=1 scan=5298	13.7406
03625:3	1	K.GSFIC[+57.021]HC[+57.021]QLGYSVK.K	1346		C[+57]*2	552.595	3	1655.77	1655.77	0	2.7	Specific	670.19	622.95	622.95	11.37	206	>Fibrillin-2 N-term	1	DW021921_1.3482.3482.3	controllerType=0 controllerNumber=1 scan=3482	9.545
03560:3	1	K.GSFIC[+57.021]HC[+57.021]QLGYSVK.K	1346		C[+57]*2	552.595	3	1655.77	1655.77	0	2.7	Specific	710.9	633.14	633.14	12.37	206	>Fibrillin-2 N-term	1	DW021921_1.3428.3428.3	controllerType=0 controllerNumber=1 scan=3428	9.4205
03657:3	1	K.GS[+162.053]FIC[+57.021]HC[+57.021]QLGYSVK.K	1346	Hex(1)	C[+57]*2, S[+162]	606.612	3	1817.82	1817.82	0	0.9	Specific	52.97	52.97	2.88	1.51	206	>Fibrillin-2 N-term	1	DW021921_1.3507.3507.5	controllerType=0 controllerNumber=1 scan=3507	9.603
03589:3	1	K.GSFIC[+57.021]HC[+57.021]QLGYS[+162.053]VK.K	1346	Hex(1)	C[+57]*2, S[+162]	606.613	3	1817.82	1817.82	0	2.5	Specific	273.68	254.34	2.84	3.09	206	>Fibrillin-2 N-term	1	DW021921_1.3453.3453.3	controllerType=0 controllerNumber=1 scan=3453	9.4776
03495:3	1	K.GSFIC[+57.021]HC[+57.021]QLGYS[+162.053]VK.K	1346	Hex(1)	C[+57]*2, S[+162]	606.614	3	1817.83	1817.82	0	3.5	Specific	703.94	703.94	11.96	12.37	206	>Fibrillin-2 N-term	1	DW021921_1.3374.3374.3	controllerType=0 controllerNumber=1 scan=3374	9.2959
03301:2	1	K.GSFIC[+57.021]HC[+57.021]QLGYS[+162.053]VK.K	1346	Hex(1)	C[+57]*2, S[+162]	909.416	2	1817.82	1817.82	0	2.3	Specific	724.29	705.41	12	11.44	206	>Fibrillin-2 N-term	1	DW021921_1.3218.3218.2	controllerType=0 controllerNumber=1 scan=3218	8.9367
03243:2	1	K.GSFIC[+57.021]HC[+57.021]QLGYS[+162.053]VK.K	1346	Hex(1)	C[+57]*2, S[+162]	909.416	2	1817.83	1817.82	0	3	Specific	783.05	783.05	15.82	12.44	206	>Fibrillin-2 N-term	1	DW021921_1.3170.3170.2	controllerType=0 controllerNumber=1 scan=3170	8.8235
03352:3	1	K.GSFIC[+57.021]HC[+57.021]QLGYS[+162.053]VK.K	1346	Hex(1)	C[+57]*2, S[+162]	606.613	3	1817.83	1817.82	0	3.3	Specific	784.77	756	21.63	13.37	206	>Fibrillin-2 N-term	1	DW021921_1.3261.3261.3	controllerType=0 controllerNumber=1 scan=3261	9.0358
03426:3	1	K.GSFIC[+57.021]HC[+57.021]QLGYS[+162.053]VK.K	1346	Hex(1)	C[+57]*2, S[+162]	606.613	3	1817.82	1817.82	0	2.9	Specific	785.78	780.46	10.48	13.37	206	>Fibrillin-2 N-term	1	DW021921_1.3317.3317.3	controllerType=0 controllerNumber=1 scan=3317	9.1646
03287:3	1	K.GSFIC[+57.021]HC[+57.021]QLGYS[+162.053]VK.K	1346	Hex(1)	C[+57]*2, S[+162]	606.614	3	1817.83	1817.82	0	3.4	Specific	811.29	811.29	19.38	14.37	206	>Fibrillin-2 N-term	1	DW021921_1.3206.3206.3	controllerType=0 controllerNumber=1 scan=3206	8.9087
03218:3	1	K.GSFIC[+57.021]HC[+57.021]QLGYS[+162.053]VK.K	1346	Hex(1)	C[+57]*2, S[+162]	606.613	3	1817.82	1817.82	0	2.4	Specific	812.62	764.82	30.38	14.37	206	>Fibrillin-2 N-term	1	DW021921_1.3153.3153.3	controllerType=0 controllerNumber=1 scan=3153	8.785
03381:3	1	K.GSFIC[+57.021]H[+15.995]C[+57.021]QLGYS[+203.079]VK.K	1346	HexNAc(1)	C[+57]*2, H[+16], S[+203]	625.62	3	1874.85	1874.84	0	2.6	Specific	0.7	0.7	0.7	1.52	206	>Fibrillin-2 N-term	1	DW021921_1.3283.3283.3	controllerType=0 controllerNumber=1 scan=3283	9.0863
03314:3	1	K.GSFIC[+57.021]H[+15.995]C[+57.021]QLGYS[+203.079]VK.K	1346	HexNAc(1)	C[+57]*2, H[+16], S[+203]	625.62	3	1874.84	1874.84	0	1.7	Specific	92.51	65.18	44.31	1.55	206	>Fibrillin-2 N-term	1	DW021921_1.3229.3229.3	controllerType=0 controllerNumber=1 scan=3229	8.9616
03250:3	1	K.GSFIC[+57.021]H[+15.995]C[+57.021]QLGYS[+203.079]VK.K	1346	HexNAc(1)	C[+57]*2, H[+16], S[+203]	625.62	3	1874.84	1874.84	0	1.8	Specific	112.13	112.13	24.87	1.62	206	>Fibrillin-2 N-term	1	DW021921_1.3176.3176.3	controllerType=0 controllerNumber=1 scan=3176	8.8384
04250:4	1	K.KGTTGC[+57.021]TDVDEC[+57.021]EIGAHNC[+57.021]DMHASC[+57.021]LNIPGSFK.C	1360		C[+57]*4	921.145	4	3681.56	3681.55	0	2.9	Specific	783.2	783.2	783.2	11.38	206	>Fibrillin-2 N-term	1	DW021921_1.3993.3993.4	controllerType=0 controllerNumber=1 scan=3993	10.7133
04231:5	1	K.KGTTGC[+57.021]TDVDEC[+57.021]EIGAHNC[+57.021]DMHASC[+57.021]LNIPGSFK.C	1360		C[+57]*4	737.118	5	3681.56	3681.55	0	2.8	Specific	1066.15	1066.15	1066.15	18.31	206	>Fibrillin-2 N-term	1	DW021921_1.3977.3977.5	controllerType=0 controllerNumber=1 scan=3977	10.6789
04172:5	1	K.KGTTGC[+57.021]TDVDEC[+57.021]EIGAHNC[+57.021]DMHASC[+57.021]LNIPGSFK.C	1360		C[+57]*4	737.117	5	3681.56	3681.55	0	2.5	Specific	1069.93	1069.93	1069.93	18.31	206	>Fibrillin-2 N-term	1	DW021921_1.3924.3924.5	controllerType=0 controllerNumber=1 scan=3924	10.556
04184:4	1	K.KGTTGC[+57.021]TDVDEC[+57.021]EIGAHNC[+57.021]DMHASC[+57.021]LNIPGSFK.C	1360		C[+57]*4	921.145	4	3681.56	3681.55	0	2.2	Specific	1165.17	1165.17	1165.17	19.38	206	>Fibrillin-2 N-term	1	DW021921_1.3934.3934.4	controllerType=0 controllerNumber=1 scan=3934	10.5796
04131:5	1	K.KGTTGC[+57.021]TDVDEC[+57.021]EIGAHNC[+57.021]DMHASC[+57.021]LNIPGS[+162.053]FK.C	1360	Hex(1)	C[+57]*4, S[+162]	769.528	5	3843.61	3843.6	0	2.6	Specific	990.16	990.16	43.09	16.31	206	>Fibrillin-2 N-term	1	DW021921_1.3889.3889.5	controllerType=0 controllerNumber=1 scan=3889	10.477
04065:5	1	K.KGTTGC[+57.021]TDVDEC[+57.021]EIGAHNC[+57.021]DMHASC[+57.021]LNIPGS[+162.053]FK.C	1360	Hex(1)	C[+57]*4, S[+162]	769.529	5	3843.61	3843.6	0	3.2	Specific	1042.83	1042.83	49.34	17.31	206	>Fibrillin-2 N-term	1	DW021921_1.3835.3835.5	controllerType=0 controllerNumber=1 scan=3835	10.3529
04080:4	1	K.KGTTGC[+57.021]TDVDEC[+57.021]EIGAHNC[+57.021]DMHASC[+57.021]LNIPGS[+162.053]FK.C	1360	Hex(1)	C[+57]*4, S[+162]	961.659	4	3843.61	3843.6	0	3.2	Specific	1082.21	1082.21	32.71	17.38	206	>Fibrillin-2 N-term	1	DW021921_1.3846.3846.4	controllerType=0 controllerNumber=1 scan=3846	10.3786
03279:5	1	K.KGTTGC[+57.021]T[+203.079]DVDEC[+57.021]EIGAHNC[+57.021]DMH[+15.995]ASC[+57.021]LNIPGSFK.C	1360	HexNAc(1)	C[+57]*4, H[+16], T[+203]	780.933	5	3900.63	3900.62	0	2.5	Specific	98.04	98.04	4	1.53	206	>Fibrillin-2 N-term	1	DW021921_1.3199.3199.5	controllerType=0 controllerNumber=1 scan=3199	8.8917
04085:4	1	K.KGTTGC[+57.021]TDVDEC[+57.021]EIGAHNC[+57.021]DMHASC[+57.021]LN[+15.995]IPGS[+162.053]FK.C	1360	Hex(1)	C[+57]*4, N[+16], S[+162]	965.659	4	3859.61	3859.6	0	4.1	Specific	772.05	772.05	23.21	11.38	206	>Fibrillin-2 N-term	1	DW021921_1.3850.3850.4	controllerType=0 controllerNumber=1 scan=3850	10.3874
04116:5	1	K.KGTTGC[+57.021]TDVDEC[+57.021]EIGAHNC[+57.021]DMHASC[+57.021]LN[+15.995]IPGS[+162.053]FK.C	1360	Hex(1)	C[+57]*4, N[+16], S[+162]	772.727	5	3859.61	3859.6	0	2.4	Specific	966.46	966.46	32.2	16.31	206	>Fibrillin-2 N-term	1	DW021921_1.3878.3878.5	controllerType=0 controllerNumber=1 scan=3878	10.4523
04053:5	1	K.KGTTGC[+57.021]TDVDEC[+57.021]EIGAHNC[+57.021]DMHASC[+57.021]LN[+15.995]IPGS[+162.053]FK.C	1360	Hex(1)	C[+57]*4, N[+16], S[+162]	772.727	5	3859.6	3859.6	0	1.8	Specific	1184	1184	41.56	20.31	206	>Fibrillin-2 N-term	1	DW021921_1.3824.3824.5	controllerType=0 controllerNumber=1 scan=3824	10.3273
04618:4	1	K.GTTGC[+57.021]TDVDEC[+57.021]EIGAHNC[+57.021]DMHASC[+57.021]LNIPGSFK.C	1361		C[+57]*4	889.121	4	3553.46	3553.45	0	2.5	Specific	1013.43	1013.43	1013.43	17.31	206	>Fibrillin-2 N-term	1	DW021921_1.4286.4286.4	controllerType=0 controllerNumber=1 scan=4286	11.3833
04568:4	1	K.GTTGC[+57.021]TDVDEC[+57.021]EIGAHNC[+57.021]DMHAS[+162.053]C[+57.021]LNIPGSFK.C	1361	Hex(1)	C[+57]*4, S[+162]	929.635	4	3715.52	3715.51	0	3.3	Specific	554.1	554.1	0.69	7.18	206	>Fibrillin-2 N-term	1	DW021921_1.4244.4244.4	controllerType=0 controllerNumber=1 scan=4244	11.285
04486:4	1	K.GTTGC[+57.021]TDVDEC[+57.021]EIGAHNC[+57.021]DMHASC[+57.021]LNIPGS[+162.053]FK.C	1361	Hex(1)	C[+57]*4, S[+162]	929.634	4	3715.52	3715.51	0	2.2	Specific	1087.51	1087.51	36.79	18.31	206	>Fibrillin-2 N-term	1	DW021921_1.4176.4176.4	controllerType=0 controllerNumber=1 scan=4176	11.1302
03906:2	1	R.EGWIGNGIK.C	1397			487.26	2	973.512	973.51	0	1.9	Specific	453.81	453.81	453.81	5.26	206	>Fibrillin-2 N-term	1	DW021921_1.3701.3701.2	controllerType=0 controllerNumber=1 scan=3701	10.052
03766:2	1	R.EGWIGNGIK.C	1397			487.26	2	973.512	973.51	0	2.4	Specific	461.04	461.04	461.04	5.26	206	>Fibrillin-2 N-term	1	DW021921_1.3594.3594.2	controllerType=0 controllerNumber=1 scan=3594	9.8029
03834:2	1	R.EGWIGNGIK.C	1397			487.26	2	973.512	973.51	0	2.2	Specific	461.28	461.28	461.28	5.53	206	>Fibrillin-2 N-term	1	DW021921_1.3646.3646.2	controllerType=0 controllerNumber=1 scan=3646	9.9244
04569:2	1	R.EGWIGN[+0.984]GIK.C	1397		N[+1]	487.752	2	974.496	974.494	0	2.3	Specific	365.95	365.95	365.95	4.41	206	>Fibrillin-2 N-term	1	DW021921_1.4245.4245.2	controllerType=0 controllerNumber=1 scan=4245	11.2872
04507:2	1	R.EGWIGN[+0.984]GIK.C	1397		N[+1]	487.752	2	974.496	974.494	0	2	Specific	384.98	384.98	384.98	4.41	206	>Fibrillin-2 N-term	1	DW021921_1.4191.4191.2	controllerType=0 controllerNumber=1 scan=4191	11.1627
04420:2	1	R.EGWIGN[+0.984]GIK.C	1397		N[+1]	487.751	2	974.495	974.494	0	1	Specific	404.81	404.81	404.81	3.81	206	>Fibrillin-2 N-term	1	DW021921_1.4121.4121.2	controllerType=0 controllerNumber=1 scan=4121	11.004
04627:2	1	R.EGWIGN[+0.984]GIK.C	1397		N[+1]	487.752	2	974.496	974.494	0	1.7	Specific	429.98	429.98	429.98	5.31	206	>Fibrillin-2 N-term	1	DW021921_1.4295.4295.2	controllerType=0 controllerNumber=1 scan=4295	11.4047
04343:2	1	R.EGWIGN[+0.984]GIK.C	1397		N[+1]	487.752	2	974.496	974.494	0	1.5	Specific	433.88	433.88	433.88	4.75	206	>Fibrillin-2 N-term	1	DW021921_1.4066.4066.2	controllerType=0 controllerNumber=1 scan=4066	10.8798
06277:4	1	R.C[+57.021]AC[+57.021]SEGFTGDGFTC[+57.021]S[+203.079]DVDEC[+57.021]AENINLC[+57.021]ENGQC[+57.021]LNVPGAYR.C	1434	HexNAc(1)	C[+57]*6, S[+203]	1188.23	4	4749.9	4749.88	0	3	Specific	327.48	327.48	4.8	4.5	206	>Fibrillin-2 N-term	1	DW021921_1.5656.5656.4	controllerType=0 controllerNumber=1 scan=5656	14.576
06306:4	1	R.C[+57.021]AC[+57.021]SEGFTGDGFTC[+57.021]S[+203.079]DVDEC[+57.021]AENINLC[+57.021]ENGQC[+57.021]LN[+15.995]VPGAYR.C	1434	HexNAc(1)	C[+57]*6, N[+16], S[+203]	1192.23	4	4765.9	4765.88	0	3.7	Specific	85.67	85.67	4.8	2.2	206	>Fibrillin-2 N-term	1	DW021921_1.5682.5682.4	controllerType=0 controllerNumber=1 scan=5682	14.6382
06376:4	1	R.C[+57.021]AC[+57.021]SEGFTGDGFTC[+57.021]S[+203.079]DVDEC[+57.021]AENINLC[+57.021]EN[+0.984]GQC[+57.021]LNVPGAYR.C	1434	HexNAc(1)	C[+57]*6, N[+1], S[+203]	1188.48	4	4750.88	4750.87	0	2.6	Specific	113.32	113.32	4.8	2.68	206	>Fibrillin-2 N-term	1	DW021921_1.5742.5742.4	controllerType=0 controllerNumber=1 scan=5742	14.7776
06210:4	1	R.C[+57.021]AC[+57.021]SEGFTGDGFTC[+57.021]S[+365.132]DVDEC[+57.021]AENINLC[+57.021]ENGQC[+57.021]LN[+15.995]VPGAYR.C	1434	HexNAc(1)Hex(1)	C[+57]*6, N[+16], S[+365]	1232.74	4	4927.95	4927.93	0	4.2	Specific	433.6	433.6	3.6	5.58	206	>Fibrillin-2 N-term	1	DW021921_1.5595.5595.4	controllerType=0 controllerNumber=1 scan=5595	14.4334
06247:4	1	R.C[+57.021]AC[+57.021]SEGFTGDGFTC[+57.021]S[+203.079]DVDEC[+57.021]AENINLC[+57.021]ENGQC[+57.021]LN[+15.995]VPGAYR.C	1434	HexNAc(1)	C[+57]*6, N[+16], S[+203]	1192.23	4	4765.9	4765.88	0	5	Specific	556.52	556.52	4.8	6.07	206	>Fibrillin-2 N-term	1	DW021921_1.5628.5628.4	controllerType=0 controllerNumber=1 scan=5628	14.5114
06298:4	1	R.C[+57.021]AC[+57.021]SEGFTGDGFTC[+57.021]S[+365.132]DVDEC[+57.021]AENINLC[+57.021]EN[+0.984]GQC[+57.021]LN[+15.995]VPGAYR.C	1434	HexNAc(1)Hex(1)	C[+57]*6, N[+1][+16], S[+365]	1232.98	4	4928.92	4928.92	0	0.3	Specific	183.5	183.5	3.6	1.96	206	>Fibrillin-2 N-term	1	DW021921_1.5675.5675.4	controllerType=0 controllerNumber=1 scan=5675	14.621
07127:4	1	R.C[+57.021][-17.027]AC[+57.021]SEGFTGDGFTC[+57.021]S[+365.132]DVDEC[+57.021]AENINLC[+57.021]ENGQC[+57.021]LN[+15.995]VPGAYR.C	1434	HexNAc(1)Hex(1)	C[-17][+57]*6, N[+16], S[+365]	1228.49	4	4910.92	4910.9	0	3.4	Specific	209.21	209.21	3.6	3.01	206	>Fibrillin-2 N-term	1	DW021921_1.6377.6377.4	controllerType=0 controllerNumber=1 scan=6377	16.2712
06375:4	1	R.C[+57.021]AC[+57.021]SEGFTGDGFTC[+57.021]S[+203.079]DVDEC[+57.021]AENINLC[+57.021]EN[+0.984]GQC[+57.021]LN[+15.995]VPGAYR.C	1434	HexNAc(1)	C[+57]*6, N[+1][+16], S[+203]	1192.48	4	4766.88	4766.86	0	4.6	Specific	334.76	334.76	4.8	3.62	206	>Fibrillin-2 N-term	1	DW021921_1.5741.5741.4	controllerType=0 controllerNumber=1 scan=5741	14.7754
03645:2	1	R.C[+57.021]EC[+57.021]EMGFTPASDSR.S	1474		C[+57]*2	823.818	2	1646.63	1646.62	0	2.3	Specific	519.96	519.96	519.96	8.08	206	>Fibrillin-2 N-term	1	DW021921_1.3498.3498.2	controllerType=0 controllerNumber=1 scan=3498	9.5814
03428:2	1	R.C[+57.021]EC[+57.021]EMGFTPASDSR.S	1474		C[+57]*2	823.818	2	1646.63	1646.62	0	2.2	Specific	595.33	595.33	595.33	9.37	206	>Fibrillin-2 N-term	1	DW021921_1.3319.3319.2	controllerType=0 controllerNumber=1 scan=3319	9.1689
03558:2	1	R.C[+57.021]EC[+57.021]EMGFTPASDSR.S	1474		C[+57]*2	823.818	2	1646.63	1646.62	0	3.1	Specific	736.68	736.68	736.68	12.37	206	>Fibrillin-2 N-term	1	DW021921_1.3427.3427.2	controllerType=0 controllerNumber=1 scan=3427	9.4184
03491:2	1	R.C[+57.021]EC[+57.021]EMGFTPASDSR.S	1474		C[+57]*2	823.819	2	1646.63	1646.62	0	3.4	Specific	864.55	864.55	864.55	15.37	206	>Fibrillin-2 N-term	1	DW021921_1.3371.3371.2	controllerType=0 controllerNumber=1 scan=3371	9.2894
02631:2	1	R.C[+57.021]EC[+57.021]EM[+15.995]GFTPASDSR.S	1474		C[+57]*2, M[+16]	831.816	2	1662.63	1662.62	0	3.6	Specific	113.65	113.65	113.65	1.98	206	>Fibrillin-2 N-term	1	DW021921_1.2672.2672.2	controllerType=0 controllerNumber=1 scan=2672	7.6865
03515:2	1	R.C[+57.021]EC[+57.021]EM[+15.995]GFTPASDSR.S	1474		C[+57]*2, M[+16]	831.815	2	1662.62	1662.62	0	1.8	Specific	430.51	430.51	328.36	7.75	206	>Fibrillin-2 N-term	1	DW021921_1.3389.3389.2	controllerType=0 controllerNumber=1 scan=3389	9.3293
03239:2	1	R.C[+57.021]EC[+57.021]EM[+15.995]GFTPASDSR.S	1474		C[+57]*2, M[+16]	831.816	2	1662.63	1662.62	0	3.7	Specific	473.62	473.62	280.95	7.97	206	>Fibrillin-2 N-term	1	DW021921_1.3168.3168.4	controllerType=0 controllerNumber=1 scan=3168	8.8191
03432:2	1	R.C[+57.021]EC[+57.021]EM[+15.995]GFTPASDSR.S	1474		C[+57]*2, M[+16]	831.815	2	1662.62	1662.62	0	2.5	Specific	481.64	481.64	293.03	8.08	206	>Fibrillin-2 N-term	1	DW021921_1.3321.3321.2	controllerType=0 controllerNumber=1 scan=3321	9.1732
03299:2	1	R.C[+57.021]EC[+57.021]EM[+15.995]GFTPASDSR.S	1474		C[+57]*2, M[+16]	831.817	2	1662.63	1662.62	0	4.4	Specific	483.4	483.4	283.68	7.21	206	>Fibrillin-2 N-term	1	DW021921_1.3215.3215.2	controllerType=0 controllerNumber=1 scan=3215	8.9282
02543:2	1	R.C[+57.021]EC[+57.021]EM[+15.995]GFTPASDSR.S	1474		C[+57]*2, M[+16]	831.814	2	1662.62	1662.62	0	1.1	Specific	507.28	507.28	301.62	6.85	206	>Fibrillin-2 N-term	1	DW021921_1.2605.2605.2	controllerType=0 controllerNumber=1 scan=2605	7.5314
03360:2	1	R.C[+57.021]EC[+57.021]EM[+15.995]GFTPASDSR.S	1474		C[+57]*2, M[+16]	831.816	2	1662.62	1662.62	0	3.2	Specific	534.08	534.08	307.78	8.24	206	>Fibrillin-2 N-term	1	DW021921_1.3267.3267.2	controllerType=0 controllerNumber=1 scan=3267	9.0478
05413:2	1	R.C[+57.021][-17.027]EC[+57.021]EMGFTPASDSR.S	1474		C[-17][+57]*2	815.305	2	1629.6	1629.6	0	2.7	Specific	615.4	615.4	615.4	10.37	206	>Fibrillin-2 N-term	1	DW021921_1.4934.4934.2	controllerType=0 controllerNumber=1 scan=4934	12.8902
05344:2	1	R.C[+57.021][-17.027]EC[+57.021]EMGFTPASDSR.S	1474		C[-17][+57]*2	815.304	2	1629.6	1629.6	0	2.4	Specific	623.86	623.86	623.86	10.37	206	>Fibrillin-2 N-term	1	DW021921_1.4881.4881.2	controllerType=0 controllerNumber=1 scan=4881	12.7658
07586:4	1	R.SC[+57.021]QDIDEC[+57.021]SFQNIC[+57.021]VFGTC[+57.021]NNLPGMFHC[+57.021]IC[+57.021]DDGYELDR.T	1488		C[+57]*6	1162.47	4	4646.88	4646.85	0	4.5	Specific	627.66	627.66	27.16	7.81	206	>Fibrillin-2 N-term	1	DW021921_1.6786.6786.4	controllerType=0 controllerNumber=1 scan=6786	17.2347
07522:4	1	R.SC[+57.021]QDIDEC[+57.021]SFQNIC[+57.021]VFGTC[+57.021]NNLPGMFHC[+57.021]IC[+57.021]DDGYELDR.T	1488		C[+57]*6	1162.47	4	4646.87	4646.85	0	4.4	Specific	1000.7	1000.7	62.93	15.81	206	>Fibrillin-2 N-term	1	DW021921_1.6729.6729.4	controllerType=0 controllerNumber=1 scan=6729	17.1011
07611:3	1	R.SC[+57.021]QDIDEC[+57.021]SFQNIC[+57.021]VFGTC[+57.021]NN[+15.995]LPGMFHC[+57.021]IC[+57.021]DDGYELDR.T	1488		C[+57]*6, N[+16]	1555.29	3	4663.86	4662.85	1	2.4	Specific	191.7	191.7	0	2.64	206	>Fibrillin-2 N-term	1	DW021921_1.6809.6809.3	controllerType=0 controllerNumber=1 scan=6809	17.2888
07678:4	1	R.SC[+57.021]QDIDEC[+57.021]SFQNIC[+57.021]VFGTC[+57.021]NN[+15.995]LPGMFHC[+57.021]IC[+57.021]DDGYELDR.T	1488		C[+57]*6, N[+16]	1166.72	4	4663.87	4662.85	1	4.6	Specific	338.96	338.96	0	3.23	206	>Fibrillin-2 N-term	1	DW021921_1.6864.6864.4	controllerType=0 controllerNumber=1 scan=6864	17.417
07551:4	1	R.SC[+57.021]QDIDEC[+57.021]SFQNIC[+57.021]VFGTC[+57.021]NN[+15.995]LPGMFHC[+57.021]IC[+57.021]DDGYELDR.T	1488		C[+57]*6, N[+16]	1166.47	4	4662.86	4662.85	0	2.8	Specific	885.59	885.59	33.82	13.68	206	>Fibrillin-2 N-term	1	DW021921_1.6757.6757.4	controllerType=0 controllerNumber=1 scan=6757	17.166
07606:4	1	R.SC[+57.021]QDIDEC[+57.021]SFQNIC[+57.021]VFGTC[+57.021]NN[+15.995]LPGMFHC[+57.021]IC[+57.021]DDGYELDR.T	1488		C[+57]*6, N[+16]	1166.47	4	4662.87	4662.85	0	4.4	Specific	1110.35	1110.35	38.69	17.81	206	>Fibrillin-2 N-term	1	DW021921_1.6804.6804.4	controllerType=0 controllerNumber=1 scan=6804	17.2778
05271:2	1	R.YEC[+57.021]NC[+57.021]PPDFQLNPTGVGC[+57.021]VDNR.V	1554		C[+57]*3	1306.56	2	2612.11	2612.1	0	4	Specific	641.11	641.11	641.11	9.79	206	>Fibrillin-2 N-term	1	DW021921_1.4819.4819.2	controllerType=0 controllerNumber=1 scan=4819	12.6204
05442:3	1	R.YEC[+57.021]NC[+57.021]PPDFQLNPTGVGC[+57.021]VDNR.V	1554		C[+57]*3	871.372	3	2612.1	2612.1	0	2.6	Specific	732	732	732	11.79	206	>Fibrillin-2 N-term	1	DW021921_1.4956.4956.3	controllerType=0 controllerNumber=1 scan=4956	12.9413
05368:3	1	R.YEC[+57.021]NC[+57.021]PPDFQLNPTGVGC[+57.021]VDNR.V	1554		C[+57]*3	871.374	3	2612.11	2612.1	0	3.9	Specific	892.43	892.43	892.43	14.79	206	>Fibrillin-2 N-term	1	DW021921_1.4901.4901.3	controllerType=0 controllerNumber=1 scan=4901	12.8132
05241:3	1	R.YEC[+57.021]NC[+57.021]PPDFQLNPTGVGC[+57.021]VDNR.V	1554		C[+57]*3	871.373	3	2612.11	2612.1	0	3.4	Specific	904.69	904.69	904.69	15.79	206	>Fibrillin-2 N-term	1	DW021921_1.4792.4792.3	controllerType=0 controllerNumber=1 scan=4792	12.5582
05301:3	1	R.YEC[+57.021]NC[+57.021]PPDFQLNPTGVGC[+57.021]VDNR.V	1554		C[+57]*3	871.373	3	2612.11	2612.1	0	3.7	Specific	909.23	909.23	909.23	15.79	206	>Fibrillin-2 N-term	1	DW021921_1.4845.4845.3	controllerType=0 controllerNumber=1 scan=4845	12.6825
01415:2	1	R.VGNC[+57.021]YLK.F	1576		C[+57]	427.216	2	853.425	853.424	0	1.5	Specific	313.15	313.15	313.15	3.2	206	>Fibrillin-2 N-term	1	DW021921_1.1699.1699.2	controllerType=0 controllerNumber=1 scan=1699	5.4107
01289:2	1	R.VGNC[+57.021]YLK.F	1576		C[+57]	427.216	2	853.425	853.424	0	1.6	Specific	314.27	314.27	314.27	3.2	206	>Fibrillin-2 N-term	1	DW021921_1.1592.1592.2	controllerType=0 controllerNumber=1 scan=1592	5.1567
01352:2	1	R.VGNC[+57.021]YLK.F	1576		C[+57]	427.216	2	853.425	853.424	0	1.6	Specific	347.2	347.2	347.2	3.53	206	>Fibrillin-2 N-term	1	DW021921_1.1645.1645.2	controllerType=0 controllerNumber=1 scan=1645	5.2832
01950:2	1	R.VGN[+0.984]C[+57.021]YLK.F	1576		C[+57], N[+1]	427.708	2	854.409	854.408	0	1.5	Specific	179.56	179.56	179.56	1.64	206	>Fibrillin-2 N-term	1	DW021921_1.2131.2131.2	controllerType=0 controllerNumber=1 scan=2131	6.4242
07199:2	1	R.GDGSLSC[+57.021]NTEIGVGVSR.S	1587		C[+57]	854.407	2	1707.81	1707.8	0	5.5	Specific	20.06	20.06	20.06	1.52	206	>Fibrillin-2 N-term	1	DW021921_1.6437.6437.2	controllerType=0 controllerNumber=1 scan=6437	16.4123
06124:2	1	R.GDGSLSC[+57.021]NTEIGVGVSR.S	1587		C[+57]	854.407	2	1707.81	1707.8	0	5.8	Specific	245.92	245.92	245.92	2.26	206	>Fibrillin-2 N-term	1	DW021921_1.5523.5523.2	controllerType=0 controllerNumber=1 scan=5523	14.2631
04005:2	1	R.GDGSLSC[+57.021]NTEIGVGVSR.S	1587		C[+57]	854.404	2	1707.8	1707.8	0	2.1	Specific	453.71	453.71	453.71	7.97	206	>Fibrillin-2 N-term	1	DW021921_1.3781.3781.2	controllerType=0 controllerNumber=1 scan=3781	10.231
05299:2	1	R.GDGSLSC[+57.021]NTEIGVGVSR.S	1587		C[+57]	854.405	2	1707.8	1707.8	0	4.1	Specific	519.47	519.47	519.47	8.08	206	>Fibrillin-2 N-term	1	DW021921_1.4843.4843.2	controllerType=0 controllerNumber=1 scan=4843	12.6762
05161:2	1	R.GDGSLSC[+57.021]NTEIGVGVSR.S	1587		C[+57]	854.401	2	1707.79	1707.8	0	-1	Specific	545.7	545.7	545.7	7.01	206	>Fibrillin-2 N-term	1	DW021921_1.4722.4722.2	controllerType=0 controllerNumber=1 scan=4722	12.3947
04852:2	1	R.GDGSLSC[+57.021]NTEIGVGVSR.S	1587		C[+57]	854.405	2	1707.8	1707.8	0	4.1	Specific	573.74	573.74	573.74	9.37	206	>Fibrillin-2 N-term	1	DW021921_1.4476.4476.2	controllerType=0 controllerNumber=1 scan=4476	11.8229
04715:2	1	R.GDGSLSC[+57.021]NTEIGVGVSR.S	1587		C[+57]	854.408	2	1707.81	1707.8	0	7.3	Specific	575.01	575.01	575.01	7.63	206	>Fibrillin-2 N-term	1	DW021921_1.4369.4369.2	controllerType=0 controllerNumber=1 scan=4369	11.5736
04785:2	1	R.GDGSLSC[+57.021]NTEIGVGVSR.S	1587		C[+57]	854.406	2	1707.81	1707.8	0	5.2	Specific	578.84	578.84	578.84	8.5	206	>Fibrillin-2 N-term	1	DW021921_1.4425.4425.2	controllerType=0 controllerNumber=1 scan=4425	11.7022
04926:2	1	R.GDGSLSC[+57.021]NTEIGVGVSR.S	1587		C[+57]	854.405	2	1707.8	1707.8	0	3.3	Specific	605.97	605.97	605.97	10.37	206	>Fibrillin-2 N-term	1	DW021921_1.4535.4535.2	controllerType=0 controllerNumber=1 scan=4535	11.9601
04615:2	1	R.GDGSLSC[+57.021]NTEIGVGVSR.S	1587		C[+57]	854.406	2	1707.8	1707.8	0	4.7	Specific	606.72	606.72	606.72	9.5	206	>Fibrillin-2 N-term	1	DW021921_1.4282.4282.2	controllerType=0 controllerNumber=1 scan=4282	11.3727
04998:2	1	R.GDGSLSC[+57.021]NTEIGVGVSR.S	1587		C[+57]	854.405	2	1707.8	1707.8	0	3.8	Specific	606.95	606.95	606.95	10.37	206	>Fibrillin-2 N-term	1	DW021921_1.4590.4590.2	controllerType=0 controllerNumber=1 scan=4590	12.0878
05069:2	1	R.GDGSLSC[+57.021]NTEIGVGVSR.S	1587		C[+57]	854.406	2	1707.8	1707.8	0	4.3	Specific	632.01	632.01	632.01	9.5	206	>Fibrillin-2 N-term	1	DW021921_1.4643.4643.2	controllerType=0 controllerNumber=1 scan=4643	12.212
04547:2	1	R.GDGSLSC[+57.021]NTEIGVGVSR.S	1587		C[+57]	854.407	2	1707.81	1707.8	0	5.6	Specific	641.71	641.71	641.71	9.5	206	>Fibrillin-2 N-term	1	DW021921_1.4225.4225.2	controllerType=0 controllerNumber=1 scan=4225	11.2404
04067:2	1	R.GDGSLSC[+57.021]NTEIGVGVSR.S	1587		C[+57]	854.404	2	1707.8	1707.8	0	2.2	Specific	656.36	656.36	656.36	11.37	206	>Fibrillin-2 N-term	1	DW021921_1.3836.3836.2	controllerType=0 controllerNumber=1 scan=3836	10.3551
04455:2	1	R.GDGSLSC[+57.021]NTEIGVGVSR.S	1587		C[+57]	854.404	2	1707.8	1707.8	0	1.9	Specific	665.65	665.65	665.65	11.37	206	>Fibrillin-2 N-term	1	DW021921_1.4149.4149.2	controllerType=0 controllerNumber=1 scan=4149	11.0669
04305:2	1	R.GDGSLSC[+57.021]NTEIGVGVSR.S	1587		C[+57]	854.404	2	1707.8	1707.8	0	2.9	Specific	670.62	670.62	670.62	11.37	206	>Fibrillin-2 N-term	1	DW021921_1.4036.4036.2	controllerType=0 controllerNumber=1 scan=4036	10.8125
04385:2	1	R.GDGSLSC[+57.021]NTEIGVGVSR.S	1587		C[+57]	854.402	2	1707.8	1707.8	0	0.3	Specific	696.51	696.51	696.51	10.14	206	>Fibrillin-2 N-term	1	DW021921_1.4094.4094.2	controllerType=0 controllerNumber=1 scan=4094	10.9425
03799:2	1	R.GDGSLSC[+57.021]NTEIGVGVSR.S	1587		C[+57]	854.405	2	1707.8	1707.8	0	3.3	Specific	696.76	696.76	696.76	11.37	206	>Fibrillin-2 N-term	1	DW021921_1.3622.3622.2	controllerType=0 controllerNumber=1 scan=3622	9.8679
04199:2	1	R.GDGSLSC[+57.021]NTEIGVGVSR.S	1587		C[+57]	854.404	2	1707.8	1707.8	0	2.9	Specific	707.7	707.7	707.7	12.37	206	>Fibrillin-2 N-term	1	DW021921_1.3947.3947.2	controllerType=0 controllerNumber=1 scan=3947	10.6091
04140:2	1	R.GDGSLSC[+57.021]NTEIGVGVSR.S	1587		C[+57]	854.404	2	1707.8	1707.8	0	2.8	Specific	737.04	737.04	737.04	12.37	206	>Fibrillin-2 N-term	1	DW021921_1.3895.3895.2	controllerType=0 controllerNumber=1 scan=3895	10.489
03933:2	1	R.GDGSLSC[+57.021]NTEIGVGVSR.S	1587		C[+57]	854.404	2	1707.8	1707.8	0	2.6	Specific	846.5	846.5	846.5	14.37	206	>Fibrillin-2 N-term	1	DW021921_1.3723.3723.2	controllerType=0 controllerNumber=1 scan=3723	10.1025
03862:2	1	R.GDGSLSC[+57.021]NTEIGVGVSR.S	1587		C[+57]	854.404	2	1707.8	1707.8	0	3	Specific	909.19	909.19	909.19	16.37	206	>Fibrillin-2 N-term	1	DW021921_1.3668.3668.2	controllerType=0 controllerNumber=1 scan=3668	9.9753
03121:2	2	K.LYC[+57.021]N[+0.984]GVR.N	160		C[+57], N[+1]	441.712	2	882.416	882.414	0	2.1	Specific	23.28	23.28	23.28	1.39	6	>Reverse >Fibrillin-2 N-term	2	DW021921_1.3079.3079.2	controllerType=0 controllerNumber=1 scan=3079	8.6107
05306:2	2	K.IGNGIWGER.C	337			501.263	2	1001.52	1001.52	0	2.7	Specific	10.95	10.95	10.95	1.39	6	>Reverse >Fibrillin-2 N-term	2	DW021921_1.4849.4849.2	controllerType=0 controllerNumber=1 scan=4849	12.6912
04028:3	2	R.NAFGAGRPC[+57.021]LTEYEK.T	681		C[+57]	571.618	3	1712.84	1712.81	0	18.8	Specific	60.04	60.04	60.04	1.39	6	>Reverse >Fibrillin-2 N-term	2	DW021921_1.3802.3802.3	controllerType=0 controllerNumber=1 scan=3802	10.2793
05133:3	2	R.GT[+162.053]GD[+15.995]LTLGEPC[+57.021]EC[+57.021]H[+15.995]FSGK.S	749	Hex(1)	C[+57]*2, D[+16], H[+16], T[+162]	720.303	3	2158.89	2158.89	0	2.1	Specific	21.99	21.99	18	1.39	6	>Reverse >Fibrillin-2 N-term	2	DW021921_1.4697.4697.3	controllerType=0 controllerNumber=1 scan=4697	12.3383
03523:2	2	R.C[+57.021][-17.027]LGNDC[+57.021]LLR.N	915		C[-17][+57]*2	552.254	2	1103.5	1103.5	0	3.6	Specific	62.66	62.66	62.66	1.39	6	>Reverse >Fibrillin-2 N-term	2	DW021921_1.3396.3396.2	controllerType=0 controllerNumber=1 scan=3396	9.3465
02655:2	2	R.C[+57.021]LGN[+0.984]DC[+57.021]LLR.N	915		C[+57]*2, N[+1]	561.257	2	1121.51	1121.51	0	-1.5	Specific	147.96	147.96	147.96	1.39	6	>Reverse >Fibrillin-2 N-term	2	DW021921_1.2691.2691.2	controllerType=0 controllerNumber=1 scan=2691	7.7298
02718:2	2	R.C[+57.021]LGN[+0.984]DC[+57.021]LLR.N	915		C[+57]*2, N[+1]	561.257	2	1121.51	1121.51	0	-1	Specific	147.99	147.99	147.99	1.39	6	>Reverse >Fibrillin-2 N-term	2	DW021921_1.2744.2744.2	controllerType=0 controllerNumber=1 scan=2744	7.8502
02781:2	2	R.C[+57.021]LGN[+0.984]DC[+57.021]LLR.N	915		C[+57]*2, N[+1]	561.257	2	1121.51	1121.51	0	-0.8	Specific	187.04	187.04	187.04	1.39	6	>Reverse >Fibrillin-2 N-term	2	DW021921_1.2799.2799.2	controllerType=0 controllerNumber=1 scan=2799	7.9782
02848:2	2	R.C[+57.021]LGN[+0.984]DC[+57.021]LLR.N	915		C[+57]*2, N[+1]	561.257	2	1121.51	1121.51	0	-1.4	Specific	190.18	181.64	181.64	1.39	6	>Reverse >Fibrillin-2 N-term	2	DW021921_1.2855.2855.2	controllerType=0 controllerNumber=1 scan=2855	8.107

## Sheet: DW_031021_4
Query #:z	Protein Rank	Peptide < ProteinMetrics Confidential >	Starting position	Glycans NHFAGNa	Modification Type(s)	Observed m/z	z	Observed (M+H)	Calc. mass (M+H)	Off-by-x error	Mass error (ppm)	Cleavage	Score	Delta	Delta Mod	|Log Prob|	# of unique peptides	Protein Name	Protein DB number	Comment	Scan #	Scan Time
04967:3	1	R.NTPGSFVC[+57.021]TC[+57.021]PPGYVFR.T	828		C[+57]*2	653.635	3	1958.89	1958.89	0	1.5	Specific	365.45	365.45	365.45	3.7	209	>Fibrillin-2 N-term	1	dw031021_4.4908.4908.3	controllerType=0 controllerNumber=1 scan=4908	13.716
04970:2	1	R.NTPGSFVC[+57.021]TC[+57.021]PPGYVFR.T	828		C[+57]*2	979.951	2	1958.89	1958.89	0	3.2	Specific	589.42	589.42	589.42	9.03	209	>Fibrillin-2 N-term	1	dw031021_4.4911.4911.2	controllerType=0 controllerNumber=1 scan=4911	13.7244
04908:2	1	R.NTPGSFVC[+57.021]TC[+57.021]PPGYVFR.T	828		C[+57]*2	979.949	2	1958.89	1958.89	0	1.5	Specific	640.25	640.25	640.25	9.7	209	>Fibrillin-2 N-term	1	dw031021_4.4858.4858.2	controllerType=0 controllerNumber=1 scan=4858	13.6016
04850:3	1	R.NT[+162.053]PGSFVC[+57.021]TC[+57.021]PPGYVFR.T	828	Hex(1)	C[+57]*2, T[+162]	707.657	3	2120.96	2120.94	0	7.1	Specific	137.12	137.12	2.9	1.52	209	>Fibrillin-2 N-term	1	dw031021_4.4808.4808.3	controllerType=0 controllerNumber=1 scan=4808	13.4877
04796:2	1	R.NT[+162.053]PGSFVC[+57.021]TC[+57.021]PPGYVFR.T	828	Hex(1)	C[+57]*2, T[+162]	1060.98	2	2120.95	2120.94	0	4	Specific	435.51	435.51	2.9	7.38	209	>Fibrillin-2 N-term	1	dw031021_4.4764.4764.2	controllerType=0 controllerNumber=1 scan=4764	13.3865
04737:3	1	R.NT[+162.053]PGSFVC[+57.021]TC[+57.021]PPGYVFR.T	828	Hex(1)	C[+57]*2, T[+162]	707.655	3	2120.95	2120.94	0	3.9	Specific	524.82	524.82	2.9	8	209	>Fibrillin-2 N-term	1	dw031021_4.4713.4713.3	controllerType=0 controllerNumber=1 scan=4713	13.2694
04722:2	1	R.NTPGS[+162.053]FVC[+57.021]TC[+57.021]PPGYVFR.T	828	Hex(1)	C[+57]*2, S[+162]	1060.98	2	2120.95	2120.94	0	3.8	Specific	611.15	611.15	0	10.03	209	>Fibrillin-2 N-term	1	dw031021_4.4701.4701.2	controllerType=0 controllerNumber=1 scan=4701	13.2411
04672:3	1	R.NTPGS[+162.053]FVC[+57.021]TC[+57.021]PPGYVFR.T	828	Hex(1)	C[+57]*2, S[+162]	707.655	3	2120.95	2120.94	0	3.8	Specific	670.99	670.99	0	11.03	209	>Fibrillin-2 N-term	1	dw031021_4.4657.4657.3	controllerType=0 controllerNumber=1 scan=4657	13.1414
04611:3	1	R.NTPGS[+162.053]FVC[+57.021]TC[+57.021]PPGYVFR.T	828	Hex(1)	C[+57]*2, S[+162]	707.655	3	2120.95	2120.94	0	3.7	Specific	717.56	717.56	0	12.03	209	>Fibrillin-2 N-term	1	dw031021_4.4604.4604.3	controllerType=0 controllerNumber=1 scan=4604	13.0201
04660:2	1	R.NTPGS[+162.053]FVC[+57.021]TC[+57.021]PPGYVFR.T	828	Hex(1)	C[+57]*2, S[+162]	1060.98	2	2120.95	2120.94	0	3.9	Specific	730.69	730.69	0	12.03	209	>Fibrillin-2 N-term	1	dw031021_4.4646.4646.2	controllerType=0 controllerNumber=1 scan=4646	13.1157
04599:2	1	R.NTPGS[+162.053]FVC[+57.021]TC[+57.021]PPGYVFR.T	828	Hex(1)	C[+57]*2, S[+162]	1060.98	2	2120.95	2120.94	0	4.5	Specific	736.14	736.14	0	12.03	209	>Fibrillin-2 N-term	1	dw031021_4.4593.4593.2	controllerType=0 controllerNumber=1 scan=4593	12.9954
04715:2	1	R.N[+15.995]T[+162.053]PGSFVC[+57.021]TC[+57.021]PPGYVFR.T	828	Hex(1)	C[+57]*2, N[+16], T[+162]	1068.98	2	2136.95	2136.94	0	4	Specific	398.07	398.07	2.9	7.22	209	>Fibrillin-2 N-term	1	dw031021_4.4695.4695.2	controllerType=0 controllerNumber=1 scan=4695	13.2262
04650:3	1	R.N[+15.995]T[+162.053]PGSFVC[+57.021]TC[+57.021]PPGYVFR.T	828	Hex(1)	C[+57]*2, N[+16], T[+162]	712.986	3	2136.94	2136.94	0	2.6	Specific	628.51	628.51	2.9	9.7	209	>Fibrillin-2 N-term	1	dw031021_4.4637.4637.3	controllerType=0 controllerNumber=1 scan=4637	13.0942
04587:3	1	R.N[+15.995]TPGS[+162.053]FVC[+57.021]TC[+57.021]PPGYVFR.T	828	Hex(1)	C[+57]*2, N[+16], S[+162]	712.987	3	2136.95	2136.94	0	4.6	Specific	651.08	651.08	4.96	11.03	209	>Fibrillin-2 N-term	1	dw031021_4.4584.4584.3	controllerType=0 controllerNumber=1 scan=4584	12.9739
04649:2	1	R.N[+15.995]TPGS[+162.053]FVC[+57.021]TC[+57.021]PPGYVFR.T	828	Hex(1)	C[+57]*2, N[+16], S[+162]	1068.98	2	2136.94	2136.94	0	3	Specific	662.19	662.19	4.89	11.03	209	>Fibrillin-2 N-term	1	dw031021_4.4636.4636.2	controllerType=0 controllerNumber=1 scan=4636	13.0922
04586:2	1	R.N[+15.995]TPGS[+162.053]FVC[+57.021]TC[+57.021]PPGYVFR.T	828	Hex(1)	C[+57]*2, N[+16], S[+162]	1068.98	2	2136.95	2136.94	0	4.1	Specific	700.22	700.22	3.29	12.03	209	>Fibrillin-2 N-term	1	dw031021_4.4583.4583.2	controllerType=0 controllerNumber=1 scan=4583	12.9717
Other Peptides
03911:3	1	R.SATAGSEGGFLAPEYR.E	49			538.26	3	1612.77	1612.76	0	3.5	Specific	226.73	226.73	226.73	2.63	209	>Fibrillin-2 N-term	1	dw031021_4.4045.4045.4	controllerType=0 controllerNumber=1 scan=4045	11.7381
04137:2	1	R.SATAGSEGGFLAPEYR.E	49			806.885	2	1612.76	1612.76	0	1.5	Specific	403.65	403.65	403.65	7.39	209	>Fibrillin-2 N-term	1	dw031021_4.4235.4235.2	controllerType=0 controllerNumber=1 scan=4235	12.1647
04026:2	1	R.SATAGSEGGFLAPEYR.E	49			806.887	2	1612.77	1612.76	0	3.7	Specific	588.6	588.6	588.6	9.36	209	>Fibrillin-2 N-term	1	dw031021_4.4143.4143.2	controllerType=0 controllerNumber=1 scan=4143	11.9554
03852:3	1	R.SATAGSEGGFLAPEYR.E	49			538.26	3	1612.77	1612.76	0	3.6	Specific	661.67	661.67	661.67	11.36	209	>Fibrillin-2 N-term	1	dw031021_4.3994.3994.3	controllerType=0 controllerNumber=1 scan=3994	11.6251
03949:2	1	R.SATAGSEGGFLAPEYR.E	49			806.886	2	1612.77	1612.76	0	3	Specific	721.71	721.71	721.71	12.36	209	>Fibrillin-2 N-term	1	dw031021_4.4077.4077.2	controllerType=0 controllerNumber=1 scan=4077	11.8089
03882:2	1	R.SATAGSEGGFLAPEYR.E	49			806.886	2	1612.77	1612.76	0	3.3	Specific	807.04	807.04	807.04	14.36	209	>Fibrillin-2 N-term	1	dw031021_4.4019.4019.2	controllerType=0 controllerNumber=1 scan=4019	11.6826
03824:2	1	R.SATAGSEGGFLAPEYR.E	49			806.886	2	1612.76	1612.76	0	2.6	Specific	827.32	827.32	827.32	14.04	209	>Fibrillin-2 N-term	1	dw031021_4.3969.3969.2	controllerType=0 controllerNumber=1 scan=3969	11.5702
03915:3	1	R.SATAGSEGGFLAPEYREEGAAVASR.V	49			828.401	3	2483.19	2483.18	0	3.3	Specific	910.81	910.81	910.81	14.44	209	>Fibrillin-2 N-term	1	dw031021_4.4047.4047.3	controllerType=0 controllerNumber=1 scan=4047	11.7418
03843:3	1	R.SATAGSEGGFLAPEYREEGAAVASR.V	49			828.401	3	2483.19	2483.18	0	3.2	Specific	951.71	951.71	951.71	15.44	209	>Fibrillin-2 N-term	1	dw031021_4.3987.3987.3	controllerType=0 controllerNumber=1 scan=3987	11.6119
03783:3	1	R.SATAGSEGGFLAPEYREEGAAVASR.V	49			828.401	3	2483.19	2483.18	0	4	Specific	1040.45	1040.45	1040.45	16.44	209	>Fibrillin-2 N-term	1	dw031021_4.3934.3934.3	controllerType=0 controllerNumber=1 scan=3934	11.4933
01590:3	1	R.RGQQDVLRGPNVC[+57.021]GSR.F	77		C[+57]	600.31	3	1798.92	1798.91	0	4.3	Specific	166.51	166.51	166.51	1.51	209	>Fibrillin-2 N-term	1	dw031021_4.2131.2131.3	controllerType=0 controllerNumber=1 scan=2131	7.3875
01887:3	1	R.GQQDVLRGPNVC[+57.021]GSR.F	78		C[+57]	548.274	3	1642.81	1642.81	0	0	Specific	57.08	57.08	57.08	1.51	209	>Fibrillin-2 N-term	1	dw031021_4.2372.2372.3	controllerType=0 controllerNumber=1 scan=2372	7.9532
02509:4	1	R.GPN[+0.984]VC[+57.021]GS[+511.190]RFHSYC[+57.021]C[+57.021]PGWK.T	85	HexNAc(1)Hex(1)Fuc(1)	C[+57]*3, N[+1], S[+511]	671.03	4	2681.1	2681.1	0	1.2	Specific	64.54	64.54	5.6	1.51	209	>Fibrillin-2 N-term	1	dw031021_4.2881.2881.2	controllerType=0 controllerNumber=1 scan=2881	9.1142
02752:3	1	R.FHSYC[+57.021]C[+57.021]PGWK.T	93		C[+57]*2	447.856	3	1341.55	1341.55	0	3.2	Specific	275.84	275.84	275.84	2.41	209	>Fibrillin-2 N-term	1	dw031021_4.3087.3087.2	controllerType=0 controllerNumber=1 scan=3087	9.5817
02676:3	1	R.FHSYC[+57.021]C[+57.021]PGWK.T	93		C[+57]*2	447.856	3	1341.55	1341.55	0	2.1	Specific	424.25	424.25	424.25	4.78	209	>Fibrillin-2 N-term	1	dw031021_4.3024.3024.3	controllerType=0 controllerNumber=1 scan=3024	9.4329
02609:3	1	R.FHSYC[+57.021]C[+57.021]PGWK.T	93		C[+57]*2	447.856	3	1341.55	1341.55	0	2	Specific	476.4	476.4	476.4	5	209	>Fibrillin-2 N-term	1	dw031021_4.2968.2968.3	controllerType=0 controllerNumber=1 scan=2968	9.3043
02539:3	1	R.FHSYC[+57.021]C[+57.021]PGWK.T	93		C[+57]*2	447.856	3	1341.55	1341.55	0	2.2	Specific	508.63	508.63	508.63	5.77	209	>Fibrillin-2 N-term	1	dw031021_4.2909.2909.3	controllerType=0 controllerNumber=1 scan=2909	9.1744
02403:3	1	R.FHSYC[+57.021]C[+57.021]PGWK.T	93		C[+57]*2	447.856	3	1341.55	1341.55	0	2.7	Specific	534.57	534.57	534.57	6.37	209	>Fibrillin-2 N-term	1	dw031021_4.2798.2798.3	controllerType=0 controllerNumber=1 scan=2798	8.9298
02476:3	1	R.FHSYC[+57.021]C[+57.021]PGWK.T	93		C[+57]*2	447.856	3	1341.55	1341.55	0	2.2	Specific	555.43	555.43	555.43	6.04	209	>Fibrillin-2 N-term	1	dw031021_4.2854.2854.3	controllerType=0 controllerNumber=1 scan=2854	9.0542
02508:2	1	R.FHSYC[+57.021]C[+57.021]PGWK.T	93		C[+57]*2	671.281	2	1341.55	1341.55	0	2.9	Specific	558.84	558.84	558.84	5.13	209	>Fibrillin-2 N-term	1	dw031021_4.2881.2881.2	controllerType=0 controllerNumber=1 scan=2881	9.1142
02339:3	1	R.FHSYC[+57.021]C[+57.021]PGWK.T	93		C[+57]*2	447.856	3	1341.55	1341.55	0	2	Specific	598.3	598.3	598.3	8.35	209	>Fibrillin-2 N-term	1	dw031021_4.2745.2745.3	controllerType=0 controllerNumber=1 scan=2745	8.8093
02354:2	1	R.FHSYC[+57.021]C[+57.021]PGWK.T	93		C[+57]*2	671.28	2	1341.55	1341.55	0	2.1	Specific	742	741.37	741.37	10.33	209	>Fibrillin-2 N-term	1	dw031021_4.2757.2757.2	controllerType=0 controllerNumber=1 scan=2757	8.8371
02418:2	1	R.FHSYC[+57.021]C[+57.021]PGWK.T	93		C[+57]*2	671.28	2	1341.55	1341.55	0	2	Specific	778.31	770.43	770.43	11.33	209	>Fibrillin-2 N-term	1	dw031021_4.2809.2809.2	controllerType=0 controllerNumber=1 scan=2809	8.9548
02089:2	1	R.FHSYC[+57.021]C[+57.021]PGW[+15.995]K.T	93		C[+57]*2, W[+16]	679.278	2	1357.55	1357.55	0	1.9	Specific	175.44	175.44	175.44	1.58	209	>Fibrillin-2 N-term	1	dw031021_4.2540.2540.2	controllerType=0 controllerNumber=1 scan=2540	8.3413
02412:3	1	R.FHSYC[+57.021]C[+57.021]PGW[+15.995]K.T	93		C[+57]*2, W[+16]	453.187	3	1357.55	1357.55	0	0.1	Specific	358.04	358.04	234.07	2.93	209	>Fibrillin-2 N-term	1	dw031021_4.2804.2804.3	controllerType=0 controllerNumber=1 scan=2804	8.9421
02102:3	1	R.FHSYC[+57.021]C[+57.021]PGW[+15.995]K.T	93		C[+57]*2, W[+16]	453.187	3	1357.55	1357.55	0	1.8	Specific	434.88	434.88	383.66	4.86	209	>Fibrillin-2 N-term	1	dw031021_4.2550.2550.3	controllerType=0 controllerNumber=1 scan=2550	8.3646
02036:3	1	R.FHSYC[+57.021]C[+57.021]PGW[+15.995]K.T	93		C[+57]*2, W[+16]	453.188	3	1357.55	1357.55	0	2.3	Specific	513.05	513.05	402.48	5.55	209	>Fibrillin-2 N-term	1	dw031021_4.2498.2498.3	controllerType=0 controllerNumber=1 scan=2498	8.2444
03098:2	1	K.TLPGGNQC[+57.021]IVPIC[+57.021]R.N	103		C[+57]*2	792.9	2	1584.79	1584.8	0	-3.9	Specific	30.8	30.8	30.8	1.5	209	>Fibrillin-2 N-term	1	dw031021_4.3362.3362.2	controllerType=0 controllerNumber=1 scan=3362	10.2148
04470:2	1	K.TLPGGNQC[+57.021]IVPIC[+57.021]R.N	103		C[+57]*2	792.905	2	1584.8	1584.8	0	3.2	Specific	237.92	237.92	237.92	2.78	209	>Fibrillin-2 N-term	1	dw031021_4.4495.4495.3	controllerType=0 controllerNumber=1 scan=4495	12.7679
04339:2	1	K.TLPGGNQC[+57.021]IVPIC[+57.021]R.N	103		C[+57]*2	792.907	2	1584.81	1584.8	0	4.9	Specific	466.3	466.3	466.3	7.85	209	>Fibrillin-2 N-term	1	dw031021_4.4398.4398.2	controllerType=0 controllerNumber=1 scan=4398	12.5407
04115:2	1	K.TLPGGNQC[+57.021]IVPIC[+57.021]R.N	103		C[+57]*2	792.905	2	1584.8	1584.8	0	2.9	Specific	495.96	495.96	495.96	8.05	209	>Fibrillin-2 N-term	1	dw031021_4.4218.4218.2	controllerType=0 controllerNumber=1 scan=4218	12.1261
04016:3	1	K.TLPGGNQC[+57.021]IVPIC[+57.021]R.N	103		C[+57]*2	528.94	3	1584.8	1584.8	0	3.7	Specific	515.78	515.78	515.78	8.05	209	>Fibrillin-2 N-term	1	dw031021_4.4134.4134.3	controllerType=0 controllerNumber=1 scan=4134	11.9343
04406:2	1	K.TLPGGNQC[+57.021]IVPIC[+57.021]R.N	103		C[+57]*2	792.903	2	1584.8	1584.8	0	-0.1	Specific	529.72	529.72	529.72	8.01	209	>Fibrillin-2 N-term	1	dw031021_4.4448.4448.2	controllerType=0 controllerNumber=1 scan=4448	12.6584
04184:2	1	K.TLPGGNQC[+57.021]IVPIC[+57.021]R.N	103		C[+57]*2	792.905	2	1584.8	1584.8	0	3.2	Specific	532.39	532.39	532.39	8.33	209	>Fibrillin-2 N-term	1	dw031021_4.4276.4276.2	controllerType=0 controllerNumber=1 scan=4276	12.2564
03981:2	1	K.TLPGGNQC[+57.021]IVPIC[+57.021]R.N	103		C[+57]*2	792.906	2	1584.8	1584.8	0	3.9	Specific	557.38	557.38	557.38	8.33	209	>Fibrillin-2 N-term	1	dw031021_4.4107.4107.2	controllerType=0 controllerNumber=1 scan=4107	11.8775
04051:2	1	K.TLPGGNQC[+57.021]IVPIC[+57.021]R.N	103		C[+57]*2	792.906	2	1584.8	1584.8	0	3.9	Specific	575.03	575.03	575.03	9.36	209	>Fibrillin-2 N-term	1	dw031021_4.4162.4162.2	controllerType=0 controllerNumber=1 scan=4162	12
03950:3	1	K.TLPGGNQC[+57.021]IVPIC[+57.021]R.N	103		C[+57]*2	528.94	3	1584.8	1584.8	0	3.6	Specific	622.96	622.96	622.96	10.36	209	>Fibrillin-2 N-term	1	dw031021_4.4078.4078.3	controllerType=0 controllerNumber=1 scan=4078	11.8109
03929:2	1	K.TLPGGNQC[+57.021]IVPIC[+57.021]R.N	103		C[+57]*2	792.905	2	1584.8	1584.8	0	2.6	Specific	659.11	659.11	659.11	11.04	209	>Fibrillin-2 N-term	1	dw031021_4.4059.4059.2	controllerType=0 controllerNumber=1 scan=4059	11.7696
03958:2	1	K.TLPGGN[+15.995]QC[+57.021]IVPIC[+57.021]R.N	103		C[+57]*2, N[+16]	800.902	2	1600.8	1600.79	0	1.9	Specific	161.65	161.65	161.65	2.46	209	>Fibrillin-2 N-term	1	dw031021_4.4086.4086.2	controllerType=0 controllerNumber=1 scan=4086	11.8301
03891:2	1	K.TLPGGN[+15.995]QC[+57.021]IVPIC[+57.021]R.N	103		C[+57]*2, N[+16]	800.901	2	1600.8	1600.79	0	1	Specific	228.97	228.97	228.97	4.66	209	>Fibrillin-2 N-term	1	dw031021_4.4028.4028.2	controllerType=0 controllerNumber=1 scan=4028	11.7011
04340:2	1	K.TLPGGN[+0.984]QC[+57.021]IVPIC[+57.021]R.N	103		C[+57]*2, N[+1]	793.403	2	1585.8	1585.78	0	9.7	Specific	459.95	459.95	459.95	5.78	209	>Fibrillin-2 N-term	1	dw031021_4.4398.4398.2	controllerType=0 controllerNumber=1 scan=4398	12.5407
04407:2	1	K.TLPGGN[+0.984]QC[+57.021]IVPIC[+57.021]R.N	103		C[+57]*2, N[+1]	793.398	2	1585.79	1585.78	0	4.5	Specific	529.06	529.06	529.06	8.33	209	>Fibrillin-2 N-term	1	dw031021_4.4448.4448.2	controllerType=0 controllerNumber=1 scan=4448	12.6584
02673:4	1	R.NSC[+57.021]GDGFC[+57.021]SRPNMC[+57.021]TC[+57.021]SSGQISSTC[+57.021]GSK.S	117		C[+57]*5	776.306	4	3102.2	3102.19	0	3.5	Specific	207.4	207.4	207.4	4.18	209	>Fibrillin-2 N-term	1	dw031021_4.3021.3021.4	controllerType=0 controllerNumber=1 scan=3021	9.4264
03143:3	1	R.NSC[+57.021]GDGFC[+57.021]SRPNMC[+57.021]TC[+57.021]SSGQISSTC[+57.021]GSK.S	117		C[+57]*5	1034.73	3	3102.18	3102.19	0	-1.9	Specific	429.17	429.17	429.17	4.45	209	>Fibrillin-2 N-term	1	dw031021_4.3397.3397.3	controllerType=0 controllerNumber=1 scan=3397	10.2936
02608:4	1	R.NSC[+57.021]GDGFC[+57.021]SRPNMC[+57.021]TC[+57.021]SSGQISSTC[+57.021]GSK.S	117		C[+57]*5	776.304	4	3102.2	3102.19	0	2	Specific	591.24	591.24	591.24	8.23	209	>Fibrillin-2 N-term	1	dw031021_4.2967.2967.4	controllerType=0 controllerNumber=1 scan=2967	9.3021
02724:3	1	R.NSC[+57.021]GDGFC[+57.021]SRPNMC[+57.021]TC[+57.021]SSGQISSTC[+57.021]GSK.S	117		C[+57]*5	1034.74	3	3102.2	3102.19	0	3.6	Specific	827.91	827.91	827.91	13.56	209	>Fibrillin-2 N-term	1	dw031021_4.3063.3063.3	controllerType=0 controllerNumber=1 scan=3063	9.5259
02657:3	1	R.NSC[+57.021]GDGFC[+57.021]SRPNMC[+57.021]TC[+57.021]SSGQISSTC[+57.021]GSK.S	117		C[+57]*5	1034.74	3	3102.2	3102.19	0	4.2	Specific	1070.37	1070.37	1070.37	18.56	209	>Fibrillin-2 N-term	1	dw031021_4.3007.3007.3	controllerType=0 controllerNumber=1 scan=3007	9.3958
02600:3	1	R.NSC[+57.021]GDGFC[+57.021]SRPNMC[+57.021]TC[+57.021]SSGQISSTC[+57.021]GSK.S	117		C[+57]*5	1034.74	3	3102.2	3102.19	0	2.7	Specific	1100.91	1100.91	1100.91	19.56	209	>Fibrillin-2 N-term	1	dw031021_4.2960.2960.3	controllerType=0 controllerNumber=1 scan=2960	9.2867
03144:3	1	R.N[+0.984]SC[+57.021]GDGFC[+57.021]SRPNMC[+57.021]TC[+57.021]SSGQISSTC[+57.021]GSK.S	117		C[+57]*5, N[+1]	1035.07	3	3103.19	3103.17	0	4.6	Specific	363.6	363.6	18.97	5.4	209	>Fibrillin-2 N-term	1	dw031021_4.3397.3397.3	controllerType=0 controllerNumber=1 scan=3397	10.2936
02543:3	1	R.NSC[+57.021]GDGFC[+57.021]SRPN[+15.995]MC[+57.021]TC[+57.021]SSGQISSTC[+57.021]GSK.S	117		C[+57]*5, N[+16]	1040.07	3	3118.19	3118.18	0	3.1	Specific	463.33	463.33	4	7.04	209	>Fibrillin-2 N-term	1	dw031021_4.2913.2913.3	controllerType=0 controllerNumber=1 scan=2913	9.183
01895:3	1	R.PNMC[+57.021]TC[+57.021]SSGQISSTC[+57.021]GSK.S	127		C[+57]*3	654.601	3	1961.79	1961.78	0	2.9	Specific	544.86	544.86	544.86	8	209	>Fibrillin-2 N-term	1	dw031021_4.2380.2380.3	controllerType=0 controllerNumber=1 scan=2380	7.9725
01896:2	1	R.PNMC[+57.021]TC[+57.021]SSGQISSTC[+57.021]GSK.S	127		C[+57]*3	981.397	2	1961.79	1961.78	0	2.8	Specific	611.07	611.07	611.07	10.03	209	>Fibrillin-2 N-term	1	dw031021_4.2381.2381.2	controllerType=0 controllerNumber=1 scan=2381	7.9747
01834:3	1	R.PNMC[+57.021]TC[+57.021]SSGQISSTC[+57.021]GSK.S	127		C[+57]*3	654.601	3	1961.79	1961.78	0	3.6	Specific	689.92	689.92	689.92	11.03	209	>Fibrillin-2 N-term	1	dw031021_4.2328.2328.3	controllerType=0 controllerNumber=1 scan=2328	7.8506
01833:2	1	R.PNMC[+57.021]TC[+57.021]SSGQISSTC[+57.021]GSK.S	127		C[+57]*3	981.398	2	1961.79	1961.78	0	3.5	Specific	732.95	732.95	732.95	12.03	209	>Fibrillin-2 N-term	1	dw031021_4.2327.2327.2	controllerType=0 controllerNumber=1 scan=2327	7.8484
01769:3	1	R.PN[+15.995]MC[+57.021]TC[+57.021]SSGQISSTC[+57.021]GSK.S	127		C[+57]*3, N[+16]	659.933	3	1977.78	1977.78	0	3.1	Specific	78.49	78.49	4	2.03	209	>Fibrillin-2 N-term	1	dw031021_4.2276.2276.3	controllerType=0 controllerNumber=1 scan=2276	7.7294
01707:3	1	R.PN[+15.995]MC[+57.021]TC[+57.021]SSGQISSTC[+57.021]GSK.S	127		C[+57]*3, N[+16]	659.932	3	1977.78	1977.78	0	1.6	Specific	102.99	102.99	4	1.96	209	>Fibrillin-2 N-term	1	dw031021_4.2224.2224.3	controllerType=0 controllerNumber=1 scan=2224	7.6066
01892:3	1	R.C[+57.021][-17.027]MNGGT[+146.058]C[+57.021]ADDHC[+57.021]QC[+57.021]QK.G	153	Fuc(1)	C[-17][+57]*4, T[+146]	690.91	3	2070.71	2070.71	0	3.1	Specific	1.78	1.78	1.78	1.97	209	>Fibrillin-2 N-term	1	dw031021_4.2376.2376.3	controllerType=0 controllerNumber=1 scan=2376	7.9618
01875:2	1	R.C[+57.021][-17.027]MNGGT[+146.058]C[+57.021]ADDHC[+57.021]QC[+57.021]QK.G	153	Fuc(1)	C[-17][+57]*4, T[+146]	1035.86	2	2070.72	2070.71	0	3.6	Specific	406.87	406.87	406.87	6.69	209	>Fibrillin-2 N-term	1	dw031021_4.2363.2363.2	controllerType=0 controllerNumber=1 scan=2363	7.9323
02155:2	1	R.C[+57.021][-17.027]MN[+0.984]GGT[+146.058]C[+57.021]ADDHC[+57.021]QC[+57.021]QK.G	153	Fuc(1)	C[-17][+57]*4, N[+1], T[+146]	1036.35	2	2071.7	2071.69	0	3.4	Specific	258.37	258.37	258.37	4	209	>Fibrillin-2 N-term	1	dw031021_4.2595.2595.2	controllerType=0 controllerNumber=1 scan=2595	8.4678
03265:2	1	K.GYIGTYC[+57.021]GQPVC[+57.021]ENGC[+57.021]QNGGR.C	169		C[+57]*3	1173.99	2	2346.97	2346.96	0	3.1	Specific	9.17	9.17	9.17	1.69	209	>Fibrillin-2 N-term	1	dw031021_4.3500.3500.2	controllerType=0 controllerNumber=1 scan=3500	10.5299
03681:3	1	K.GYIGTYC[+57.021]GQPVC[+57.021]ENGC[+57.021]QNGGR.C	169		C[+57]*3	782.988	3	2346.95	2346.96	0	-7.1	Specific	346.28	346.28	346.28	2.3	209	>Fibrillin-2 N-term	1	dw031021_4.3845.3845.3	controllerType=0 controllerNumber=1 scan=3845	11.2954
03196:2	1	K.GYIGTYC[+57.021]GQPVC[+57.021]ENGC[+57.021]QNGGR.C	169		C[+57]*3	1173.99	2	2346.97	2346.96	0	4.2	Specific	450.62	450.62	450.62	7.56	209	>Fibrillin-2 N-term	1	dw031021_4.3441.3441.2	controllerType=0 controllerNumber=1 scan=3441	10.3961
03166:3	1	K.GYIGTYC[+57.021]GQPVC[+57.021]ENGC[+57.021]QNGGR.C	169		C[+57]*3	782.996	3	2346.97	2346.96	0	3.8	Specific	769.37	769.37	769.37	13.07	209	>Fibrillin-2 N-term	1	dw031021_4.3416.3416.3	controllerType=0 controllerNumber=1 scan=3416	10.3385
03229:3	1	K.GYIGTYC[+57.021]GQPVC[+57.021]ENGC[+57.021]QNGGR.C	169		C[+57]*3	782.995	3	2346.97	2346.96	0	3	Specific	827.09	827.09	827.09	14.07	209	>Fibrillin-2 N-term	1	dw031021_4.3469.3469.3	controllerType=0 controllerNumber=1 scan=3469	10.4618
03353:2	1	K.GYIGTYC[+57.021]GQPVC[+57.021]EN[+0.984]GC[+57.021]QNGGR.C	169		C[+57]*3, N[+1]	1174.48	2	2347.96	2347.95	0	4.7	Specific	86.45	86.45	55.21	1.84	209	>Fibrillin-2 N-term	1	dw031021_4.3572.3572.2	controllerType=0 controllerNumber=1 scan=3572	10.693
03745:3	1	K.GYIGTYC[+57.021]GQPVC[+57.021]ENGC[+57.021]QN[+0.984]GGR.C	169		C[+57]*3, N[+1]	783.318	3	2347.94	2347.95	0	-3.7	Specific	387.35	387.35	123.95	5.42	209	>Fibrillin-2 N-term	1	dw031021_4.3899.3899.3	controllerType=0 controllerNumber=1 scan=3899	11.415
03486:2	1	K.GYIGTYC[+57.021]GQPVC[+57.021]ENGC[+57.021]QN[+0.984]GGR.C	169		C[+57]*3, N[+1]	1174.48	2	2347.96	2347.95	0	3.1	Specific	405.27	405.27	15.78	7.43	209	>Fibrillin-2 N-term	1	dw031021_4.3678.3678.2	controllerType=0 controllerNumber=1 scan=3678	10.9313
03605:3	1	K.GYIGTYC[+57.021]GQPVC[+57.021]ENGC[+57.021]QN[+0.984]GGR.C	169		C[+57]*3, N[+1]	783.318	3	2347.94	2347.95	0	-3.7	Specific	603.77	603.77	120.76	8.23	209	>Fibrillin-2 N-term	1	dw031021_4.3783.3783.3	controllerType=0 controllerNumber=1 scan=3783	11.1585
03421:2	1	K.GYIGTYC[+57.021]GQPVC[+57.021]EN[+0.984]GC[+57.021]QNGGR.C	169		C[+57]*3, N[+1]	1174.48	2	2347.96	2347.95	0	3.4	Specific	631.11	631.11	79.31	10.07	209	>Fibrillin-2 N-term	1	dw031021_4.3625.3625.2	controllerType=0 controllerNumber=1 scan=3625	10.8134
03323:3	1	K.GYIGTYC[+57.021]GQPVC[+57.021]EN[+0.984]GC[+57.021]QNGGR.C	169		C[+57]*3, N[+1]	783.324	3	2347.96	2347.95	0	4.3	Specific	755.83	755.83	31.48	13.07	209	>Fibrillin-2 N-term	1	dw031021_4.3549.3549.3	controllerType=0 controllerNumber=1 scan=3549	10.6398
03470:3	1	K.GYIGTYC[+57.021]GQPVC[+57.021]ENGC[+57.021]QN[+0.984]GGR.C	169		C[+57]*3, N[+1]	783.323	3	2347.96	2347.95	0	3	Specific	816.09	816.09	31.77	14.07	209	>Fibrillin-2 N-term	1	dw031021_4.3667.3667.3	controllerType=0 controllerNumber=1 scan=3667	10.9074
03407:3	1	K.GYIGTYC[+57.021]GQPVC[+57.021]EN[+0.984]GC[+57.021]QNGGR.C	169		C[+57]*3, N[+1]	783.323	3	2347.96	2347.95	0	2.9	Specific	839.83	839.83	129.97	14.07	209	>Fibrillin-2 N-term	1	dw031021_4.3614.3614.3	controllerType=0 controllerNumber=1 scan=3614	10.7881
03511:2	1	R.C[+57.021]AC[+57.021]VYGFTGPQC[+57.021]ER.D	196		C[+57]*3	852.852	2	1704.7	1704.69	0	2.7	Specific	188.38	188.38	188.38	2.61	209	>Fibrillin-2 N-term	1	dw031021_4.3701.3701.2	controllerType=0 controllerNumber=1 scan=3701	10.9815
03589:2	1	R.C[+57.021]AC[+57.021]VYGFTGPQC[+57.021]ER.D	196		C[+57]*3	852.852	2	1704.7	1704.69	0	2.6	Specific	495.79	495.79	495.79	7.73	209	>Fibrillin-2 N-term	1	dw031021_4.3769.3769.2	controllerType=0 controllerNumber=1 scan=3769	11.1285
03655:2	1	R.C[+57.021]AC[+57.021]VYGFTGPQC[+57.021]ER.D	196		C[+57]*3	852.853	2	1704.7	1704.69	0	3.6	Specific	559.07	559.07	559.07	8.33	209	>Fibrillin-2 N-term	1	dw031021_4.3823.3823.2	controllerType=0 controllerNumber=1 scan=3823	11.2462
03602:3	1	R.C[+57.021]AC[+57.021]VYGFTGPQC[+57.021]ER.D	196		C[+57]*3	568.904	3	1704.7	1704.69	0	3	Specific	621.91	574.79	574.79	8.87	209	>Fibrillin-2 N-term	1	dw031021_4.3781.3781.3	controllerType=0 controllerNumber=1 scan=3781	11.1541
03587:2	1	R.C[+57.021]AC[+57.021]VYGFTGPQC[+57.021]ER.D	196		C[+57]*3	852.852	2	1704.7	1704.69	0	2.6	Specific	630.51	630.51	630.51	10.04	209	>Fibrillin-2 N-term	1	dw031021_4.3767.3767.2	controllerType=0 controllerNumber=1 scan=3767	11.1244
03535:3	1	R.C[+57.021]AC[+57.021]VYGFTGPQC[+57.021]ER.D	196		C[+57]*3	568.904	3	1704.7	1704.69	0	2.9	Specific	658	622.42	622.42	10.09	209	>Fibrillin-2 N-term	1	dw031021_4.3720.3720.3	controllerType=0 controllerNumber=1 scan=3720	11.0218
03528:2	1	R.C[+57.021]AC[+57.021]VYGFTGPQC[+57.021]ER.D	196		C[+57]*3	852.853	2	1704.7	1704.69	0	3.2	Specific	690.57	690.57	690.57	11.36	209	>Fibrillin-2 N-term	1	dw031021_4.3713.3713.2	controllerType=0 controllerNumber=1 scan=3713	11.0075
05501:2	1	R.C[+57.021][-17.027]AC[+57.021]VYGFTGPQC[+57.021]ER.D	196		C[-17][+57]*3	844.339	2	1687.67	1687.67	0	2.6	Specific	72.37	72.37	72.37	1.58	209	>Fibrillin-2 N-term	1	dw031021_4.5356.5356.3	controllerType=0 controllerNumber=1 scan=5356	14.7589
05458:2	1	R.C[+57.021][-17.027]AC[+57.021]VYGFTGPQC[+57.021]ER.D	196		C[-17][+57]*3	844.339	2	1687.67	1687.67	0	2.8	Specific	490.15	490.15	490.15	8.05	209	>Fibrillin-2 N-term	1	dw031021_4.5321.5321.2	controllerType=0 controllerNumber=1 scan=5321	14.6795
05325:2	1	R.C[+57.021][-17.027]AC[+57.021]VYGFTGPQC[+57.021]ER.D	196		C[-17][+57]*3	844.341	2	1687.67	1687.67	0	4.4	Specific	556.47	556.47	556.47	8.33	209	>Fibrillin-2 N-term	1	dw031021_4.5216.5216.2	controllerType=0 controllerNumber=1 scan=5216	14.4357
05383:2	1	R.C[+57.021][-17.027]AC[+57.021]VYGFTGPQC[+57.021]ER.D	196		C[-17][+57]*3	844.34	2	1687.67	1687.67	0	3.3	Specific	614.04	614.04	614.04	10.36	209	>Fibrillin-2 N-term	1	dw031021_4.5262.5262.2	controllerType=0 controllerNumber=1 scan=5262	14.5444
04926:2	1	R.TGPC[+57.021]FTQVNNQMC[+57.021]QGQLTGIVC[+57.021]TK.T	213		C[+57]*3	1371.63	2	2742.24	2742.25	0	-1.1	Specific	310.94	310.94	310.94	1.95	209	>Fibrillin-2 N-term	1	dw031021_4.4873.4873.2	controllerType=0 controllerNumber=1 scan=4873	13.6356
04980:3	1	R.TGPC[+57.021]FTQVNNQMC[+57.021]QGQLTGIVC[+57.021]TK.T	213		C[+57]*3	914.756	3	2742.25	2742.25	0	2	Specific	738.82	738.82	738.82	10.71	209	>Fibrillin-2 N-term	1	dw031021_4.4919.4919.3	controllerType=0 controllerNumber=1 scan=4919	13.7418
05045:3	1	R.TGPC[+57.021]FTQVNNQMC[+57.021]QGQLTGIVC[+57.021]TK.T	213		C[+57]*3	914.755	3	2742.25	2742.25	0	1.3	Specific	746.56	746.56	746.56	10.71	209	>Fibrillin-2 N-term	1	dw031021_4.4978.4978.3	controllerType=0 controllerNumber=1 scan=4978	13.879
04892:3	1	R.TGPC[+57.021]FTQVNNQMC[+57.021]QGQLTGIVC[+57.021]TK.T	213		C[+57]*3	914.757	3	2742.26	2742.25	0	4	Specific	772.19	772.19	772.19	12.04	209	>Fibrillin-2 N-term	1	dw031021_4.4844.4844.3	controllerType=0 controllerNumber=1 scan=4844	13.573
04831:3	1	R.TGPC[+57.021]FTQVNNQMC[+57.021]QGQLTGIVC[+57.021]TK.T	213		C[+57]*3	914.757	3	2742.26	2742.25	0	3.7	Specific	794.86	794.86	794.86	12.04	209	>Fibrillin-2 N-term	1	dw031021_4.4791.4791.3	controllerType=0 controllerNumber=1 scan=4791	13.4494
04855:2	1	R.TGPC[+57.021]FTQVNNQMC[+57.021]QGQLTGIVC[+57.021]TK.T	213		C[+57]*3	1371.63	2	2742.26	2742.25	0	4.4	Specific	849.56	849.56	849.56	13.04	209	>Fibrillin-2 N-term	1	dw031021_4.4813.4813.2	controllerType=0 controllerNumber=1 scan=4813	13.5
04728:3	1	R.TGPC[+57.021]FTQVN[+15.995]NQMC[+57.021]QGQLTGIVC[+57.021]TK.T	213		C[+57]*3, N[+16]	920.086	3	2758.24	2758.24	0	0.5	Specific	390.7	390.7	0	5.9	209	>Fibrillin-2 N-term	1	dw031021_4.4706.4706.3	controllerType=0 controllerNumber=1 scan=4706	13.252
04790:3	1	R.TGPC[+57.021]FTQVNNQM[+15.995]C[+57.021]QGQLTGIVC[+57.021]TK.T	213		C[+57]*3, M[+16]	920.089	3	2758.25	2758.24	0	4.1	Specific	498.33	498.33	5.44	6.73	209	>Fibrillin-2 N-term	1	dw031021_4.4758.4758.3	controllerType=0 controllerNumber=1 scan=4758	13.3736
04856:3	1	R.TGPC[+57.021]FTQVNNQM[+15.995]C[+57.021]QGQLTGIVC[+57.021]TK.T	213		C[+57]*3, M[+16]	920.089	3	2758.25	2758.24	0	3.6	Specific	575.62	575.62	3.46	8.04	209	>Fibrillin-2 N-term	1	dw031021_4.4814.4814.3	controllerType=0 controllerNumber=1 scan=4814	13.5022
04380:3	1	R.TGPC[+57.021]FTQVNNQM[+15.995]C[+57.021]QGQLTGIVC[+57.021]TK.T	213		C[+57]*3, M[+16]	920.089	3	2758.25	2758.24	0	4.4	Specific	702	702	78.84	11.04	209	>Fibrillin-2 N-term	1	dw031021_4.4429.4429.3	controllerType=0 controllerNumber=1 scan=4429	12.6134
05046:3	1	R.TGPC[+57.021]FTQVNN[+0.984]QMC[+57.021]QGQLTGIVC[+57.021]TK.T	213		C[+57]*3, N[+1]	915.087	3	2743.25	2743.23	0	6	Specific	785.36	785.36	10.71	10.58	209	>Fibrillin-2 N-term	1	dw031021_4.4978.4978.3	controllerType=0 controllerNumber=1 scan=4978	13.879
02174:2	1	K.TLC[+57.021]C[+57.021]ATIGR.A	237		C[+57]*2	526.256	2	1051.51	1051.5	0	2.8	Specific	389.07	389.07	389.07	5.59	209	>Fibrillin-2 N-term	1	dw031021_4.2609.2609.2	controllerType=0 controllerNumber=1 scan=2609	8.4991
02100:2	1	K.TLC[+57.021]C[+57.021]ATIGR.A	237		C[+57]*2	526.256	2	1051.5	1051.5	0	1.9	Specific	494.03	494.03	494.03	7.04	209	>Fibrillin-2 N-term	1	dw031021_4.2549.2549.2	controllerType=0 controllerNumber=1 scan=2549	8.3624
01964:2	1	K.TLC[+57.021]C[+57.021]ATIGR.A	237		C[+57]*2	526.256	2	1051.51	1051.5	0	3.2	Specific	521.45	521.45	521.45	7.65	209	>Fibrillin-2 N-term	1	dw031021_4.2437.2437.2	controllerType=0 controllerNumber=1 scan=2437	8.1051
01885:2	1	K.TLC[+57.021]C[+57.021]ATIGR.A	237		C[+57]*2	526.256	2	1051.51	1051.5	0	3.2	Specific	550.25	550.25	550.25	7.65	209	>Fibrillin-2 N-term	1	dw031021_4.2371.2371.2	controllerType=0 controllerNumber=1 scan=2371	7.951
02025:2	1	K.TLC[+57.021]C[+57.021]ATIGR.A	237		C[+57]*2	526.256	2	1051.5	1051.5	0	2.5	Specific	561.48	561.48	561.48	8.35	209	>Fibrillin-2 N-term	1	dw031021_4.2490.2490.2	controllerType=0 controllerNumber=1 scan=2490	8.2279
02848:3	1	R.AWGHPC[+57.021]EMC[+57.021]PAQPQPC[+57.021]R.R	246		C[+57]*3	694.625	3	2081.86	2081.86	0	2.5	Specific	605.87	605.87	605.87	9.7	209	>Fibrillin-2 N-term	1	dw031021_4.3164.3164.3	controllerType=0 controllerNumber=1 scan=3164	9.7608
02762:3	1	R.AWGHPC[+57.021]EMC[+57.021]PAQPQPC[+57.021]R.R	246		C[+57]*3	694.626	3	2081.86	2081.86	0	3.5	Specific	617.29	617.29	617.29	10.03	209	>Fibrillin-2 N-term	1	dw031021_4.3095.3095.3	controllerType=0 controllerNumber=1 scan=3095	9.6015
02696:3	1	R.AWGHPC[+57.021]EMC[+57.021]PAQPQPC[+57.021]R.R	246		C[+57]*3	694.626	3	2081.86	2081.86	0	3.3	Specific	638.28	638.28	638.28	10.03	209	>Fibrillin-2 N-term	1	dw031021_4.3040.3040.3	controllerType=0 controllerNumber=1 scan=3040	9.4718
02568:3	1	R.AWGHPC[+57.021]EMC[+57.021]PAQPQPC[+57.021]R.R	246		C[+57]*3	694.625	3	2081.86	2081.86	0	2.7	Specific	677.19	677.19	677.19	11.03	209	>Fibrillin-2 N-term	1	dw031021_4.2934.2934.3	controllerType=0 controllerNumber=1 scan=2934	9.2303
02629:3	1	R.AWGHPC[+57.021]EMC[+57.021]PAQPQPC[+57.021]R.R	246		C[+57]*3	694.626	3	2081.86	2081.86	0	3.1	Specific	677.25	677.25	677.25	11.03	209	>Fibrillin-2 N-term	1	dw031021_4.2985.2985.3	controllerType=0 controllerNumber=1 scan=2985	9.3448
02110:3	1	R.AWGHPC[+57.021]EM[+15.995]C[+57.021]PAQPQPC[+57.021]R.R	246		C[+57]*3, M[+16]	699.957	3	2097.86	2097.85	0	2.2	Specific	434.42	434.42	91.18	7.06	209	>Fibrillin-2 N-term	1	dw031021_4.2557.2557.3	controllerType=0 controllerNumber=1 scan=2557	8.3816
02437:3	1	R.AWGHPC[+57.021]EM[+15.995]C[+57.021]PAQPQPC[+57.021]R.R	246		C[+57]*3, M[+16]	699.957	3	2097.86	2097.85	0	2.2	Specific	439.36	439.36	64.39	7.06	209	>Fibrillin-2 N-term	1	dw031021_4.2823.2823.3	controllerType=0 controllerNumber=1 scan=2823	8.9862
02697:3	1	R.AWGHPC[+57.021]EM[+15.995]C[+57.021]PAQPQPC[+57.021]R.R	246		C[+57]*3, M[+16]	699.956	3	2097.85	2097.85	0	1.2	Specific	566.14	566.14	135.61	8.7	209	>Fibrillin-2 N-term	1	dw031021_4.3041.3041.3	controllerType=0 controllerNumber=1 scan=3041	9.474
02041:3	1	R.AWGHPC[+57.021]EM[+15.995]C[+57.021]PAQPQPC[+57.021]R.R	246		C[+57]*3, M[+16]	699.957	3	2097.86	2097.85	0	2.6	Specific	592.43	592.43	127.85	8.7	209	>Fibrillin-2 N-term	1	dw031021_4.2504.2504.3	controllerType=0 controllerNumber=1 scan=2504	8.2594
02563:3	1	R.AWGHPC[+57.021]EM[+15.995]C[+57.021]PAQPQPC[+57.021]R.R	246		C[+57]*3, M[+16]	699.957	3	2097.86	2097.85	0	2.4	Specific	658.05	658.05	133.45	10.7	209	>Fibrillin-2 N-term	1	dw031021_4.2930.2930.3	controllerType=0 controllerNumber=1 scan=2930	9.2216
02502:3	1	R.AWGHPC[+57.021]EM[+15.995]C[+57.021]PAQPQPC[+57.021]R.R	246		C[+57]*3, M[+16]	699.956	3	2097.85	2097.85	0	1.7	Specific	667.43	667.43	137.77	10.7	209	>Fibrillin-2 N-term	1	dw031021_4.2876.2876.3	controllerType=0 controllerNumber=1 scan=2876	9.1034
02631:3	1	R.AWGHPC[+57.021]EM[+15.995]C[+57.021]PAQPQPC[+57.021]R.R	246		C[+57]*3, M[+16]	699.956	3	2097.85	2097.85	0	1.1	Specific	669.56	669.56	140.66	10.7	209	>Fibrillin-2 N-term	1	dw031021_4.2987.2987.3	controllerType=0 controllerNumber=1 scan=2987	9.3487
02109:4	1	R.AWGHPC[+57.021]EMC[+57.021]PAQPQPC[+57.021]RR.G	246		C[+57]*3	560.246	4	2237.96	2237.96	0	2.2	Specific	563.64	563.64	563.64	8.11	209	>Fibrillin-2 N-term	1	dw031021_4.2556.2556.4	controllerType=0 controllerNumber=1 scan=2556	8.3795
02927:2	1	R.RGFIPNIR.T	263			486.792	2	972.576	972.574	0	2.3	Specific	447.57	336.93	336.93	2.18	209	>Fibrillin-2 N-term	1	dw031021_4.3228.3228.2	controllerType=0 controllerNumber=1 scan=3228	9.9068
02731:2	1	R.RGFIPNIR.T	263			486.791	2	972.576	972.574	0	2	Specific	496.1	292.11	292.11	2.34	209	>Fibrillin-2 N-term	1	dw031021_4.3069.3069.2	controllerType=0 controllerNumber=1 scan=3069	9.5389
02858:2	1	R.RGFIPNIR.T	263			486.792	2	972.576	972.574	0	2.4	Specific	523.63	374.47	374.47	4.81	209	>Fibrillin-2 N-term	1	dw031021_4.3173.3173.2	controllerType=0 controllerNumber=1 scan=3173	9.7811
02790:2	1	R.RGFIPNIR.T	263			486.792	2	972.577	972.574	0	3	Specific	527.12	332.18	332.18	3.1	209	>Fibrillin-2 N-term	1	dw031021_4.3118.3118.2	controllerType=0 controllerNumber=1 scan=3118	9.6543
04201:2	1	R.GFIPNIR.T	264			408.741	2	816.474	816.473	0	1.9	Specific	281.74	281.74	281.74	2.85	209	>Fibrillin-2 N-term	1	dw031021_4.4291.4291.2	controllerType=0 controllerNumber=1 scan=4291	12.2912
04124:2	1	R.GFIPNIR.T	264			408.741	2	816.475	816.473	0	2.9	Specific	283.46	283.46	283.46	2.83	209	>Fibrillin-2 N-term	1	dw031021_4.4225.4225.2	controllerType=0 controllerNumber=1 scan=4225	12.1412
03968:2	1	R.GFIPNIR.T	264			408.741	2	816.474	816.473	0	1.7	Specific	336.71	256.15	256.15	2.6	209	>Fibrillin-2 N-term	1	dw031021_4.4096.4096.2	controllerType=0 controllerNumber=1 scan=4096	11.8526
03849:2	1	R.GFIPNIR.T	264			408.741	2	816.475	816.473	0	2.5	Specific	339.52	260.14	260.14	2.6	209	>Fibrillin-2 N-term	1	dw031021_4.3992.3992.2	controllerType=0 controllerNumber=1 scan=3992	11.6208
03907:2	1	R.GFIPNIR.T	264			408.741	2	816.475	816.473	0	2.5	Specific	340.81	261.31	261.31	2.6	209	>Fibrillin-2 N-term	1	dw031021_4.4041.4041.2	controllerType=0 controllerNumber=1 scan=4041	11.7329
04037:2	1	R.GFIPNIR.T	264			408.741	2	816.475	816.473	0	2.3	Specific	348.98	264.34	264.34	2.6	209	>Fibrillin-2 N-term	1	dw031021_4.4153.4153.2	controllerType=0 controllerNumber=1 scan=4153	11.9786
05047:3	1	R.TGAC[+57.021]QDVDEC[+57.021]QAIPGIC[+57.021]QGGNC[+57.021]INTVGS[+162.053]FEC[+57.021]R.C	271	Hex(1)	C[+57]*5, S[+162]	1245.86	3	3735.56	3735.54	0	3.8	Specific	194.01	194.01	14.9	3.72	209	>Fibrillin-2 N-term	1	dw031021_4.4979.4979.3	controllerType=0 controllerNumber=1 scan=4979	13.8812
04997:4	1	R.TGAC[+57.021]QDVDEC[+57.021]QAIPGIC[+57.021]QGGNC[+57.021]INTVGS[+162.053]FEC[+57.021]R.C	271	Hex(1)	C[+57]*5, S[+162]	934.645	4	3735.56	3735.54	0	3.5	Specific	626.08	626.08	11.35	9.34	209	>Fibrillin-2 N-term	1	dw031021_4.4935.4935.4	controllerType=0 controllerNumber=1 scan=4935	13.7787
04981:3	1	R.TGAC[+57.021]QDVDEC[+57.021]QAIPGIC[+57.021]QGGNC[+57.021]INTVGS[+162.053]FEC[+57.021]R.C	271	Hex(1)	C[+57]*5, S[+162]	1245.86	3	3735.56	3735.54	0	4.2	Specific	637.09	637.09	14.16	9.34	209	>Fibrillin-2 N-term	1	dw031021_4.4921.4921.3	controllerType=0 controllerNumber=1 scan=4921	13.7481
04921:3	1	R.TGAC[+57.021]QDVDEC[+57.021]QAIPGIC[+57.021]QGGNC[+57.021]INTVGS[+162.053]FEC[+57.021]R.C	271	Hex(1)	C[+57]*5, S[+162]	1245.86	3	3735.56	3735.54	0	3.8	Specific	678.56	678.56	12.5	10.34	209	>Fibrillin-2 N-term	1	dw031021_4.4869.4869.3	controllerType=0 controllerNumber=1 scan=4869	13.6269
04934:4	1	R.TGAC[+57.021]QDVDEC[+57.021]QAIPGIC[+57.021]QGGNC[+57.021]INTVGS[+162.053]FEC[+57.021]R.C	271	Hex(1)	C[+57]*5, S[+162]	934.644	4	3735.56	3735.54	0	3.1	Specific	798.58	798.58	31.12	12.34	209	>Fibrillin-2 N-term	1	dw031021_4.4879.4879.4	controllerType=0 controllerNumber=1 scan=4879	13.6499
04935:3	1	R.TGAC[+57.021]QDVDEC[+57.021]QAIPGIC[+57.021]QGGN[+15.995]C[+57.021]INTVGS[+162.053]FEC[+57.021]R.C	271	Hex(1)	C[+57]*5, N[+16], S[+162]	1251.19	3	3751.55	3751.54	0	3.2	Specific	123.02	123.02	1.6	2.26	209	>Fibrillin-2 N-term	1	dw031021_4.4880.4880.3	controllerType=0 controllerNumber=1 scan=4880	13.6521
04953:4	1	R.TGAC[+57.021]QDVDEC[+57.021]QAIPGIC[+57.021]QGGNC[+57.021]IN[+15.995]TVGS[+162.053]FEC[+57.021]R.C	271	Hex(1)	C[+57]*5, N[+16], S[+162]	938.643	4	3751.55	3751.54	0	3	Specific	498.51	498.51	9	7.03	209	>Fibrillin-2 N-term	1	dw031021_4.4896.4896.4	controllerType=0 controllerNumber=1 scan=4896	13.6887
05720:4	1	K.QSETT[+162.053]QKC[+57.021]EDIDEC[+57.021]SIIPGIC[+57.021]ETGEC[+57.021]SNTVGSYFC[+57.021]VC[+57.021]PR.G	309	Hex(1)	C[+57]*6, T[+162]	1188	4	4748.99	4748.97	0	3.6	Specific	145.66	145.66	0.8	2.66	209	>Fibrillin-2 N-term	1	dw031021_4.5537.5537.4	controllerType=0 controllerNumber=1 scan=5537	15.1842
05659:4	1	K.QSETTQKC[+57.021]EDIDEC[+57.021]SIIPGIC[+57.021]ETGEC[+57.021]SNTVGS[+162.053]YFC[+57.021]VC[+57.021]PR.G	309	Hex(1)	C[+57]*6, S[+162]	1188	4	4748.99	4748.97	0	3.6	Specific	199.16	199.16	10.94	2.81	209	>Fibrillin-2 N-term	1	dw031021_4.5484.5484.4	controllerType=0 controllerNumber=1 scan=5484	15.0596
05632:4	1	K.QSETTQKC[+57.021]EDIDEC[+57.021]SIIPGIC[+57.021]ETGEC[+57.021]SN[+15.995]TVGS[+162.053]YFC[+57.021]VC[+57.021]PR.G	309	Hex(1)	C[+57]*6, N[+16], S[+162]	1192	4	4764.99	4764.97	0	4	Specific	173.16	173.16	8.68	2.81	209	>Fibrillin-2 N-term	1	dw031021_4.5462.5462.4	controllerType=0 controllerNumber=1 scan=5462	15.0075
06487:4	1	K.C[+57.021]EDIDEC[+57.021]SIIPGIC[+57.021]ET[+162.053]GEC[+57.021]SNTVGSYFC[+57.021]VC[+57.021]PR.G	316	Hex(1)	C[+57]*6, T[+162]	987.406	4	3946.6	3946.59	0	3.2	Specific	440.48	440.48	1.2	6.82	209	>Fibrillin-2 N-term	1	dw031021_4.6190.6190.4	controllerType=0 controllerNumber=1 scan=6190	16.7092
06482:3	1	K.C[+57.021]EDIDEC[+57.021]SIIPGIC[+57.021]ETGEC[+57.021]SNTVGS[+162.053]YFC[+57.021]VC[+57.021]PR.G	316	Hex(1)	C[+57]*6, S[+162]	1316.21	3	3946.6	3946.59	0	3.6	Specific	686.76	686.76	18.53	10.34	209	>Fibrillin-2 N-term	1	dw031021_4.6187.6187.3	controllerType=0 controllerNumber=1 scan=6187	16.7035
07513:3	1	K.C[+57.021][-17.027]EDIDEC[+57.021]SIIPGIC[+57.021]ET[+162.053]GEC[+57.021]SNTVGSYFC[+57.021]VC[+57.021]PR.G	316	Hex(1)	C[-17][+57]*6, T[+162]	1310.53	3	3929.58	3929.56	0	3.8	Specific	17.5	17.5	1.08	2.7	209	>Fibrillin-2 N-term	1	dw031021_4.7080.7080.3	controllerType=0 controllerNumber=1 scan=7080	18.8129
06413:4	1	K.C[+57.021]EDIDEC[+57.021]SIIPGIC[+57.021]ETGEC[+57.021]S[+162.053]N[+15.995]TVGSYFC[+57.021]VC[+57.021]PR.G	316	Hex(1)	C[+57]*6, N[+16], S[+162]	991.405	4	3962.6	3962.58	0	3.7	Specific	547.05	547.05	1.27	7.31	209	>Fibrillin-2 N-term	1	dw031021_4.6125.6125.4	controllerType=0 controllerNumber=1 scan=6125	16.5566
06444:3	1	K.C[+57.021]EDIDEC[+57.021]SIIPGIC[+57.021]ETGEC[+57.021]SN[+15.995]TVGS[+162.053]YFC[+57.021]VC[+57.021]PR.G	316	Hex(1)	C[+57]*6, N[+16], S[+162]	1321.54	3	3962.6	3962.58	0	5.2	Specific	738.22	738.22	17.42	11.34	209	>Fibrillin-2 N-term	1	dw031021_4.6153.6153.3	controllerType=0 controllerNumber=1 scan=6153	16.6234
07482:3	1	K.C[+57.021][-17.027]EDIDEC[+57.021]SIIPGIC[+57.021]ET[+162.053]GEC[+57.021]SN[+15.995]TVGSYFC[+57.021]VC[+57.021]PR.G	316	Hex(1)	C[-17][+57]*6, N[+16], T[+162]	1315.87	3	3945.59	3945.56	0	8.3	Specific	90.01	90.01	1.08	1.68	209	>Fibrillin-2 N-term	1	dw031021_4.7058.7058.3	controllerType=0 controllerNumber=1 scan=7058	18.7601
06421:3	1	K.C[+57.021][-17.027]EDID[+15.995]EC[+57.021]SIIPGIC[+57.021]ETGEC[+57.021]SNTVGS[+162.053]YFC[+57.021]VC[+57.021]PR.G	316	Hex(1)	C[-17][+57]*6, D[+16], S[+162]	1315.87	3	3945.61	3945.56	0	13.2	Specific	339.94	339.94	7.82	2.78	209	>Fibrillin-2 N-term	1	dw031021_4.6133.6133.3	controllerType=0 controllerNumber=1 scan=6133	16.576
04373:2	1	R.TGMC[+57.021]FSGLVNGR.C	363		C[+57]	649.805	2	1298.6	1298.6	0	3.8	Specific	574.09	574.09	574.09	8.68	209	>Fibrillin-2 N-term	1	dw031021_4.4423.4423.2	controllerType=0 controllerNumber=1 scan=4423	12.5985
04217:2	1	R.TGMC[+57.021]FSGLVNGR.C	363		C[+57]	649.805	2	1298.6	1298.6	0	3.8	Specific	680.46	680.46	680.46	10.68	209	>Fibrillin-2 N-term	1	dw031021_4.4306.4306.2	controllerType=0 controllerNumber=1 scan=4306	12.3262
04152:2	1	R.TGMC[+57.021]FSGLVNGR.C	363		C[+57]	649.804	2	1298.6	1298.6	0	2.8	Specific	713.24	713.24	713.24	11.68	209	>Fibrillin-2 N-term	1	dw031021_4.4248.4248.2	controllerType=0 controllerNumber=1 scan=4248	12.1938
04288:2	1	R.TGMC[+57.021]FSGLVNGR.C	363		C[+57]	649.805	2	1298.6	1298.6	0	3.9	Specific	726.13	726.13	726.13	11.68	209	>Fibrillin-2 N-term	1	dw031021_4.4361.4361.2	controllerType=0 controllerNumber=1 scan=4361	12.4543
04461:3	1	R.TGMC[+57.021]FSGLVN[+0.984]GR.C	363		C[+57], N[+1]	433.868	3	1299.59	1299.58	0	4.7	Specific	89.46	89.46	89.46	1.51	209	>Fibrillin-2 N-term	1	dw031021_4.4488.4488.2	controllerType=0 controllerNumber=1 scan=4488	12.7506
04224:2	1	R.TGM[+15.995]C[+57.021]FSGLVNGR.C	363		C[+57], M[+16]	657.803	2	1314.6	1314.59	0	4.4	Specific	488.8	488.8	439.33	7.37	209	>Fibrillin-2 N-term	1	dw031021_4.4311.4311.2	controllerType=0 controllerNumber=1 scan=4311	12.3361
03992:2	1	R.TGM[+15.995]C[+57.021]FSGLVNGR.C	363		C[+57], M[+16]	657.802	2	1314.6	1314.59	0	2.2	Specific	517.45	517.45	469.78	7.04	209	>Fibrillin-2 N-term	1	dw031021_4.4116.4116.2	controllerType=0 controllerNumber=1 scan=4116	11.895
04160:2	1	R.TGM[+15.995]C[+57.021]FSGLVNGR.C	363		C[+57], M[+16]	657.802	2	1314.6	1314.59	0	2.9	Specific	553.43	553.43	480.52	7.65	209	>Fibrillin-2 N-term	1	dw031021_4.4256.4256.2	controllerType=0 controllerNumber=1 scan=4256	12.2111
03212:2	1	R.TGM[+15.995]C[+57.021]FSGLVNGR.C	363		C[+57], M[+16]	657.802	2	1314.6	1314.59	0	3.3	Specific	579.06	579.06	557.56	8.68	209	>Fibrillin-2 N-term	1	dw031021_4.3454.3454.2	controllerType=0 controllerNumber=1 scan=3454	10.4254
04064:2	1	R.TGM[+15.995]C[+57.021]FSGLVNGR.C	363		C[+57], M[+16]	657.802	2	1314.6	1314.59	0	3.1	Specific	650.69	614.6	498.01	10.68	209	>Fibrillin-2 N-term	1	dw031021_4.4174.4174.2	controllerType=0 controllerNumber=1 scan=4174	12.0259
04583:2	1	R.TGMC[+57.021]FSGLVN[+0.984]GR.C	363		C[+57], N[+1]	650.297	2	1299.59	1299.58	0	3.1	Specific	673.74	673.74	673.74	10.68	209	>Fibrillin-2 N-term	1	dw031021_4.4580.4580.2	controllerType=0 controllerNumber=1 scan=4580	12.966
04515:2	1	R.TGMC[+57.021]FSGLVN[+0.984]GR.C	363		C[+57], N[+1]	650.297	2	1299.59	1299.58	0	3.5	Specific	712.17	712.17	712.17	11.68	209	>Fibrillin-2 N-term	1	dw031021_4.4525.4525.2	controllerType=0 controllerNumber=1 scan=4525	12.8383
04436:2	1	R.TGMC[+57.021]FSGLVN[+0.984]GR.C	363		C[+57], N[+1]	650.297	2	1299.59	1299.58	0	3.9	Specific	772.75	771.19	771.19	12.68	209	>Fibrillin-2 N-term	1	dw031021_4.4470.4470.2	controllerType=0 controllerNumber=1 scan=4470	12.7098
04441:2	1	R.TGM[+15.995]C[+57.021]FSGLVN[+0.984]GR.C	363		C[+57], M[+16], N[+1]	658.295	2	1315.58	1315.58	0	3.8	Specific	461.62	411.99	411.99	7.16	209	>Fibrillin-2 N-term	1	dw031021_4.4474.4474.2	controllerType=0 controllerNumber=1 scan=4474	12.7184
03453:2	1	R.TGM[+15.995]C[+57.021]FSGLVN[+0.984]GR.C	363		C[+57], M[+16], N[+1]	658.294	2	1315.58	1315.58	0	2.6	Specific	496.55	439.39	439.39	7.04	209	>Fibrillin-2 N-term	1	dw031021_4.3650.3650.2	controllerType=0 controllerNumber=1 scan=3650	10.8686
04292:2	1	R.TGM[+15.995]C[+57.021]FSGLVN[+0.984]GR.C	363		C[+57], M[+16], N[+1]	658.294	2	1315.58	1315.58	0	3.4	Specific	571.4	518.91	518.91	8.68	209	>Fibrillin-2 N-term	1	dw031021_4.4364.4364.2	controllerType=0 controllerNumber=1 scan=4364	12.4608
04368:2	1	R.TGM[+15.995]C[+57.021]FSGLVN[+0.984]GR.C	363		C[+57], M[+16], N[+1]	658.294	2	1315.58	1315.58	0	3.2	Specific	580.19	436.58	436.58	8.68	209	>Fibrillin-2 N-term	1	dw031021_4.4419.4419.2	controllerType=0 controllerNumber=1 scan=4419	12.5899
04225:2	1	R.TGM[+15.995]C[+57.021]FSGLVN[+0.984]GR.C	363		C[+57], M[+16], N[+1]	658.293	2	1315.58	1315.58	0	2.1	Specific	628.04	550.37	550.37	9.35	209	>Fibrillin-2 N-term	1	dw031021_4.4311.4311.2	controllerType=0 controllerNumber=1 scan=4311	12.3361
03498:2	1	R.C[+57.021][-17.027]AQELPGR.M	375		C[-17][+57]	457.214	2	913.422	913.42	0	2.3	Specific	453.82	416.69	416.69	5.56	209	>Fibrillin-2 N-term	1	dw031021_4.3687.3687.2	controllerType=0 controllerNumber=1 scan=3687	10.9501
03564:2	1	R.C[+57.021][-17.027]AQELPGR.M	375		C[-17][+57]	457.214	2	913.421	913.42	0	2	Specific	462.54	462.54	462.54	6.84	209	>Fibrillin-2 N-term	1	dw031021_4.3748.3748.2	controllerType=0 controllerNumber=1 scan=3748	11.083
05450:2	1	R.C[+57.021]WGIGTIPEAC[+57.021]PVR.G	395		C[+57]*2	808.395	2	1615.78	1615.77	0	6.5	Specific	272.29	272.29	272.29	2.01	209	>Fibrillin-2 N-term	1	dw031021_4.5314.5314.2	controllerType=0 controllerNumber=1 scan=5314	14.6624
05271:2	1	R.C[+57.021]WGIGTIPEAC[+57.021]PVR.G	395		C[+57]*2	808.393	2	1615.78	1615.77	0	4.7	Specific	305.88	305.88	305.88	5.55	209	>Fibrillin-2 N-term	1	dw031021_4.5170.5170.2	controllerType=0 controllerNumber=1 scan=5170	14.3275
06853:2	1	R.C[+57.021]WGIGTIPEAC[+57.021]PVR.G	395		C[+57]*2	808.394	2	1615.78	1615.77	0	5.3	Specific	307.52	307.52	307.52	5.55	209	>Fibrillin-2 N-term	1	dw031021_4.6507.6507.2	controllerType=0 controllerNumber=1 scan=6507	17.4576
05003:3	1	R.C[+57.021]WGIGTIPEAC[+57.021]PVR.G	395		C[+57]*2	539.263	3	1615.77	1615.77	0	0.9	Specific	461.15	461.15	461.15	7.52	209	>Fibrillin-2 N-term	1	dw031021_4.4940.4940.3	controllerType=0 controllerNumber=1 scan=4940	13.7895
05206:2	1	R.C[+57.021]WGIGTIPEAC[+57.021]PVR.G	395		C[+57]*2	808.391	2	1615.78	1615.77	0	2.2	Specific	503.59	503.59	503.59	7.73	209	>Fibrillin-2 N-term	1	dw031021_4.5114.5114.2	controllerType=0 controllerNumber=1 scan=5114	14.1968
04938:3	1	R.C[+57.021]WGIGTIPEAC[+57.021]PVR.G	395		C[+57]*2	539.264	3	1615.78	1615.77	0	2.8	Specific	546.7	544.29	544.29	8.33	209	>Fibrillin-2 N-term	1	dw031021_4.4882.4882.3	controllerType=0 controllerNumber=1 scan=4882	13.6564
05096:2	1	R.C[+57.021]WGIGTIPEAC[+57.021]PVR.G	395		C[+57]*2	808.393	2	1615.78	1615.77	0	3.7	Specific	718.54	718.54	718.54	12.36	209	>Fibrillin-2 N-term	1	dw031021_4.5021.5021.2	controllerType=0 controllerNumber=1 scan=5021	13.9805
05032:2	1	R.C[+57.021]WGIGTIPEAC[+57.021]PVR.G	395		C[+57]*2	808.392	2	1615.78	1615.77	0	3.2	Specific	733.24	716.53	716.53	12.36	209	>Fibrillin-2 N-term	1	dw031021_4.4965.4965.2	controllerType=0 controllerNumber=1 scan=4965	13.8496
04969:2	1	R.C[+57.021]WGIGTIPEAC[+57.021]PVR.G	395		C[+57]*2	808.392	2	1615.78	1615.77	0	3.4	Specific	750.52	750.52	750.52	13.36	209	>Fibrillin-2 N-term	1	dw031021_4.4910.4910.2	controllerType=0 controllerNumber=1 scan=4910	13.7222
04907:2	1	R.C[+57.021]WGIGTIPEAC[+57.021]PVR.G	395		C[+57]*2	808.392	2	1615.78	1615.77	0	3	Specific	774.72	719.18	719.18	13.36	209	>Fibrillin-2 N-term	1	dw031021_4.4857.4857.2	controllerType=0 controllerNumber=1 scan=4857	13.5994
07038:2	1	R.C[+57.021][-17.027]WGIGTIPEAC[+57.021]PVR.G	395		C[-17][+57]*2	799.879	2	1598.75	1598.75	0	3.3	Specific	60.45	60.45	60.45	1.81	209	>Fibrillin-2 N-term	1	dw031021_4.6675.6675.3	controllerType=0 controllerNumber=1 scan=6675	17.8525
06925:2	1	R.C[+57.021][-17.027]WGIGTIPEAC[+57.021]PVR.G	395		C[-17][+57]*2	799.879	2	1598.75	1598.75	0	3.1	Specific	518.25	518.25	518.25	8.05	209	>Fibrillin-2 N-term	1	dw031021_4.6571.6571.2	controllerType=0 controllerNumber=1 scan=6571	17.6074
06805:2	1	R.C[+57.021][-17.027]WGIGTIPEAC[+57.021]PVR.G	395		C[-17][+57]*2	799.879	2	1598.75	1598.75	0	2.9	Specific	571.96	571.96	571.96	9.36	209	>Fibrillin-2 N-term	1	dw031021_4.6463.6463.2	controllerType=0 controllerNumber=1 scan=6463	17.354
06863:2	1	R.C[+57.021][-17.027]WGIGTIPEAC[+57.021]PVR.G	395		C[-17][+57]*2	799.878	2	1598.75	1598.75	0	2.1	Specific	578.1	578.1	578.1	9.04	209	>Fibrillin-2 N-term	1	dw031021_4.6516.6516.2	controllerType=0 controllerNumber=1 scan=6516	17.4791
04945:2	1	R.LC[+57.021]MDGLPM[+15.995]GGIPGSAGSR.P	416		C[+57], M[+16]	896.417	2	1791.83	1791.82	0	4.6	Specific	306.39	306.39	306.39	3.73	209	>Fibrillin-2 N-term	1	dw031021_4.4889.4889.2	controllerType=0 controllerNumber=1 scan=4889	13.6735
04886:2	1	R.LC[+57.021]MDGLPM[+15.995]GGIPGSAGSR.P	416		C[+57], M[+16]	896.415	2	1791.82	1791.82	0	2.4	Specific	422.57	422.57	351.41	7.06	209	>Fibrillin-2 N-term	1	dw031021_4.4839.4839.2	controllerType=0 controllerNumber=1 scan=4839	13.5603
02703:2	1	R.C[+57.021]IPTVSSYR.C	510		C[+57]	541.77	2	1082.53	1082.53	0	2.8	Specific	430.39	401.35	401.35	5.75	209	>Fibrillin-2 N-term	1	dw031021_4.3045.3045.2	controllerType=0 controllerNumber=1 scan=3045	9.4826
02921:2	1	R.C[+57.021]IPTVS[+162.053]SYR.C	510	Hex(1)	C[+57], S[+162]	622.798	2	1244.59	1244.58	0	4	Specific	329.9	299.17	0	3.12	209	>Fibrillin-2 N-term	1	dw031021_4.3223.3223.2	controllerType=0 controllerNumber=1 scan=3223	9.894
02689:2	1	R.C[+57.021]IPTVSS[+132.042]YR.C	510	Pent(1)	C[+57], S[+132]	607.792	2	1214.58	1214.57	0	3.3	Specific	372.15	342.65	5.8	3.6	209	>Fibrillin-2 N-term	1	dw031021_4.3034.3034.2	controllerType=0 controllerNumber=1 scan=3034	9.4569
02825:2	1	R.C[+57.021]IPTVS[+162.053]SYR.C	510	Hex(1)	C[+57], S[+162]	622.797	2	1244.59	1244.58	0	3.2	Specific	390.2	349.22	0.51	4.02	209	>Fibrillin-2 N-term	1	dw031021_4.3146.3146.2	controllerType=0 controllerNumber=1 scan=3146	9.7179
02748:2	1	R.C[+57.021]IPTVS[+162.053]SYR.C	510	Hex(1)	C[+57], S[+162]	622.797	2	1244.59	1244.58	0	2.9	Specific	405.85	384.41	0	5.54	209	>Fibrillin-2 N-term	1	dw031021_4.3085.3085.2	controllerType=0 controllerNumber=1 scan=3085	9.5774
02681:2	1	R.C[+57.021]IPTVSS[+162.053]YR.C	510	Hex(1)	C[+57], S[+162]	622.798	2	1244.59	1244.58	0	4.2	Specific	452.15	412.95	12.09	5.67	209	>Fibrillin-2 N-term	1	dw031021_4.3029.3029.2	controllerType=0 controllerNumber=1 scan=3029	9.4461
02615:2	1	R.C[+57.021]IPTVSS[+162.053]YR.C	510	Hex(1)	C[+57], S[+162]	622.797	2	1244.59	1244.58	0	2.6	Specific	462.03	446.08	12.09	5.34	209	>Fibrillin-2 N-term	1	dw031021_4.2974.2974.2	controllerType=0 controllerNumber=1 scan=2974	9.3191
02492:2	1	R.C[+57.021]IPTVSS[+162.053]YR.C	510	Hex(1)	C[+57], S[+162]	622.796	2	1244.59	1244.58	0	2.3	Specific	465.32	427.25	9.39	6.84	209	>Fibrillin-2 N-term	1	dw031021_4.2867.2867.2	controllerType=0 controllerNumber=1 scan=2867	9.082
02551:2	1	R.C[+57.021]IPTVSS[+162.053]YR.C	510	Hex(1)	C[+57], S[+162]	622.797	2	1244.59	1244.58	0	3.5	Specific	477.93	454.6	12.07	7.16	209	>Fibrillin-2 N-term	1	dw031021_4.2919.2919.2	controllerType=0 controllerNumber=1 scan=2919	9.1979
03006:3	1	R.C[+57.021]IPT[+146.058]VS[+426.137]SYR.C	510	Fuc(1),Hex(1)Pent(2)	C[+57], S[+426], T[+146]	552.247	3	1654.73	1654.73	0	1.4	Specific	124.93	124.93	0	1.54	209	>Fibrillin-2 N-term	1	dw031021_4.3290.3290.3	controllerType=0 controllerNumber=1 scan=3290	10.0481
05225:2	1	R.C[+57.021][-17.027]IPTVS[+162.053]SYR.C	510	Hex(1)	C[-17][+57], S[+162]	614.284	2	1227.56	1227.56	0	4.3	Specific	350.6	350.6	0	3.67	209	>Fibrillin-2 N-term	1	dw031021_4.5131.5131.2	controllerType=0 controllerNumber=1 scan=5131	14.2375
05041:2	1	R.C[+57.021][-17.027]IPTVS[+162.053]SYR.C	510	Hex(1)	C[-17][+57], S[+162]	614.283	2	1227.56	1227.56	0	2.5	Specific	431.85	431.85	0	5.43	209	>Fibrillin-2 N-term	1	dw031021_4.4974.4974.2	controllerType=0 controllerNumber=1 scan=4974	13.869
05158:2	1	R.C[+57.021][-17.027]IPTVSS[+162.053]YR.C	510	Hex(1)	C[-17][+57], S[+162]	614.284	2	1227.56	1227.56	0	3.4	Specific	477.58	477.58	11.7	7.16	209	>Fibrillin-2 N-term	1	dw031021_4.5075.5075.2	controllerType=0 controllerNumber=1 scan=5075	14.1063
05095:2	1	R.C[+57.021][-17.027]IPTVSS[+162.053]YR.C	510	Hex(1)	C[-17][+57], S[+162]	614.284	2	1227.56	1227.56	0	3.8	Specific	538.36	538.36	11.28	7.65	209	>Fibrillin-2 N-term	1	dw031021_4.5020.5020.2	controllerType=0 controllerNumber=1 scan=5020	13.9783
03014:2	1	R.C[+57.021][-17.027]EC[+57.021]NMGYK.Q	519		C[-17][+57]*2	522.684	2	1044.36	1044.36	0	2.5	Specific	525.15	525.15	525.15	7.32	209	>Fibrillin-2 N-term	1	dw031021_4.3296.3296.2	controllerType=0 controllerNumber=1 scan=3296	10.063
03081:2	1	R.C[+57.021][-17.027]EC[+57.021]NMGYK.Q	519		C[-17][+57]*2	522.684	2	1044.36	1044.36	0	2.8	Specific	544.29	544.29	544.29	7.65	209	>Fibrillin-2 N-term	1	dw031021_4.3348.3348.2	controllerType=0 controllerNumber=1 scan=3348	10.1835
05193:2	1	K.QAC[+57.021]IDIDEC[+57.021]IQNGVLC[+57.021]K.N	571		C[+57]*3	1018.46	2	2035.91	2035.92	0	-5.3	Specific	556.74	536.93	536.93	6.16	209	>Fibrillin-2 N-term	1	dw031021_4.5104.5104.2	controllerType=0 controllerNumber=1 scan=5104	14.1732
05068:3	1	K.QAC[+57.021]IDIDEC[+57.021]IQNGVLC[+57.021]K.N	571		C[+57]*3	679.313	3	2035.92	2035.92	0	-0.1	Specific	657.2	635.86	635.86	10.7	209	>Fibrillin-2 N-term	1	dw031021_4.4998.4998.3	controllerType=0 controllerNumber=1 scan=4998	13.9268
04944:3	1	K.QAC[+57.021]IDIDEC[+57.021]IQNGVLC[+57.021]K.N	571		C[+57]*3	679.315	3	2035.93	2035.92	0	2.5	Specific	788.12	672.47	672.47	12.7	209	>Fibrillin-2 N-term	1	dw031021_4.4888.4888.3	controllerType=0 controllerNumber=1 scan=4888	13.6713
05008:3	1	K.QAC[+57.021]IDIDEC[+57.021]IQNGVLC[+57.021]K.N	571		C[+57]*3	679.315	3	2035.93	2035.92	0	2.9	Specific	820.67	739.6	739.6	14.03	209	>Fibrillin-2 N-term	1	dw031021_4.4945.4945.3	controllerType=0 controllerNumber=1 scan=4945	13.8023
05051:2	1	K.QAC[+57.021]IDIDEC[+57.021]IQNGVLC[+57.021]K.N	571		C[+57]*3	1018.47	2	2035.93	2035.92	0	1.1	Specific	825.31	781.98	781.98	13.7	209	>Fibrillin-2 N-term	1	dw031021_4.4983.4983.2	controllerType=0 controllerNumber=1 scan=4983	13.8899
04920:2	1	K.QAC[+57.021]IDIDEC[+57.021]IQNGVLC[+57.021]K.N	571		C[+57]*3	1018.47	2	2035.93	2035.92	0	2.3	Specific	987.94	836.05	836.05	16.7	209	>Fibrillin-2 N-term	1	dw031021_4.4868.4868.2	controllerType=0 controllerNumber=1 scan=4868	13.6247
04982:2	1	K.QAC[+57.021]IDIDEC[+57.021]IQNGVLC[+57.021]K.N	571		C[+57]*3	1018.47	2	2035.93	2035.92	0	2.9	Specific	1009.6	913.53	913.53	18.03	209	>Fibrillin-2 N-term	1	dw031021_4.4922.4922.2	controllerType=0 controllerNumber=1 scan=4922	13.7502
05356:2	1	K.QAC[+57.021]IDIDEC[+57.021]IQN[+0.984]GVLC[+57.021]K.N	571		C[+57]*3, N[+1]	1018.97	2	2036.92	2036.91	0	7.7	Specific	114.91	114.91	114.91	1.59	209	>Fibrillin-2 N-term	1	dw031021_4.5238.5238.2	controllerType=0 controllerNumber=1 scan=5238	14.4865
04877:3	1	K.QAC[+57.021]IDIDEC[+57.021]IQN[+0.984]GVLC[+57.021]K.N	571		C[+57]*3, N[+1]	679.643	3	2036.91	2036.91	0	2.8	Specific	613.21	613.21	613.21	10.03	209	>Fibrillin-2 N-term	1	dw031021_4.4833.4833.3	controllerType=0 controllerNumber=1 scan=4833	13.5473
04879:2	1	K.QAC[+57.021]IDIDEC[+57.021]IQN[+0.984]GVLC[+57.021]K.N	571		C[+57]*3, N[+1]	1018.96	2	2036.92	2036.91	0	4.4	Specific	692.5	692.5	692.5	11.03	209	>Fibrillin-2 N-term	1	dw031021_4.4834.4834.2	controllerType=0 controllerNumber=1 scan=4834	13.5495
04814:3	1	K.QAC[+57.021]IDIDEC[+57.021]IQN[+0.984]GVLC[+57.021]K.N	571		C[+57]*3, N[+1]	679.643	3	2036.91	2036.91	0	2.9	Specific	739.57	678.89	678.89	12.03	209	>Fibrillin-2 N-term	1	dw031021_4.4779.4779.3	controllerType=0 controllerNumber=1 scan=4779	13.4214
04752:3	1	K.QAC[+57.021]IDIDEC[+57.021]IQN[+0.984]GVLC[+57.021]K.N	571		C[+57]*3, N[+1]	679.644	3	2036.92	2036.91	0	3.6	Specific	757.1	717.34	717.34	13.03	209	>Fibrillin-2 N-term	1	dw031021_4.4725.4725.3	controllerType=0 controllerNumber=1 scan=4725	13.2974
04815:2	1	K.QAC[+57.021]IDIDEC[+57.021]IQN[+0.984]GVLC[+57.021]K.N	571		C[+57]*3, N[+1]	1018.96	2	2036.92	2036.91	0	3.7	Specific	869.22	830.25	830.25	15.03	209	>Fibrillin-2 N-term	1	dw031021_4.4780.4780.2	controllerType=0 controllerNumber=1 scan=4780	13.4236
04753:2	1	K.QAC[+57.021]IDIDEC[+57.021]IQN[+0.984]GVLC[+57.021]K.N	571		C[+57]*3, N[+1]	1018.96	2	2036.92	2036.91	0	4	Specific	884.26	829.75	829.75	15.03	209	>Fibrillin-2 N-term	1	dw031021_4.4726.4726.2	controllerType=0 controllerNumber=1 scan=4726	13.2996
05110:2	1	K.QAC[+57.021]IDIDEC[+57.021]IQN[+0.984]GVLC[+57.021]K.N	571		C[+57]*3, N[+1]	1018.96	2	2036.92	2036.91	0	5.6	Specific	889.77	853.28	853.28	15.03	209	>Fibrillin-2 N-term	1	dw031021_4.5033.5033.2	controllerType=0 controllerNumber=1 scan=5033	14.0085
04512:3	1	K.QAC[+57.021]IDIDEC[+57.021]IQNGVLC[+57.021]KN[+0.984]GR.C	571		C[+57]*3, N[+1]	788.698	3	2364.08	2364.07	0	1.8	Specific	726.03	726.03	168.37	11.15	209	>Fibrillin-2 N-term	1	dw031021_4.4522.4522.3	controllerType=0 controllerNumber=1 scan=4522	12.8299
05191:2	1	R.C[+57.021]VNT[+162.053]DGSFQC[+57.021]IC[+57.021]NAGFELTTDGK.N	591	Hex(1)	C[+57]*3, T[+162]	1378.58	2	2756.16	2756.15	0	5.1	Specific	220.12	220.12	0	4.7	209	>Fibrillin-2 N-term	1	dw031021_4.5102.5102.2	controllerType=0 controllerNumber=1 scan=5102	14.1688
05420:3	1	R.C[+57.021]VNT[+162.053]DGSFQC[+57.021]IC[+57.021]NAGFELTTDGK.N	591	Hex(1)	C[+57]*3, T[+162]	919.391	3	2756.16	2756.15	0	3.3	Specific	350.3	350.3	0	5.56	209	>Fibrillin-2 N-term	1	dw031021_4.5291.5291.3	controllerType=0 controllerNumber=1 scan=5291	14.6087
05129:2	1	R.C[+57.021]VNT[+162.053]DGSFQC[+57.021]IC[+57.021]NAGFELTTDGK.N	591	Hex(1)	C[+57]*3, T[+162]	1378.59	2	2756.16	2756.15	0	5.6	Specific	429.89	429.89	0	5.96	209	>Fibrillin-2 N-term	1	dw031021_4.5049.5049.2	controllerType=0 controllerNumber=1 scan=5049	14.0452
05318:3	1	R.C[+57.021]VNTDGS[+162.053]FQC[+57.021]IC[+57.021]NAGFELTTDGK.N	591	Hex(1)	C[+57]*3, S[+162]	919.39	3	2756.16	2756.15	0	3.1	Specific	466.69	466.69	0	7.56	209	>Fibrillin-2 N-term	1	dw031021_4.5210.5210.3	controllerType=0 controllerNumber=1 scan=5210	14.4227
05252:3	1	R.C[+57.021]VNTDGS[+162.053]FQC[+57.021]IC[+57.021]NAGFELTTDGK.N	591	Hex(1)	C[+57]*3, S[+162]	919.391	3	2756.16	2756.15	0	3.4	Specific	570.43	570.43	0	9.07	209	>Fibrillin-2 N-term	1	dw031021_4.5153.5153.3	controllerType=0 controllerNumber=1 scan=5153	14.2895
05123:3	1	R.C[+57.021]VNTDGS[+162.053]FQC[+57.021]IC[+57.021]NAGFELTTDGK.N	591	Hex(1)	C[+57]*3, S[+162]	919.392	3	2756.16	2756.15	0	4.5	Specific	774.4	774.4	2.4	13.07	209	>Fibrillin-2 N-term	1	dw031021_4.5044.5044.3	controllerType=0 controllerNumber=1 scan=5044	14.0343
05185:3	1	R.C[+57.021]VNTDGS[+162.053]FQC[+57.021]IC[+57.021]NAGFELTTDGK.N	591	Hex(1)	C[+57]*3, S[+162]	919.391	3	2756.16	2756.15	0	3.9	Specific	843.02	827.61	2.4	14.07	209	>Fibrillin-2 N-term	1	dw031021_4.5097.5097.3	controllerType=0 controllerNumber=1 scan=5097	14.1579
06610:2	1	R.C[+57.021][-17.027]VNTDGS[+162.053]FQC[+57.021]IC[+57.021]NAGFELTTDGK.N	591	Hex(1)	C[-17][+57]*3, S[+162]	1370.07	2	2739.14	2739.12	0	5.5	Specific	43.69	43.69	0	1.8	209	>Fibrillin-2 N-term	1	dw031021_4.6300.6300.2	controllerType=0 controllerNumber=1 scan=6300	16.968
05137:2	1	R.C[+57.021]VNT[+162.053]D[+15.995]GSFQC[+57.021]IC[+57.021]NAGFELTTDGK.N	591	Hex(1)	C[+57]*3, D[+16], T[+162]	1386.58	2	2772.15	2772.14	0	3.6	Specific	392.55	392.55	0	7.27	209	>Fibrillin-2 N-term	1	dw031021_4.5058.5058.2	controllerType=0 controllerNumber=1 scan=5058	14.0658
06658:3	1	R.C[+57.021][-17.027]VNTDGS[+162.053]FQC[+57.021]IC[+57.021]NAGFELTTDGK.N	591	Hex(1)	C[-17][+57]*3, S[+162]	913.713	3	2739.12	2739.12	0	0.4	Specific	511.37	511.37	2.4	7.44	209	>Fibrillin-2 N-term	1	dw031021_4.6340.6340.3	controllerType=0 controllerNumber=1 scan=6340	17.0636
05276:3	1	R.C[+57.021]VN[+15.995]TDGS[+162.053]FQC[+57.021]IC[+57.021]NAGFELTTDGK.N	591	Hex(1)	C[+57]*3, N[+16], S[+162]	924.723	3	2772.15	2772.14	0	4.1	Specific	554.84	554.84	0	8.04	209	>Fibrillin-2 N-term	1	dw031021_4.5175.5175.3	controllerType=0 controllerNumber=1 scan=5175	14.3403
05214:3	1	R.C[+57.021]VN[+15.995]TDGS[+162.053]FQC[+57.021]IC[+57.021]NAGFELTTDGK.N	591	Hex(1)	C[+57]*3, N[+16], S[+162]	924.723	3	2772.15	2772.14	0	3.8	Specific	609.24	609.24	3.6	10.07	209	>Fibrillin-2 N-term	1	dw031021_4.5121.5121.3	controllerType=0 controllerNumber=1 scan=5121	14.2139
06596:3	1	R.C[+57.021][-17.027]VNTDGS[+162.053]FQC[+57.021]IC[+57.021]NAGFELTTDGK.N	591	Hex(1)	C[-17][+57]*3, S[+162]	913.715	3	2739.13	2739.12	0	3.2	Specific	610.67	610.67	2.4	10.07	209	>Fibrillin-2 N-term	1	dw031021_4.6287.6287.3	controllerType=0 controllerNumber=1 scan=6287	16.9377
05147:3	1	R.C[+57.021]VN[+15.995]TDGS[+162.053]FQC[+57.021]IC[+57.021]NAGFELTTDGK.N	591	Hex(1)	C[+57]*3, N[+16], S[+162]	924.723	3	2772.16	2772.14	0	4.4	Specific	692.44	692.44	3.6	11.07	209	>Fibrillin-2 N-term	1	dw031021_4.5066.5066.3	controllerType=0 controllerNumber=1 scan=5066	14.0844
06622:2	1	R.C[+57.021][-17.027]VNTD[+15.995]GS[+162.053]FQC[+57.021]IC[+57.021]NAGFELTTDGK.N	591	Hex(1)	C[-17][+57]*3, D[+16], S[+162]	1378.07	2	2755.13	2755.12	0	5.9	Specific	149.44	149.44	0	2.85	209	>Fibrillin-2 N-term	1	dw031021_4.6311.6311.2	controllerType=0 controllerNumber=1 scan=6311	16.994
05128:2	1	R.C[+57.021][-17.027]VN[+15.995]T[+162.053]DGSFQC[+57.021]IC[+57.021]NAGFELTTDGK.N	591	Hex(1)	C[-17][+57]*3, N[+16], T[+162]	1378.08	2	2755.16	2755.12	0	16.5	Specific	278.21	278.21	0	2.9	209	>Fibrillin-2 N-term	1	dw031021_4.5049.5049.2	controllerType=0 controllerNumber=1 scan=5049	14.0452
06600:3	1	R.C[+57.021][-17.027]VN[+15.995]TDGS[+162.053]FQC[+57.021]IC[+57.021]NAGFELTTDGK.N	591	Hex(1)	C[-17][+57]*3, N[+16], S[+162]	919.048	3	2755.13	2755.12	0	4.8	Specific	402.22	402.22	2.4	7.43	209	>Fibrillin-2 N-term	1	dw031021_4.6289.6289.3	controllerType=0 controllerNumber=1 scan=6289	16.9421
04182:3	1	K.NC[+57.021]VDHDEC[+57.021]TTTNMC[+57.021]LNGMC[+57.021]INEDGS[+162.053]FK.C	614	Hex(1)	C[+57]*4, S[+162]	1128.77	3	3384.3	3384.29	0	4.3	Specific	720.82	720.82	41.75	11.56	209	>Fibrillin-2 N-term	1	dw031021_4.4274.4274.3	controllerType=0 controllerNumber=1 scan=4274	12.2521
02999:4	1	K.NC[+57.021]VDHDEC[+57.021]TTT[+203.079]N[+15.995]MC[+57.021]LNGMC[+57.021]INEDGSFK.C	614	HexNAc(1)	C[+57]*4, N[+16], T[+203]	861.085	4	3441.32	3441.31	0	2.7	Specific	137.45	137.45	2.4	2	209	>Fibrillin-2 N-term	1	dw031021_4.3285.3285.4	controllerType=0 controllerNumber=1 scan=3285	10.0373
03220:4	1	K.NC[+57.021]VDHDEC[+57.021]TTT[+203.079]NMC[+57.021]LN[+15.995]GMC[+57.021]INEDGSFK.C	614	HexNAc(1)	C[+57]*4, N[+16], T[+203]	861.084	4	3441.31	3441.31	0	1.4	Specific	220.8	220.8	2.4	2.62	209	>Fibrillin-2 N-term	1	dw031021_4.3461.3461.4	controllerType=0 controllerNumber=1 scan=3461	10.4425
03070:4	1	K.NC[+57.021]VDHDEC[+57.021]TTT[+203.079]N[+15.995]MC[+57.021]LNGMC[+57.021]INEDGSFK.C	614	HexNAc(1)	C[+57]*4, N[+16], T[+203]	861.086	4	3441.32	3441.31	0	3.7	Specific	306.6	306.6	2.4	3.48	209	>Fibrillin-2 N-term	1	dw031021_4.3338.3338.4	controllerType=0 controllerNumber=1 scan=3338	10.1596
03137:4	1	K.NC[+57.021]VDHDEC[+57.021]TTT[+203.079]N[+15.995]MC[+57.021]LNGMC[+57.021]INEDGSFK.C	614	HexNAc(1)	C[+57]*4, N[+16], T[+203]	861.085	4	3441.32	3441.31	0	2.1	Specific	423.47	423.47	2.4	6.58	209	>Fibrillin-2 N-term	1	dw031021_4.3392.3392.4	controllerType=0 controllerNumber=1 scan=3392	10.2828
04394:3	1	K.NC[+57.021]VDHDEC[+57.021]TTT[+162.053]NMC[+57.021]LN[+0.984]GMC[+57.021]INEDGSFK.C	614	Hex(1)	C[+57]*4, N[+1], T[+162]	1129.1	3	3385.29	3385.27	0	5.7	Specific	516.57	516.57	1.2	5.79	209	>Fibrillin-2 N-term	1	dw031021_4.4439.4439.3	controllerType=0 controllerNumber=1 scan=4439	12.637
04321:3	1	K.NC[+57.021]VDHDEC[+57.021]TTTNMC[+57.021]LN[+0.984]GMC[+57.021]INEDGS[+162.053]FK.C	614	Hex(1)	C[+57]*4, N[+1], S[+162]	1129.1	3	3385.29	3385.27	0	5.3	Specific	518.51	518.51	11.96	7.25	209	>Fibrillin-2 N-term	1	dw031021_4.4384.4384.3	controllerType=0 controllerNumber=1 scan=4384	12.508
03221:4	1	K.NC[+57.021]VDHDEC[+57.021]TTT[+203.079]NM[+15.995]C[+57.021]LN[+0.984]GMC[+57.021]INEDGSFK.C	614	HexNAc(1)	C[+57]*4, M[+16], N[+1], T[+203]	861.333	4	3442.31	3442.29	0	4.4	Specific	197	197	2.4	2.49	209	>Fibrillin-2 N-term	1	dw031021_4.3461.3461.4	controllerType=0 controllerNumber=1 scan=3461	10.4425
03381:3	1	K.C[+57.021]IC[+57.021]KPGFVLAPNGR.Y	641		C[+57]*2	530.276	3	1588.81	1588.81	0	3.8	Specific	480.55	480.55	480.55	8.05	209	>Fibrillin-2 N-term	1	dw031021_4.3592.3592.3	controllerType=0 controllerNumber=1 scan=3592	10.7386
03153:2	1	K.C[+57.021]IC[+57.021]KPGFVLAPNGR.Y	641		C[+57]*2	794.911	2	1588.82	1588.81	0	4	Specific	613.17	613.17	613.17	9.34	209	>Fibrillin-2 N-term	1	dw031021_4.3405.3405.2	controllerType=0 controllerNumber=1 scan=3405	10.3127
03310:3	1	K.C[+57.021]IC[+57.021]KPGFVLAPNGR.Y	641		C[+57]*2	530.276	3	1588.81	1588.81	0	3	Specific	683.48	683.48	683.48	11.36	209	>Fibrillin-2 N-term	1	dw031021_4.3538.3538.3	controllerType=0 controllerNumber=1 scan=3538	10.615
03176:3	1	K.C[+57.021]IC[+57.021]KPGFVLAPNGR.Y	641		C[+57]*2	530.277	3	1588.82	1588.81	0	4.9	Specific	725.49	725.49	725.49	12.36	209	>Fibrillin-2 N-term	1	dw031021_4.3425.3425.3	controllerType=0 controllerNumber=1 scan=3425	10.3599
03243:3	1	K.C[+57.021]IC[+57.021]KPGFVLAPNGR.Y	641		C[+57]*2	530.276	3	1588.81	1588.81	0	2.9	Specific	728.06	728.06	728.06	12.36	209	>Fibrillin-2 N-term	1	dw031021_4.3480.3480.3	controllerType=0 controllerNumber=1 scan=3480	10.4866
03416:2	1	K.C[+57.021]IC[+57.021]KPGFVLAPN[+0.984]GR.Y	641		C[+57]*2, N[+1]	795.403	2	1589.8	1589.79	0	3.3	Specific	407.57	407.57	407.57	5.2	209	>Fibrillin-2 N-term	1	dw031021_4.3620.3620.2	controllerType=0 controllerNumber=1 scan=3620	10.801
05025:2	1	K.C[+57.021][-17.027]IC[+57.021]KPGFVLAPNGR.Y	641		C[-17][+57]*2	786.399	2	1571.79	1571.78	0	5.5	Specific	487.63	487.63	487.63	5.76	209	>Fibrillin-2 N-term	1	dw031021_4.4960.4960.2	controllerType=0 controllerNumber=1 scan=4960	13.8368
03494:2	1	K.C[+57.021]IC[+57.021]KPGFVLAPN[+0.984]GR.Y	641		C[+57]*2, N[+1]	795.402	2	1589.8	1589.79	0	2.6	Specific	566.15	566.15	566.15	6.74	209	>Fibrillin-2 N-term	1	dw031021_4.3684.3684.2	controllerType=0 controllerNumber=1 scan=3684	10.9437
04956:2	1	K.C[+57.021][-17.027]IC[+57.021]KPGFVLAPNGR.Y	641		C[-17][+57]*2	786.397	2	1571.79	1571.78	0	3.1	Specific	622.59	622.59	622.59	9.34	209	>Fibrillin-2 N-term	1	dw031021_4.4900.4900.2	controllerType=0 controllerNumber=1 scan=4900	13.6986
03548:2	1	K.C[+57.021]IC[+57.021]KPGFVLAPN[+0.984]GR.Y	641		C[+57]*2, N[+1]	795.404	2	1589.8	1589.79	0	4.4	Specific	650.48	650.48	650.48	10.34	209	>Fibrillin-2 N-term	1	dw031021_4.3733.3733.2	controllerType=0 controllerNumber=1 scan=3733	11.0532
03574:3	1	K.C[+57.021]IC[+57.021]KPGFVLAPN[+0.984]GR.Y	641		C[+57]*2, N[+1]	530.604	3	1589.8	1589.79	0	2.3	Specific	678.36	678.36	678.36	11.04	209	>Fibrillin-2 N-term	1	dw031021_4.3756.3756.3	controllerType=0 controllerNumber=1 scan=3756	11.1009
04896:2	1	K.C[+57.021][-17.027]IC[+57.021]KPGFVLAPNGR.Y	641		C[-17][+57]*2	786.397	2	1571.79	1571.78	0	2.6	Specific	679.73	679.73	679.73	10.02	209	>Fibrillin-2 N-term	1	dw031021_4.4847.4847.2	controllerType=0 controllerNumber=1 scan=4847	13.5767
03451:3	1	K.C[+57.021]IC[+57.021]KPGFVLAPN[+0.984]GR.Y	641		C[+57]*2, N[+1]	530.604	3	1589.8	1589.79	0	3.4	Specific	679.8	679.8	679.8	11.36	209	>Fibrillin-2 N-term	1	dw031021_4.3648.3648.3	controllerType=0 controllerNumber=1 scan=3648	10.8643
03382:3	1	K.C[+57.021]IC[+57.021]KPGFVLAPN[+0.984]GR.Y	641		C[+57]*2, N[+1]	530.604	3	1589.8	1589.79	0	3.1	Specific	721.21	721.21	721.21	12.36	209	>Fibrillin-2 N-term	1	dw031021_4.3592.3592.3	controllerType=0 controllerNumber=1 scan=3592	10.7386
03510:3	1	K.C[+57.021]IC[+57.021]KPGFVLAPN[+0.984]GR.Y	641		C[+57]*2, N[+1]	530.605	3	1589.8	1589.79	0	4.2	Specific	749.29	749.29	749.29	12.36	209	>Fibrillin-2 N-term	1	dw031021_4.3700.3700.3	controllerType=0 controllerNumber=1 scan=3700	10.9801
05402:2	1	K.C[+57.021][-17.027]IC[+57.021]KPGFVLAPN[+0.984]GR.Y	641		C[-17][+57]*2, N[+1]	786.888	2	1572.77	1572.77	0	1.6	Specific	393.88	393.88	393.88	4.29	209	>Fibrillin-2 N-term	1	dw031021_4.5277.5277.2	controllerType=0 controllerNumber=1 scan=5277	14.5784
05209:2	1	K.C[+57.021][-17.027]IC[+57.021]KPGFVLAPN[+0.984]GR.Y	641		C[-17][+57]*2, N[+1]	786.889	2	1572.77	1572.77	0	3.4	Specific	461.79	460.07	460.07	4.99	209	>Fibrillin-2 N-term	1	dw031021_4.5115.5115.2	controllerType=0 controllerNumber=1 scan=5115	14.199
05265:2	1	K.C[+57.021][-17.027]IC[+57.021]KPGFVLAPN[+0.984]GR.Y	641		C[-17][+57]*2, N[+1]	786.889	2	1572.77	1572.77	0	2.5	Specific	560.21	519.82	519.82	6.18	209	>Fibrillin-2 N-term	1	dw031021_4.5166.5166.2	controllerType=0 controllerNumber=1 scan=5166	14.3188
05139:2	1	K.C[+57.021][-17.027]IC[+57.021]KPGFVLAPN[+0.984]GR.Y	641		C[-17][+57]*2, N[+1]	786.888	2	1572.77	1572.77	0	1.8	Specific	564.31	543.74	543.74	6.52	209	>Fibrillin-2 N-term	1	dw031021_4.5059.5059.2	controllerType=0 controllerNumber=1 scan=5059	14.068
05327:2	1	K.C[+57.021][-17.027]IC[+57.021]KPGFVLAPN[+0.984]GR.Y	641		C[-17][+57]*2, N[+1]	786.889	2	1572.77	1572.77	0	3.6	Specific	751.51	743.28	743.28	12.34	209	>Fibrillin-2 N-term	1	dw031021_4.5218.5218.2	controllerType=0 controllerNumber=1 scan=5218	14.4422
03952:2	1	K.PGFVLAPN[+0.984]GR.Y	645		N[+1]	514.782	2	1028.56	1028.55	0	3.5	Specific	571.35	571.35	571.35	8.68	209	>Fibrillin-2 N-term	1	dw031021_4.4080.4080.2	controllerType=0 controllerNumber=1 scan=4080	11.8152
04104:3	1	R.YC[+57.021]TDVDEC[+57.021]QTPGIC[+57.021]MNGHC[+57.021]INSEGS[+162.053]FR.C	655	Hex(1)	C[+57]*4, S[+162]	1123.78	3	3369.33	3369.32	0	3.5	Specific	329.08	329.08	9.53	4.7	209	>Fibrillin-2 N-term	1	dw031021_4.4207.4207.3	controllerType=0 controllerNumber=1 scan=4207	12.1014
04054:4	1	R.YC[+57.021]TDVDEC[+57.021]QTPGIC[+57.021]MNGHC[+57.021]INSEGS[+162.053]FR.C	655	Hex(1)	C[+57]*4, S[+162]	843.089	4	3369.33	3369.32	0	3.7	Specific	709.87	709.87	19.64	11.56	209	>Fibrillin-2 N-term	1	dw031021_4.4165.4165.4	controllerType=0 controllerNumber=1 scan=4165	12.0045
03986:4	1	R.YC[+57.021]TDVDEC[+57.021]QTPGIC[+57.021]MNGHC[+57.021]INSEGS[+162.053]FR.C	655	Hex(1)	C[+57]*4, S[+162]	843.089	4	3369.33	3369.32	0	3.7	Specific	796.62	796.62	18.99	12.56	209	>Fibrillin-2 N-term	1	dw031021_4.4112.4112.4	controllerType=0 controllerNumber=1 scan=4112	11.8863
03972:3	1	R.YC[+57.021]TDVDEC[+57.021]QTPGIC[+57.021]MNGHC[+57.021]INSEGS[+162.053]FR.C	655	Hex(1)	C[+57]*4, S[+162]	1123.78	3	3369.33	3369.32	0	3.8	Specific	878.04	878.04	22.16	14.56	209	>Fibrillin-2 N-term	1	dw031021_4.4099.4099.3	controllerType=0 controllerNumber=1 scan=4099	11.8585
04035:3	1	R.YC[+57.021]TDVDEC[+57.021]QTPGIC[+57.021]MNGHC[+57.021]INSEGS[+162.053]FR.C	655	Hex(1)	C[+57]*4, S[+162]	1123.78	3	3369.34	3369.32	0	4.3	Specific	1020.8	1020.8	31.56	17.56	209	>Fibrillin-2 N-term	1	dw031021_4.4151.4151.3	controllerType=0 controllerNumber=1 scan=4151	11.9746
02860:4	1	R.YC[+57.021]TDVDEC[+57.021]QT[+203.079]PGIC[+57.021]M[+15.995]NGHC[+57.021]INSEGSFR.C	655	HexNAc(1)	C[+57]*4, M[+16], T[+203]	857.345	4	3426.36	3426.34	0	3.9	Specific	149.7	149.7	9.6	1.75	209	>Fibrillin-2 N-term	1	dw031021_4.3175.3175.4	controllerType=0 controllerNumber=1 scan=3175	9.7845
02925:4	1	R.YC[+57.021]TDVDEC[+57.021]QT[+203.079]PGIC[+57.021]M[+15.995]NGHC[+57.021]INSEGSFR.C	655	HexNAc(1)	C[+57]*4, M[+16], T[+203]	857.343	4	3426.35	3426.34	0	2.5	Specific	184.39	184.39	9.6	1.77	209	>Fibrillin-2 N-term	1	dw031021_4.3227.3227.4	controllerType=0 controllerNumber=1 scan=3227	9.9047
04390:3	1	R.YC[+57.021]TDVDEC[+57.021]QTPGIC[+57.021]MN[+0.984]GHC[+57.021]INSEGS[+162.053]FR.C	655	Hex(1)	C[+57]*4, N[+1], S[+162]	1124.11	3	3370.32	3370.31	0	5.3	Specific	470.72	470.72	9.94	7.04	209	>Fibrillin-2 N-term	1	dw031021_4.4437.4437.3	controllerType=0 controllerNumber=1 scan=4437	12.6326
04251:4	1	R.YC[+57.021]TDVDEC[+57.021]QTPGIC[+57.021]MN[+0.984]GHC[+57.021]INSEGS[+162.053]FR.C	655	Hex(1)	C[+57]*4, N[+1], S[+162]	843.335	4	3370.32	3370.31	0	3.9	Specific	635.11	635.11	19.79	9.56	209	>Fibrillin-2 N-term	1	dw031021_4.4332.4332.4	controllerType=0 controllerNumber=1 scan=4332	12.3857
04322:4	1	R.YC[+57.021]TDVDEC[+57.021]QTPGIC[+57.021]MN[+0.984]GHC[+57.021]INSEGS[+162.053]FR.C	655	Hex(1)	C[+57]*4, N[+1], S[+162]	843.336	4	3370.32	3370.31	0	4.2	Specific	710.64	710.64	19.33	11.56	209	>Fibrillin-2 N-term	1	dw031021_4.4385.4385.4	controllerType=0 controllerNumber=1 scan=4385	12.5102
04318:3	1	R.YC[+57.021]TDVDEC[+57.021]QTPGIC[+57.021]MN[+0.984]GHC[+57.021]INSEGS[+162.053]FR.C	655	Hex(1)	C[+57]*4, N[+1], S[+162]	1124.11	3	3370.32	3370.31	0	4.7	Specific	924.95	924.95	29.92	15.56	209	>Fibrillin-2 N-term	1	dw031021_4.4382.4382.3	controllerType=0 controllerNumber=1 scan=4382	12.5036
04247:3	1	R.YC[+57.021]TDVDEC[+57.021]QTPGIC[+57.021]MN[+0.984]GHC[+57.021]INSEGS[+162.053]FR.C	655	Hex(1)	C[+57]*4, N[+1], S[+162]	1124.11	3	3370.32	3370.31	0	5.3	Specific	951.09	951.09	30.13	16.56	209	>Fibrillin-2 N-term	1	dw031021_4.4329.4329.3	controllerType=0 controllerNumber=1 scan=4329	12.3792
03279:4	1	R.YC[+57.021]TDVDEC[+57.021]QT[+203.079]PGIC[+57.021]M[+15.995]N[+0.984]GHC[+57.021]INSEGSFR.C	655	HexNAc(1)	C[+57]*4, M[+16], N[+1], T[+203]	857.591	4	3427.34	3427.33	0	4.2	Specific	71.43	71.43	9.6	1.53	209	>Fibrillin-2 N-term	1	dw031021_4.3514.3514.4	controllerType=0 controllerNumber=1 scan=3514	10.5619
03219:4	1	R.YC[+57.021]TDVDEC[+57.021]QT[+203.079]PGIC[+57.021]M[+15.995]N[+0.984]GHC[+57.021]INSEGSFR.C	655	HexNAc(1)	C[+57]*4, M[+16], N[+1], T[+203]	857.591	4	3427.34	3427.33	0	3.9	Specific	157.51	157.51	9.6	1.85	209	>Fibrillin-2 N-term	1	dw031021_4.3460.3460.4	controllerType=0 controllerNumber=1 scan=3460	10.4404
03672:3	1	R.C[+57.021]DC[+57.021]PPGLAVGMDGR.V	682		C[+57]*2	502.218	3	1504.64	1504.63	0	2.8	Specific	536.71	536.71	536.71	8.33	209	>Fibrillin-2 N-term	1	dw031021_4.3837.3837.3	controllerType=0 controllerNumber=1 scan=3837	11.276
03820:2	1	R.C[+57.021]DC[+57.021]PPGLAVGMDGR.V	682		C[+57]*2	752.823	2	1504.64	1504.63	0	2.7	Specific	664.02	664.02	664.02	11.36	209	>Fibrillin-2 N-term	1	dw031021_4.3966.3966.2	controllerType=0 controllerNumber=1 scan=3966	11.5641
03758:2	1	R.C[+57.021]DC[+57.021]PPGLAVGMDGR.V	682		C[+57]*2	752.823	2	1504.64	1504.63	0	3	Specific	697.45	697.45	697.45	11.36	209	>Fibrillin-2 N-term	1	dw031021_4.3910.3910.2	controllerType=0 controllerNumber=1 scan=3910	11.4398
03694:2	1	R.C[+57.021]DC[+57.021]PPGLAVGMDGR.V	682		C[+57]*2	752.823	2	1504.64	1504.63	0	3.4	Specific	702.09	702.09	702.09	12.36	209	>Fibrillin-2 N-term	1	dw031021_4.3854.3854.2	controllerType=0 controllerNumber=1 scan=3854	11.3168
03631:2	1	R.C[+57.021]DC[+57.021]PPGLAVGMDGR.V	682		C[+57]*2	752.823	2	1504.64	1504.63	0	3.6	Specific	726.89	726.89	726.89	12.36	209	>Fibrillin-2 N-term	1	dw031021_4.3804.3804.2	controllerType=0 controllerNumber=1 scan=3804	11.2036
05263:2	1	R.C[+57.021][-17.027]DC[+57.021]PPGLAVGMDGR.V	682		C[-17][+57]*2	744.311	2	1487.61	1487.61	0	4.1	Specific	362.6	362.6	362.6	4.92	209	>Fibrillin-2 N-term	1	dw031021_4.5165.5165.3	controllerType=0 controllerNumber=1 scan=5165	14.3166
02901:2	1	R.C[+57.021]DC[+57.021]PPGLAVGMD[+15.995]GR.V	682		C[+57]*2, D[+16]	760.82	2	1520.63	1520.63	0	2.3	Specific	414.61	414.61	4	7.39	209	>Fibrillin-2 N-term	1	dw031021_4.3207.3207.2	controllerType=0 controllerNumber=1 scan=3207	9.8581
03401:2	1	R.C[+57.021]DC[+57.021]PPGLAVGMD[+15.995]GR.V	682		C[+57]*2, D[+16]	760.82	2	1520.63	1520.63	0	2.7	Specific	445.81	445.81	4	7.85	209	>Fibrillin-2 N-term	1	dw031021_4.3608.3608.2	controllerType=0 controllerNumber=1 scan=3608	10.7745
03740:2	1	R.C[+57.021]DC[+57.021]PPGLAVGMD[+15.995]GR.V	682		C[+57]*2, D[+16]	760.82	2	1520.63	1520.63	0	2.5	Specific	503.16	503.16	4	7.73	209	>Fibrillin-2 N-term	1	dw031021_4.3893.3893.2	controllerType=0 controllerNumber=1 scan=3893	11.4001
03671:2	1	R.C[+57.021]DC[+57.021]PPGLAVGM[+15.995]DGR.V	682		C[+57]*2, M[+16]	760.82	2	1520.63	1520.63	0	2.5	Specific	565.88	565.88	14.36	9.04	209	>Fibrillin-2 N-term	1	dw031021_4.3836.3836.2	controllerType=0 controllerNumber=1 scan=3836	11.2739
05162:2	1	R.C[+57.021][-17.027]DC[+57.021]PPGLAVGMDGR.V	682		C[-17][+57]*2	744.311	2	1487.61	1487.61	0	4.2	Specific	613.43	613.43	613.43	10.36	209	>Fibrillin-2 N-term	1	dw031021_4.5078.5078.2	controllerType=0 controllerNumber=1 scan=5078	14.1128
03468:2	1	R.C[+57.021]DC[+57.021]PPGLAVGM[+15.995]DGR.V	682		C[+57]*2, M[+16]	760.82	2	1520.63	1520.63	0	3	Specific	633.16	633.16	14.1	10.36	209	>Fibrillin-2 N-term	1	dw031021_4.3664.3664.2	controllerType=0 controllerNumber=1 scan=3664	10.899
03536:2	1	R.C[+57.021]DC[+57.021]PPGLAVGM[+15.995]DGR.V	682		C[+57]*2, M[+16]	760.82	2	1520.63	1520.63	0	2.3	Specific	638.53	638.53	13.81	10.04	209	>Fibrillin-2 N-term	1	dw031021_4.3722.3722.2	controllerType=0 controllerNumber=1 scan=3722	11.0285
03603:2	1	R.C[+57.021]DC[+57.021]PPGLAVGM[+15.995]DGR.V	682		C[+57]*2, M[+16]	760.82	2	1520.63	1520.63	0	2.8	Specific	641.37	641.37	12.35	10.36	209	>Fibrillin-2 N-term	1	dw031021_4.3782.3782.2	controllerType=0 controllerNumber=1 scan=3782	11.1563
05223:2	1	R.C[+57.021][-17.027]DC[+57.021]PPGLAVGMDGR.V	682		C[-17][+57]*2	744.31	2	1487.61	1487.61	0	3.9	Specific	643.87	643.87	643.87	10.36	209	>Fibrillin-2 N-term	1	dw031021_4.5130.5130.2	controllerType=0 controllerNumber=1 scan=5130	14.2353
05090:2	1	R.C[+57.021][-17.027]DC[+57.021]PPGLAVGMD[+15.995]GR.V	682		C[-17][+57]*2, D[+16]	752.308	2	1503.61	1503.6	0	4.3	Specific	280.83	280.83	4	3.5	209	>Fibrillin-2 N-term	1	dw031021_4.5015.5015.2	controllerType=0 controllerNumber=1 scan=5015	13.9655
04716:3	1	R.S[+324.106]T[+324.106]C[+57.021]YGGIK.K	704	Hex(2),Hex(2)	C[+57], S[+324], T[+324]	511.882	3	1533.63	1533.62	0	5.2	Specific	5.08	5.08	5.08	1.52	209	>Fibrillin-2 N-term	1	dw031021_4.4696.4696.4	controllerType=0 controllerNumber=1 scan=4696	13.2283
04656:3	1	R.S[+324.106]T[+324.106]C[+57.021]YGGIK.K	704	Hex(2),Hex(2)	C[+57], S[+324], T[+324]	511.882	3	1533.63	1533.62	0	4.1	Specific	29.82	29.82	29.82	1.52	209	>Fibrillin-2 N-term	1	dw031021_4.4642.4642.4	controllerType=0 controllerNumber=1 scan=4642	13.105
02152:3	1	K.KGVC[+57.021]VRPFPGAVTK.S	712		C[+57]	505.955	3	1515.85	1515.85	0	2.6	Specific	183.57	175.49	175.49	1.59	209	>Fibrillin-2 N-term	1	dw031021_4.2593.2593.3	controllerType=0 controllerNumber=1 scan=2593	8.4634
02129:3	1	K.KGVC[+57.021]VRPFPGAVTK.S	712		C[+57]	505.954	3	1515.85	1515.85	0	1.6	Specific	392.49	331.43	331.43	3.03	209	>Fibrillin-2 N-term	1	dw031021_4.2574.2574.3	controllerType=0 controllerNumber=1 scan=2574	8.4191
01945:3	1	K.KGVC[+57.021]VRPFPGAVTK.S	712		C[+57]	505.955	3	1515.85	1515.85	0	2.7	Specific	440.01	395.33	395.33	5.55	209	>Fibrillin-2 N-term	1	dw031021_4.2420.2420.3	controllerType=0 controllerNumber=1 scan=2420	8.065
01999:3	1	K.KGVC[+57.021]VRPFPGAVTK.S	712		C[+57]	505.955	3	1515.85	1515.85	0	3.2	Specific	578.78	508.52	508.52	8.34	209	>Fibrillin-2 N-term	1	dw031021_4.2468.2468.3	controllerType=0 controllerNumber=1 scan=2468	8.1779
02890:3	1	K.GVC[+57.021]VRPFPGAVTK.S	713		C[+57]	463.257	3	1387.76	1387.75	0	2.8	Specific	453.75	432.87	432.87	7.85	209	>Fibrillin-2 N-term	1	dw031021_4.3197.3197.3	controllerType=0 controllerNumber=1 scan=3197	9.8347
02817:3	1	K.GVC[+57.021]VRPFPGAVTK.S	713		C[+57]	463.257	3	1387.76	1387.75	0	2.6	Specific	500.96	426.92	426.92	7.73	209	>Fibrillin-2 N-term	1	dw031021_4.3139.3139.3	controllerType=0 controllerNumber=1 scan=3139	9.704
02684:3	1	K.GVC[+57.021]VRPFPGAVTK.S	713		C[+57]	463.257	3	1387.76	1387.75	0	3.2	Specific	507.14	336.94	336.94	6.7	209	>Fibrillin-2 N-term	1	dw031021_4.3031.3031.3	controllerType=0 controllerNumber=1 scan=3031	9.4504
02747:3	1	K.GVC[+57.021]VRPFPGAVTK.S	713		C[+57]	463.257	3	1387.76	1387.75	0	3.2	Specific	533.75	403.37	403.37	8.33	209	>Fibrillin-2 N-term	1	dw031021_4.3084.3084.3	controllerType=0 controllerNumber=1 scan=3084	9.5752
03592:2	1	K.SEC[+57.021]C[+57.021]C[+57.021]ANPDYGFGEPC[+57.021]QPC[+57.021]PAK.N	726		C[+57]*5	1302.49	2	2603.98	2603.97	0	2.1	Specific	459.33	459.33	459.33	7.23	209	>Fibrillin-2 N-term	1	dw031021_4.3771.3771.2	controllerType=0 controllerNumber=1 scan=3771	11.1329
03713:3	1	K.SEC[+57.021]C[+57.021]C[+57.021]ANPDYGFGEPC[+57.021]QPC[+57.021]PAK.N	726		C[+57]*5	868.666	3	2603.98	2603.97	0	4.1	Specific	590.96	590.96	590.96	9.07	209	>Fibrillin-2 N-term	1	dw031021_4.3872.3872.3	controllerType=0 controllerNumber=1 scan=3872	11.3529
03641:3	1	K.SEC[+57.021]C[+57.021]C[+57.021]ANPDYGFGEPC[+57.021]QPC[+57.021]PAK.N	726		C[+57]*5	868.665	3	2603.98	2603.97	0	3.3	Specific	777.66	744.46	744.46	13.07	209	>Fibrillin-2 N-term	1	dw031021_4.3812.3812.3	controllerType=0 controllerNumber=1 scan=3812	11.2221
03575:3	1	K.SEC[+57.021]C[+57.021]C[+57.021]ANPDYGFGEPC[+57.021]QPC[+57.021]PAK.N	726		C[+57]*5	868.664	3	2603.98	2603.97	0	2.7	Specific	799.02	799.02	799.02	13.07	209	>Fibrillin-2 N-term	1	dw031021_4.3757.3757.3	controllerType=0 controllerNumber=1 scan=3757	11.103
04725:2	1	K.NSAEFHGLC[+57.021]SSGVGITVDGR.D	748		C[+57]	1031.99	2	2062.96	2062.96	0	1.8	Specific	6.86	6.86	6.86	1.51	209	>Fibrillin-2 N-term	1	dw031021_4.4704.4704.2	controllerType=0 controllerNumber=1 scan=4704	13.2476
06602:3	1	K.NSAEFHGLC[+57.021]SSGVGITVDGR.D	748		C[+57]	688.327	3	2062.97	2062.96	0	2	Specific	151.51	151.51	151.51	2.52	209	>Fibrillin-2 N-term	1	dw031021_4.6291.6291.3	controllerType=0 controllerNumber=1 scan=6291	16.9464
06490:3	1	K.NSAEFHGLC[+57.021]SSGVGITVDGR.D	748		C[+57]	688.327	3	2062.97	2062.96	0	3.4	Specific	214.66	214.66	214.66	4.7	209	>Fibrillin-2 N-term	1	dw031021_4.6193.6193.3	controllerType=0 controllerNumber=1 scan=6193	16.7157
06395:3	1	K.NSAEFHGLC[+57.021]SSGVGITVDGR.D	748		C[+57]	688.328	3	2062.97	2062.96	0	4.8	Specific	310.91	310.91	310.91	5.26	209	>Fibrillin-2 N-term	1	dw031021_4.6110.6110.3	controllerType=0 controllerNumber=1 scan=6110	16.5218
06101:3	1	K.NSAEFHGLC[+57.021]SSGVGITVDGR.D	748		C[+57]	688.328	3	2062.97	2062.96	0	4	Specific	325.84	325.84	325.84	5.22	209	>Fibrillin-2 N-term	1	dw031021_4.5865.5865.3	controllerType=0 controllerNumber=1 scan=5865	15.9462
05954:3	1	K.NSAEFHGLC[+57.021]SSGVGITVDGR.D	748		C[+57]	688.328	3	2062.97	2062.96	0	4.7	Specific	461.88	461.88	461.88	7.56	209	>Fibrillin-2 N-term	1	dw031021_4.5738.5738.3	controllerType=0 controllerNumber=1 scan=5738	15.6509
04778:3	1	K.NSAEFHGLC[+57.021]SSGVGITVDGR.D	748		C[+57]	688.326	3	2062.96	2062.96	0	1.7	Specific	503.71	503.71	503.71	6.17	209	>Fibrillin-2 N-term	1	dw031021_4.4747.4747.3	controllerType=0 controllerNumber=1 scan=4747	13.348
05826:3	1	K.NSAEFHGLC[+57.021]SSGVGITVDGR.D	748		C[+57]	688.328	3	2062.97	2062.96	0	4.5	Specific	573.91	573.91	573.91	9.07	209	>Fibrillin-2 N-term	1	dw031021_4.5630.5630.3	controllerType=0 controllerNumber=1 scan=5630	15.3995
05547:3	1	K.NSAEFHGLC[+57.021]SSGVGITVDGR.D	748		C[+57]	688.327	3	2062.97	2062.96	0	3.2	Specific	635.73	635.73	635.73	10.07	209	>Fibrillin-2 N-term	1	dw031021_4.5392.5392.3	controllerType=0 controllerNumber=1 scan=5392	14.8435
05756:3	1	K.NSAEFHGLC[+57.021]SSGVGITVDGR.D	748		C[+57]	688.328	3	2062.97	2062.96	0	4.5	Specific	638.46	638.46	638.46	10.07	209	>Fibrillin-2 N-term	1	dw031021_4.5570.5570.3	controllerType=0 controllerNumber=1 scan=5570	15.2607
05698:3	1	K.NSAEFHGLC[+57.021]SSGVGITVDGR.D	748		C[+57]	688.328	3	2062.97	2062.96	0	4.2	Specific	647.35	647.35	647.35	10.07	209	>Fibrillin-2 N-term	1	dw031021_4.5518.5518.3	controllerType=0 controllerNumber=1 scan=5518	15.1385
05608:3	1	K.NSAEFHGLC[+57.021]SSGVGITVDGR.D	748		C[+57]	688.327	3	2062.97	2062.96	0	3.4	Specific	649.07	649.07	649.07	10.07	209	>Fibrillin-2 N-term	1	dw031021_4.5443.5443.3	controllerType=0 controllerNumber=1 scan=5443	14.9624
04714:3	1	K.NSAEFHGLC[+57.021]SSGVGITVDGR.D	748		C[+57]	688.327	3	2062.97	2062.96	0	3.2	Specific	653.67	653.67	653.67	11.07	209	>Fibrillin-2 N-term	1	dw031021_4.4694.4694.3	controllerType=0 controllerNumber=1 scan=4694	13.224
05267:3	1	K.NSAEFHGLC[+57.021]SSGVGITVDGR.D	748		C[+57]	688.327	3	2062.97	2062.96	0	2.7	Specific	663.81	663.81	663.81	10.75	209	>Fibrillin-2 N-term	1	dw031021_4.5167.5167.3	controllerType=0 controllerNumber=1 scan=5167	14.321
05468:3	1	K.NSAEFHGLC[+57.021]SSGVGITVDGR.D	748		C[+57]	688.327	3	2062.97	2062.96	0	2.9	Specific	677.13	677.13	677.13	11.07	209	>Fibrillin-2 N-term	1	dw031021_4.5330.5330.3	controllerType=0 controllerNumber=1 scan=5330	14.7014
04576:3	1	K.NSAEFHGLC[+57.021]SSGVGITVDGR.D	748		C[+57]	688.33	3	2062.97	2062.96	0	6.4	Specific	690.04	690.04	690.04	9.61	209	>Fibrillin-2 N-term	1	dw031021_4.4572.4572.3	controllerType=0 controllerNumber=1 scan=4572	12.9468
05187:3	1	K.NSAEFHGLC[+57.021]SSGVGITVDGR.D	748		C[+57]	688.327	3	2062.97	2062.96	0	2.6	Specific	706.25	706.25	706.25	11.75	209	>Fibrillin-2 N-term	1	dw031021_4.5098.5098.3	controllerType=0 controllerNumber=1 scan=5098	14.1601
05124:3	1	K.NSAEFHGLC[+57.021]SSGVGITVDGR.D	748		C[+57]	688.327	3	2062.97	2062.96	0	3.3	Specific	709.57	709.57	709.57	12.07	209	>Fibrillin-2 N-term	1	dw031021_4.5045.5045.3	controllerType=0 controllerNumber=1 scan=5045	14.0364
04487:3	1	K.NSAEFHGLC[+57.021]SSGVGITVDGR.D	748		C[+57]	688.333	3	2062.98	2062.96	0	11.1	Specific	711.33	711.33	711.33	10.01	209	>Fibrillin-2 N-term	1	dw031021_4.4506.4506.3	controllerType=0 controllerNumber=1 scan=4506	12.7936
04411:3	1	K.NSAEFHGLC[+57.021]SSGVGITVDGR.D	748		C[+57]	688.328	3	2062.97	2062.96	0	3.7	Specific	711.34	711.34	711.34	12.07	209	>Fibrillin-2 N-term	1	dw031021_4.4451.4451.3	controllerType=0 controllerNumber=1 scan=4451	12.6649
04925:3	1	K.NSAEFHGLC[+57.021]SSGVGITVDGR.D	748		C[+57]	688.327	3	2062.97	2062.96	0	2.1	Specific	714.29	714.29	714.29	11.75	209	>Fibrillin-2 N-term	1	dw031021_4.4872.4872.3	controllerType=0 controllerNumber=1 scan=4872	13.6334
05000:3	1	K.NSAEFHGLC[+57.021]SSGVGITVDGR.D	748		C[+57]	688.327	3	2062.97	2062.96	0	3.1	Specific	714.99	714.99	714.99	12.07	209	>Fibrillin-2 N-term	1	dw031021_4.4938.4938.3	controllerType=0 controllerNumber=1 scan=4938	13.7852
05058:3	1	K.NSAEFHGLC[+57.021]SSGVGITVDGR.D	748		C[+57]	688.328	3	2062.97	2062.96	0	4.7	Specific	718.83	718.83	718.83	12.07	209	>Fibrillin-2 N-term	1	dw031021_4.4991.4991.3	controllerType=0 controllerNumber=1 scan=4991	13.9092
05403:3	1	K.NSAEFHGLC[+57.021]SSGVGITVDGR.D	748		C[+57]	688.327	3	2062.97	2062.96	0	3.1	Specific	728.1	728.1	728.1	12.07	209	>Fibrillin-2 N-term	1	dw031021_4.5278.5278.3	controllerType=0 controllerNumber=1 scan=5278	14.5806
04645:3	1	K.NSAEFHGLC[+57.021]SSGVGITVDGR.D	748		C[+57]	688.33	3	2062.98	2062.96	0	7	Specific	729.47	729.47	729.47	10.61	209	>Fibrillin-2 N-term	1	dw031021_4.4632.4632.3	controllerType=0 controllerNumber=1 scan=4632	13.0815
05328:3	1	K.NSAEFHGLC[+57.021]SSGVGITVDGR.D	748		C[+57]	688.328	3	2062.97	2062.96	0	3.7	Specific	729.61	729.61	729.61	12.07	209	>Fibrillin-2 N-term	1	dw031021_4.5219.5219.3	controllerType=0 controllerNumber=1 scan=5219	14.4443
04259:3	1	K.NSAEFHGLC[+57.021]SSGVGITVDGR.D	748		C[+57]	688.328	3	2062.97	2062.96	0	3.7	Specific	733.57	733.57	733.57	12.07	209	>Fibrillin-2 N-term	1	dw031021_4.4339.4339.3	controllerType=0 controllerNumber=1 scan=4339	12.4028
04194:3	1	K.NSAEFHGLC[+57.021]SSGVGITVDGR.D	748		C[+57]	688.328	3	2062.97	2062.96	0	3.6	Specific	743.11	743.11	743.11	12.07	209	>Fibrillin-2 N-term	1	dw031021_4.4285.4285.3	controllerType=0 controllerNumber=1 scan=4285	12.2782
04333:3	1	K.NSAEFHGLC[+57.021]SSGVGITVDGR.D	748		C[+57]	688.327	3	2062.97	2062.96	0	3.4	Specific	753.16	753.16	753.16	13.07	209	>Fibrillin-2 N-term	1	dw031021_4.4394.4394.3	controllerType=0 controllerNumber=1 scan=4394	12.532
04130:3	1	K.NSAEFHGLC[+57.021]SSGVGITVDGR.D	748		C[+57]	688.327	3	2062.97	2062.96	0	3.1	Specific	775.01	775.01	775.01	13.07	209	>Fibrillin-2 N-term	1	dw031021_4.4230.4230.3	controllerType=0 controllerNumber=1 scan=4230	12.1539
04063:3	1	K.NSAEFHGLC[+57.021]SSGVGITVDGR.D	748		C[+57]	688.328	3	2062.97	2062.96	0	4.2	Specific	801.53	801.53	801.53	14.07	209	>Fibrillin-2 N-term	1	dw031021_4.4173.4173.3	controllerType=0 controllerNumber=1 scan=4173	12.0238
03934:3	1	K.NSAEFHGLC[+57.021]SSGVGITVDGR.D	748		C[+57]	688.328	3	2062.97	2062.96	0	3.7	Specific	833.12	833.12	833.12	14.07	209	>Fibrillin-2 N-term	1	dw031021_4.4064.4064.3	controllerType=0 controllerNumber=1 scan=4064	11.7814
03995:3	1	K.NSAEFHGLC[+57.021]SSGVGITVDGR.D	748		C[+57]	688.328	3	2062.97	2062.96	0	3.7	Specific	852.69	852.69	852.69	15.07	209	>Fibrillin-2 N-term	1	dw031021_4.4119.4119.3	controllerType=0 controllerNumber=1 scan=4119	11.9029
03898:2	1	K.NSAEFHGLC[+57.021]SSGVGITVDGR.D	748		C[+57]	1031.99	2	2062.97	2062.96	0	4.1	Specific	905.56	905.56	905.56	15.05	209	>Fibrillin-2 N-term	1	dw031021_4.4034.4034.2	controllerType=0 controllerNumber=1 scan=4034	11.7159
03874:3	1	K.NSAEFHGLC[+57.021]SSGVGITVDGR.D	748		C[+57]	688.327	3	2062.97	2062.96	0	3	Specific	908.14	908.14	908.14	16.07	209	>Fibrillin-2 N-term	1	dw031021_4.4011.4011.3	controllerType=0 controllerNumber=1 scan=4011	11.6633
05948:3	1	R.DINEC[+57.021]ALDPDIC[+57.021]ANGIC[+57.021]ENLR.G	768		C[+57]*3	821.363	3	2462.07	2462.07	0	-0.3	Specific	485.07	485.07	485.07	5.31	209	>Fibrillin-2 N-term	1	dw031021_4.5733.5733.3	controllerType=0 controllerNumber=1 scan=5733	15.6382
05605:2	1	R.DINEC[+57.021]ALDPDIC[+57.021]ANGIC[+57.021]ENLR.G	768		C[+57]*3	1231.55	2	2462.09	2462.07	0	4.3	Specific	558.43	558.43	558.43	8.04	209	>Fibrillin-2 N-term	1	dw031021_4.5440.5440.2	controllerType=0 controllerNumber=1 scan=5440	14.9559
05806:3	1	R.DINEC[+57.021]ALDPDIC[+57.021]ANGIC[+57.021]ENLR.G	768		C[+57]*3	821.362	3	2462.07	2462.07	0	-1.1	Specific	608.45	608.45	608.45	7.61	209	>Fibrillin-2 N-term	1	dw031021_4.5615.5615.3	controllerType=0 controllerNumber=1 scan=5615	15.365
05542:2	1	R.DINEC[+57.021]ALDPDIC[+57.021]ANGIC[+57.021]ENLR.G	768		C[+57]*3	1231.54	2	2462.08	2462.07	0	2.5	Specific	615.03	615.03	615.03	9.75	209	>Fibrillin-2 N-term	1	dw031021_4.5388.5388.2	controllerType=0 controllerNumber=1 scan=5388	14.8348
05604:3	1	R.DINEC[+57.021]ALDPDIC[+57.021]ANGIC[+57.021]ENLR.G	768		C[+57]*3	821.366	3	2462.08	2462.07	0	3.9	Specific	735.19	721.47	721.47	12.07	209	>Fibrillin-2 N-term	1	dw031021_4.5439.5439.3	controllerType=0 controllerNumber=1 scan=5439	14.9537
05537:3	1	R.DINEC[+57.021]ALDPDIC[+57.021]ANGIC[+57.021]ENLR.G	768		C[+57]*3	821.366	3	2462.08	2462.07	0	3.2	Specific	779.58	754.92	754.92	13.07	209	>Fibrillin-2 N-term	1	dw031021_4.5385.5385.3	controllerType=0 controllerNumber=1 scan=5385	14.8283
05876:3	1	R.DINEC[+57.021]ALDPDIC[+57.021]AN[+0.984]GIC[+57.021]ENLR.G	768		C[+57]*3, N[+1]	821.692	3	2463.06	2463.06	0	1.6	Specific	501.49	501.49	162.48	7.44	209	>Fibrillin-2 N-term	1	dw031021_4.5673.5673.3	controllerType=0 controllerNumber=1 scan=5673	15.5001
05671:2	1	R.DINEC[+57.021]ALDPDIC[+57.021]AN[+0.984]GIC[+57.021]ENLR.G	768		C[+57]*3, N[+1]	1232.04	2	2463.07	2463.06	0	5.2	Specific	530.46	530.46	101.24	8.04	209	>Fibrillin-2 N-term	1	dw031021_4.5494.5494.2	controllerType=0 controllerNumber=1 scan=5494	15.0833
05807:3	1	R.DINEC[+57.021]ALDPDIC[+57.021]AN[+0.984]GIC[+57.021]ENLR.G	768		C[+57]*3, N[+1]	821.695	3	2463.07	2463.06	0	4.7	Specific	674.13	674.13	163.47	11.07	209	>Fibrillin-2 N-term	1	dw031021_4.5615.5615.3	controllerType=0 controllerNumber=1 scan=5615	15.365
05684:3	1	R.DINEC[+57.021]ALDPDIC[+57.021]AN[+0.984]GIC[+57.021]ENLR.G	768		C[+57]*3, N[+1]	821.695	3	2463.07	2463.06	0	5	Specific	743.23	743.23	155.68	12.07	209	>Fibrillin-2 N-term	1	dw031021_4.5506.5506.3	controllerType=0 controllerNumber=1 scan=5506	15.1106
05747:3	1	R.DINEC[+57.021]ALDPDIC[+57.021]AN[+0.984]GIC[+57.021]ENLR.G	768		C[+57]*3, N[+1]	821.695	3	2463.07	2463.06	0	4.8	Specific	762.27	751.79	157.76	13.07	209	>Fibrillin-2 N-term	1	dw031021_4.5561.5561.3	controllerType=0 controllerNumber=1 scan=5561	15.2392
02737:2	1	R.C[+57.021][-17.027]NC[+57.021]NSGYEPDASGR.N	793		C[-17][+57]*2	785.29	2	1569.57	1569.57	0	2.5	Specific	683.16	683.16	683.16	11.04	209	>Fibrillin-2 N-term	1	dw031021_4.3075.3075.2	controllerType=0 controllerNumber=1 scan=3075	9.5539
02802:2	1	R.C[+57.021][-17.027]NC[+57.021]NSGYEPDASGR.N	793		C[-17][+57]*2	785.291	2	1569.57	1569.57	0	3.2	Specific	693.26	693.26	693.26	11.36	209	>Fibrillin-2 N-term	1	dw031021_4.3128.3128.2	controllerType=0 controllerNumber=1 scan=3128	9.6783
05227:2	1	R.NC[+57.021]IDIDEC[+57.021]LVNR.L	807		C[+57]*2	760.849	2	1520.69	1520.68	0	5	Specific	13.44	13.44	13.44	1.52	209	>Fibrillin-2 N-term	1	dw031021_4.5133.5133.3	controllerType=0 controllerNumber=1 scan=5133	14.2417
05288:2	1	R.NC[+57.021]IDIDEC[+57.021]LVNR.L	807		C[+57]*2	760.847	2	1520.69	1520.68	0	2.9	Specific	123.39	123.39	123.39	1.76	209	>Fibrillin-2 N-term	1	dw031021_4.5186.5186.3	controllerType=0 controllerNumber=1 scan=5186	14.3666
04620:2	1	R.NC[+57.021]IDIDEC[+57.021]LVNR.L	807		C[+57]*2	760.847	2	1520.69	1520.68	0	2.7	Specific	492.18	426.7	426.7	7.04	209	>Fibrillin-2 N-term	1	dw031021_4.4611.4611.2	controllerType=0 controllerNumber=1 scan=4611	13.0353
04364:2	1	R.NC[+57.021]IDIDEC[+57.021]LVNR.L	807		C[+57]*2	760.848	2	1520.69	1520.68	0	3.1	Specific	496.48	444.55	444.55	7.37	209	>Fibrillin-2 N-term	1	dw031021_4.4416.4416.2	controllerType=0 controllerNumber=1 scan=4416	12.5834
04445:2	1	R.NC[+57.021]IDIDEC[+57.021]LVNR.L	807		C[+57]*2	760.849	2	1520.69	1520.68	0	5.1	Specific	505.11	450.97	450.97	7.37	209	>Fibrillin-2 N-term	1	dw031021_4.4476.4476.2	controllerType=0 controllerNumber=1 scan=4476	12.7227
04223:3	1	R.NC[+57.021]IDIDEC[+57.021]LVNR.L	807		C[+57]*2	507.567	3	1520.69	1520.68	0	3.2	Specific	524.29	309.35	309.35	5.95	209	>Fibrillin-2 N-term	1	dw031021_4.4310.4310.3	controllerType=0 controllerNumber=1 scan=4310	12.3339
04290:2	1	R.NC[+57.021]IDIDEC[+57.021]LVNR.L	807		C[+57]*2	760.846	2	1520.69	1520.68	0	1.4	Specific	525.51	450.27	450.27	7.32	209	>Fibrillin-2 N-term	1	dw031021_4.4362.4362.2	controllerType=0 controllerNumber=1 scan=4362	12.4565
04153:2	1	R.NC[+57.021]IDIDEC[+57.021]LVNR.L	807		C[+57]*2	760.848	2	1520.69	1520.68	0	3.7	Specific	549.64	497.04	497.04	7.65	209	>Fibrillin-2 N-term	1	dw031021_4.4250.4250.2	controllerType=0 controllerNumber=1 scan=4250	12.2
04092:2	1	R.NC[+57.021]IDIDEC[+57.021]LVNR.L	807		C[+57]*2	760.848	2	1520.69	1520.68	0	3.4	Specific	553.55	483.11	483.11	7.65	209	>Fibrillin-2 N-term	1	dw031021_4.4197.4197.2	controllerType=0 controllerNumber=1 scan=4197	12.0778
04218:2	1	R.NC[+57.021]IDIDEC[+57.021]LVNR.L	807		C[+57]*2	760.848	2	1520.69	1520.68	0	3.6	Specific	557.86	470.82	470.82	7.65	209	>Fibrillin-2 N-term	1	dw031021_4.4307.4307.2	controllerType=0 controllerNumber=1 scan=4307	12.3274
04096:3	1	R.NC[+57.021]IDIDEC[+57.021]LVNR.L	807		C[+57]*2	507.567	3	1520.69	1520.68	0	2.5	Specific	621.11	372.59	372.59	9.35	209	>Fibrillin-2 N-term	1	dw031021_4.4200.4200.3	controllerType=0 controllerNumber=1 scan=4200	12.0843
04154:3	1	R.NC[+57.021]IDIDEC[+57.021]LVNR.L	807		C[+57]*2	507.568	3	1520.69	1520.68	0	3.4	Specific	628.04	397.77	397.77	9.68	209	>Fibrillin-2 N-term	1	dw031021_4.4251.4251.3	controllerType=0 controllerNumber=1 scan=4251	12.2012
04621:2	1	R.N[+0.984]C[+57.021]IDIDEC[+57.021]LVNR.L	807		C[+57]*2, N[+1]	761.343	2	1521.68	1521.67	0	7.7	Specific	396.49	354.79	354.79	4.05	209	>Fibrillin-2 N-term	1	dw031021_4.4611.4611.2	controllerType=0 controllerNumber=1 scan=4611	13.0353
04959:2	1	R.N[+0.984]C[+57.021]IDIDEC[+57.021]LVNR.L	807		C[+57]*2, N[+1]	761.338	2	1521.67	1521.67	0	0.5	Specific	570.55	454.35	454.35	8.35	209	>Fibrillin-2 N-term	1	dw031021_4.4903.4903.2	controllerType=0 controllerNumber=1 scan=4903	13.7051
03160:2	1	R.LLC[+57.021]DNGLC[+57.021]R.N	819		C[+57]*2	560.768	2	1120.53	1120.52	0	3.4	Specific	386.32	353.64	353.64	4.24	209	>Fibrillin-2 N-term	1	dw031021_4.3410.3410.2	controllerType=0 controllerNumber=1 scan=3410	10.3236
02872:2	1	R.LLC[+57.021]DNGLC[+57.021]R.N	819		C[+57]*2	560.766	2	1120.53	1120.52	0	1.7	Specific	432.6	369.61	369.61	5.21	209	>Fibrillin-2 N-term	1	dw031021_4.3184.3184.2	controllerType=0 controllerNumber=1 scan=3184	9.8059
02603:2	1	R.LLC[+57.021]DNGLC[+57.021]R.N	819		C[+57]*2	560.767	2	1120.53	1120.52	0	2.9	Specific	466.16	327.32	327.32	5.47	209	>Fibrillin-2 N-term	1	dw031021_4.2963.2963.2	controllerType=0 controllerNumber=1 scan=2963	9.2944
02810:2	1	R.LLC[+57.021]DNGLC[+57.021]R.N	819		C[+57]*2	560.767	2	1120.53	1120.52	0	2.9	Specific	469.31	373.48	373.48	5.32	209	>Fibrillin-2 N-term	1	dw031021_4.3133.3133.2	controllerType=0 controllerNumber=1 scan=3133	9.6891
02735:2	1	R.LLC[+57.021]DNGLC[+57.021]R.N	819		C[+57]*2	560.767	2	1120.53	1120.52	0	2.6	Specific	476.02	360.93	360.93	3.99	209	>Fibrillin-2 N-term	1	dw031021_4.3073.3073.2	controllerType=0 controllerNumber=1 scan=3073	9.5495
02670:2	1	R.LLC[+57.021]DNGLC[+57.021]R.N	819		C[+57]*2	560.767	2	1120.53	1120.52	0	2.8	Specific	483.78	356.48	356.48	4.74	209	>Fibrillin-2 N-term	1	dw031021_4.3018.3018.2	controllerType=0 controllerNumber=1 scan=3018	9.4199
02546:2	1	R.LLC[+57.021]DNGLC[+57.021]R.N	819		C[+57]*2	560.767	2	1120.53	1120.52	0	2.1	Specific	527.73	348.3	348.3	4.47	209	>Fibrillin-2 N-term	1	dw031021_4.2915.2915.2	controllerType=0 controllerNumber=1 scan=2915	9.1873
02487:2	1	R.LLC[+57.021]D[+15.995]NGLC[+57.021]R.N	819		C[+57]*2, D[+16]	568.765	2	1136.52	1136.52	0	3.8	Specific	195.42	195.42	32.06	2.02	209	>Fibrillin-2 N-term	1	dw031021_4.2861.2861.2	controllerType=0 controllerNumber=1 scan=2861	9.0687
02556:2	1	R.LLC[+57.021]D[+15.995]NGLC[+57.021]R.N	819		C[+57]*2, D[+16]	568.764	2	1136.52	1136.52	0	2.5	Specific	315.68	290.78	31.24	2.45	209	>Fibrillin-2 N-term	1	dw031021_4.2923.2923.2	controllerType=0 controllerNumber=1 scan=2923	9.2045
03161:2	1	R.LLC[+57.021]DN[+0.984]GLC[+57.021]R.N	819		C[+57]*2, N[+1]	561.259	2	1121.51	1121.51	0	3.3	Specific	432.08	419.33	419.33	5.54	209	>Fibrillin-2 N-term	1	dw031021_4.3410.3410.2	controllerType=0 controllerNumber=1 scan=3410	10.3236
03085:2	1	R.LLC[+57.021]DN[+0.984]GLC[+57.021]R.N	819		C[+57]*2, N[+1]	561.259	2	1121.51	1121.51	0	3.2	Specific	450.66	391.47	391.47	5.89	209	>Fibrillin-2 N-term	1	dw031021_4.3351.3351.2	controllerType=0 controllerNumber=1 scan=3351	10.19
02941:2	1	R.LLC[+57.021]DN[+0.984]GLC[+57.021]R.N	819		C[+57]*2, N[+1]	561.259	2	1121.51	1121.51	0	3.1	Specific	483.72	370.62	370.62	6.09	209	>Fibrillin-2 N-term	1	dw031021_4.3238.3238.2	controllerType=0 controllerNumber=1 scan=3238	9.9304
02856:2	1	R.LLC[+57.021]D[+15.995]N[+0.984]GLC[+57.021]R.N	819		C[+57]*2, D[+16], N[+1]	569.256	2	1137.51	1137.5	0	2.2	Specific	245.5	245.5	245.5	1.99	209	>Fibrillin-2 N-term	1	dw031021_4.3170.3170.2	controllerType=0 controllerNumber=1 scan=3170	9.7737
02726:3	1	R.TETETC[+57.021]EDINEC[+57.021]ES[+162.053]NPC[+57.021]VNGAC[+57.021]R.N	845	Hex(1)	C[+57]*4, S[+162]	969.709	3	2907.11	2907.1	0	3.6	Specific	235.21	235.21	6	4.7	209	>Fibrillin-2 N-term	1	dw031021_4.3065.3065.3	controllerType=0 controllerNumber=1 scan=3065	9.5303
02725:3	1	R.TETETC[+57.021]EDINEC[+57.021]ES[+426.137]NPC[+57.021]VNGAC[+57.021]R.N	845	Hex(1)Pent(2)	C[+57]*4, S[+426]	1057.74	3	3171.2	3171.19	0	4.4	Specific	310.1	310.1	6	5.26	209	>Fibrillin-2 N-term	1	dw031021_4.3064.3064.3	controllerType=0 controllerNumber=1 scan=3064	9.5281
02789:3	1	R.TETETC[+57.021]EDINEC[+57.021]ES[+426.137]NPC[+57.021]VNGAC[+57.021]R.N	845	Hex(1)Pent(2)	C[+57]*4, S[+426]	1057.74	3	3171.2	3171.19	0	4.4	Specific	721.96	721.96	6	12.07	209	>Fibrillin-2 N-term	1	dw031021_4.3117.3117.3	controllerType=0 controllerNumber=1 scan=3117	9.6531
02943:3	1	R.TETETC[+57.021]EDINEC[+57.021]ES[+426.137]NPC[+57.021]VN[+0.984]GAC[+57.021]R.N	845	Hex(1)Pent(2)	C[+57]*4, N[+1], S[+426]	1058.07	3	3172.19	3172.17	0	5	Specific	422.67	422.67	6	7.43	209	>Fibrillin-2 N-term	1	dw031021_4.3239.3239.3	controllerType=0 controllerNumber=1 scan=3239	9.9326
02874:3	1	R.TETETC[+57.021]EDINEC[+57.021]ES[+426.137]NPC[+57.021]VN[+0.984]GAC[+57.021]R.N	845	Hex(1)Pent(2)	C[+57]*4, N[+1], S[+426]	1058.07	3	3172.19	3172.17	0	4.7	Specific	681.15	681.15	6	11.07	209	>Fibrillin-2 N-term	1	dw031021_4.3185.3185.3	controllerType=0 controllerNumber=1 scan=3185	9.8078
02599:2	1	R.NNLGSFNC[+57.021]EC[+57.021]SPGSK.L	868		C[+57]*2	835.85	2	1670.69	1670.69	0	1.5	Specific	402.13	402.13	402.13	7.39	209	>Fibrillin-2 N-term	1	dw031021_4.2959.2959.2	controllerType=0 controllerNumber=1 scan=2959	9.2849
02787:2	1	R.NNLGS[+162.053]FNC[+57.021]EC[+57.021]SPGSK.L	868	Hex(1)	C[+57]*2, S[+162]	916.877	2	1832.75	1832.74	0	2.8	Specific	156.49	156.49	9.6	3.31	209	>Fibrillin-2 N-term	1	dw031021_4.3114.3114.2	controllerType=0 controllerNumber=1 scan=3114	9.6447
02706:2	1	R.NNLGS[+162.053]FNC[+57.021]EC[+57.021]SPGSK.L	868	Hex(1)	C[+57]*2, S[+162]	916.878	2	1832.75	1832.74	0	3	Specific	404.06	404.06	9.6	7.71	209	>Fibrillin-2 N-term	1	dw031021_4.3047.3047.2	controllerType=0 controllerNumber=1 scan=3047	9.4869
02637:2	1	R.NNLGS[+162.053]FNC[+57.021]EC[+57.021]SPGSK.L	868	Hex(1)	C[+57]*2, S[+162]	916.876	2	1832.74	1832.74	0	1.2	Specific	477.26	477.26	9.6	7.52	209	>Fibrillin-2 N-term	1	dw031021_4.2991.2991.2	controllerType=0 controllerNumber=1 scan=2991	9.3574
02406:3	1	R.NNLGSFNC[+57.021]EC[+57.021]S[+162.053]PGSK.L	868	Hex(1)	C[+57]*2, S[+162]	611.589	3	1832.75	1832.74	0	4.7	Specific	492.91	492.91	0	8.05	209	>Fibrillin-2 N-term	1	dw031021_4.2801.2801.3	controllerType=0 controllerNumber=1 scan=2801	8.9357
02432:2	1	R.NNLGSFNC[+57.021]EC[+57.021]S[+162.053]PGSK.L	868	Hex(1)	C[+57]*2, S[+162]	916.878	2	1832.75	1832.74	0	3	Specific	540.03	540.03	0	8.33	209	>Fibrillin-2 N-term	1	dw031021_4.2820.2820.2	controllerType=0 controllerNumber=1 scan=2820	8.9806
02564:2	1	R.NNLGS[+162.053]FNC[+57.021]EC[+57.021]SPGSK.L	868	Hex(1)	C[+57]*2, S[+162]	916.877	2	1832.75	1832.74	0	2.6	Specific	549.37	549.37	9.6	8.01	209	>Fibrillin-2 N-term	1	dw031021_4.2931.2931.2	controllerType=0 controllerNumber=1 scan=2931	9.2238
02501:2	1	R.NNLGS[+162.053]FNC[+57.021]EC[+57.021]SPGSK.L	868	Hex(1)	C[+57]*2, S[+162]	916.877	2	1832.75	1832.74	0	2.6	Specific	582.19	582.19	9.6	9.04	209	>Fibrillin-2 N-term	1	dw031021_4.2875.2875.2	controllerType=0 controllerNumber=1 scan=2875	9.1013
02367:2	1	R.NNLGSFNC[+57.021]EC[+57.021]S[+162.053]PGSK.L	868	Hex(1)	C[+57]*2, S[+162]	916.877	2	1832.75	1832.74	0	2	Specific	591.44	591.44	0	9.04	209	>Fibrillin-2 N-term	1	dw031021_4.2767.2767.2	controllerType=0 controllerNumber=1 scan=2767	8.8597
02350:2	1	R.NNLGS[+162.053]FN[+15.995]C[+57.021]EC[+57.021]SPGSK.L	868	Hex(1)	C[+57]*2, N[+16], S[+162]	924.876	2	1848.74	1848.74	0	3.7	Specific	27.66	27.66	9.6	1.81	209	>Fibrillin-2 N-term	1	dw031021_4.2755.2755.2	controllerType=0 controllerNumber=1 scan=2755	8.8328
03303:2	1	R.N[+0.984]NLGS[+162.053]FNC[+57.021]EC[+57.021]SPGSK.L	868	Hex(1)	C[+57]*2, N[+1], S[+162]	917.371	2	1833.73	1833.73	0	4	Specific	290.13	290.13	0	5.33	209	>Fibrillin-2 N-term	1	dw031021_4.3533.3533.2	controllerType=0 controllerNumber=1 scan=3533	10.6031
02844:2	1	R.N[+0.984]NLGS[+162.053]FNC[+57.021]EC[+57.021]SPGSK.L	868	Hex(1)	C[+57]*2, N[+1], S[+162]	917.37	2	1833.73	1833.73	0	3.2	Specific	412.08	412.08	0	7.71	209	>Fibrillin-2 N-term	1	dw031021_4.3161.3161.2	controllerType=0 controllerNumber=1 scan=3161	9.7543
03207:2	1	R.N[+0.984]NLGSFNC[+57.021]EC[+57.021]S[+162.053]PGSK.L	868	Hex(1)	C[+57]*2, N[+1], S[+162]	917.371	2	1833.73	1833.73	0	4.5	Specific	509.45	509.45	0	8.05	209	>Fibrillin-2 N-term	1	dw031021_4.3450.3450.2	controllerType=0 controllerNumber=1 scan=3450	10.4168
05217:2	1	K.LSSTGLIC[+57.021]IDSLK.G	883		C[+57]	703.884	2	1406.76	1406.76	0	3.9	Specific	24.68	24.68	24.68	1.56	209	>Fibrillin-2 N-term	1	dw031021_4.5124.5124.3	controllerType=0 controllerNumber=1 scan=5124	14.2204
03652:3	1	K.LSSTGLIC[+57.021]IDSLK.G	883		C[+57]	469.598	3	1406.78	1406.76	0	17.5	Specific	133.15	25.81	25.81	1.51	209	>Fibrillin-2 N-term	1	dw031021_4.3819.3819.3	controllerType=0 controllerNumber=1 scan=3819	11.2373
04941:3	1	K.LSSTGLIC[+57.021]IDSLK.G	883		C[+57]	469.591	3	1406.76	1406.76	0	2.5	Specific	460.89	350.03	350.03	4.67	209	>Fibrillin-2 N-term	1	dw031021_4.4884.4884.3	controllerType=0 controllerNumber=1 scan=4884	13.6608
05274:2	1	K.LSSTGLIC[+57.021]IDSLK.G	883		C[+57]	703.883	2	1406.76	1406.76	0	2.5	Specific	511.04	329.3	329.3	6.03	209	>Fibrillin-2 N-term	1	dw031021_4.5172.5172.2	controllerType=0 controllerNumber=1 scan=5172	14.3318
04955:2	1	K.LSSTGLIC[+57.021]IDSLK.G	883		C[+57]	703.884	2	1406.76	1406.76	0	2.8	Specific	709.81	440.81	440.81	12.36	209	>Fibrillin-2 N-term	1	dw031021_4.4899.4899.2	controllerType=0 controllerNumber=1 scan=4899	13.6971
05082:2	1	K.LSSTGLIC[+57.021]IDSLK.G	883		C[+57]	703.884	2	1406.76	1406.76	0	3	Specific	718.79	478.51	478.51	12.36	209	>Fibrillin-2 N-term	1	dw031021_4.5009.5009.2	controllerType=0 controllerNumber=1 scan=5009	13.9525
05019:2	1	K.LSSTGLIC[+57.021]IDSLK.G	883		C[+57]	703.884	2	1406.76	1406.76	0	3.3	Specific	739.48	481.06	481.06	12.36	209	>Fibrillin-2 N-term	1	dw031021_4.4954.4954.2	controllerType=0 controllerNumber=1 scan=4954	13.8237
04894:2	1	K.LSSTGLIC[+57.021]IDSLK.G	883		C[+57]	703.884	2	1406.76	1406.76	0	2.8	Specific	764.46	491.86	491.86	13.36	209	>Fibrillin-2 N-term	1	dw031021_4.4846.4846.2	controllerType=0 controllerNumber=1 scan=4846	13.5754
04915:2	1	K.LSSTGLIC[+57.021]ID[+15.995]SLK.G	883		C[+57], D[+16]	711.881	2	1422.76	1422.75	0	3.1	Specific	359.57	344.47	344.47	5.85	209	>Fibrillin-2 N-term	1	dw031021_4.4863.4863.2	controllerType=0 controllerNumber=1 scan=4863	13.6123
04450:2	1	K.GTC[+57.021]WLNIQDSR.C	896		C[+57]	675.318	2	1349.63	1349.63	0	1.8	Specific	397.13	397.13	397.13	5.05	209	>Fibrillin-2 N-term	1	dw031021_4.4481.4481.2	controllerType=0 controllerNumber=1 scan=4481	12.7355
04378:2	1	K.GTC[+57.021]WLNIQDSR.C	896		C[+57]	675.319	2	1349.63	1349.63	0	3.1	Specific	436.18	436.18	436.18	7.03	209	>Fibrillin-2 N-term	1	dw031021_4.4428.4428.2	controllerType=0 controllerNumber=1 scan=4428	12.6112
04464:2	1	K.GTC[+57.021]WLNIQDSR.C	896		C[+57]	675.318	2	1349.63	1349.63	0	1.8	Specific	526.48	526.48	526.48	7.32	209	>Fibrillin-2 N-term	1	dw031021_4.4490.4490.2	controllerType=0 controllerNumber=1 scan=4490	12.7549
04361:2	1	K.GTC[+57.021]WLNIQDSR.C	896		C[+57]	675.32	2	1349.63	1349.63	0	4.1	Specific	557.17	557.17	557.17	7.65	209	>Fibrillin-2 N-term	1	dw031021_4.4415.4415.2	controllerType=0 controllerNumber=1 scan=4415	12.5812
04286:2	1	K.GTC[+57.021]WLNIQDSR.C	896		C[+57]	675.319	2	1349.63	1349.63	0	3.8	Specific	602.43	602.43	602.43	9.68	209	>Fibrillin-2 N-term	1	dw031021_4.4360.4360.2	controllerType=0 controllerNumber=1 scan=4360	12.4522
04216:2	1	K.GTC[+57.021]WLNIQDSR.C	896		C[+57]	675.32	2	1349.63	1349.63	0	4.5	Specific	626.26	626.26	626.26	9.68	209	>Fibrillin-2 N-term	1	dw031021_4.4305.4305.2	controllerType=0 controllerNumber=1 scan=4305	12.325
04156:2	1	K.GTC[+57.021]WLNIQDSR.C	896		C[+57]	675.319	2	1349.63	1349.63	0	3.1	Specific	635.27	635.27	635.27	9.68	209	>Fibrillin-2 N-term	1	dw031021_4.4253.4253.2	controllerType=0 controllerNumber=1 scan=4253	12.2046
03025:2	1	R.C[+57.021]EVNINGATLK.S	907		C[+57]	609.812	2	1218.62	1218.61	0	2.5	Specific	786.32	786.32	786.32	12.35	209	>Fibrillin-2 N-term	1	dw031021_4.3304.3304.2	controllerType=0 controllerNumber=1 scan=3304	10.0823
02888:2	1	R.C[+57.021]EVNINGATLK.S	907		C[+57]	609.812	2	1218.62	1218.61	0	1.5	Specific	787.75	787.75	787.75	12.35	209	>Fibrillin-2 N-term	1	dw031021_4.3196.3196.2	controllerType=0 controllerNumber=1 scan=3196	9.8325
02955:2	1	R.C[+57.021]EVNINGATLK.S	907		C[+57]	609.813	2	1218.62	1218.61	0	2.6	Specific	789.18	789.18	789.18	12.35	209	>Fibrillin-2 N-term	1	dw031021_4.3249.3249.2	controllerType=0 controllerNumber=1 scan=3249	9.9556
03428:3	1	R.C[+57.021]EVNINGAT[+264.085]LK.S	907	Pent(2)	C[+57], T[+264]	494.908	3	1482.71	1482.7	0	6.3	Specific	2.7	2.7	2.7	1.5	209	>Fibrillin-2 N-term	1	dw031021_4.3630.3630.2	controllerType=0 controllerNumber=1 scan=3630	10.824
03619:2	1	R.C[+57.021][-17.027]EVNINGATLK.S	907		C[-17][+57]	601.3	2	1201.59	1201.59	0	3.7	Specific	131.82	131.82	131.82	1.57	209	>Fibrillin-2 N-term	1	dw031021_4.3796.3796.2	controllerType=0 controllerNumber=1 scan=3796	11.1859
03444:2	1	R.C[+57.021]EVNIN[+0.984]GATLK.S	907		C[+57], N[+1]	610.305	2	1219.6	1219.6	0	3	Specific	281.64	281.64	62.09	2.5	209	>Fibrillin-2 N-term	1	dw031021_4.3641.3641.4	controllerType=0 controllerNumber=1 scan=3641	10.8486
04735:2	1	R.C[+57.021][-17.027]EVNINGATLK.S	907		C[-17][+57]	601.3	2	1201.59	1201.59	0	3.5	Specific	588.49	588.49	588.49	8.68	209	>Fibrillin-2 N-term	1	dw031021_4.4712.4712.2	controllerType=0 controllerNumber=1 scan=4712	13.2673
04675:2	1	R.C[+57.021][-17.027]EVNINGATLK.S	907		C[-17][+57]	601.3	2	1201.59	1201.59	0	3.7	Specific	617.64	617.64	617.64	9.68	209	>Fibrillin-2 N-term	1	dw031021_4.4659.4659.2	controllerType=0 controllerNumber=1 scan=4659	13.1457
03376:2	1	R.C[+57.021]EVNIN[+0.984]GATLK.S	907		C[+57], N[+1]	610.304	2	1219.6	1219.6	0	1.3	Specific	712.57	712.57	145.35	11.35	209	>Fibrillin-2 N-term	1	dw031021_4.3588.3588.2	controllerType=0 controllerNumber=1 scan=3588	10.729
03292:2	1	R.C[+57.021]EVNIN[+0.984]GATLK.S	907		C[+57], N[+1]	610.304	2	1219.6	1219.6	0	2.3	Specific	744.8	744.8	211.95	11.35	209	>Fibrillin-2 N-term	1	dw031021_4.3525.3525.2	controllerType=0 controllerNumber=1 scan=3525	10.5858
03164:2	1	R.C[+57.021]EVNIN[+0.984]GATLK.S	907		C[+57], N[+1]	610.305	2	1219.6	1219.6	0	2.6	Specific	747.58	747.58	167.58	11.35	209	>Fibrillin-2 N-term	1	dw031021_4.3414.3414.2	controllerType=0 controllerNumber=1 scan=3414	10.3342
03095:2	1	R.C[+57.021]EVNIN[+0.984]GATLK.S	907		C[+57], N[+1]	610.305	2	1219.6	1219.6	0	3.2	Specific	756.79	756.79	229.17	12.68	209	>Fibrillin-2 N-term	1	dw031021_4.3359.3359.2	controllerType=0 controllerNumber=1 scan=3359	10.2092
03230:2	1	R.C[+57.021]EVNIN[+0.984]GATLK.S	907		C[+57], N[+1]	610.305	2	1219.6	1219.6	0	2.7	Specific	768.36	768.36	175.62	12.35	209	>Fibrillin-2 N-term	1	dw031021_4.3470.3470.2	controllerType=0 controllerNumber=1 scan=3470	10.463
04976:2	1	R.C[+57.021][-17.027]EVNIN[+0.984]GATLK.S	907		C[-17][+57], N[+1]	601.791	2	1202.58	1202.57	0	2.8	Specific	470.02	470.02	223.13	7.16	209	>Fibrillin-2 N-term	1	dw031021_4.4916.4916.2	controllerType=0 controllerNumber=1 scan=4916	13.7353
05033:2	1	R.C[+57.021][-17.027]EVNIN[+0.984]GATLK.S	907		C[-17][+57], N[+1]	601.791	2	1202.58	1202.57	0	2.8	Specific	507.6	507.6	226.03	7.37	209	>Fibrillin-2 N-term	1	dw031021_4.4966.4966.2	controllerType=0 controllerNumber=1 scan=4966	13.8517
04905:2	1	R.C[+57.021][-17.027]EVNIN[+0.984]GATLK.S	907		C[-17][+57], N[+1]	601.791	2	1202.58	1202.57	0	2.6	Specific	526.88	526.88	239.77	7.32	209	>Fibrillin-2 N-term	1	dw031021_4.4855.4855.2	controllerType=0 controllerNumber=1 scan=4855	13.5956
04844:2	1	R.C[+57.021][-17.027]EVNIN[+0.984]GATLK.S	907		C[-17][+57], N[+1]	601.792	2	1202.58	1202.57	0	3	Specific	535.17	535.17	194.68	7.65	209	>Fibrillin-2 N-term	1	dw031021_4.4803.4803.2	controllerType=0 controllerNumber=1 scan=4803	13.4769
04170:2	1	K.SEC[+57.021]C[+57.021]ATLGAAWGSPC[+57.021]ER.C	918		C[+57]*3	956.395	2	1911.78	1911.78	0	2	Specific	439.35	439.35	439.35	7.06	209	>Fibrillin-2 N-term	1	dw031021_4.4265.4265.2	controllerType=0 controllerNumber=1 scan=4265	12.2317
04095:2	1	K.SEC[+57.021]C[+57.021]ATLGAAWGSPC[+57.021]ER.C	918		C[+57]*3	956.397	2	1911.79	1911.78	0	4.1	Specific	529.5	529.5	529.5	8	209	>Fibrillin-2 N-term	1	dw031021_4.4199.4199.2	controllerType=0 controllerNumber=1 scan=4199	12.0821
04032:3	1	K.SEC[+57.021]C[+57.021]ATLGAAWGSPC[+57.021]ER.C	918		C[+57]*3	637.933	3	1911.78	1911.78	0	2.4	Specific	596.35	596.35	596.35	8.7	209	>Fibrillin-2 N-term	1	dw031021_4.4148.4148.3	controllerType=0 controllerNumber=1 scan=4148	11.9662
03957:3	1	K.SEC[+57.021]C[+57.021]ATLGAAWGSPC[+57.021]ER.C	918		C[+57]*3	637.933	3	1911.78	1911.78	0	2.9	Specific	702.67	702.67	702.67	12.03	209	>Fibrillin-2 N-term	1	dw031021_4.4085.4085.3	controllerType=0 controllerNumber=1 scan=4085	11.828
03890:3	1	K.SEC[+57.021]C[+57.021]ATLGAAWGSPC[+57.021]ER.C	918		C[+57]*3	637.933	3	1911.78	1911.78	0	2.6	Specific	738.15	738.15	738.15	11.7	209	>Fibrillin-2 N-term	1	dw031021_4.4027.4027.3	controllerType=0 controllerNumber=1 scan=4027	11.6989
03945:2	1	K.SEC[+57.021]C[+57.021]ATLGAAWGSPC[+57.021]ER.C	918		C[+57]*3	956.396	2	1911.78	1911.78	0	2.9	Specific	752.93	752.93	752.93	13.03	209	>Fibrillin-2 N-term	1	dw031021_4.4075.4075.2	controllerType=0 controllerNumber=1 scan=4075	11.8058
04009:2	1	K.SEC[+57.021]C[+57.021]ATLGAAWGSPC[+57.021]ER.C	918		C[+57]*3	956.396	2	1911.79	1911.78	0	3.6	Specific	767.37	767.37	767.37	13.03	209	>Fibrillin-2 N-term	1	dw031021_4.4130.4130.2	controllerType=0 controllerNumber=1 scan=4130	11.9276
03885:2	1	K.SEC[+57.021]C[+57.021]ATLGAAWGSPC[+57.021]ER.C	918		C[+57]*3	956.396	2	1911.78	1911.78	0	3.4	Specific	777.59	777.59	777.59	13.03	209	>Fibrillin-2 N-term	1	dw031021_4.4022.4022.2	controllerType=0 controllerNumber=1 scan=4022	11.6881
01526:2	1	R.C[+57.021]ELDTAC[+57.021]PR.G	935		C[+57]*2	561.241	2	1121.48	1121.47	0	3.6	Specific	335.09	335.09	335.09	5.16	209	>Fibrillin-2 N-term	1	dw031021_4.2078.2078.2	controllerType=0 controllerNumber=1 scan=2078	7.2622
03625:2	1	R.C[+57.021][-17.027]ELDTAC[+57.021]PR.G	935		C[-17][+57]*2	552.727	2	1104.45	1104.44	0	2.4	Specific	235.83	235.83	235.83	1.97	209	>Fibrillin-2 N-term	1	dw031021_4.3801.3801.3	controllerType=0 controllerNumber=1 scan=3801	11.1971
03560:2	1	R.C[+57.021][-17.027]ELDTAC[+57.021]PR.G	935		C[-17][+57]*2	552.727	2	1104.45	1104.44	0	2.4	Specific	281.4	281.4	281.4	2.45	209	>Fibrillin-2 N-term	1	dw031021_4.3745.3745.3	controllerType=0 controllerNumber=1 scan=3745	11.0794
03367:3	1	K.GSFHC[+57.021]EC[+57.021]PEGLTLDGTGR.V	976		C[+57]*2	664.958	3	1992.86	1992.85	0	3	Specific	779.36	779.36	779.36	13.03	209	>Fibrillin-2 N-term	1	dw031021_4.3582.3582.3	controllerType=0 controllerNumber=1 scan=3582	10.716
03549:3	1	K.GS[+162.053]FHC[+57.021]EC[+57.021]PEGLTLDGTGR.V	976	Hex(1)	C[+57]*2, S[+162]	718.976	3	2154.91	2154.91	0	3.5	Specific	676.98	676.98	3.83	11.03	209	>Fibrillin-2 N-term	1	dw031021_4.3734.3734.3	controllerType=0 controllerNumber=1 scan=3734	11.0554
03259:2	1	K.GSFHC[+57.021]EC[+57.021]PEGLT[+162.053]LDGTGR.V	976	Hex(1)	C[+57]*2, T[+162]	1077.96	2	2154.91	2154.91	0	3.2	Specific	693.8	693.8	1.2	10.01	209	>Fibrillin-2 N-term	1	dw031021_4.3494.3494.2	controllerType=0 controllerNumber=1 scan=3494	10.5169
03487:3	1	K.GS[+162.053]FHC[+57.021]EC[+57.021]PEGLTLDGTGR.V	976	Hex(1)	C[+57]*2, S[+162]	718.976	3	2154.91	2154.91	0	2.6	Specific	733.06	733.06	1.39	11.7	209	>Fibrillin-2 N-term	1	dw031021_4.3679.3679.3	controllerType=0 controllerNumber=1 scan=3679	10.9334
03347:3	1	K.GSFHC[+57.021]EC[+57.021]PEGLT[+162.053]LDGTGR.V	976	Hex(1)	C[+57]*2, T[+162]	718.976	3	2154.91	2154.91	0	3	Specific	785.08	785.08	0.57	13.03	209	>Fibrillin-2 N-term	1	dw031021_4.3568.3568.3	controllerType=0 controllerNumber=1 scan=3568	10.6847
03278:3	1	K.GS[+162.053]FHC[+57.021]EC[+57.021]PEGLTLDGTGR.V	976	Hex(1)	C[+57]*2, S[+162]	718.976	3	2154.91	2154.91	0	3.4	Specific	800.93	800.93	15.85	14.03	209	>Fibrillin-2 N-term	1	dw031021_4.3513.3513.3	controllerType=0 controllerNumber=1 scan=3513	10.5597
03419:3	1	K.GSFHC[+57.021]EC[+57.021]PEGLT[+162.053]LDGTGR.V	976	Hex(1)	C[+57]*2, T[+162]	718.976	3	2154.91	2154.91	0	2.9	Specific	822.18	822.18	1.2	14.03	209	>Fibrillin-2 N-term	1	dw031021_4.3623.3623.3	controllerType=0 controllerNumber=1 scan=3623	10.8094
03222:3	1	K.GS[+162.053]FHC[+57.021]EC[+57.021]PEGLTLDGTGR.V	976	Hex(1)	C[+57]*2, S[+162]	718.976	3	2154.91	2154.91	0	3.5	Specific	836.24	836.24	18.43	14.03	209	>Fibrillin-2 N-term	1	dw031021_4.3462.3462.3	controllerType=0 controllerNumber=1 scan=3462	10.4447
03251:3	1	K.GS[+203.079]FH[+15.995]C[+57.021]EC[+57.021]PEGLTLDGTGR.V	976	HexNAc(1)	C[+57]*2, H[+16], S[+203]	737.983	3	2211.93	2211.93	0	2.9	Specific	216.55	216.55	18.96	3.17	209	>Fibrillin-2 N-term	1	dw031021_4.3486.3486.3	controllerType=0 controllerNumber=1 scan=3486	10.4983
03304:3	1	K.GS[+203.079]FH[+15.995]C[+57.021]EC[+57.021]PEGLTLDGTGR.V	976	HexNAc(1)	C[+57]*2, H[+16], S[+203]	737.983	3	2211.93	2211.93	0	2.9	Specific	225.73	225.73	28.14	2.76	209	>Fibrillin-2 N-term	1	dw031021_4.3535.3535.3	controllerType=0 controllerNumber=1 scan=3535	10.6095
03240:3	1	K.GS[+162.053]FH[+15.995]C[+57.021]EC[+57.021]PEGLTLDGTGR.V	976	Hex(1)	C[+57]*2, H[+16], S[+162]	724.307	3	2170.91	2170.9	0	2.5	Specific	225.8	225.8	10.12	4.33	209	>Fibrillin-2 N-term	1	dw031021_4.3477.3477.3	controllerType=0 controllerNumber=1 scan=3477	10.4782
02607:1	1	R.VC[+57.021]LDIR.M	994		C[+57]	775.416	1	775.416	775.413	0	3.5	Specific	98.76	51.5	51.5	1.51	209	>Fibrillin-2 N-term	1	dw031021_4.2967.2967.4	controllerType=0 controllerNumber=1 scan=2967	9.3021
03975:4	1	R.MEQC[+57.021]YLKWDEDEC[+57.021]IHPVPGK.F	1000		C[+57]*2	634.286	4	2534.12	2534.11	0	2.7	Specific	858.23	858.23	858.23	14.48	209	>Fibrillin-2 N-term	1	dw031021_4.4101.4101.4	controllerType=0 controllerNumber=1 scan=4101	11.8628
04036:4	1	R.MEQC[+57.021]YLKWDEDEC[+57.021]IHPVPGK.F	1000		C[+57]*2	634.286	4	2534.12	2534.11	0	3.2	Specific	887.99	887.99	887.99	14.48	209	>Fibrillin-2 N-term	1	dw031021_4.4152.4152.4	controllerType=0 controllerNumber=1 scan=4152	11.9768
02965:2	1	K.WDEDEC[+57.021]IHPVPGK.F	1007		C[+57]	791.356	2	1581.7	1581.7	0	3	Specific	349.36	349.36	349.36	4.83	209	>Fibrillin-2 N-term	1	dw031021_4.3256.3256.2	controllerType=0 controllerNumber=1 scan=3256	9.9698
03227:3	1	K.WDEDEC[+57.021]IHPVPGK.F	1007		C[+57]	527.907	3	1581.71	1581.7	0	3.4	Specific	403.23	399.51	399.51	6.22	209	>Fibrillin-2 N-term	1	dw031021_4.3466.3466.3	controllerType=0 controllerNumber=1 scan=3466	10.4534
02982:3	1	K.WDEDEC[+57.021]IHPVPGK.F	1007		C[+57]	527.907	3	1581.71	1581.7	0	3.1	Specific	611.55	470.72	470.72	10.36	209	>Fibrillin-2 N-term	1	dw031021_4.3271.3271.3	controllerType=0 controllerNumber=1 scan=3271	10.006
02849:3	1	K.WDEDEC[+57.021]IHPVPGK.F	1007		C[+57]	527.907	3	1581.71	1581.7	0	3.2	Specific	616.24	477.62	477.62	10.36	209	>Fibrillin-2 N-term	1	dw031021_4.3165.3165.3	controllerType=0 controllerNumber=1 scan=3165	9.7629
02911:3	1	K.WDEDEC[+57.021]IHPVPGK.F	1007		C[+57]	527.907	3	1581.71	1581.7	0	3.8	Specific	655.44	525.14	525.14	11.36	209	>Fibrillin-2 N-term	1	dw031021_4.3216.3216.3	controllerType=0 controllerNumber=1 scan=3216	9.8795
02891:2	1	K.WDEDEC[+57.021]IHPVPGK.F	1007		C[+57]	791.356	2	1581.7	1581.7	0	2.6	Specific	676.61	656.2	656.2	10.02	209	>Fibrillin-2 N-term	1	dw031021_4.3198.3198.2	controllerType=0 controllerNumber=1 scan=3198	9.8368
02869:3	1	K.WD[+15.995]EDEC[+57.021]IHPVPGK.F	1007		C[+57], D[+16]	533.239	3	1597.7	1597.7	0	4	Specific	132.78	132.78	0.37	2.05	209	>Fibrillin-2 N-term	1	dw031021_4.3181.3181.3	controllerType=0 controllerNumber=1 scan=3181	9.7975
03744:3	1	R.MDAC[+57.021]C[+57.021]C[+57.021]AVGAAWGTEC[+57.021]EEC[+57.021]PKPGTK.E	1022		C[+57]*5	949.047	3	2845.13	2845.12	0	3.2	Specific	885.98	885.98	885.98	14.04	209	>Fibrillin-2 N-term	1	dw031021_4.3898.3898.3	controllerType=0 controllerNumber=1 scan=3898	11.4129
03593:4	1	R.MDAC[+57.021]C[+57.021]C[+57.021]AVGAAWGTEC[+57.021]EEC[+57.021]PKPGTK.E	1022		C[+57]*5	712.037	4	2845.13	2845.12	0	2.8	Specific	939.69	939.69	939.69	15.04	209	>Fibrillin-2 N-term	1	dw031021_4.3772.3772.4	controllerType=0 controllerNumber=1 scan=3772	11.1351
03679:3	1	R.MDAC[+57.021]C[+57.021]C[+57.021]AVGAAWGTEC[+57.021]EEC[+57.021]PKPGTK.E	1022		C[+57]*5	949.048	3	2845.13	2845.12	0	3.8	Specific	1106.12	1106.12	1106.12	19.04	209	>Fibrillin-2 N-term	1	dw031021_4.3843.3843.3	controllerType=0 controllerNumber=1 scan=3843	11.291
03609:3	1	R.MDAC[+57.021]C[+57.021]C[+57.021]AVGAAWGTEC[+57.021]EEC[+57.021]PKPGTK.E	1022		C[+57]*5	949.048	3	2845.13	2845.12	0	3.6	Specific	1125.29	1125.29	1125.29	19.04	209	>Fibrillin-2 N-term	1	dw031021_4.3788.3788.3	controllerType=0 controllerNumber=1 scan=3788	11.1712
03552:3	1	R.MDAC[+57.021]C[+57.021]C[+57.021]AVGAAWGTEC[+57.021]EEC[+57.021]PKPGTK.E	1022		C[+57]*5	949.046	3	2845.12	2845.12	0	1.9	Specific	1140.97	1140.97	1140.97	18.71	209	>Fibrillin-2 N-term	1	dw031021_4.3737.3737.3	controllerType=0 controllerNumber=1 scan=3737	11.0612
03581:3	1	R.MD[+15.995]AC[+57.021]C[+57.021]C[+57.021]AVGAAWGTEC[+57.021]EEC[+57.021]PKPGTK.E	1022		C[+57]*5, D[+16]	954.378	3	2861.12	2861.11	0	2.1	Specific	490.3	490.3	4	6.4	209	>Fibrillin-2 N-term	1	dw031021_4.3761.3761.3	controllerType=0 controllerNumber=1 scan=3761	11.1105
02312:2	1	K.EYETLC[+57.021]PR.G	1047		C[+57]	534.247	2	1067.49	1067.48	0	3.3	Specific	474.19	474.19	474.19	5.32	209	>Fibrillin-2 N-term	1	dw031021_4.2724.2724.2	controllerType=0 controllerNumber=1 scan=2724	8.7602
02111:2	1	K.EYETLC[+57.021]PR.G	1047		C[+57]	534.246	2	1067.48	1067.48	0	2.1	Specific	511.84	511.84	511.84	7.04	209	>Fibrillin-2 N-term	1	dw031021_4.2558.2558.2	controllerType=0 controllerNumber=1 scan=2558	8.3838
02175:2	1	K.EYETLC[+57.021]PR.G	1047		C[+57]	534.246	2	1067.48	1067.48	0	2.1	Specific	523.22	523.22	523.22	6.04	209	>Fibrillin-2 N-term	1	dw031021_4.2611.2611.2	controllerType=0 controllerNumber=1 scan=2611	8.5053
02243:2	1	K.EYETLC[+57.021]PR.G	1047		C[+57]	534.246	2	1067.48	1067.48	0	1.9	Specific	537.2	537.2	537.2	7.32	209	>Fibrillin-2 N-term	1	dw031021_4.2667.2667.2	controllerType=0 controllerNumber=1 scan=2667	8.6295
03465:3	1	R.GDVLTGRPFYK.D	1062			418.225	3	1252.66	1252.67	0	-6.2	Specific	168.94	168.94	168.94	1.51	209	>Fibrillin-2 N-term	1	dw031021_4.3662.3662.4	controllerType=0 controllerNumber=1 scan=3662	10.8947
03040:3	1	R.GDVLTGRPFYK.D	1062			418.229	3	1252.67	1252.67	0	3.6	Specific	548.51	548.51	548.51	7.65	209	>Fibrillin-2 N-term	1	dw031021_4.3315.3315.3	controllerType=0 controllerNumber=1 scan=3315	10.1073
03177:3	1	R.GDVLTGRPFYK.D	1062			418.229	3	1252.67	1252.67	0	2.2	Specific	555.88	555.88	555.88	7.32	209	>Fibrillin-2 N-term	1	dw031021_4.3426.3426.3	controllerType=0 controllerNumber=1 scan=3426	10.3618
02973:3	1	R.GDVLTGRPFYK.D	1062			418.228	3	1252.67	1252.67	0	1.6	Specific	571.17	571.17	571.17	8.35	209	>Fibrillin-2 N-term	1	dw031021_4.3263.3263.3	controllerType=0 controllerNumber=1 scan=3263	9.9868
03108:3	1	R.GDVLTGRPFYK.D	1062			418.229	3	1252.67	1252.67	0	2.5	Specific	579.8	579.8	579.8	8.35	209	>Fibrillin-2 N-term	1	dw031021_4.3370.3370.3	controllerType=0 controllerNumber=1 scan=3370	10.234
03054:2	1	R.GDVLTGRPFYK.D	1062			626.84	2	1252.67	1252.67	0	2.7	Specific	794.35	794.35	794.35	10.06	209	>Fibrillin-2 N-term	1	dw031021_4.3326.3326.2	controllerType=0 controllerNumber=1 scan=3326	10.1317
03124:2	1	R.GDVLTGRPFYK.D	1062			626.84	2	1252.67	1252.67	0	2.7	Specific	810.83	810.83	810.83	11.06	209	>Fibrillin-2 N-term	1	dw031021_4.3382.3382.2	controllerType=0 controllerNumber=1 scan=3382	10.26
02984:2	1	R.GDVLTGRPFYK.D	1062			626.84	2	1252.67	1252.67	0	2.7	Specific	837.88	837.88	837.88	11.06	209	>Fibrillin-2 N-term	1	dw031021_4.3273.3273.2	controllerType=0 controllerNumber=1 scan=3273	10.0099
03285:3	1	R.GDVLTGRPFYKDINEC[+57.021]K.A	1062		C[+57]	671.337	3	2012	2011.99	0	2.6	Specific	753.55	753.55	753.55	11.09	209	>Fibrillin-2 N-term	1	dw031021_4.3518.3518.3	controllerType=0 controllerNumber=1 scan=3518	10.5697
02024:3	1	R.PFYKDINEC[+57.021]K.A	1069		C[+57]	438.546	3	1313.62	1313.62	0	2.3	Specific	568.32	568.32	568.32	6.48	209	>Fibrillin-2 N-term	1	dw031021_4.2488.2488.3	controllerType=0 controllerNumber=1 scan=2488	8.2216
01955:3	1	R.PFYKDINEC[+57.021]K.A	1069		C[+57]	438.545	3	1313.62	1313.62	0	1.8	Specific	653.75	653.75	653.75	8.48	209	>Fibrillin-2 N-term	1	dw031021_4.2429.2429.3	controllerType=0 controllerNumber=1 scan=2429	8.0863
03691:2	1	K.AFPGMC[+57.021]TYGK.C	1079		C[+57]	566.253	2	1131.5	1131.5	0	1.5	Specific	293.07	293.07	293.07	2.45	209	>Fibrillin-2 N-term	1	dw031021_4.3851.3851.2	controllerType=0 controllerNumber=1 scan=3851	11.3084
03531:2	1	K.AFPGMC[+57.021]TYGK.C	1079		C[+57]	566.253	2	1131.5	1131.5	0	2.8	Specific	427.83	365.31	365.31	3.84	209	>Fibrillin-2 N-term	1	dw031021_4.3716.3716.2	controllerType=0 controllerNumber=1 scan=3716	11.0132
03392:2	1	K.AFPGMC[+57.021]TYGK.C	1079		C[+57]	566.253	2	1131.5	1131.5	0	2.8	Specific	463.84	404.44	404.44	7.16	209	>Fibrillin-2 N-term	1	dw031021_4.3601.3601.2	controllerType=0 controllerNumber=1 scan=3601	10.7595
03459:2	1	K.AFPGMC[+57.021]TYGK.C	1079		C[+57]	566.254	2	1131.5	1131.5	0	3.2	Specific	465.15	435.26	435.26	7.16	209	>Fibrillin-2 N-term	1	dw031021_4.3656.3656.2	controllerType=0 controllerNumber=1 scan=3656	10.8836
03321:2	1	K.AFPGMC[+57.021]TYGK.C	1079		C[+57]	566.253	2	1131.5	1131.5	0	2.4	Specific	475.68	450.89	450.89	6.84	209	>Fibrillin-2 N-term	1	dw031021_4.3548.3548.2	controllerType=0 controllerNumber=1 scan=3548	10.6376
02343:2	1	K.AFPGM[+15.995]C[+57.021]TYGK.C	1079		C[+57], M[+16]	574.251	2	1147.49	1147.49	0	2.7	Specific	303.68	303.68	303.68	3.27	209	>Fibrillin-2 N-term	1	dw031021_4.2749.2749.2	controllerType=0 controllerNumber=1 scan=2749	8.8179
02282:2	1	K.AFPGM[+15.995]C[+57.021]TYGK.C	1079		C[+57], M[+16]	574.25	2	1147.49	1147.49	0	2.2	Specific	339.48	339.48	339.48	4.84	209	>Fibrillin-2 N-term	1	dw031021_4.2697.2697.2	controllerType=0 controllerNumber=1 scan=2697	8.697
03088:2	1	K.AFPGM[+15.995]C[+57.021]TYGK.C	1079		C[+57], M[+16]	574.251	2	1147.49	1147.49	0	2.6	Specific	368.08	368.08	368.08	6.54	209	>Fibrillin-2 N-term	1	dw031021_4.3353.3353.2	controllerType=0 controllerNumber=1 scan=3353	10.1944
03216:2	1	K.AFPGM[+15.995]C[+57.021]TYGK.C	1079		C[+57], M[+16]	574.251	2	1147.49	1147.49	0	3.5	Specific	378.79	377.37	377.37	5.59	209	>Fibrillin-2 N-term	1	dw031021_4.3458.3458.2	controllerType=0 controllerNumber=1 scan=3458	10.436
03280:2	1	K.AFPGM[+15.995]C[+57.021]TYGK.C	1079		C[+57], M[+16]	574.251	2	1147.49	1147.49	0	3.3	Specific	391.36	391.36	391.36	5.59	209	>Fibrillin-2 N-term	1	dw031021_4.3515.3515.2	controllerType=0 controllerNumber=1 scan=3515	10.5632
03151:2	1	K.AFPGM[+15.995]C[+57.021]TYGK.C	1079		C[+57], M[+16]	574.251	2	1147.49	1147.49	0	3.2	Specific	409.9	399.02	399.02	5.54	209	>Fibrillin-2 N-term	1	dw031021_4.3404.3404.2	controllerType=0 controllerNumber=1 scan=3404	10.3106
03348:2	1	K.AFPGM[+15.995]C[+57.021]TYGK.C	1079		C[+57], M[+16]	574.251	2	1147.49	1147.49	0	2.7	Specific	430.7	430.7	430.7	6.7	209	>Fibrillin-2 N-term	1	dw031021_4.3569.3569.2	controllerType=0 controllerNumber=1 scan=3569	10.6864
02272:2	1	K.C[+57.021][-17.027]RN[+15.995]T[+162.053]IGSFK.C	1089	Hex(1)	C[-17][+57], N[+16], T[+162]	622.287	2	1243.57	1243.56	0	2.9	Specific	419.48	348.13	5.66	2.23	209	>Fibrillin-2 N-term	1	dw031021_4.2690.2690.2	controllerType=0 controllerNumber=1 scan=2690	8.6819
02335:2	1	K.C[+57.021][-17.027]RN[+15.995]TIGS[+162.053]FK.C	1089	Hex(1)	C[-17][+57], N[+16], S[+162]	622.286	2	1243.57	1243.56	0	2.1	Specific	439.15	354.42	2.3	1.82	209	>Fibrillin-2 N-term	1	dw031021_4.2743.2743.2	controllerType=0 controllerNumber=1 scan=2743	8.805
03042:2	1	R.NT[+146.058]IGS[+146.058]FK.C	1091	Fuc(1),Fuc(1)	S[+146], T[+146]	529.768	2	1058.53	1058.53	0	4.1	Specific	23.92	23.92	23.92	1.52	209	>Fibrillin-2 N-term	1	dw031021_4.3317.3317.2	controllerType=0 controllerNumber=1 scan=3317	10.1107
03110:2	1	R.NT[+146.058]IGS[+146.058]FK.C	1091	Fuc(1),Fuc(1)	S[+146], T[+146]	529.768	2	1058.53	1058.53	0	4	Specific	26.38	26.38	26.38	1.52	209	>Fibrillin-2 N-term	1	dw031021_4.3372.3372.2	controllerType=0 controllerNumber=1 scan=3372	10.2368
04245:2	1	R.NTIGS[+324.106]FKC[+57.021]R.C	1091	Hex(2)	C[+57], S[+324]	703.83	2	1406.65	1406.65	0	4.3	Specific	54.24	54.24	54.24	1.5	209	>Fibrillin-2 N-term	1	dw031021_4.4327.4327.2	controllerType=0 controllerNumber=1 scan=4327	12.3749
03984:2	1	R.C[+57.021]NSGFALDMEER.N	1100		C[+57]	714.8	2	1428.59	1428.59	0	2.9	Specific	711.25	711.25	711.25	11.68	209	>Fibrillin-2 N-term	1	dw031021_4.4110.4110.2	controllerType=0 controllerNumber=1 scan=4110	11.882
03923:2	1	R.C[+57.021]NSGFALDMEER.N	1100		C[+57]	714.799	2	1428.59	1428.59	0	1.7	Specific	765.73	765.73	765.73	12.35	209	>Fibrillin-2 N-term	1	dw031021_4.4055.4055.2	controllerType=0 controllerNumber=1 scan=4055	11.7609
07061:3	1	R.ISPDLC[+57.021]GSGIC[+57.021]VNTPGSFEC[+57.021]EC[+57.021]FEGYESGFMMMK.N	1121		C[+57]*4	1299.54	3	3896.59	3896.57	0	4	Specific	108.84	108.84	108.84	3.46	209	>Fibrillin-2 N-term	1	dw031021_4.6696.6696.3	controllerType=0 controllerNumber=1 scan=6696	17.9021
07020:3	1	R.ISPDLC[+57.021]GSGIC[+57.021]VN[+15.995]TPGSFEC[+57.021]EC[+57.021]FEGYESGFMMMK.N	1121		C[+57]*4, N[+16]	1304.87	3	3912.59	3912.57	0	6.3	Specific	104.67	104.67	34.65	1.68	209	>Fibrillin-2 N-term	1	dw031021_4.6657.6657.3	controllerType=0 controllerNumber=1 scan=6657	17.8088
07069:3	1	R.ISPDLC[+57.021]GSGIC[+57.021]VN[+15.995]TPGSFEC[+57.021]EC[+57.021]FEGYESGFMMMK.N	1121		C[+57]*4, N[+16]	1304.87	3	3912.58	3912.57	0	3.4	Specific	582.38	582.38	164.85	8.34	209	>Fibrillin-2 N-term	1	dw031021_4.6705.6705.3	controllerType=0 controllerNumber=1 scan=6705	17.9237
02353:2	1	K.NC[+57.021]MDIDEC[+57.021]ER.N	1155		C[+57]*2	671.248	2	1341.49	1341.49	0	2.1	Specific	296.57	296.57	296.57	2.07	209	>Fibrillin-2 N-term	1	dw031021_4.2757.2757.2	controllerType=0 controllerNumber=1 scan=2757	8.8371
02300:2	1	K.NC[+57.021]MDIDEC[+57.021]ER.N	1155		C[+57]*2	671.249	2	1341.49	1341.49	0	2.2	Specific	476.64	476.64	476.64	6.84	209	>Fibrillin-2 N-term	1	dw031021_4.2711.2711.2	controllerType=0 controllerNumber=1 scan=2711	8.7306
02230:2	1	K.NC[+57.021]MDIDEC[+57.021]ER.N	1155		C[+57]*2	671.248	2	1341.49	1341.49	0	1.4	Specific	482.21	482.21	482.21	7.04	209	>Fibrillin-2 N-term	1	dw031021_4.2657.2657.2	controllerType=0 controllerNumber=1 scan=2657	8.6069
02237:2	1	K.NC[+57.021]M[+15.995]DIDEC[+57.021]ER.N	1155		C[+57]*2, M[+16]	679.246	2	1357.48	1357.48	0	1.8	Specific	311.71	311.71	65.85	4.54	209	>Fibrillin-2 N-term	1	dw031021_4.2662.2662.2	controllerType=0 controllerNumber=1 scan=2662	8.6177
02088:2	1	K.NC[+57.021]M[+15.995]DIDEC[+57.021]ER.N	1155		C[+57]*2, M[+16]	679.245	2	1357.48	1357.48	0	1.4	Specific	338.12	338.12	53.64	4.84	209	>Fibrillin-2 N-term	1	dw031021_4.2540.2540.2	controllerType=0 controllerNumber=1 scan=2540	8.3413
04359:3	1	K.NC[+57.021]MDIDEC[+57.021]ERNPLLC[+57.021]R.G	1155		C[+57]*3	698.967	3	2094.89	2094.88	0	2.5	Specific	473.87	473.87	473.87	6.92	209	>Fibrillin-2 N-term	1	dw031021_4.4412.4412.3	controllerType=0 controllerNumber=1 scan=4412	12.5728
03927:2	1	K.NC[+57.021]MDIDEC[+57.021]ERNPLLC[+57.021]R.G	1155		C[+57]*3	1047.95	2	2094.89	2094.88	0	3.4	Specific	547.85	547.85	547.85	4.79	209	>Fibrillin-2 N-term	1	dw031021_4.4058.4058.2	controllerType=0 controllerNumber=1 scan=4058	11.7674
04240:3	1	K.NC[+57.021]MDIDEC[+57.021]ERNPLLC[+57.021]R.G	1155		C[+57]*3	698.968	3	2094.89	2094.88	0	3.4	Specific	553.48	553.48	553.48	7.73	209	>Fibrillin-2 N-term	1	dw031021_4.4323.4323.3	controllerType=0 controllerNumber=1 scan=4323	12.3643
04080:3	1	K.NC[+57.021]MDIDEC[+57.021]ERNPLLC[+57.021]R.G	1155		C[+57]*3	698.968	3	2094.89	2094.88	0	3.7	Specific	595.27	595.27	595.27	8.77	209	>Fibrillin-2 N-term	1	dw031021_4.4187.4187.3	controllerType=0 controllerNumber=1 scan=4187	12.0552
03944:3	1	K.NC[+57.021]MDIDEC[+57.021]ERNPLLC[+57.021]R.G	1155		C[+57]*3	698.968	3	2094.89	2094.88	0	2.9	Specific	609.78	609.78	609.78	9.77	209	>Fibrillin-2 N-term	1	dw031021_4.4074.4074.3	controllerType=0 controllerNumber=1 scan=4074	11.8046
04145:3	1	K.NC[+57.021]MDIDEC[+57.021]ERNPLLC[+57.021]R.G	1155		C[+57]*3	698.968	3	2094.89	2094.88	0	3.8	Specific	617.97	617.97	617.97	9.77	209	>Fibrillin-2 N-term	1	dw031021_4.4243.4243.3	controllerType=0 controllerNumber=1 scan=4243	12.183
03884:3	1	K.NC[+57.021]MDIDEC[+57.021]ERNPLLC[+57.021]R.G	1155		C[+57]*3	698.968	3	2094.89	2094.88	0	3.1	Specific	619.77	619.77	619.77	9.77	209	>Fibrillin-2 N-term	1	dw031021_4.4021.4021.3	controllerType=0 controllerNumber=1 scan=4021	11.6859
04008:3	1	K.NC[+57.021]MDIDEC[+57.021]ERNPLLC[+57.021]R.G	1155		C[+57]*3	698.968	3	2094.89	2094.88	0	2.8	Specific	622.97	622.97	622.97	9.77	209	>Fibrillin-2 N-term	1	dw031021_4.4129.4129.3	controllerType=0 controllerNumber=1 scan=4129	11.9255
03384:3	1	K.NC[+57.021]M[+15.995]DIDEC[+57.021]ERNPLLC[+57.021]R.G	1155		C[+57]*3, M[+16]	704.299	3	2110.88	2110.88	0	1.8	Specific	558	558	104.68	7.41	209	>Fibrillin-2 N-term	1	dw031021_4.3594.3594.3	controllerType=0 controllerNumber=1 scan=3594	10.7425
03916:3	1	K.NC[+57.021]M[+15.995]DIDEC[+57.021]ERNPLLC[+57.021]R.G	1155		C[+57]*3, M[+16]	704.299	3	2110.88	2110.88	0	2.7	Specific	565.29	565.29	108.94	8.44	209	>Fibrillin-2 N-term	1	dw031021_4.4048.4048.3	controllerType=0 controllerNumber=1 scan=4048	11.7439
03823:3	1	K.NC[+57.021]M[+15.995]DIDEC[+57.021]ERNPLLC[+57.021]R.G	1155		C[+57]*3, M[+16]	704.299	3	2110.88	2110.88	0	2.7	Specific	569.69	569.69	102.94	8.44	209	>Fibrillin-2 N-term	1	dw031021_4.3968.3968.3	controllerType=0 controllerNumber=1 scan=3968	11.568
03656:3	1	R.GGTC[+57.021]VNTEGS[+162.053]FQC[+57.021]DC[+57.021]PLGHELSPSR.E	1171	Hex(1)	C[+57]*3, S[+162]	976.416	3	2927.23	2927.22	0	3.4	Specific	1070.86	1070.86	3.6	18.04	209	>Fibrillin-2 N-term	1	dw031021_4.3824.3824.3	controllerType=0 controllerNumber=1 scan=3824	11.2484
03717:3	1	R.GGTC[+57.021]VNTEGS[+162.053]FQC[+57.021]DC[+57.021]PLGHELSPSR.E	1171	Hex(1)	C[+57]*3, S[+162]	976.416	3	2927.23	2927.22	0	2.8	Specific	1117.44	1117.44	3.6	19.04	209	>Fibrillin-2 N-term	1	dw031021_4.3877.3877.3	controllerType=0 controllerNumber=1 scan=3877	11.3656
03689:3	1	R.GGTC[+57.021]VNTEGS[+162.053]FQC[+57.021]D[+15.995]C[+57.021]PLGHELSPSR.E	1171	Hex(1)	C[+57]*3, D[+16], S[+162]	981.746	3	2943.22	2943.22	0	2	Specific	232.54	232.54	3.6	3.34	209	>Fibrillin-2 N-term	1	dw031021_4.3850.3850.3	controllerType=0 controllerNumber=1 scan=3850	11.3062
04738:5	1	R.GGTC[+57.021]VNTEGS[+162.053]FQC[+57.021]DC[+57.021]PLGHELSPSREDC[+57.021]VDINEC[+57.021]SLSDNLC[+57.021]R.N	1171	Hex(1)	C[+57]*6, S[+162]	1002.22	5	5007.07	5007.05	0	3.7	Specific	375.3	375.3	2.07	5.53	209	>Fibrillin-2 N-term	1	dw031021_4.4714.4714.5	controllerType=0 controllerNumber=1 scan=4714	13.2716
04749:4	1	R.GGTC[+57.021]VNTEGSFQC[+57.021]DC[+57.021]PLGHELS[+162.053]PSREDC[+57.021]VDINEC[+57.021]SLSDNLC[+57.021]R.N	1171	Hex(1)	C[+57]*6, S[+162]	1252.52	4	5007.07	5007.05	0	4.2	Specific	707.19	707.19	0	10.34	209	>Fibrillin-2 N-term	1	dw031021_4.4723.4723.4	controllerType=0 controllerNumber=1 scan=4723	13.293
04688:4	1	R.GGTC[+57.021]VN[+0.984]TEGSFQC[+57.021]DC[+57.021]PLGHELSPS[+162.053]REDC[+57.021]VDINEC[+57.021]SLSDNLC[+57.021]R.N	1171	Hex(1)	C[+57]*6, N[+1], S[+162]	1252.52	4	5007.07	5008.04	-1	7.9	Specific	364.61	364.61	0	2.74	209	>Fibrillin-2 N-term	1	dw031021_4.4670.4670.4	controllerType=0 controllerNumber=1 scan=4670	13.1703
04813:4	1	R.GGTC[+57.021]VN[+0.984]TEGSFQC[+57.021]DC[+57.021]PLGHELSPS[+162.053]REDC[+57.021]VDINEC[+57.021]SLSDNLC[+57.021]R.N	1171	Hex(1)	C[+57]*6, N[+1], S[+162]	1252.52	4	5007.07	5008.04	-1	7.3	Specific	502.95	502.95	0	4.57	209	>Fibrillin-2 N-term	1	dw031021_4.4778.4778.4	controllerType=0 controllerNumber=1 scan=4778	13.4198
04472:5	1	R.GGTC[+57.021]VNTEGSFQC[+57.021]DC[+57.021]PLGHELS[+162.053]PSREDC[+57.021]VDINEC[+57.021]SLSDNLC[+57.021]RN[+0.984]GK.C	1171	Hex(1)	C[+57]*6, N[+1], S[+162]	1062.25	5	5307.22	5307.2	0	4.2	Specific	220.59	220.59	0	1.53	209	>Fibrillin-2 N-term	1	dw031021_4.4496.4496.5	controllerType=0 controllerNumber=1 scan=4496	12.7701
04493:3	1	R.EDC[+57.021]VDINEC[+57.021]SLSDNLC[+57.021]R.N	1196		C[+57]*3	700.29	3	2098.86	2098.85	0	4.5	Specific	481.56	481.56	481.56	7.72	209	>Fibrillin-2 N-term	1	dw031021_4.4509.4509.3	controllerType=0 controllerNumber=1 scan=4509	12.8001
04413:3	1	R.EDC[+57.021]VDINEC[+57.021]SLSDNLC[+57.021]R.N	1196		C[+57]*3	700.291	3	2098.86	2098.85	0	5.7	Specific	645.29	645.29	645.29	8.57	209	>Fibrillin-2 N-term	1	dw031021_4.4452.4452.3	controllerType=0 controllerNumber=1 scan=4452	12.667
04011:3	1	K.C[+57.021]VNMIGTYQC[+57.021]SC[+57.021]NPGYQATPDR.Q	1216		C[+57]*3	864.699	3	2592.08	2592.07	0	3.5	Specific	256.14	256.14	256.14	2.4	209	>Fibrillin-2 N-term	1	dw031021_4.4131.4131.2	controllerType=0 controllerNumber=1 scan=4131	11.9288
04133:3	1	K.C[+57.021]VNMIGTYQC[+57.021]SC[+57.021]NPGYQATPDR.Q	1216		C[+57]*3	864.698	3	2592.08	2592.07	0	2.5	Specific	543.35	543.35	543.35	7.72	209	>Fibrillin-2 N-term	1	dw031021_4.4232.4232.3	controllerType=0 controllerNumber=1 scan=4232	12.1582
03961:2	1	K.C[+57.021]VNMIGTYQC[+57.021]SC[+57.021]NPGYQATPDR.Q	1216		C[+57]*3	1296.54	2	2592.08	2592.07	0	2.9	Specific	683.53	683.53	683.53	11.07	209	>Fibrillin-2 N-term	1	dw031021_4.4089.4089.2	controllerType=0 controllerNumber=1 scan=4089	11.8358
03994:3	1	K.C[+57.021]VNMIGTYQC[+57.021]SC[+57.021]NPGYQATPDR.Q	1216		C[+57]*3	864.699	3	2592.08	2592.07	0	4	Specific	860.62	860.62	860.62	15.07	209	>Fibrillin-2 N-term	1	dw031021_4.4118.4118.3	controllerType=0 controllerNumber=1 scan=4118	11.9012
03935:3	1	K.C[+57.021]VNMIGTYQC[+57.021]SC[+57.021]NPGYQATPDR.Q	1216		C[+57]*3	864.699	3	2592.08	2592.07	0	3.7	Specific	939.93	939.93	939.93	16.07	209	>Fibrillin-2 N-term	1	dw031021_4.4065.4065.3	controllerType=0 controllerNumber=1 scan=4065	11.7835
04069:3	1	K.C[+57.021]VN[+15.995]MIGTYQC[+57.021]SC[+57.021]NPGYQATPDR.Q	1216		C[+57]*3, N[+16]	870.031	3	2608.08	2608.07	0	3.5	Specific	546.74	546.74	36.04	8.04	209	>Fibrillin-2 N-term	1	dw031021_4.4178.4178.3	controllerType=0 controllerNumber=1 scan=4178	12.0346
03897:3	1	K.C[+57.021]VNM[+15.995]IGTYQC[+57.021]SC[+57.021]NPGYQATPDR.Q	1216		C[+57]*3, M[+16]	870.032	3	2608.08	2608.07	0	5.4	Specific	615.98	615.98	30.93	10.07	209	>Fibrillin-2 N-term	1	dw031021_4.4033.4033.3	controllerType=0 controllerNumber=1 scan=4033	11.7138
03833:3	1	K.C[+57.021]VNM[+15.995]IGTYQC[+57.021]SC[+57.021]NPGYQATPDR.Q	1216		C[+57]*3, M[+16]	870.029	3	2608.07	2608.07	0	1.9	Specific	650.02	650.02	30.03	10.75	209	>Fibrillin-2 N-term	1	dw031021_4.3978.3978.3	controllerType=0 controllerNumber=1 scan=3978	11.5915
05825:3	1	K.C[+57.021][-17.027]VNMIGTYQC[+57.021]SC[+57.021]NPGYQATPDR.Q	1216		C[-17][+57]*3	859.024	3	2575.06	2575.05	0	3.9	Specific	676.37	676.37	676.37	11.07	209	>Fibrillin-2 N-term	1	dw031021_4.5629.5629.3	controllerType=0 controllerNumber=1 scan=5629	15.3973
05891:3	1	K.C[+57.021][-17.027]VNMIGTYQC[+57.021]SC[+57.021]NPGYQATPDR.Q	1216		C[-17][+57]*3	859.021	3	2575.05	2575.05	0	1.1	Specific	677.61	677.61	677.61	10.75	209	>Fibrillin-2 N-term	1	dw031021_4.5685.5685.3	controllerType=0 controllerNumber=1 scan=5685	15.5272
03762:3	1	K.C[+57.021]VNMIGTYQC[+57.021]S[+162.053]C[+57.021]NPGYQATPDR.Q	1216	Hex(1)	C[+57]*3, S[+162]	918.716	3	2754.13	2754.13	0	3	Specific	697.68	697.68	6	11.07	209	>Fibrillin-2 N-term	1	dw031021_4.3913.3913.3	controllerType=0 controllerNumber=1 scan=3913	11.4453
03959:3	1	K.C[+57.021]VN[+15.995]MIGTYQC[+57.021]SC[+57.021]NPGYQATPDR.Q	1216		C[+57]*3, N[+16]	870.031	3	2608.08	2608.07	0	3.8	Specific	810.58	810.58	41.5	14.07	209	>Fibrillin-2 N-term	1	dw031021_4.4087.4087.3	controllerType=0 controllerNumber=1 scan=4087	11.8314
05635:3	1	K.C[+57.021][-17.027]VNM[+15.995]IGTYQC[+57.021]SC[+57.021]NPGYQATPDR.Q	1216		C[-17][+57]*3, M[+16]	864.356	3	2591.05	2591.04	0	4.1	Specific	121.58	121.58	21.1	1.87	209	>Fibrillin-2 N-term	1	dw031021_4.5464.5464.2	controllerType=0 controllerNumber=1 scan=5464	15.0118
03784:3	1	K.C[+57.021]VN[+15.995]MIGTYQC[+57.021]S[+162.053]C[+57.021]NPGYQATPDR.Q	1216	Hex(1)	C[+57]*3, N[+16], S[+162]	924.049	3	2770.13	2770.12	0	3.8	Specific	711.83	711.83	6	12.07	209	>Fibrillin-2 N-term	1	dw031021_4.3935.3935.3	controllerType=0 controllerNumber=1 scan=3935	11.4955
02504:3	1	K.C[+57.021]VN[+15.995]M[+15.995]IGT[+203.079]YQC[+57.021]SC[+57.021]NPGYQATPDR.Q	1216	HexNAc(1)	C[+57]*3, M[+16], N[+16], T[+203]	943.053	3	2827.15	2827.14	0	0.9	Specific	6.84	6.84	3.2	1.52	209	>Fibrillin-2 N-term	1	dw031021_4.2878.2878.3	controllerType=0 controllerNumber=1 scan=2878	9.1078
04204:3	1	R.SC[+57.021]ADIDEC[+57.021]ENNPDIC[+57.021]DGGQC[+57.021]TNIPGEYR.C	1280		C[+57]*4	1087.1	3	3259.28	3259.27	0	4.6	Specific	384.26	384.26	384.26	6.75	209	>Fibrillin-2 N-term	1	dw031021_4.4294.4294.3	controllerType=0 controllerNumber=1 scan=4294	12.2996
04078:3	1	R.SC[+57.021]ADIDEC[+57.021]ENNPDIC[+57.021]DGGQC[+57.021]TNIPGEYR.C	1280		C[+57]*4	1087.1	3	3259.28	3259.27	0	4.7	Specific	495.96	495.96	495.96	7.25	209	>Fibrillin-2 N-term	1	dw031021_4.4186.4186.3	controllerType=0 controllerNumber=1 scan=4186	12.053
04141:3	1	R.SC[+57.021]ADIDEC[+57.021]ENNPDIC[+57.021]DGGQC[+57.021]TNIPGEYR.C	1280		C[+57]*4	1087.1	3	3259.28	3259.27	0	4.3	Specific	832.58	832.58	832.58	13.56	209	>Fibrillin-2 N-term	1	dw031021_4.4239.4239.3	controllerType=0 controllerNumber=1 scan=4239	12.1753
04020:3	1	R.SC[+57.021]ADIDEC[+57.021]ENNPDIC[+57.021]DGGQC[+57.021]TN[+15.995]IPGEYR.C	1280		C[+57]*4, N[+16]	1092.43	3	3275.28	3275.26	0	4.1	Specific	600.4	600.4	187.47	9.56	209	>Fibrillin-2 N-term	1	dw031021_4.4137.4137.3	controllerType=0 controllerNumber=1 scan=4137	11.9408
04076:3	1	R.SC[+57.021]ADIDEC[+57.021]ENNPDIC[+57.021]DGGQC[+57.021]TN[+15.995]IPGEYR.C	1280		C[+57]*4, N[+16]	1092.43	3	3275.28	3275.26	0	4.7	Specific	722.87	722.87	215.65	11.56	209	>Fibrillin-2 N-term	1	dw031021_4.4184.4184.3	controllerType=0 controllerNumber=1 scan=4184	12.0495
07717:2	1	R.C[+57.021]LC[+57.021]YDGFMASMDMK.T	1308		C[+57]*2	864.821	2	1728.63	1728.66	0	-12.7	Specific	182.09	182.09	182.09	1.52	209	>Fibrillin-2 N-term	1	dw031021_4.7242.7242.2	controllerType=0 controllerNumber=1 scan=7242	19.2033
05677:3	1	R.C[+57.021]LC[+57.021]YDGFMASMDMK.T	1308		C[+57]*2	576.892	3	1728.66	1728.66	0	2.9	Specific	430.34	430.34	430.34	7.71	209	>Fibrillin-2 N-term	1	dw031021_4.5499.5499.3	controllerType=0 controllerNumber=1 scan=5499	15.0942
05766:2	1	R.C[+57.021]LC[+57.021]YDGFMASMDMK.T	1308		C[+57]*2	864.834	2	1728.66	1728.66	0	3.2	Specific	550.98	550.98	550.98	8.33	209	>Fibrillin-2 N-term	1	dw031021_4.5578.5578.2	controllerType=0 controllerNumber=1 scan=5578	15.2773
05634:2	1	R.C[+57.021]LC[+57.021]YDGFMASMDMK.T	1308		C[+57]*2	864.835	2	1728.66	1728.66	0	3.8	Specific	603.12	603.12	603.12	10.36	209	>Fibrillin-2 N-term	1	dw031021_4.5464.5464.2	controllerType=0 controllerNumber=1 scan=5464	15.0118
05694:2	1	R.C[+57.021]LC[+57.021]YDGFMASMDMK.T	1308		C[+57]*2	864.835	2	1728.66	1728.66	0	4.1	Specific	673.21	673.21	673.21	11.36	209	>Fibrillin-2 N-term	1	dw031021_4.5515.5515.2	controllerType=0 controllerNumber=1 scan=5515	15.1321
05436:2	1	R.C[+57.021]LC[+57.021]YDGFMASMD[+15.995]MK.T	1308		C[+57]*2, D[+16]	872.831	2	1744.65	1744.65	0	2.1	Specific	421.72	421.72	4	7.39	209	>Fibrillin-2 N-term	1	dw031021_4.5303.5303.2	controllerType=0 controllerNumber=1 scan=5303	14.6367
05648:2	1	R.C[+57.021]LC[+57.021]YDGFMASMD[+15.995]MK.T	1308		C[+57]*2, D[+16]	872.831	2	1744.65	1744.65	0	2	Specific	456.67	456.67	1.21	6.25	209	>Fibrillin-2 N-term	1	dw031021_4.5474.5474.2	controllerType=0 controllerNumber=1 scan=5474	15.036
05503:2	1	R.C[+57.021]LC[+57.021]YDGFM[+15.995]ASMDMK.T	1308		C[+57]*2, M[+16]	872.832	2	1744.66	1744.65	0	3.5	Specific	475.18	475.18	8.89	7.85	209	>Fibrillin-2 N-term	1	dw031021_4.5357.5357.2	controllerType=0 controllerNumber=1 scan=5357	14.7611
05561:2	1	R.C[+57.021]LC[+57.021]YDGFMASMD[+15.995]MK.T	1308		C[+57]*2, D[+16]	872.833	2	1744.66	1744.65	0	4.1	Specific	541.29	541.29	2.97	8.33	209	>Fibrillin-2 N-term	1	dw031021_4.5406.5406.2	controllerType=0 controllerNumber=1 scan=5406	14.8767
07758:2	1	R.C[+57.021][-17.027]LC[+57.021]YDGFMASMDMK.T	1308		C[-17][+57]*2	856.322	2	1711.64	1711.63	0	4.2	Specific	607.83	607.83	607.83	10.36	209	>Fibrillin-2 N-term	1	dw031021_4.7279.7279.2	controllerType=0 controllerNumber=1 scan=7279	19.2911
07810:2	1	R.C[+57.021][-17.027]LC[+57.021]YDGFMASMDMK.T	1308		C[-17][+57]*2	856.321	2	1711.64	1711.63	0	3.6	Specific	628.93	628.93	628.93	10.36	209	>Fibrillin-2 N-term	1	dw031021_4.7323.7323.2	controllerType=0 controllerNumber=1 scan=7323	19.3978
07594:2	1	R.C[+57.021][-17.027]LC[+57.021]YDGFMASMD[+15.995]MK.T	1308		C[-17][+57]*2, D[+16]	864.32	2	1727.63	1727.62	0	5.1	Specific	193.99	193.99	4	2.84	209	>Fibrillin-2 N-term	1	dw031021_4.7144.7144.2	controllerType=0 controllerNumber=1 scan=7144	18.9658
07280:2	1	R.C[+57.021][-17.027]LC[+57.021]YDGFMASMDM[+15.995]K.T	1308		C[-17][+57]*2, M[+16]	864.32	2	1727.63	1727.62	0	5	Specific	228.55	228.55	39.64	3.5	209	>Fibrillin-2 N-term	1	dw031021_4.6893.6893.2	controllerType=0 controllerNumber=1 scan=6893	18.3678
07666:2	1	R.C[+57.021][-17.027]LC[+57.021]YDGFMASMD[+15.995]MK.T	1308		C[-17][+57]*2, D[+16]	864.318	2	1727.63	1727.62	0	3.2	Specific	308.73	308.73	4	4.28	209	>Fibrillin-2 N-term	1	dw031021_4.7200.7200.2	controllerType=0 controllerNumber=1 scan=7200	19.0991
05360:2	1	K.TC[+57.021]IDVNEC[+57.021]DLNSNIC[+57.021]MFGEC[+57.021]ENTK.G	1322		C[+57]*4	1462.09	2	2923.18	2923.17	0	3.7	Specific	527.19	527.19	527.19	7	209	>Fibrillin-2 N-term	1	dw031021_4.5242.5242.2	controllerType=0 controllerNumber=1 scan=5242	14.4972
05544:3	1	K.TC[+57.021]IDVNEC[+57.021]DLNSNIC[+57.021]MFGEC[+57.021]ENTK.G	1322		C[+57]*4	975.065	3	2923.18	2923.17	0	4.7	Specific	530.4	530.4	530.4	7	209	>Fibrillin-2 N-term	1	dw031021_4.5390.5390.3	controllerType=0 controllerNumber=1 scan=5390	14.8392
05479:3	1	K.TC[+57.021]IDVNEC[+57.021]DLNSNIC[+57.021]MFGEC[+57.021]ENTK.G	1322		C[+57]*4	975.063	3	2923.18	2923.17	0	2.8	Specific	584.15	584.15	584.15	6.76	209	>Fibrillin-2 N-term	1	dw031021_4.5337.5337.3	controllerType=0 controllerNumber=1 scan=5337	14.7166
05330:3	1	K.TC[+57.021]IDVNEC[+57.021]DLNSNIC[+57.021]MFGEC[+57.021]ENTK.G	1322		C[+57]*4	975.065	3	2923.18	2923.17	0	4.4	Specific	790.35	790.35	790.35	12.04	209	>Fibrillin-2 N-term	1	dw031021_4.5220.5220.3	controllerType=0 controllerNumber=1 scan=5220	14.4465
05396:3	1	K.TC[+57.021]IDVNEC[+57.021]DLNSNIC[+57.021]MFGEC[+57.021]ENTK.G	1322		C[+57]*4	975.064	3	2923.18	2923.17	0	3.8	Specific	805.71	805.71	805.71	13.04	209	>Fibrillin-2 N-term	1	dw031021_4.5273.5273.3	controllerType=0 controllerNumber=1 scan=5273	14.5703
05588:3	1	K.TC[+57.021]IDVNEC[+57.021]DLNSN[+0.984]IC[+57.021]MFGEC[+57.021]ENTK.G	1322		C[+57]*4, N[+1]	975.395	3	2924.17	2924.15	0	7.2	Specific	94.15	94.15	0	1.5	209	>Fibrillin-2 N-term	1	dw031021_4.5425.5425.3	controllerType=0 controllerNumber=1 scan=5425	14.92
05233:3	1	K.TC[+57.021]IDVNEC[+57.021]DLNSNIC[+57.021]M[+15.995]FGEC[+57.021]ENTK.G	1322		C[+57]*4, M[+16]	980.398	3	2939.18	2939.16	0	5.5	Specific	336.74	336.74	73.45	4.52	209	>Fibrillin-2 N-term	1	dw031021_4.5137.5137.3	controllerType=0 controllerNumber=1 scan=5137	14.2504
05368:3	1	K.TC[+57.021]IDVNEC[+57.021]DLNSN[+15.995]IC[+57.021]MFGEC[+57.021]ENTK.G	1322		C[+57]*4, N[+16]	980.4	3	2939.19	2939.16	0	8.5	Specific	447.07	447.07	2.02	5.06	209	>Fibrillin-2 N-term	1	dw031021_4.5248.5248.3	controllerType=0 controllerNumber=1 scan=5248	14.5102
05292:3	1	K.TC[+57.021]IDVNEC[+57.021]DLNSNIC[+57.021]M[+15.995]FGEC[+57.021]ENTK.G	1322		C[+57]*4, M[+16]	980.395	3	2939.17	2939.16	0	3.2	Specific	586.16	586.16	96.79	8.04	209	>Fibrillin-2 N-term	1	dw031021_4.5189.5189.3	controllerType=0 controllerNumber=1 scan=5189	14.3731
03155:3	1	K.GSFIC[+57.021]HC[+57.021]QLGYSVK.K	1346		C[+57]*2	552.596	3	1655.77	1655.77	0	4	Specific	671.22	613.94	613.94	11.36	209	>Fibrillin-2 N-term	1	dw031021_4.3406.3406.3	controllerType=0 controllerNumber=1 scan=3406	10.3149
03218:3	1	K.GSFIC[+57.021]HC[+57.021]QLGYSVK.K	1346		C[+57]*2	552.596	3	1655.77	1655.77	0	3	Specific	687.85	625.68	625.68	11.36	209	>Fibrillin-2 N-term	1	dw031021_4.3459.3459.3	controllerType=0 controllerNumber=1 scan=3459	10.4382
03324:3	1	K.GSFIC[+57.021]HC[+57.021]QLGYS[+162.053]VK.K	1346	Hex(1)	C[+57]*2, S[+162]	606.613	3	1817.83	1817.82	0	3.1	Specific	138.13	138.13	0.39	2.05	209	>Fibrillin-2 N-term	1	dw031021_4.3550.3550.5	controllerType=0 controllerNumber=1 scan=3550	10.642
02832:2	1	K.GSFIC[+57.021]HC[+57.021]QLGYS[+162.053]VK.K	1346	Hex(1)	C[+57]*2, S[+162]	909.417	2	1817.83	1817.82	0	4.2	Specific	695.25	695.25	17.81	10.34	209	>Fibrillin-2 N-term	1	dw031021_4.3152.3152.2	controllerType=0 controllerNumber=1 scan=3152	9.7329
03100:3	1	K.GSFIC[+57.021]HC[+57.021]QLGYS[+162.053]VK.K	1346	Hex(1)	C[+57]*2, S[+162]	606.614	3	1817.83	1817.82	0	3.8	Specific	745	745	30.01	12.36	209	>Fibrillin-2 N-term	1	dw031021_4.3363.3363.3	controllerType=0 controllerNumber=1 scan=3363	10.2169
03026:3	1	K.GSFIC[+57.021]HC[+57.021]QLGYS[+162.053]VK.K	1346	Hex(1)	C[+57]*2, S[+162]	606.613	3	1817.83	1817.82	0	3.1	Specific	762.87	762.87	39.9	13.36	209	>Fibrillin-2 N-term	1	dw031021_4.3305.3305.3	controllerType=0 controllerNumber=1 scan=3305	10.0837
02886:3	1	K.GSFIC[+57.021]HC[+57.021]QLGYS[+162.053]VK.K	1346	Hex(1)	C[+57]*2, S[+162]	606.614	3	1817.83	1817.82	0	4.4	Specific	765.75	765.75	10.14	13.36	209	>Fibrillin-2 N-term	1	dw031021_4.3194.3194.3	controllerType=0 controllerNumber=1 scan=3194	9.8292
02956:3	1	K.GSFIC[+57.021]HC[+57.021]QLGYS[+162.053]VK.K	1346	Hex(1)	C[+57]*2, S[+162]	606.614	3	1817.83	1817.82	0	3.8	Specific	785.22	777.35	22.52	13.36	209	>Fibrillin-2 N-term	1	dw031021_4.3250.3250.3	controllerType=0 controllerNumber=1 scan=3250	9.9568
02819:3	1	K.GSFIC[+57.021]HC[+57.021]QLGYS[+162.053]VK.K	1346	Hex(1)	C[+57]*2, S[+162]	606.613	3	1817.83	1817.82	0	3	Specific	829.99	819.6	24.5	14.36	209	>Fibrillin-2 N-term	1	dw031021_4.3141.3141.3	controllerType=0 controllerNumber=1 scan=3141	9.7075
02900:2	1	K.GSFIC[+57.021]HC[+57.021]QLGYS[+162.053]VK.K	1346	Hex(1)	C[+57]*2, S[+162]	909.416	2	1817.83	1817.82	0	3	Specific	840.17	808.2	27.04	13.34	209	>Fibrillin-2 N-term	1	dw031021_4.3206.3206.2	controllerType=0 controllerNumber=1 scan=3206	9.8559
02833:3	1	K.GSFIC[+57.021]H[+15.995]C[+57.021]QLGYS[+203.079]VK.K	1346	HexNAc(1)	C[+57]*2, H[+16], S[+203]	625.62	3	1874.85	1874.84	0	2.8	Specific	40.63	40.63	24.84	1.56	209	>Fibrillin-2 N-term	1	dw031021_4.3153.3153.3	controllerType=0 controllerNumber=1 scan=3153	9.7351
02968:3	1	K.GSFIC[+57.021]H[+15.995]C[+57.021]QLGYS[+203.079]VK.K	1346	HexNAc(1)	C[+57]*2, H[+16], S[+203]	625.62	3	1874.85	1874.84	0	3.1	Specific	63.16	46.98	33.1	1.55	209	>Fibrillin-2 N-term	1	dw031021_4.3260.3260.3	controllerType=0 controllerNumber=1 scan=3260	9.9804
02899:3	1	K.GSFIC[+57.021]H[+15.995]C[+57.021]QLGYS[+203.079]VK.K	1346	HexNAc(1)	C[+57]*2, H[+16], S[+203]	625.62	3	1874.85	1874.84	0	2.8	Specific	85.11	75.6	42.58	1.56	209	>Fibrillin-2 N-term	1	dw031021_4.3205.3205.3	controllerType=0 controllerNumber=1 scan=3205	9.8538
02838:3	1	K.GSFIC[+57.021]H[+15.995]C[+57.021]QLGYS[+162.053]VK.K	1346	Hex(1)	C[+57]*2, H[+16], S[+162]	611.945	3	1833.82	1833.81	0	2.8	Specific	144.53	144.53	7.71	1.78	209	>Fibrillin-2 N-term	1	dw031021_4.3156.3156.3	controllerType=0 controllerNumber=1 scan=3156	9.7416
03831:5	1	K.KGTTGC[+57.021]TDVDEC[+57.021]EIGAHNC[+57.021]DMHASC[+57.021]LNIPGSFK.C	1360		C[+57]*4	737.117	5	3681.56	3681.55	0	2.4	Specific	810.43	810.43	810.43	13.01	209	>Fibrillin-2 N-term	1	dw031021_4.3976.3976.5	controllerType=0 controllerNumber=1 scan=3976	11.5872
03786:4	1	K.KGTTGC[+57.021]TDVDEC[+57.021]EIGAHNC[+57.021]DMHASC[+57.021]LNIPGSFK.C	1360		C[+57]*4	921.146	4	3681.56	3681.55	0	3	Specific	843.31	843.31	843.31	12.32	209	>Fibrillin-2 N-term	1	dw031021_4.3937.3937.4	controllerType=0 controllerNumber=1 scan=3937	11.4998
03710:4	1	K.KGTTGC[+57.021]TDVDEC[+57.021]EIGAHNC[+57.021]DMHASC[+57.021]LNIPGSFK.C	1360		C[+57]*4	921.146	4	3681.56	3681.55	0	3.9	Specific	1062.73	1062.73	1062.73	17.32	209	>Fibrillin-2 N-term	1	dw031021_4.3869.3869.4	controllerType=0 controllerNumber=1 scan=3869	11.3467
03768:5	1	K.KGTTGC[+57.021]TDVDEC[+57.021]EIGAHNC[+57.021]DMHASC[+57.021]LNIPGSFK.C	1360		C[+57]*4	737.118	5	3681.56	3681.55	0	3.4	Specific	1081.33	1081.33	1081.33	18.34	209	>Fibrillin-2 N-term	1	dw031021_4.3920.3920.5	controllerType=0 controllerNumber=1 scan=3920	11.4624
03708:5	1	K.KGTTGC[+57.021]TDVDEC[+57.021]EIGAHNC[+57.021]DMHASC[+57.021]LNIPGSFK.C	1360		C[+57]*4	737.118	5	3681.56	3681.55	0	3.5	Specific	1109.98	1109.98	1109.98	19.34	209	>Fibrillin-2 N-term	1	dw031021_4.3867.3867.5	controllerType=0 controllerNumber=1 scan=3867	11.3432
03680:4	1	K.KGTTGC[+57.021]TDVDEC[+57.021]EIGAHNC[+57.021]DMHASC[+57.021]LNIPGS[+162.053]FK.C	1360	Hex(1)	C[+57]*4, S[+162]	961.659	4	3843.61	3843.6	0	3.2	Specific	796.48	796.48	7.61	11.32	209	>Fibrillin-2 N-term	1	dw031021_4.3844.3844.4	controllerType=0 controllerNumber=1 scan=3844	11.2932
03719:5	1	K.KGTTGC[+57.021]TDVDEC[+57.021]EIGAHNC[+57.021]DMHASC[+57.021]LNIPGS[+162.053]FK.C	1360	Hex(1)	C[+57]*4, S[+162]	769.529	5	3843.61	3843.6	0	2.8	Specific	914.93	914.93	40.92	15.34	209	>Fibrillin-2 N-term	1	dw031021_4.3879.3879.5	controllerType=0 controllerNumber=1 scan=3879	11.3699
03654:5	1	K.KGTTGC[+57.021]TDVDEC[+57.021]EIGAHNC[+57.021]DMHASC[+57.021]LNIPGS[+162.053]FK.C	1360	Hex(1)	C[+57]*4, S[+162]	769.529	5	3843.62	3843.6	0	3.7	Specific	968.39	968.39	39.4	16.34	209	>Fibrillin-2 N-term	1	dw031021_4.3822.3822.5	controllerType=0 controllerNumber=1 scan=3822	11.2447
03588:5	1	K.KGTTGC[+57.021]TDVDEC[+57.021]EIGAHNC[+57.021]DMHASC[+57.021]LNIPGS[+162.053]FK.C	1360	Hex(1)	C[+57]*4, S[+162]	769.529	5	3843.61	3843.6	0	2.8	Specific	1139.08	1139.08	41	19.34	209	>Fibrillin-2 N-term	1	dw031021_4.3768.3768.5	controllerType=0 controllerNumber=1 scan=3768	11.1263
03612:4	1	K.KGTTGC[+57.021]TDVDEC[+57.021]EIGAHNC[+57.021]DMHASC[+57.021]LNIPGS[+162.053]FK.C	1360	Hex(1)	C[+57]*4, S[+162]	961.658	4	3843.61	3843.6	0	2.4	Specific	1205.02	1205.02	42.62	19.99	209	>Fibrillin-2 N-term	1	dw031021_4.3791.3791.4	controllerType=0 controllerNumber=1 scan=3791	11.1758
02944:5	1	K.KGTTGC[+57.021]T[+203.079]DVDEC[+57.021]EIGAHNC[+57.021]DMH[+15.995]ASC[+57.021]LNIPGSFK.C	1360	HexNAc(1)	C[+57]*4, H[+16], T[+203]	780.933	5	3900.64	3900.62	0	3	Specific	107.97	107.97	4	1.7	209	>Fibrillin-2 N-term	1	dw031021_4.3240.3240.5	controllerType=0 controllerNumber=1 scan=3240	9.9347
02907:6	1	K.KGTTGC[+57.021]TDVDEC[+57.021]EIGAHNC[+57.021]DMH[+15.995]AS[+203.079]C[+57.021]LNIPGSFK.C	1360	HexNAc(1)	C[+57]*4, H[+16], S[+203]	650.946	6	3900.64	3900.62	0	3.6	Specific	113.16	113.16	4	1.6	209	>Fibrillin-2 N-term	1	dw031021_4.3211.3211.6	controllerType=0 controllerNumber=1 scan=3211	9.8668
02875:5	1	K.KGTTGC[+57.021]T[+203.079]DVDEC[+57.021]EIGAHNC[+57.021]DMH[+15.995]ASC[+57.021]LNIPGSFK.C	1360	HexNAc(1)	C[+57]*4, H[+16], T[+203]	780.933	5	3900.64	3900.62	0	3.3	Specific	138.54	138.54	4	1.82	209	>Fibrillin-2 N-term	1	dw031021_4.3186.3186.5	controllerType=0 controllerNumber=1 scan=3186	9.81
03566:5	1	K.KGTTGC[+57.021]TDVDEC[+57.021]EIGAHNC[+57.021]DMHASC[+57.021]LN[+15.995]IPGS[+162.053]FK.C	1360	Hex(1)	C[+57]*4, N[+16], S[+162]	772.727	5	3859.61	3859.6	0	2.2	Specific	1081.75	1081.75	42.32	18.01	209	>Fibrillin-2 N-term	1	dw031021_4.3749.3749.5	controllerType=0 controllerNumber=1 scan=3749	11.0851
03624:5	1	K.KGTTGC[+57.021]TDVDEC[+57.021]EIGAHNC[+57.021]DMHASC[+57.021]LN[+15.995]IPGS[+162.053]FK.C	1360	Hex(1)	C[+57]*4, N[+16], S[+162]	772.727	5	3859.61	3859.6	0	2.3	Specific	1094.02	1094.02	41.45	18.01	209	>Fibrillin-2 N-term	1	dw031021_4.3800.3800.5	controllerType=0 controllerNumber=1 scan=3800	11.1959
04071:4	1	K.GTTGC[+57.021]TDVDEC[+57.021]EIGAHNC[+57.021]DMHASC[+57.021]LNIPGS[+162.053]FK.C	1361	Hex(1)	C[+57]*4, S[+162]	929.636	4	3715.52	3715.51	0	4.1	Specific	530.52	530.52	10.05	7.31	209	>Fibrillin-2 N-term	1	dw031021_4.4179.4179.4	controllerType=0 controllerNumber=1 scan=4179	12.0367
03940:4	1	K.GTTGC[+57.021]TDVDEC[+57.021]EIGAHNC[+57.021]DMHASC[+57.021]LNIPGS[+162.053]FK.C	1361	Hex(1)	C[+57]*4, S[+162]	929.635	4	3715.52	3715.51	0	2.8	Specific	990.52	990.52	22.27	16.34	209	>Fibrillin-2 N-term	1	dw031021_4.4069.4069.4	controllerType=0 controllerNumber=1 scan=4069	11.7919
03996:4	1	K.GTTGC[+57.021]TDVDEC[+57.021]EIGAHNC[+57.021]DMHASC[+57.021]LNIPGS[+162.053]FK.C	1361	Hex(1)	C[+57]*4, S[+162]	929.636	4	3715.52	3715.51	0	4.1	Specific	1048.72	1048.72	20.7	17.34	209	>Fibrillin-2 N-term	1	dw031021_4.4120.4120.4	controllerType=0 controllerNumber=1 scan=4120	11.9051
03938:4	1	K.GTTGC[+57.021]TDVDEC[+57.021]EIGAHNC[+57.021]DMHASC[+57.021]LN[+15.995]IPGS[+162.053]FK.C	1361	Hex(1)	C[+57]*4, N[+16], S[+162]	933.635	4	3731.52	3731.5	0	4.3	Specific	906.89	906.89	19.52	15.34	209	>Fibrillin-2 N-term	1	dw031021_4.4067.4067.4	controllerType=0 controllerNumber=1 scan=4067	11.7878
03731:2	1	R.EGWIGNGIK.C	1397			487.25	2	973.493	973.51	0	-17.5	Specific	187.91	187.91	187.91	1.51	209	>Fibrillin-2 N-term	1	dw031021_4.3887.3887.3	controllerType=0 controllerNumber=1 scan=3887	11.3887
03471:2	1	R.EGWIGNGIK.C	1397			487.26	2	973.512	973.51	0	2.2	Specific	460.72	460.72	460.72	5	209	>Fibrillin-2 N-term	1	dw031021_4.3668.3668.2	controllerType=0 controllerNumber=1 scan=3668	10.9086
03405:2	1	R.EGWIGNGIK.C	1397			487.26	2	973.513	973.51	0	2.5	Specific	475.51	475.51	475.51	5.34	209	>Fibrillin-2 N-term	1	dw031021_4.3612.3612.2	controllerType=0 controllerNumber=1 scan=3612	10.7851
03343:2	1	R.EGWIGNGIK.C	1397			487.26	2	973.513	973.51	0	3.2	Specific	497.79	497.79	497.79	5.45	209	>Fibrillin-2 N-term	1	dw031021_4.3563.3563.2	controllerType=0 controllerNumber=1 scan=3563	10.672
03427:2	1	R.EGW[+15.995]IGNGIK.C	1397		W[+16]	495.262	2	989.518	989.505	0	12.7	Specific	122.82	122.82	120.84	1.5	209	>Fibrillin-2 N-term	1	dw031021_4.3630.3630.2	controllerType=0 controllerNumber=1 scan=3630	10.824
03805:2	1	R.EGWIGN[+0.984]GIK.C	1397		N[+1]	487.752	2	974.497	974.494	0	2.8	Specific	226.68	226.68	226.68	2.06	209	>Fibrillin-2 N-term	1	dw031021_4.3954.3954.3	controllerType=0 controllerNumber=1 scan=3954	11.5384
04227:2	1	R.EGWIGN[+0.984]GIK.C	1397		N[+1]	487.752	2	974.497	974.494	0	3.4	Specific	376.77	376.77	376.77	4.95	209	>Fibrillin-2 N-term	1	dw031021_4.4313.4313.2	controllerType=0 controllerNumber=1 scan=4313	12.3404
04098:2	1	R.EGWIGN[+0.984]GIK.C	1397		N[+1]	487.752	2	974.497	974.494	0	3	Specific	398.63	398.63	398.63	4.68	209	>Fibrillin-2 N-term	1	dw031021_4.4201.4201.2	controllerType=0 controllerNumber=1 scan=4201	12.0865
03796:2	1	R.EGWIGN[+0.984]GIK.C	1397		N[+1]	487.752	2	974.497	974.494	0	2.6	Specific	403.77	403.77	403.77	4.78	209	>Fibrillin-2 N-term	1	dw031021_4.3945.3945.2	controllerType=0 controllerNumber=1 scan=3945	11.517
03997:2	1	R.EGWIGN[+0.984]GIK.C	1397		N[+1]	487.752	2	974.497	974.494	0	3.1	Specific	409.34	409.34	409.34	5.11	209	>Fibrillin-2 N-term	1	dw031021_4.4121.4121.2	controllerType=0 controllerNumber=1 scan=4121	11.9065
03932:2	1	R.EGWIGN[+0.984]GIK.C	1397		N[+1]	487.752	2	974.497	974.494	0	2.7	Specific	418.33	418.33	418.33	5.11	209	>Fibrillin-2 N-term	1	dw031021_4.4063.4063.2	controllerType=0 controllerNumber=1 scan=4063	11.7802
04155:2	1	R.EGWIGN[+0.984]GIK.C	1397		N[+1]	487.752	2	974.497	974.494	0	3	Specific	429.85	429.85	429.85	5.19	209	>Fibrillin-2 N-term	1	dw031021_4.4252.4252.2	controllerType=0 controllerNumber=1 scan=4252	12.2025
03872:2	1	R.EGWIGN[+0.984]GIK.C	1397		N[+1]	487.752	2	974.497	974.494	0	2.5	Specific	445.46	445.46	445.46	4.92	209	>Fibrillin-2 N-term	1	dw031021_4.4010.4010.2	controllerType=0 controllerNumber=1 scan=4010	11.662
05890:4	1	R.C[+57.021]AC[+57.021]SEGFTGDGFTC[+57.021]S[+203.079]DVDEC[+57.021]AENINLC[+57.021]ENGQC[+57.021]LN[+15.995]VPGAYR.C	1434	HexNAc(1)	C[+57]*6, N[+16], S[+203]	1192.47	4	4766.87	4765.88	1	-1.5	Specific	2.48	2.48	2.48	1.51	209	>Fibrillin-2 N-term	1	dw031021_4.5684.5684.4	controllerType=0 controllerNumber=1 scan=5684	15.525
05748:4	1	R.C[+57.021]AC[+57.021]SEGFTGDGFTC[+57.021]S[+203.079]DVDEC[+57.021]AENINLC[+57.021]ENGQC[+57.021]LN[+15.995]VPGAYR.C	1434	HexNAc(1)	C[+57]*6, N[+16], S[+203]	1192.23	4	4765.89	4765.88	0	3.1	Specific	224.25	224.25	4.8	3.63	209	>Fibrillin-2 N-term	1	dw031021_4.5562.5562.4	controllerType=0 controllerNumber=1 scan=5562	15.2414
05710:4	1	R.C[+57.021]AC[+57.021]SEGFTGDGFTC[+57.021]S[+365.132]DVDEC[+57.021]AENINLC[+57.021]ENGQC[+57.021]LN[+15.995]VPGAYR.C	1434	HexNAc(1)Hex(1)	C[+57]*6, N[+16], S[+365]	1232.74	4	4927.95	4927.93	0	3.8	Specific	365	365	3.6	4.84	209	>Fibrillin-2 N-term	1	dw031021_4.5528.5528.4	controllerType=0 controllerNumber=1 scan=5528	15.1621
03274:2	1	R.C[+57.021]EC[+57.021]EMGFTPASDSR.S	1474		C[+57]*2	823.817	2	1646.63	1646.62	0	1	Specific	528.85	528.85	528.85	8.01	209	>Fibrillin-2 N-term	1	dw031021_4.3510.3510.2	controllerType=0 controllerNumber=1 scan=3510	10.5513
03165:2	1	R.C[+57.021]EC[+57.021]EMGFTPASDSR.S	1474		C[+57]*2	823.818	2	1646.63	1646.62	0	3.2	Specific	717	717	717	12.36	209	>Fibrillin-2 N-term	1	dw031021_4.3415.3415.2	controllerType=0 controllerNumber=1 scan=3415	10.3363
03096:2	1	R.C[+57.021]EC[+57.021]EMGFTPASDSR.S	1474		C[+57]*2	823.819	2	1646.63	1646.62	0	3.4	Specific	721.29	721.29	721.29	12.36	209	>Fibrillin-2 N-term	1	dw031021_4.3360.3360.2	controllerType=0 controllerNumber=1 scan=3360	10.2104
03027:2	1	R.C[+57.021]EC[+57.021]EMGFTPASDSR.S	1474		C[+57]*2	823.818	2	1646.63	1646.62	0	2.7	Specific	755.55	755.55	755.55	13.36	209	>Fibrillin-2 N-term	1	dw031021_4.3306.3306.2	controllerType=0 controllerNumber=1 scan=3306	10.0859
03171:2	1	R.C[+57.021]EC[+57.021]EM[+15.995]GFTPASDSR.S	1474		C[+57]*2, M[+16]	831.816	2	1662.62	1662.62	0	3	Specific	241.19	241.19	241.19	5.02	209	>Fibrillin-2 N-term	1	dw031021_4.3421.3421.2	controllerType=0 controllerNumber=1 scan=3421	10.3493
02168:2	1	R.C[+57.021]EC[+57.021]EM[+15.995]GFTPASDSR.S	1474		C[+57]*2, M[+16]	831.815	2	1662.62	1662.62	0	2.6	Specific	315.14	315.14	239.59	5.22	209	>Fibrillin-2 N-term	1	dw031021_4.2604.2604.2	controllerType=0 controllerNumber=1 scan=2604	8.4882
02768:2	1	R.C[+57.021]EC[+57.021]EM[+15.995]GFTPASDSR.S	1474		C[+57]*2, M[+16]	831.816	2	1662.63	1662.62	0	3.5	Specific	467.63	467.63	271.62	7.85	209	>Fibrillin-2 N-term	1	dw031021_4.3100.3100.2	controllerType=0 controllerNumber=1 scan=3100	9.6123
02130:2	1	R.C[+57.021]EC[+57.021]EM[+15.995]GFTPASDSR.S	1474		C[+57]*2, M[+16]	831.815	2	1662.62	1662.62	0	1.6	Specific	477.25	477.25	273.5	7.52	209	>Fibrillin-2 N-term	1	dw031021_4.2575.2575.2	controllerType=0 controllerNumber=1 scan=2575	8.4212
02805:2	1	R.C[+57.021]EC[+57.021]EM[+15.995]GFTPASDSR.S	1474		C[+57]*2, M[+16]	831.817	2	1662.63	1662.62	0	4	Specific	547.76	547.76	360.42	8.33	209	>Fibrillin-2 N-term	1	dw031021_4.3131.3131.4	controllerType=0 controllerNumber=1 scan=3131	9.6848
03075:2	1	R.C[+57.021]EC[+57.021]EM[+15.995]GFTPASDSR.S	1474		C[+57]*2, M[+16]	831.816	2	1662.62	1662.62	0	3	Specific	560.05	560.05	326.6	9.36	209	>Fibrillin-2 N-term	1	dw031021_4.3343.3343.2	controllerType=0 controllerNumber=1 scan=3343	10.1703
04939:2	1	R.C[+57.021][-17.027]EC[+57.021]EMGFTPASDSR.S	1474		C[-17][+57]*2	815.303	2	1629.6	1629.6	0	0.6	Specific	560.99	560.99	560.99	9.04	209	>Fibrillin-2 N-term	1	dw031021_4.4883.4883.2	controllerType=0 controllerNumber=1 scan=4883	13.6586
04863:2	1	R.C[+57.021][-17.027]EC[+57.021]EMGFTPASDSR.S	1474		C[-17][+57]*2	815.304	2	1629.6	1629.6	0	1.7	Specific	580.24	580.24	580.24	9.04	209	>Fibrillin-2 N-term	1	dw031021_4.4820.4820.2	controllerType=0 controllerNumber=1 scan=4820	13.5152
02861:2	1	R.C[+57.021]EC[+57.021]EM[+15.995]GFTPASDSR.S	1474		C[+57]*2, M[+16]	831.816	2	1662.62	1662.62	0	2.7	Specific	601.01	601.01	310.71	10.36	209	>Fibrillin-2 N-term	1	dw031021_4.3176.3176.2	controllerType=0 controllerNumber=1 scan=3176	9.7867
02996:2	1	R.C[+57.021]EC[+57.021]EM[+15.995]GFTPASDSR.S	1474		C[+57]*2, M[+16]	831.816	2	1662.62	1662.62	0	2.9	Specific	608.85	608.85	361.33	10.36	209	>Fibrillin-2 N-term	1	dw031021_4.3282.3282.2	controllerType=0 controllerNumber=1 scan=3282	10.0318
02928:2	1	R.C[+57.021]EC[+57.021]EM[+15.995]GFTPASDSR.S	1474		C[+57]*2, M[+16]	831.816	2	1662.62	1662.62	0	2.7	Specific	687.32	687.32	389.27	11.36	209	>Fibrillin-2 N-term	1	dw031021_4.3229.3229.2	controllerType=0 controllerNumber=1 scan=3229	9.909
06992:4	1	R.SC[+57.021]QDIDEC[+57.021]SFQNIC[+57.021]VFGTC[+57.021]NNLPGMFHC[+57.021]IC[+57.021]DDGYELDR.T	1488		C[+57]*6	1162.47	4	4646.87	4646.85	0	3.7	Specific	608.45	608.45	29.16	9.01	209	>Fibrillin-2 N-term	1	dw031021_4.6632.6632.4	controllerType=0 controllerNumber=1 scan=6632	17.7498
07045:4	1	R.SC[+57.021]QDIDEC[+57.021]SFQNIC[+57.021]VFGTC[+57.021]NNLPGMFHC[+57.021]IC[+57.021]DDGYELDR.T	1488		C[+57]*6	1162.47	4	4646.87	4646.85	0	3.7	Specific	745.49	745.49	21.36	11.01	209	>Fibrillin-2 N-term	1	dw031021_4.6681.6681.4	controllerType=0 controllerNumber=1 scan=6681	17.8676
07111:4	1	R.SC[+57.021]QDIDEC[+57.021]SFQNIC[+57.021]VFGTC[+57.021]N[+15.995]NLPGMFHC[+57.021]IC[+57.021]DDGYELDR.T	1488		C[+57]*6, N[+16]	1166.47	4	4662.87	4662.85	0	3.8	Specific	449.63	449.63	0	6.49	209	>Fibrillin-2 N-term	1	dw031021_4.6747.6747.4	controllerType=0 controllerNumber=1 scan=6747	18.0212
07057:4	1	R.SC[+57.021]QDIDEC[+57.021]SFQNIC[+57.021]VFGTC[+57.021]NN[+15.995]LPGMFHC[+57.021]IC[+57.021]DDGYELDR.T	1488		C[+57]*6, N[+16]	1166.47	4	4662.87	4662.85	0	4.2	Specific	1028.18	1028.18	21.6	17.01	209	>Fibrillin-2 N-term	1	dw031021_4.6692.6692.4	controllerType=0 controllerNumber=1 scan=6692	17.8934
04765:2	1	R.YEC[+57.021]NC[+57.021]PPDFQLNPTGVGC[+57.021]VDNR.V	1554		C[+57]*3	1306.56	2	2612.11	2612.1	0	3.9	Specific	528.47	528.47	528.47	8.04	209	>Fibrillin-2 N-term	1	dw031021_4.4736.4736.2	controllerType=0 controllerNumber=1 scan=4736	13.3233
04833:2	1	R.YEC[+57.021]NC[+57.021]PPDFQLNPTGVGC[+57.021]VDNR.V	1554		C[+57]*3	1306.56	2	2612.11	2612.1	0	4	Specific	569.17	569.17	569.17	9.07	209	>Fibrillin-2 N-term	1	dw031021_4.4793.4793.2	controllerType=0 controllerNumber=1 scan=4793	13.4538
04741:3	1	R.YEC[+57.021]NC[+57.021]PPDFQLNPTGVGC[+57.021]VDNR.V	1554		C[+57]*3	871.375	3	2612.11	2612.1	0	4.9	Specific	742.53	742.53	742.53	12.07	209	>Fibrillin-2 N-term	1	dw031021_4.4716.4716.3	controllerType=0 controllerNumber=1 scan=4716	13.2759
04931:3	1	R.YEC[+57.021]NC[+57.021]PPDFQLNPTGVGC[+57.021]VDNR.V	1554		C[+57]*3	871.372	3	2612.1	2612.1	0	1.6	Specific	800.01	800.01	800.01	13.75	209	>Fibrillin-2 N-term	1	dw031021_4.4877.4877.3	controllerType=0 controllerNumber=1 scan=4877	13.6461
04864:3	1	R.YEC[+57.021]NC[+57.021]PPDFQLNPTGVGC[+57.021]VDNR.V	1554		C[+57]*3	871.373	3	2612.11	2612.1	0	3.6	Specific	843.03	843.03	843.03	14.07	209	>Fibrillin-2 N-term	1	dw031021_4.4822.4822.3	controllerType=0 controllerNumber=1 scan=4822	13.5215
04799:3	1	R.YEC[+57.021]NC[+57.021]PPDFQLNPTGVGC[+57.021]VDNR.V	1554		C[+57]*3	871.374	3	2612.11	2612.1	0	4.3	Specific	845.18	845.18	845.18	14.07	209	>Fibrillin-2 N-term	1	dw031021_4.4767.4767.3	controllerType=0 controllerNumber=1 scan=4767	13.395
04730:3	1	K.FGPRGDGS[+396.127]LSC[+57.021]NTEIGVGVSR.S	1583	Pent(3)	C[+57], S[+396]	854.392	3	2561.16	2561.17	0	-2	Specific	252.98	252.98	1.6	1.54	209	>Fibrillin-2 N-term	1	dw031021_4.4707.4707.2	controllerType=0 controllerNumber=1 scan=4707	13.2541
06111:2	1	R.GDGSLSC[+57.021]NTEIGVGVSR.S	1587		C[+57]	854.404	2	1707.8	1707.8	0	2.6	Specific	185.48	185.48	185.48	2.83	209	>Fibrillin-2 N-term	1	dw031021_4.5874.5874.2	controllerType=0 controllerNumber=1 scan=5874	15.9674
03590:2	1	R.GDGSLSC[+57.021]NTEIGVGVSR.S	1587		C[+57]	854.403	2	1707.8	1707.8	0	1.5	Specific	442.49	442.49	442.49	7.19	209	>Fibrillin-2 N-term	1	dw031021_4.3769.3769.2	controllerType=0 controllerNumber=1 scan=3769	11.1285
05363:2	1	R.GDGSLSC[+57.021]NTEIGVGVSR.S	1587		C[+57]	854.404	2	1707.8	1707.8	0	2.2	Specific	447.15	447.15	447.15	7.19	209	>Fibrillin-2 N-term	1	dw031021_4.5245.5245.2	controllerType=0 controllerNumber=1 scan=5245	14.5037
04964:2	1	R.GDGSLSC[+57.021]NTEIGVGVSR.S	1587		C[+57]	854.405	2	1707.8	1707.8	0	4	Specific	531.51	531.51	531.51	8	209	>Fibrillin-2 N-term	1	dw031021_4.4906.4906.2	controllerType=0 controllerNumber=1 scan=4906	13.7117
04452:2	1	R.GDGSLSC[+57.021]NTEIGVGVSR.S	1587		C[+57]	854.405	2	1707.8	1707.8	0	4.1	Specific	584.17	584.17	584.17	9.03	209	>Fibrillin-2 N-term	1	dw031021_4.4482.4482.2	controllerType=0 controllerNumber=1 scan=4482	12.7377
04729:2	1	R.GDGSLSC[+57.021]NTEIGVGVSR.S	1587		C[+57]	854.405	2	1707.8	1707.8	0	3.2	Specific	591.1	591.1	591.1	9.03	209	>Fibrillin-2 N-term	1	dw031021_4.4707.4707.2	controllerType=0 controllerNumber=1 scan=4707	13.2541
04068:2	1	R.GDGSLSC[+57.021]NTEIGVGVSR.S	1587		C[+57]	854.406	2	1707.81	1707.8	0	5	Specific	596.08	596.08	596.08	9.03	209	>Fibrillin-2 N-term	1	dw031021_4.4177.4177.2	controllerType=0 controllerNumber=1 scan=4177	12.0324
04601:2	1	R.GDGSLSC[+57.021]NTEIGVGVSR.S	1587		C[+57]	854.405	2	1707.8	1707.8	0	3.5	Specific	599.17	599.17	599.17	9.03	209	>Fibrillin-2 N-term	1	dw031021_4.4595.4595.2	controllerType=0 controllerNumber=1 scan=4595	12.9997
04305:2	1	R.GDGSLSC[+57.021]NTEIGVGVSR.S	1587		C[+57]	854.405	2	1707.8	1707.8	0	4.1	Specific	601.94	601.94	601.94	10.03	209	>Fibrillin-2 N-term	1	dw031021_4.4373.4373.2	controllerType=0 controllerNumber=1 scan=4373	12.4822
04530:2	1	R.GDGSLSC[+57.021]NTEIGVGVSR.S	1587		C[+57]	854.405	2	1707.8	1707.8	0	3.7	Specific	633.02	633.02	633.02	10.03	209	>Fibrillin-2 N-term	1	dw031021_4.4537.4537.2	controllerType=0 controllerNumber=1 scan=4537	12.8655
04002:2	1	R.GDGSLSC[+57.021]NTEIGVGVSR.S	1587		C[+57]	854.406	2	1707.8	1707.8	0	4.5	Specific	641.18	641.18	641.18	10.03	209	>Fibrillin-2 N-term	1	dw031021_4.4124.4124.2	controllerType=0 controllerNumber=1 scan=4124	11.9128
04212:2	1	R.GDGSLSC[+57.021]NTEIGVGVSR.S	1587		C[+57]	854.406	2	1707.8	1707.8	0	4.3	Specific	648.65	648.65	648.65	10.03	209	>Fibrillin-2 N-term	1	dw031021_4.4300.4300.2	controllerType=0 controllerNumber=1 scan=4300	12.3122
03930:2	1	R.GDGSLSC[+57.021]NTEIGVGVSR.S	1587		C[+57]	854.404	2	1707.8	1707.8	0	3	Specific	656.19	656.19	656.19	11.03	209	>Fibrillin-2 N-term	1	dw031021_4.4060.4060.2	controllerType=0 controllerNumber=1 scan=4060	11.7718
04147:2	1	R.GDGSLSC[+57.021]NTEIGVGVSR.S	1587		C[+57]	854.406	2	1707.81	1707.8	0	4.9	Specific	675.79	675.79	675.79	11.03	209	>Fibrillin-2 N-term	1	dw031021_4.4244.4244.2	controllerType=0 controllerNumber=1 scan=4244	12.1851
04375:2	1	R.GDGSLSC[+57.021]NTEIGVGVSR.S	1587		C[+57]	854.405	2	1707.8	1707.8	0	3.9	Specific	683.87	683.87	683.87	11.03	209	>Fibrillin-2 N-term	1	dw031021_4.4426.4426.2	controllerType=0 controllerNumber=1 scan=4426	12.6069
03781:2	1	R.GDGSLSC[+57.021]NTEIGVGVSR.S	1587		C[+57]	854.405	2	1707.8	1707.8	0	3.6	Specific	695.37	695.37	695.37	11.03	209	>Fibrillin-2 N-term	1	dw031021_4.3932.3932.2	controllerType=0 controllerNumber=1 scan=3932	11.4894
03659:2	1	R.GDGSLSC[+57.021]NTEIGVGVSR.S	1587		C[+57]	854.405	2	1707.8	1707.8	0	3.3	Specific	710.77	710.77	710.77	12.03	209	>Fibrillin-2 N-term	1	dw031021_4.3826.3826.2	controllerType=0 controllerNumber=1 scan=3826	11.2521
03850:2	1	R.GDGSLSC[+57.021]NTEIGVGVSR.S	1587		C[+57]	854.405	2	1707.8	1707.8	0	3.2	Specific	717.62	717.62	717.62	12.03	209	>Fibrillin-2 N-term	1	dw031021_4.3993.3993.2	controllerType=0 controllerNumber=1 scan=3993	11.6229
03512:2	1	R.GDGSLSC[+57.021]NTEIGVGVSR.S	1587		C[+57]	854.404	2	1707.8	1707.8	0	2.4	Specific	731.44	731.44	731.44	11.7	209	>Fibrillin-2 N-term	1	dw031021_4.3701.3701.2	controllerType=0 controllerNumber=1 scan=3701	10.9815
03725:2	1	R.GDGSLSC[+57.021]NTEIGVGVSR.S	1587		C[+57]	854.404	2	1707.8	1707.8	0	2.9	Specific	754.08	754.08	754.08	13.03	209	>Fibrillin-2 N-term	1	dw031021_4.3882.3882.2	controllerType=0 controllerNumber=1 scan=3882	11.376
03398:3	1	R.GDGSLSC[+57.021]NTEIGVGVSR.S	1587		C[+57]	569.938	3	1707.8	1707.8	0	1.3	Specific	756.5	756.5	756.5	12.7	209	>Fibrillin-2 N-term	1	dw031021_4.3606.3606.3	controllerType=0 controllerNumber=1 scan=3606	10.7702
03448:2	1	R.GDGSLSC[+57.021]NTEIGVGVSR.S	1587		C[+57]	854.404	2	1707.8	1707.8	0	3	Specific	811.62	811.62	811.62	14.03	209	>Fibrillin-2 N-term	1	dw031021_4.3645.3645.2	controllerType=0 controllerNumber=1 scan=3645	10.8592
03383:2	1	R.GDGSLSC[+57.021]NTEIGVGVSR.S	1587		C[+57]	854.404	2	1707.8	1707.8	0	2.4	Specific	851.72	851.72	851.72	14.7	209	>Fibrillin-2 N-term	1	dw031021_4.3593.3593.2	controllerType=0 controllerNumber=1 scan=3593	10.7403
02612:2	2	K.LYC[+57.021]N[+0.984]GVR.N	160		C[+57], N[+1]	441.711	2	882.414	882.414	0	0.7	Specific	29.57	29.57	29.57	1.39	9	>Reverse >Fibrillin-2 N-term	2	dw031021_4.2971.2971.2	controllerType=0 controllerNumber=1 scan=2971	9.3107
02766:2	2	R.C[+57.021][-17.027]EDIDT[+426.137]C[+57.021]NR.E	622	Hex(1)Pent(2)	C[-17][+57]*2, T[+426]	796.281	2	1591.55	1591.56	0	-4.6	Specific	82.62	82.62	82.62	1.39	9	>Reverse >Fibrillin-2 N-term	2	dw031021_4.3098.3098.2	controllerType=0 controllerNumber=1 scan=3098	9.608
01714:3	2	K.GYT[+162.053]C[+57.021]M[+15.995]GPFAK.C	654	Hex(1)	C[+57], M[+16], T[+162]	437.187	3	1309.55	1309.54	0	2	Specific	52.92	36.9	36.9	1.39	9	>Reverse >Fibrillin-2 N-term	2	dw031021_4.2231.2231.3	controllerType=0 controllerNumber=1 scan=2231	7.6242
03577:3	2	R.NAFGAGRPC[+57.021]LTEYEK.T	681		C[+57]	571.618	3	1712.84	1712.81	0	19	Specific	60.21	60.21	60.21	1.38	9	>Reverse >Fibrillin-2 N-term	2	dw031021_4.3758.3758.3	controllerType=0 controllerNumber=1 scan=3758	11.1044
04640:3	2	R.GTGD[+15.995]LT[+162.053]LGEPC[+57.021]EC[+57.021]H[+15.995]FSGK.S	749	Hex(1)	C[+57]*2, D[+16], H[+16], T[+162]	720.303	3	2158.89	2158.89	0	2.2	Specific	65.21	65.21	1.2	1.4	9	>Reverse >Fibrillin-2 N-term	2	dw031021_4.4629.4629.3	controllerType=0 controllerNumber=1 scan=4629	13.0751
03112:2	2	R.C[+57.021][-17.027]LGNDC[+57.021]LLR.N	915		C[-17][+57]*2	552.254	2	1103.5	1103.5	0	3.4	Specific	24.53	24.53	24.53	1.4	9	>Reverse >Fibrillin-2 N-term	2	dw031021_4.3373.3373.2	controllerType=0 controllerNumber=1 scan=3373	10.239
02242:2	2	R.C[+57.021]LGN[+0.984]DC[+57.021]LLR.N	915		C[+57]*2, N[+1]	561.257	2	1121.51	1121.51	0	-1.4	Specific	123.41	123.41	123.41	1.38	9	>Reverse >Fibrillin-2 N-term	2	dw031021_4.2666.2666.2	controllerType=0 controllerNumber=1 scan=2666	8.6283
02176:2	2	R.C[+57.021]LGN[+0.984]DC[+57.021]LLR.N	915		C[+57]*2, N[+1]	561.257	2	1121.51	1121.51	0	-1.2	Specific	176.9	176.9	176.9	1.38	9	>Reverse >Fibrillin-2 N-term	2	dw031021_4.2612.2612.2	controllerType=0 controllerNumber=1 scan=2612	8.5065
01857:3	2	K.KIGGYC[+57.021]T[+132.042]S[+294.095]R.M	1030	Pent(1),Hex(1)Pent(1)	C[+57], S[+294], T[+132]	489.889	3	1467.65	1467.65	0	-0.2	Specific	34.6	34.6	20.58	1.39	9	>Reverse >Fibrillin-2 N-term	2	dw031021_4.2347.2347.3	controllerType=0 controllerNumber=1 scan=2347	7.8957
04010:2	2	R.QDIC[+57.021]RSGD[+15.995]TSTVYGR.P	1380		C[+57], D[+16]	865.893	2	1730.78	1730.78	0	1.2	Specific	29.88	29.88	29.88	1.38	9	>Reverse >Fibrillin-2 N-term	2	dw031021_4.4131.4131.2	controllerType=0 controllerNumber=1 scan=4131	11.9288

## Sheet: DW_032421_4
Query #:z	Protein Rank	Peptide < ProteinMetrics Confidential >	Starting position	Glycans NHFAGNa	Modification Type(s)	Observed m/z	z	Observed (M+H)	Calc. mass (M+H)	Off-by-x error	Mass error (ppm)	Cleavage	Score	Delta	Delta Mod	|Log Prob|	# of unique peptides	Protein Name	Protein DB number	Comment	Scan #	Scan Time
05160:2	1	R.NTPGSFVC[+57.021]TC[+57.021]PPGYVFR.T	828		C[+57]*2	979.95	2	1958.89	1958.89	0	1.9	Specific	754.69	754.69	754.69	12.89	230	>Fibrillin-2 N-term	1	DW032421_4.4945.4945.2	controllerType=0 controllerNumber=1 scan=4945	13.7556
05054:2	1	R.NT[+162.053]PGSFVC[+57.021]TC[+57.021]PPGYVFR.T	828	Hex(1)	C[+57]*2, T[+162]	1060.97	2	2120.94	2120.94	0	0.2	Specific	542.96	542.96	2.9	7.91	230	>Fibrillin-2 N-term	1	DW032421_4.4851.4851.2	controllerType=0 controllerNumber=1 scan=4851	13.5376
04934:3	1	R.NTPGS[+162.053]FVC[+57.021]TC[+57.021]PPGYVFR.T	828	Hex(1)	C[+57]*2, S[+162]	707.653	3	2120.94	2120.94	0	1.1	Specific	695.57	695.57	0	10.4	230	>Fibrillin-2 N-term	1	DW032421_4.4744.4744.3	controllerType=0 controllerNumber=1 scan=4744	13.2917
04985:2	1	R.NTPGS[+162.053]FVC[+57.021]TC[+57.021]PPGYVFR.T	828	Hex(1)	C[+57]*2, S[+162]	1060.98	2	2120.95	2120.94	0	1.7	Specific	723.85	723.85	0	11.89	230	>Fibrillin-2 N-term	1	DW032421_4.4791.4791.2	controllerType=0 controllerNumber=1 scan=4791	13.4005
04867:3	1	R.NTPGS[+162.053]FVC[+57.021]TC[+57.021]PPGYVFR.T	828	Hex(1)	C[+57]*2, S[+162]	707.653	3	2120.94	2120.94	0	1.4	Specific	760.03	760.03	0	12.4	230	>Fibrillin-2 N-term	1	DW032421_4.4691.4691.3	controllerType=0 controllerNumber=1 scan=4691	13.1719
04924:2	1	R.NTPGS[+162.053]FVC[+57.021]TC[+57.021]PPGYVFR.T	828	Hex(1)	C[+57]*2, S[+162]	1060.98	2	2120.94	2120.94	0	1.5	Specific	789.81	789.81	0	12.89	230	>Fibrillin-2 N-term	1	DW032421_4.4734.4734.2	controllerType=0 controllerNumber=1 scan=4734	13.2689
04857:2	1	R.NTPGS[+162.053]FVC[+57.021]TC[+57.021]PPGYVFR.T	828	Hex(1)	C[+57]*2, S[+162]	1060.98	2	2120.94	2120.94	0	1.5	Specific	806.39	806.39	0	13.89	230	>Fibrillin-2 N-term	1	DW032421_4.4683.4683.2	controllerType=0 controllerNumber=1 scan=4683	13.1533
04972:2	1	R.N[+15.995]T[+162.053]PGSFVC[+57.021]TC[+57.021]PPGYVFR.T	828	Hex(1)	C[+57]*2, N[+16], T[+162]	1068.97	2	2136.94	2136.94	0	2.7	Specific	436.69	436.69	2.9	6.38	230	>Fibrillin-2 N-term	1	DW032421_4.4778.4778.2	controllerType=0 controllerNumber=1 scan=4778	13.3703
04843:3	1	R.N[+15.995]TPGS[+162.053]FVC[+57.021]TC[+57.021]PPGYVFR.T	828	Hex(1)	C[+57]*2, N[+16], S[+162]	712.985	3	2136.94	2136.94	0	1.3	Specific	669.14	669.14	5.15	10.4	230	>Fibrillin-2 N-term	1	DW032421_4.4671.4671.3	controllerType=0 controllerNumber=1 scan=4671	13.1259
04907:2	1	R.N[+15.995]TPGS[+162.053]FVC[+57.021]TC[+57.021]PPGYVFR.T	828	Hex(1)	C[+57]*2, N[+16], S[+162]	1068.97	2	2136.94	2136.94	0	1	Specific	763.49	763.49	5.04	12.89	230	>Fibrillin-2 N-term	1	DW032421_4.4722.4722.2	controllerType=0 controllerNumber=1 scan=4722	13.244
04839:2	1	R.N[+15.995]TPGS[+162.053]FVC[+57.021]TC[+57.021]PPGYVFR.T	828	Hex(1)	C[+57]*2, N[+16], S[+162]	1068.97	2	2136.94	2136.94	0	1.9	Specific	770.39	770.39	4.21	12.89	230	>Fibrillin-2 N-term	1	DW032421_4.4669.4669.2	controllerType=0 controllerNumber=1 scan=4669	13.1215
Other Peptides
04184:3	1	R.SATAGSEGGFLAPEYR.E	49			538.259	3	1612.76	1612.76	0	1.5	Specific	692.45	692.45	692.45	10.43	230	>Fibrillin-2 N-term	1	DW032421_4.4112.4112.3	controllerType=0 controllerNumber=1 scan=4112	11.85
04274:2	1	R.SATAGSEGGFLAPEYR.E	49			806.885	2	1612.76	1612.76	0	0.9	Specific	800.65	800.65	800.65	13.93	230	>Fibrillin-2 N-term	1	DW032421_4.4197.4197.2	controllerType=0 controllerNumber=1 scan=4197	12.0402
04210:2	1	R.SATAGSEGGFLAPEYR.E	49			806.884	2	1612.76	1612.76	0	0.7	Specific	851.75	851.75	851.75	14.93	230	>Fibrillin-2 N-term	1	DW032421_4.4139.4139.2	controllerType=0 controllerNumber=1 scan=4139	11.9119
04160:2	1	R.SATAGSEGGFLAPEYR.E	49			806.884	2	1612.76	1612.76	0	0.3	Specific	859.57	859.57	859.57	14.93	230	>Fibrillin-2 N-term	1	DW032421_4.4090.4090.2	controllerType=0 controllerNumber=1 scan=4090	11.8001
04165:3	1	R.SATAGSEGGFLAPEYREEGAAVASR.V	49			828.399	3	2483.18	2483.18	0	0.8	Specific	988.9	988.9	988.9	15.37	230	>Fibrillin-2 N-term	1	DW032421_4.4096.4096.3	controllerType=0 controllerNumber=1 scan=4096	11.8145
04103:3	1	R.SATAGSEGGFLAPEYREEGAAVASR.V	49			828.399	3	2483.18	2483.18	0	0.7	Specific	1089.56	1089.56	1089.56	17.37	230	>Fibrillin-2 N-term	1	DW032421_4.4042.4042.3	controllerType=0 controllerNumber=1 scan=4042	11.6922
01928:3	1	R.RGQQDVLRGPNVC[+57.021]GSR.F	77		C[+57]	600.308	3	1798.91	1798.91	0	-0.4	Specific	179.66	179.66	179.66	1.52	230	>Fibrillin-2 N-term	1	DW032421_4.2234.2234.3	controllerType=0 controllerNumber=1 scan=2234	7.5853
01933:3	1	R.RGQQDVLRGPNVC[+57.021]GSR.F	77		C[+57]	600.308	3	1798.91	1798.91	0	-0.4	Specific	258.14	258.14	258.14	1.66	230	>Fibrillin-2 N-term	1	DW032421_4.2239.2239.3	controllerType=0 controllerNumber=1 scan=2239	7.5987
01956:4	1	R.RGQQDVLRGPNVC[+57.021]GSR.F	77		C[+57]	450.483	4	1798.91	1798.91	0	-0.2	Specific	477.02	477.02	477.02	6.98	230	>Fibrillin-2 N-term	1	DW032421_4.2259.2259.4	controllerType=0 controllerNumber=1 scan=2259	7.646
02536:3	1	R.GQQDVLRGPNVC[+57.021]GSR.F	78		C[+57]	548.274	3	1642.81	1642.81	0	-1.1	Specific	350.56	350.56	350.56	3.15	230	>Fibrillin-2 N-term	1	DW032421_4.2740.2740.3	controllerType=0 controllerNumber=1 scan=2740	8.7672
03081:3	1	R.FHSYC[+57.021]C[+57.021]PGWK.T	93		C[+57]*2	447.854	3	1341.55	1341.55	0	-1.7	Specific	164.16	164.16	164.16	1.58	230	>Fibrillin-2 N-term	1	DW032421_4.3206.3206.2	controllerType=0 controllerNumber=1 scan=3206	9.8191
03032:3	1	R.FHSYC[+57.021]C[+57.021]PGWK.T	93		C[+57]*2	447.855	3	1341.55	1341.55	0	0.5	Specific	329.36	329.36	329.36	3.83	230	>Fibrillin-2 N-term	1	DW032421_4.3169.3169.3	controllerType=0 controllerNumber=1 scan=3169	9.731
02869:3	1	R.FHSYC[+57.021]C[+57.021]PGWK.T	93		C[+57]*2	447.854	3	1341.55	1341.55	0	-1.4	Specific	389.92	389.92	389.92	4.61	230	>Fibrillin-2 N-term	1	DW032421_4.3029.3029.3	controllerType=0 controllerNumber=1 scan=3029	9.4174
02955:3	1	R.FHSYC[+57.021]C[+57.021]PGWK.T	93		C[+57]*2	447.854	3	1341.55	1341.55	0	-1.9	Specific	403.58	403.58	403.58	5.04	230	>Fibrillin-2 N-term	1	DW032421_4.3101.3101.3	controllerType=0 controllerNumber=1 scan=3101	9.5753
02804:3	1	R.FHSYC[+57.021]C[+57.021]PGWK.T	93		C[+57]*2	447.854	3	1341.55	1341.55	0	-1.1	Specific	565.25	565.25	565.25	6.89	230	>Fibrillin-2 N-term	1	DW032421_4.2973.2973.3	controllerType=0 controllerNumber=1 scan=2973	9.2936
02747:3	1	R.FHSYC[+57.021]C[+57.021]PGWK.T	93		C[+57]*2	447.854	3	1341.55	1341.55	0	-1.2	Specific	577.52	577.52	577.52	6.89	230	>Fibrillin-2 N-term	1	DW032421_4.2920.2920.3	controllerType=0 controllerNumber=1 scan=2920	9.1753
02760:2	1	R.FHSYC[+57.021]C[+57.021]PGWK.T	93		C[+57]*2	671.278	2	1341.55	1341.55	0	-1.2	Specific	821.36	798.3	798.3	11.42	230	>Fibrillin-2 N-term	1	DW032421_4.2933.2933.2	controllerType=0 controllerNumber=1 scan=2933	9.2039
02421:2	1	R.FHSYC[+57.021]C[+57.021]PGW[+15.995]K.T	93		C[+57]*2, W[+16]	679.276	2	1357.54	1357.55	0	-1	Specific	220.74	220.74	220.74	2.1	230	>Fibrillin-2 N-term	1	DW032421_4.2647.2647.2	controllerType=0 controllerNumber=1 scan=2647	8.5555
02467:3	1	R.FHSYC[+57.021]C[+57.021]PGW[+15.995]K.T	93		C[+57]*2, W[+16]	453.186	3	1357.54	1357.55	0	-1.6	Specific	351.56	351.56	289.91	3.27	230	>Fibrillin-2 N-term	1	DW032421_4.2683.2683.3	controllerType=0 controllerNumber=1 scan=2683	8.6378
02400:3	1	R.FHSYC[+57.021]C[+57.021]PGW[+15.995]K.T	93		C[+57]*2, W[+16]	453.186	3	1357.54	1357.55	0	-0.6	Specific	496.38	496.38	419.47	5.36	230	>Fibrillin-2 N-term	1	DW032421_4.2628.2628.3	controllerType=0 controllerNumber=1 scan=2628	8.5121
02764:3	1	R.FHSYC[+57.021]C[+57.021]PGW[+15.995]K.T	93		C[+57]*2, W[+16]	453.186	3	1357.54	1357.55	0	-1.9	Specific	496.71	496.71	392.59	5.67	230	>Fibrillin-2 N-term	1	DW032421_4.2936.2936.3	controllerType=0 controllerNumber=1 scan=2936	9.2096
12720:2	1	K.TLPGGNQC[+57.021]IVPIC[+57.021]R.N	103		C[+57]*2	792.902	2	1584.8	1584.8	0	-1.2	Specific	7.15	7.15	7.15	1.42	230	>Fibrillin-2 N-term	1	DW032421_4.11965.11965.2	controllerType=0 controllerNumber=1 scan=11965	32.0545
12659:2	1	K.TLPGGNQC[+57.021]IVPIC[+57.021]R.N	103		C[+57]*2	792.905	2	1584.8	1584.8	0	3.3	Specific	31.11	31.11	31.11	1.43	230	>Fibrillin-2 N-term	1	DW032421_4.11893.11893.2	controllerType=0 controllerNumber=1 scan=11893	31.8035
12682:2	1	K.TLPGGNQC[+57.021]IVPIC[+57.021]R.N	103		C[+57]*2	792.905	2	1584.8	1584.8	0	2.5	Specific	40.49	40.49	40.49	1.43	230	>Fibrillin-2 N-term	1	DW032421_4.11923.11923.2	controllerType=0 controllerNumber=1 scan=11923	31.9096
12500:2	1	K.TLPGGNQC[+57.021]IVPIC[+57.021]R.N	103		C[+57]*2	792.906	2	1584.81	1584.8	0	4.5	Specific	47.85	47.85	47.85	1.46	230	>Fibrillin-2 N-term	1	DW032421_4.11715.11715.2	controllerType=0 controllerNumber=1 scan=11715	31.2159
12422:2	1	K.TLPGGNQC[+57.021]IVPIC[+57.021]R.N	103		C[+57]*2	792.907	2	1584.81	1584.8	0	5.3	Specific	68.88	68.88	68.88	1.44	230	>Fibrillin-2 N-term	1	DW032421_4.11622.11622.2	controllerType=0 controllerNumber=1 scan=11622	30.911
12632:2	1	K.TLPGGNQC[+57.021]IVPIC[+57.021]R.N	103		C[+57]*2	792.905	2	1584.8	1584.8	0	2.5	Specific	90.83	90.83	90.83	1.44	230	>Fibrillin-2 N-term	1	DW032421_4.11859.11859.2	controllerType=0 controllerNumber=1 scan=11859	31.6912
04292:3	1	K.TLPGGNQC[+57.021]IVPIC[+57.021]R.N	103		C[+57]*2	528.939	3	1584.8	1584.8	0	1.8	Specific	484.57	484.57	484.57	7.22	230	>Fibrillin-2 N-term	1	DW032421_4.4211.4211.3	controllerType=0 controllerNumber=1 scan=4211	12.0725
04455:2	1	K.TLPGGNQC[+57.021]IVPIC[+57.021]R.N	103		C[+57]*2	792.904	2	1584.8	1584.8	0	0.9	Specific	550.6	550.6	550.6	7.95	230	>Fibrillin-2 N-term	1	DW032421_4.4351.4351.2	controllerType=0 controllerNumber=1 scan=4351	12.3857
04388:2	1	K.TLPGGNQC[+57.021]IVPIC[+57.021]R.N	103		C[+57]*2	792.903	2	1584.8	1584.8	0	0.3	Specific	559.87	559.87	559.87	7.95	230	>Fibrillin-2 N-term	1	DW032421_4.4293.4293.2	controllerType=0 controllerNumber=1 scan=4293	12.2553
04323:2	1	K.TLPGGNQC[+57.021]IVPIC[+57.021]R.N	103		C[+57]*2	792.904	2	1584.8	1584.8	0	1.3	Specific	604.16	604.16	604.16	9.93	230	>Fibrillin-2 N-term	1	DW032421_4.4238.4238.2	controllerType=0 controllerNumber=1 scan=4238	12.1351
04262:2	1	K.TLPGGNQC[+57.021]IVPIC[+57.021]R.N	103		C[+57]*2	792.904	2	1584.8	1584.8	0	1	Specific	694.77	694.77	694.77	10.93	230	>Fibrillin-2 N-term	1	DW032421_4.4186.4186.2	controllerType=0 controllerNumber=1 scan=4186	12.016
04573:2	1	K.TLPGGN[+0.984]QC[+57.021]IVPIC[+57.021]R.N	103		C[+57]*2, N[+1]	793.397	2	1585.79	1585.78	0	2.6	Specific	556.65	556.65	556.65	6.96	230	>Fibrillin-2 N-term	1	DW032421_4.4450.4450.2	controllerType=0 controllerNumber=1 scan=4450	12.612
02847:4	1	R.NSC[+57.021]GDGFC[+57.021]SRPNMC[+57.021]TC[+57.021]SSGQISSTC[+57.021]GSK.S	117		C[+57]*5	776.303	4	3102.19	3102.19	0	-0.1	Specific	763.33	763.33	763.33	11.38	230	>Fibrillin-2 N-term	1	DW032421_4.3010.3010.4	controllerType=0 controllerNumber=1 scan=3010	9.3729
03003:3	1	R.NSC[+57.021]GDGFC[+57.021]SRPNMC[+57.021]TC[+57.021]SSGQISSTC[+57.021]GSK.S	117		C[+57]*5	1034.73	3	3102.18	3102.19	0	-1.6	Specific	852.01	852.01	852.01	13.31	230	>Fibrillin-2 N-term	1	DW032421_4.3143.3143.3	controllerType=0 controllerNumber=1 scan=3143	9.6712
02881:3	1	R.NSC[+57.021]GDGFC[+57.021]SRPNMC[+57.021]TC[+57.021]SSGQISSTC[+57.021]GSK.S	117		C[+57]*5	1034.74	3	3102.19	3102.19	0	0.9	Specific	1226.24	1226.24	1226.24	20.87	230	>Fibrillin-2 N-term	1	DW032421_4.3040.3040.3	controllerType=0 controllerNumber=1 scan=3040	9.4406
02826:3	1	R.NSC[+57.021]GDGFC[+57.021]SRPNMC[+57.021]TC[+57.021]SSGQISSTC[+57.021]GSK.S	117		C[+57]*5	1034.73	3	3102.19	3102.19	0	0.3	Specific	1244.52	1244.52	1244.52	20.87	230	>Fibrillin-2 N-term	1	DW032421_4.2991.2991.3	controllerType=0 controllerNumber=1 scan=2991	9.3322
02275:3	1	R.NSC[+57.021]GDGFC[+57.021]SRPNM[+15.995]C[+57.021]TC[+57.021]SSGQISSTC[+57.021]GSK.S	117		C[+57]*5, M[+16]	1040.07	3	3118.19	3118.18	0	0.8	Specific	889.97	889.97	10.94	13.87	230	>Fibrillin-2 N-term	1	DW032421_4.2521.2521.3	controllerType=0 controllerNumber=1 scan=2521	8.2623
02873:3	1	R.NSC[+57.021]GDGFC[+57.021]SRPNM[+15.995]C[+57.021]TC[+57.021]SSGQISSTC[+57.021]GSK.S	117		C[+57]*5, M[+16]	1040.07	3	3118.18	3118.18	0	-0.2	Specific	995.05	995.05	3.47	15.87	230	>Fibrillin-2 N-term	1	DW032421_4.3032.3032.3	controllerType=0 controllerNumber=1 scan=3032	9.4224
03292:3	1	R.N[+0.984]SC[+57.021]GDGFC[+57.021]SRPNMC[+57.021]TC[+57.021]SSGQISSTC[+57.021]GSK.S	117		C[+57]*5, N[+1]	1035.06	3	3103.18	3103.17	0	0.6	Specific	1151.05	1151.05	488.68	19.87	230	>Fibrillin-2 N-term	1	DW032421_4.3384.3384.3	controllerType=0 controllerNumber=1 scan=3384	10.2255
02086:3	1	R.PNMC[+57.021]TC[+57.021]SSGQISSTC[+57.021]GSK.S	127		C[+57]*3	654.601	3	1961.79	1961.78	0	3.4	Specific	139.55	139.55	139.55	2.89	230	>Fibrillin-2 N-term	1	DW032421_4.2369.2369.3	controllerType=0 controllerNumber=1 scan=2369	7.9068
02072:2	1	R.PNMC[+57.021]TC[+57.021]SSGQISSTC[+57.021]GSK.S	127		C[+57]*3	981.396	2	1961.79	1961.78	0	1.9	Specific	670.53	670.53	670.53	10.89	230	>Fibrillin-2 N-term	1	DW032421_4.2358.2358.2	controllerType=0 controllerNumber=1 scan=2358	7.8808
02010:2	1	R.PNMC[+57.021]TC[+57.021]SSGQISSTC[+57.021]GSK.S	127		C[+57]*3	981.395	2	1961.78	1961.78	0	0.8	Specific	690.88	690.88	690.88	10.89	230	>Fibrillin-2 N-term	1	DW032421_4.2305.2305.2	controllerType=0 controllerNumber=1 scan=2305	7.7544
02024:3	1	R.PNMC[+57.021]TC[+57.021]SSGQISSTC[+57.021]GSK.S	127		C[+57]*3	654.6	3	1961.78	1961.78	0	1	Specific	709.79	709.79	709.79	11.4	230	>Fibrillin-2 N-term	1	DW032421_4.2316.2316.3	controllerType=0 controllerNumber=1 scan=2316	7.7809
02088:3	1	R.PN[+15.995]MC[+57.021]TC[+57.021]SSGQISSTC[+57.021]GSK.S	127		C[+57]*3, N[+16]	659.932	3	1977.78	1977.78	0	1.6	Specific	33.94	33.94	4	1.47	230	>Fibrillin-2 N-term	1	DW032421_4.2370.2370.3	controllerType=0 controllerNumber=1 scan=2370	7.909
02030:3	1	R.PNM[+15.995]C[+57.021]TC[+57.021]SSGQISSTC[+57.021]GSK.S	127		C[+57]*3, M[+16]	659.931	3	1977.78	1977.78	0	0.1	Specific	507.33	507.33	27.07	7.18	230	>Fibrillin-2 N-term	1	DW032421_4.2322.2322.3	controllerType=0 controllerNumber=1 scan=2322	7.7939
02073:2	1	R.PNM[+15.995]C[+57.021]TC[+57.021]SSGQISSTC[+57.021]GSK.S	127		C[+57]*3, M[+16]	989.393	2	1977.78	1977.78	0	1.3	Specific	559.79	559.79	80.3	7.91	230	>Fibrillin-2 N-term	1	DW032421_4.2359.2359.2	controllerType=0 controllerNumber=1 scan=2359	7.883
02019:2	1	R.PNM[+15.995]C[+57.021]TC[+57.021]SSGQISSTC[+57.021]GSK.S	127		C[+57]*3, M[+16]	989.393	2	1977.78	1977.78	0	1.3	Specific	561.3	561.3	91.65	8.89	230	>Fibrillin-2 N-term	1	DW032421_4.2311.2311.2	controllerType=0 controllerNumber=1 scan=2311	7.7674
01968:4	1	R.PNMC[+57.021]T[+396.127]C[+57.021]S[+802.286]SGQISSTC[+57.021]GSK.S	127	Pent(3),HexNAc(1)Hex(1)Fuc(1)NeuAc(1)	C[+57]*3, S[+802], T[+396]	790.805	4	3160.2	3160.19	0	1.7	Specific	19.71	19.71	2.4	1.61	230	>Fibrillin-2 N-term	1	DW032421_4.2271.2271.4	controllerType=0 controllerNumber=1 scan=2271	7.6741
01994:3	1	R.C[+57.021][-17.027]MNGGT[+146.058]C[+57.021]ADDHC[+57.021]QC[+57.021]QK.G	153	Fuc(1)	C[-17][+57]*4, T[+146]	690.908	3	2070.71	2070.71	0	0.2	Specific	204.27	204.27	204.27	4.65	230	>Fibrillin-2 N-term	1	DW032421_4.2292.2292.3	controllerType=0 controllerNumber=1 scan=2292	7.7242
02022:2	1	R.C[+57.021][-17.027]MNGGT[+146.058]C[+57.021]ADDHC[+57.021]QC[+57.021]QK.G	153	Fuc(1)	C[-17][+57]*4, T[+146]	1035.86	2	2070.71	2070.71	0	2.3	Specific	518.04	518.04	518.04	7.24	230	>Fibrillin-2 N-term	1	DW032421_4.2314.2314.2	controllerType=0 controllerNumber=1 scan=2314	7.7765
01958:2	1	R.C[+57.021][-17.027]MNGGT[+146.058]C[+57.021]ADDHC[+57.021]QC[+57.021]QK.G	153	Fuc(1)	C[-17][+57]*4, T[+146]	1035.86	2	2070.71	2070.71	0	0.6	Specific	531.63	531.63	531.63	7.48	230	>Fibrillin-2 N-term	1	DW032421_4.2261.2261.2	controllerType=0 controllerNumber=1 scan=2261	7.6504
01972:3	1	R.C[+57.021][-17.027]M[+15.995]NGGT[+146.058]C[+57.021]ADDHC[+57.021]QC[+57.021]QK.G	153	Fuc(1)	C[-17][+57]*4, M[+16], T[+146]	696.24	3	2086.71	2086.7	0	1.9	Specific	162.8	162.8	51.73	4.39	230	>Fibrillin-2 N-term	1	DW032421_4.2275.2275.3	controllerType=0 controllerNumber=1 scan=2275	7.6828
02189:3	1	R.C[+57.021][-17.027]MN[+0.984]GGT[+146.058]C[+57.021]ADDHC[+57.021]QC[+57.021]QK.G	153	Fuc(1)	C[-17][+57]*4, N[+1], T[+146]	691.236	3	2071.69	2071.69	0	1.2	Specific	232.04	232.04	232.04	4.82	230	>Fibrillin-2 N-term	1	DW032421_4.2450.2450.3	controllerType=0 controllerNumber=1 scan=2450	8.0969
02218:2	1	R.C[+57.021][-17.027]MN[+0.984]GGT[+146.058]C[+57.021]ADDHC[+57.021]QC[+57.021]QK.G	153	Fuc(1)	C[-17][+57]*4, N[+1], T[+146]	1036.35	2	2071.69	2071.69	0	-0.1	Specific	275.09	275.09	275.09	4.63	230	>Fibrillin-2 N-term	1	DW032421_4.2474.2474.2	controllerType=0 controllerNumber=1 scan=2474	8.1525
01970:2	1	R.C[+57.021][-17.027]M[+15.995]NGGT[+146.058]C[+57.021]ADDHC[+57.021]QC[+57.021]QK.G	153	Fuc(1)	C[-17][+57]*4, M[+16], T[+146]	1043.85	2	2086.7	2086.7	0	-0.4	Specific	300.11	300.11	8.46	5	230	>Fibrillin-2 N-term	1	DW032421_4.2273.2273.2	controllerType=0 controllerNumber=1 scan=2273	7.6785
02145:2	1	R.C[+57.021][-17.027]MN[+0.984]GGT[+146.058]C[+57.021]ADDHC[+57.021]QC[+57.021]QK.G	153	Fuc(1)	C[-17][+57]*4, N[+1], T[+146]	1036.35	2	2071.69	2071.69	0	0.3	Specific	558.9	558.9	558.9	7.48	230	>Fibrillin-2 N-term	1	DW032421_4.2416.2416.2	controllerType=0 controllerNumber=1 scan=2416	8.0176
02171:2	1	R.C[+57.021][-17.027]M[+15.995]N[+0.984]GGT[+146.058]C[+57.021]ADDHC[+57.021]QC[+57.021]QK.G	153	Fuc(1)	C[-17][+57]*4, M[+16], N[+1], T[+146]	1044.35	2	2087.69	2087.69	0	0.2	Specific	257.87	257.87	36.87	4.63	230	>Fibrillin-2 N-term	1	DW032421_4.2435.2435.2	controllerType=0 controllerNumber=1 scan=2435	8.0625
03376:3	1	K.GYIGTYC[+57.021]GQPVC[+57.021]ENGC[+57.021]QNGGR.C	169		C[+57]*3	782.994	3	2346.97	2346.96	0	1.3	Specific	901.73	901.73	901.73	14.94	230	>Fibrillin-2 N-term	1	DW032421_4.3448.3448.3	controllerType=0 controllerNumber=1 scan=3448	10.3741
03369:2	1	K.GYIGTYC[+57.021]GQPVC[+57.021]ENGC[+57.021]QNGGR.C	169		C[+57]*3	1173.99	2	2346.97	2346.96	0	0.5	Specific	918.49	918.49	918.49	15.43	230	>Fibrillin-2 N-term	1	DW032421_4.3443.3443.2	controllerType=0 controllerNumber=1 scan=3443	10.3615
03441:3	1	K.GYIGTYC[+57.021]GQPVC[+57.021]ENGC[+57.021]QNGGR.C	169		C[+57]*3	782.993	3	2346.97	2346.96	0	0.2	Specific	920.77	920.77	920.77	14.94	230	>Fibrillin-2 N-term	1	DW032421_4.3501.3501.3	controllerType=0 controllerNumber=1 scan=3501	10.4964
03428:2	1	K.GYIGTYC[+57.021]GQPVC[+57.021]ENGC[+57.021]QNGGR.C	169		C[+57]*3	1173.99	2	2346.97	2346.96	0	0.5	Specific	938.53	938.53	938.53	15.43	230	>Fibrillin-2 N-term	1	DW032421_4.3490.3490.2	controllerType=0 controllerNumber=1 scan=3490	10.4712
03505:2	1	K.GYIGTYC[+57.021]GQPVC[+57.021]ENGC[+57.021]QN[+0.984]GGR.C	169		C[+57]*3, N[+1]	1174.48	2	2347.96	2347.95	0	2.9	Specific	805.57	805.57	6.45	12.44	230	>Fibrillin-2 N-term	1	DW032421_4.3550.3550.2	controllerType=0 controllerNumber=1 scan=3550	10.6045
03514:3	1	K.GYIGTYC[+57.021]GQPVC[+57.021]EN[+0.984]GC[+57.021]QNGGR.C	169		C[+57]*3, N[+1]	783.323	3	2347.95	2347.95	0	2	Specific	838.03	838.03	138.15	12.94	230	>Fibrillin-2 N-term	1	DW032421_4.3560.3560.3	controllerType=0 controllerNumber=1 scan=3560	10.6267
03634:2	1	K.GYIGTYC[+57.021]GQPVC[+57.021]ENGC[+57.021]QN[+0.984]GGR.C	169		C[+57]*3, N[+1]	1174.48	2	2347.95	2347.95	0	-0.4	Specific	897.5	897.5	50.33	14.43	230	>Fibrillin-2 N-term	1	DW032421_4.3655.3655.2	controllerType=0 controllerNumber=1 scan=3655	10.8372
03582:3	1	K.GYIGTYC[+57.021]GQPVC[+57.021]ENGC[+57.021]QN[+0.984]GGR.C	169		C[+57]*3, N[+1]	783.322	3	2347.95	2347.95	0	0.7	Specific	905.68	905.68	17.09	14.94	230	>Fibrillin-2 N-term	1	DW032421_4.3613.3613.3	controllerType=0 controllerNumber=1 scan=3613	10.7449
03565:2	1	K.GYIGTYC[+57.021]GQPVC[+57.021]EN[+0.984]GC[+57.021]QNGGR.C	169		C[+57]*3, N[+1]	1174.48	2	2347.95	2347.95	0	0.2	Specific	929.2	929.2	50.39	15.43	230	>Fibrillin-2 N-term	1	DW032421_4.3600.3600.2	controllerType=0 controllerNumber=1 scan=3600	10.7168
03906:2	1	R.C[+57.021]AC[+57.021]VYGFTGPQC[+57.021]ER.D	196		C[+57]*3	852.851	2	1704.69	1704.69	0	1.3	Specific	421.57	421.57	421.57	7.4	230	>Fibrillin-2 N-term	1	DW032421_4.3876.3876.2	controllerType=0 controllerNumber=1 scan=3876	11.333
03893:3	1	R.C[+57.021]AC[+57.021]VYGFTGPQC[+57.021]ER.D	196		C[+57]*3	568.903	3	1704.69	1704.69	0	1.4	Specific	482.68	482.68	482.68	5.64	230	>Fibrillin-2 N-term	1	DW032421_4.3865.3865.3	controllerType=0 controllerNumber=1 scan=3865	11.308
03953:2	1	R.C[+57.021]AC[+57.021]VYGFTGPQC[+57.021]ER.D	196		C[+57]*3	852.85	2	1704.69	1704.69	0	0.3	Specific	592.71	592.71	592.71	8.93	230	>Fibrillin-2 N-term	1	DW032421_4.3913.3913.2	controllerType=0 controllerNumber=1 scan=3913	11.4114
03879:2	1	R.C[+57.021]AC[+57.021]VYGFTGPQC[+57.021]ER.D	196		C[+57]*3	852.851	2	1704.7	1704.69	0	1.4	Specific	647.73	647.73	647.73	9.93	230	>Fibrillin-2 N-term	1	DW032421_4.3853.3853.2	controllerType=0 controllerNumber=1 scan=3853	11.2825
03832:3	1	R.C[+57.021]AC[+57.021]VYGFTGPQC[+57.021]ER.D	196		C[+57]*3	568.903	3	1704.69	1704.69	0	0.3	Specific	671.69	645.92	645.92	9.16	230	>Fibrillin-2 N-term	1	DW032421_4.3814.3814.3	controllerType=0 controllerNumber=1 scan=3814	11.1927
03816:2	1	R.C[+57.021]AC[+57.021]VYGFTGPQC[+57.021]ER.D	196		C[+57]*3	852.851	2	1704.69	1704.69	0	0.9	Specific	727.53	727.53	727.53	11.93	230	>Fibrillin-2 N-term	1	DW032421_4.3800.3800.2	controllerType=0 controllerNumber=1 scan=3800	11.1614
05580:2	1	R.C[+57.021][-17.027]AC[+57.021]VYGFTGPQC[+57.021]ER.D	196		C[-17][+57]*3	844.336	2	1687.66	1687.67	0	-0.9	Specific	46	46	46	1.42	230	>Fibrillin-2 N-term	1	DW032421_4.5299.5299.2	controllerType=0 controllerNumber=1 scan=5299	14.5813
05522:2	1	R.C[+57.021][-17.027]AC[+57.021]VYGFTGPQC[+57.021]ER.D	196		C[-17][+57]*3	844.338	2	1687.67	1687.67	0	1.8	Specific	464.7	464.7	464.7	7.48	230	>Fibrillin-2 N-term	1	DW032421_4.5247.5247.2	controllerType=0 controllerNumber=1 scan=5247	14.4591
05365:2	1	R.C[+57.021][-17.027]AC[+57.021]VYGFTGPQC[+57.021]ER.D	196		C[-17][+57]*3	844.339	2	1687.67	1687.67	0	2.4	Specific	632.68	632.68	632.68	8.94	230	>Fibrillin-2 N-term	1	DW032421_4.5124.5124.2	controllerType=0 controllerNumber=1 scan=5124	14.1716
05429:2	1	R.C[+57.021][-17.027]AC[+57.021]VYGFTGPQC[+57.021]ER.D	196		C[-17][+57]*3	844.338	2	1687.67	1687.67	0	1.8	Specific	633.65	633.65	633.65	9.93	230	>Fibrillin-2 N-term	1	DW032421_4.5173.5173.2	controllerType=0 controllerNumber=1 scan=5173	14.2881
12915:1	1	R.DYR.T	210			453.21	1	453.21	453.209	0	2	Specific	52.35	4.6	4.6	1.43	230	>Fibrillin-2 N-term	1	DW032421_4.12210.12210.2	controllerType=0 controllerNumber=1 scan=12210	32.9228
12888:1	1	R.DYR.T	210			453.21	1	453.21	453.209	0	1.4	Specific	55.37	4.6	4.6	1.43	230	>Fibrillin-2 N-term	1	DW032421_4.12180.12180.2	controllerType=0 controllerNumber=1 scan=12180	32.8139
12808:1	1	R.DYR.T	210			453.21	1	453.21	453.209	0	2.2	Specific	60.03	4.6	4.6	1.43	230	>Fibrillin-2 N-term	1	DW032421_4.12081.12081.2	controllerType=0 controllerNumber=1 scan=12081	32.4664
13083:1	1	R.DYR.T	210			453.21	1	453.21	453.209	0	1.2	Specific	60.37	4.6	4.6	1.43	230	>Fibrillin-2 N-term	1	DW032421_4.12474.12474.2	controllerType=0 controllerNumber=1 scan=12474	33.9215
13043:1	1	R.DYR.T	210			453.21	1	453.21	453.209	0	2.4	Specific	61.74	4.6	4.6	1.43	230	>Fibrillin-2 N-term	1	DW032421_4.12421.12421.2	controllerType=0 controllerNumber=1 scan=12421	33.727
05093:3	1	R.TGPC[+57.021]FTQVNNQMC[+57.021]QGQLTGIVC[+57.021]TK.T	213		C[+57]*3	914.754	3	2742.25	2742.25	0	0.8	Specific	745.75	745.75	745.75	10.94	230	>Fibrillin-2 N-term	1	DW032421_4.4888.4888.3	controllerType=0 controllerNumber=1 scan=4888	13.6243
05033:3	1	R.TGPC[+57.021]FTQVNNQMC[+57.021]QGQLTGIVC[+57.021]TK.T	213		C[+57]*3	914.756	3	2742.25	2742.25	0	2.4	Specific	872.83	872.83	872.83	12.95	230	>Fibrillin-2 N-term	1	DW032421_4.4834.4834.3	controllerType=0 controllerNumber=1 scan=4834	13.4987
05037:2	1	R.TGPC[+57.021]FTQVNNQMC[+57.021]QGQLTGIVC[+57.021]TK.T	213		C[+57]*3	1371.63	2	2742.25	2742.25	0	0	Specific	1010.54	1002.06	1002.06	17.43	230	>Fibrillin-2 N-term	1	DW032421_4.4837.4837.2	controllerType=0 controllerNumber=1 scan=4837	13.5053
05085:3	1	R.TGPC[+57.021]FTQVNNQM[+15.995]C[+57.021]QGQLTGIVC[+57.021]TK.T	213		C[+57]*3, M[+16]	920.085	3	2758.24	2758.24	0	-0.3	Specific	695.9	695.9	43.73	9.94	230	>Fibrillin-2 N-term	1	DW032421_4.4880.4880.3	controllerType=0 controllerNumber=1 scan=4880	13.6057
04590:3	1	R.TGPC[+57.021]FTQVNNQM[+15.995]C[+57.021]QGQLTGIVC[+57.021]TK.T	213		C[+57]*3, M[+16]	920.086	3	2758.24	2758.24	0	0.4	Specific	762.07	762.07	60.25	11.94	230	>Fibrillin-2 N-term	1	DW032421_4.4465.4465.3	controllerType=0 controllerNumber=1 scan=4465	12.6464
04651:3	1	R.TGPC[+57.021]FTQVN[+0.984]N[+15.995]QMC[+57.021]QGQLTGIVC[+57.021]TK.T	213		C[+57]*3, N[+1][+16]	920.422	3	2759.25	2759.23	0	9.6	Specific	262.16	262.16	4	2.15	230	>Fibrillin-2 N-term	1	DW032421_4.4514.4514.3	controllerType=0 controllerNumber=1 scan=4514	12.7607
02304:2	1	K.TLC[+57.021]C[+57.021]ATIGR.A	237		C[+57]*2	526.254	2	1051.5	1051.5	0	-0.7	Specific	424.73	424.73	424.73	6.63	230	>Fibrillin-2 N-term	1	DW032421_4.2547.2547.2	controllerType=0 controllerNumber=1 scan=2547	8.3242
03146:3	1	R.AWGHPC[+57.021]EMC[+57.021]PAQPQPC[+57.021]R.R	246		C[+57]*3	694.623	3	2081.86	2081.86	0	-0.3	Specific	447.84	447.84	447.84	7.44	230	>Fibrillin-2 N-term	1	DW032421_4.3260.3260.3	controllerType=0 controllerNumber=1 scan=3260	9.9455
03079:3	1	R.AWGHPC[+57.021]EMC[+57.021]PAQPQPC[+57.021]R.R	246		C[+57]*3	694.624	3	2081.86	2081.86	0	0	Specific	500.19	500.19	500.19	7.68	230	>Fibrillin-2 N-term	1	DW032421_4.3205.3205.3	controllerType=0 controllerNumber=1 scan=3205	9.8169
02945:3	1	R.AWGHPC[+57.021]EMC[+57.021]PAQPQPC[+57.021]R.R	246		C[+57]*3	694.624	3	2081.86	2081.86	0	0	Specific	660.67	660.67	660.67	10.89	230	>Fibrillin-2 N-term	1	DW032421_4.3094.3094.3	controllerType=0 controllerNumber=1 scan=3094	9.5625
03010:3	1	R.AWGHPC[+57.021]EMC[+57.021]PAQPQPC[+57.021]R.R	246		C[+57]*3	694.624	3	2081.86	2081.86	0	0.1	Specific	664.77	664.77	664.77	10.89	230	>Fibrillin-2 N-term	1	DW032421_4.3150.3150.3	controllerType=0 controllerNumber=1 scan=3150	9.6883
02882:3	1	R.AWGHPC[+57.021]EMC[+57.021]PAQPQPC[+57.021]R.R	246		C[+57]*3	694.623	3	2081.85	2081.86	0	-1.2	Specific	688.6	688.6	688.6	10.33	230	>Fibrillin-2 N-term	1	DW032421_4.3041.3041.3	controllerType=0 controllerNumber=1 scan=3041	9.4427
02939:2	1	R.AWGHPC[+57.021]EMC[+57.021]PAQPQPC[+57.021]R.R	246		C[+57]*3	1041.43	2	2081.85	2081.86	0	-0.6	Specific	715.15	665.86	665.86	11.42	230	>Fibrillin-2 N-term	1	DW032421_4.3088.3088.2	controllerType=0 controllerNumber=1 scan=3088	9.5476
02367:3	1	R.AWGHPC[+57.021]EM[+15.995]C[+57.021]PAQPQPC[+57.021]R.R	246		C[+57]*3, M[+16]	699.954	3	2097.85	2097.85	0	-1.3	Specific	401.21	401.21	62.14	5.53	230	>Fibrillin-2 N-term	1	DW032421_4.2601.2601.3	controllerType=0 controllerNumber=1 scan=2601	8.45
02706:3	1	R.AWGHPC[+57.021]EM[+15.995]C[+57.021]PAQPQPC[+57.021]R.R	246		C[+57]*3, M[+16]	699.955	3	2097.85	2097.85	0	-0.7	Specific	429.28	429.28	99.5	6.8	230	>Fibrillin-2 N-term	1	DW032421_4.2883.2883.3	controllerType=0 controllerNumber=1 scan=2883	9.0945
02991:3	1	R.AWGHPC[+57.021]EM[+15.995]C[+57.021]PAQPQPC[+57.021]R.R	246		C[+57]*3, M[+16]	699.955	3	2097.85	2097.85	0	-0.3	Specific	469.97	469.97	82.29	7.44	230	>Fibrillin-2 N-term	1	DW032421_4.3133.3133.3	controllerType=0 controllerNumber=1 scan=3133	9.6476
02308:3	1	R.AWGHPC[+57.021]EM[+15.995]C[+57.021]PAQPQPC[+57.021]R.R	246		C[+57]*3, M[+16]	699.955	3	2097.85	2097.85	0	0.1	Specific	561.29	561.29	95.64	8.89	230	>Fibrillin-2 N-term	1	DW032421_4.2551.2551.3	controllerType=0 controllerNumber=1 scan=2551	8.3329
02912:3	1	R.AWGHPC[+57.021]EM[+15.995]C[+57.021]PAQPQPC[+57.021]R.R	246		C[+57]*3, M[+16]	699.955	3	2097.85	2097.85	0	-0.1	Specific	654.88	654.88	111.44	10.89	230	>Fibrillin-2 N-term	1	DW032421_4.3064.3064.3	controllerType=0 controllerNumber=1 scan=3064	9.4933
02410:4	1	R.AWGHPC[+57.021]EMC[+57.021]PAQPQPC[+57.021]RR.G	246		C[+57]*3	560.244	4	2237.96	2237.96	0	-0.7	Specific	48.56	48.56	48.56	1.42	230	>Fibrillin-2 N-term	1	DW032421_4.2637.2637.4	controllerType=0 controllerNumber=1 scan=2637	8.532
02479:4	1	R.AWGHPC[+57.021]EMC[+57.021]PAQPQPC[+57.021]RR.G	246		C[+57]*3	560.244	4	2237.96	2237.96	0	-0.6	Specific	825.4	825.4	825.4	12.83	230	>Fibrillin-2 N-term	1	DW032421_4.2694.2694.4	controllerType=0 controllerNumber=1 scan=2694	8.6621
03480:2	1	R.RGFIPNIR.T	263			486.791	2	972.574	972.574	0	0.2	Specific	316.5	237.09	237.09	2.13	230	>Fibrillin-2 N-term	1	DW032421_4.3530.3530.2	controllerType=0 controllerNumber=1 scan=3530	10.5579
03402:2	1	R.RGFIPNIR.T	263			486.791	2	972.574	972.574	0	-0.1	Specific	526.34	360.44	360.44	4.01	230	>Fibrillin-2 N-term	1	DW032421_4.3468.3468.2	controllerType=0 controllerNumber=1 scan=3468	10.4204
03334:2	1	R.RGFIPNIR.T	263			486.79	2	972.573	972.574	0	-0.6	Specific	535.12	380.7	380.7	4.95	230	>Fibrillin-2 N-term	1	DW032421_4.3415.3415.2	controllerType=0 controllerNumber=1 scan=3415	10.2975
02858:2	1	R.RGFIPN[+15.995]IR.T	263		N[+16]	494.787	2	988.566	988.569	0	-2.5	Specific	9.79	9.79	9.79	1.42	230	>Fibrillin-2 N-term	1	DW032421_4.3021.3021.3	controllerType=0 controllerNumber=1 scan=3021	9.3983
04315:2	1	R.GFIPNIR.T	264			408.74	2	816.472	816.473	0	-0.5	Specific	332.02	236.58	236.58	2.95	230	>Fibrillin-2 N-term	1	DW032421_4.4230.4230.2	controllerType=0 controllerNumber=1 scan=4230	12.1158
04437:2	1	R.GFIPNIR.T	264			408.74	2	816.472	816.473	0	-0.6	Specific	332.66	240.66	240.66	2.94	230	>Fibrillin-2 N-term	1	DW032421_4.4337.4337.2	controllerType=0 controllerNumber=1 scan=4337	12.3535
04376:2	1	R.GFIPNIR.T	264			408.74	2	816.473	816.473	0	0.2	Specific	345.4	312.58	312.58	3.71	230	>Fibrillin-2 N-term	1	DW032421_4.4282.4282.2	controllerType=0 controllerNumber=1 scan=4282	12.2311
05010:4	1	R.TGAC[+57.021]QDVDEC[+57.021]QAIPGIC[+57.021]QGGNC[+57.021]INTVGS[+162.053]FEC[+57.021]R.C	271	Hex(1)	C[+57]*5, S[+162]	934.643	4	3735.55	3735.54	0	1.6	Specific	885.46	885.46	29.3	13.64	230	>Fibrillin-2 N-term	1	DW032421_4.4813.4813.4	controllerType=0 controllerNumber=1 scan=4813	13.4513
04989:3	1	R.TGAC[+57.021]QDVDEC[+57.021]QAIPGIC[+57.021]QGGNC[+57.021]INTVGS[+162.053]FEC[+57.021]R.C	271	Hex(1)	C[+57]*5, S[+162]	1245.86	3	3735.55	3735.54	0	1.6	Specific	897.36	873.75	29.09	13.64	230	>Fibrillin-2 N-term	1	DW032421_4.4794.4794.3	controllerType=0 controllerNumber=1 scan=4794	13.407
05044:3	1	R.TGAC[+57.021]QDVDEC[+57.021]QAIPGIC[+57.021]QGGNC[+57.021]INTVGS[+162.053]FEC[+57.021]R.C	271	Hex(1)	C[+57]*5, S[+162]	1245.86	3	3735.55	3735.54	0	2.2	Specific	953.88	943.27	30.92	15.64	230	>Fibrillin-2 N-term	1	DW032421_4.4843.4843.3	controllerType=0 controllerNumber=1 scan=4843	13.5203
05078:3	1	R.TGAC[+57.021]QDVDEC[+57.021]QAIPGIC[+57.021]QGGNC[+57.021]IN[+15.995]TVGS[+162.053]FEC[+57.021]R.C	271	Hex(1)	C[+57]*5, N[+16], S[+162]	1251.19	3	3751.54	3751.54	0	1.2	Specific	463.94	463.94	12.48	6.19	230	>Fibrillin-2 N-term	1	DW032421_4.4873.4873.3	controllerType=0 controllerNumber=1 scan=4873	13.5881
05009:3	1	R.TGAC[+57.021]QDVDEC[+57.021]QAIPGIC[+57.021]QGGNC[+57.021]IN[+15.995]TVGS[+162.053]FEC[+57.021]R.C	271	Hex(1)	C[+57]*5, N[+16], S[+162]	1251.19	3	3751.55	3751.54	0	2.2	Specific	956.82	951.47	29.42	15.64	230	>Fibrillin-2 N-term	1	DW032421_4.4812.4812.3	controllerType=0 controllerNumber=1 scan=4812	13.4491
05766:4	1	K.QSETTQKC[+57.021]EDIDEC[+57.021]SIIPGIC[+57.021]ETGEC[+57.021]SNTVGS[+162.053]YFC[+57.021]VC[+57.021]PR.G	309	Hex(1)	C[+57]*6, S[+162]	1188.23	4	4749.89	4748.97	1	-16.9	Specific	722.38	104.63	14.06	4.89	230	>Fibrillin-2 N-term	1	DW032421_4.5451.5451.4	controllerType=0 controllerNumber=1 scan=5451	14.9358
05793:4	1	K.QSETTQKC[+57.021]EDIDEC[+57.021]SIIPGIC[+57.021]ETGEC[+57.021]SNTVGS[+162.053]YFC[+57.021]VC[+57.021]PR.G	309	Hex(1)	C[+57]*6, S[+162]	1188	4	4748.98	4748.97	0	2.2	Specific	969.23	969.23	13.66	14.88	230	>Fibrillin-2 N-term	1	DW032421_4.5472.5472.4	controllerType=0 controllerNumber=1 scan=5472	14.9851
05804:3	1	K.QSETTQKC[+57.021]EDIDEC[+57.021]SIIPGIC[+57.021]ETGEC[+57.021]SNTVGS[+162.053]YFC[+57.021]VC[+57.021]PR.G	309	Hex(1)	C[+57]*6, S[+162]	1583.67	3	4748.98	4748.97	0	2.1	Specific	1010.84	1010.84	28.23	16.37	230	>Fibrillin-2 N-term	1	DW032421_4.5484.5484.3	controllerType=0 controllerNumber=1 scan=5484	15.013
05761:3	1	K.QSETTQKC[+57.021]EDIDEC[+57.021]SIIPGIC[+57.021]ETGEC[+57.021]SN[+15.995]TVGS[+162.053]YFC[+57.021]VC[+57.021]PR.G	309	Hex(1)	C[+57]*6, N[+16], S[+162]	1589.3	3	4765.89	4764.97	1	-16.5	Specific	831.34	294.67	15.97	8.49	230	>Fibrillin-2 N-term	1	DW032421_4.5446.5446.3	controllerType=0 controllerNumber=1 scan=5446	14.924
07374:3	1	K.C[+57.021]EDIDEC[+57.021]SIIPGIC[+57.021]ETGEC[+57.021]SNTVGS[+162.053]YFC[+57.021]VC[+57.021]PR.G	316	Hex(1)	C[+57]*6, S[+162]	1316.2	3	3946.59	3946.59	0	-0.1	Specific	382.75	382.75	12.7	5.85	230	>Fibrillin-2 N-term	1	DW032421_4.6842.6842.3	controllerType=0 controllerNumber=1 scan=6842	18.1993
06470:4	1	K.C[+57.021]EDIDEC[+57.021]SIIPGIC[+57.021]ETGEC[+57.021]SNTVGS[+162.053]YFC[+57.021]VC[+57.021]PR.G	316	Hex(1)	C[+57]*6, S[+162]	987.405	4	3946.6	3946.59	0	1.9	Specific	795.03	795.03	7.31	11.64	230	>Fibrillin-2 N-term	1	DW032421_4.6054.6054.4	controllerType=0 controllerNumber=1 scan=6054	16.3451
06495:3	1	K.C[+57.021]EDIDEC[+57.021]SIIPGIC[+57.021]ETGEC[+57.021]SNTVGS[+162.053]YFC[+57.021]VC[+57.021]PR.G	316	Hex(1)	C[+57]*6, S[+162]	1316.2	3	3946.6	3946.59	0	2.7	Specific	932.4	932.4	18.44	13.65	230	>Fibrillin-2 N-term	1	DW032421_4.6075.6075.3	controllerType=0 controllerNumber=1 scan=6075	16.3948
06430:3	1	K.C[+57.021]EDIDEC[+57.021]SIIPGIC[+57.021]ETGEC[+57.021]SNTVGS[+162.053]YFC[+57.021]VC[+57.021]PR.G	316	Hex(1)	C[+57]*6, S[+162]	1316.2	3	3946.6	3946.59	0	1.9	Specific	964.53	964.53	18.99	15.64	230	>Fibrillin-2 N-term	1	DW032421_4.6022.6022.3	controllerType=0 controllerNumber=1 scan=6022	16.2692
07341:3	1	K.C[+57.021][-17.027]EDIDEC[+57.021]SIIPGIC[+57.021]ETGEC[+57.021]SNTVGS[+162.053]YFC[+57.021]VC[+57.021]PR.G	316	Hex(1)	C[-17][+57]*6, S[+162]	1310.53	3	3929.57	3929.56	0	2.8	Specific	700.56	700.56	17.97	9.65	230	>Fibrillin-2 N-term	1	DW032421_4.6816.6816.3	controllerType=0 controllerNumber=1 scan=6816	18.1391
06469:3	1	K.C[+57.021]EDIDEC[+57.021]SIIPGIC[+57.021]ETGEC[+57.021]SN[+15.995]TVGS[+162.053]YFC[+57.021]VC[+57.021]PR.G	316	Hex(1)	C[+57]*6, N[+16], S[+162]	1321.54	3	3962.59	3962.58	0	2.4	Specific	918.63	918.63	27.9	14.64	230	>Fibrillin-2 N-term	1	DW032421_4.6053.6053.3	controllerType=0 controllerNumber=1 scan=6053	16.3429
06408:3	1	K.C[+57.021]EDIDEC[+57.021]SIIPGIC[+57.021]ETGEC[+57.021]SN[+15.995]TVGS[+162.053]YFC[+57.021]VC[+57.021]PR.G	316	Hex(1)	C[+57]*6, N[+16], S[+162]	1321.54	3	3962.59	3962.58	0	2.7	Specific	965.09	965.09	25.21	14.65	230	>Fibrillin-2 N-term	1	DW032421_4.6003.6003.3	controllerType=0 controllerNumber=1 scan=6003	16.2256
07335:3	1	K.C[+57.021]EDID[+15.995]EC[+57.021]SIIPGIC[+57.021]ETGEC[+57.021]SN[+0.984]TVGS[+162.053]YFC[+57.021]VC[+57.021]PR.G	316	Hex(1)	C[+57]*6, D[+16], N[+1], S[+162]	1321.86	3	3963.58	3963.57	0	2.6	Specific	48.71	48.71	13.51	1.43	230	>Fibrillin-2 N-term	1	DW032421_4.6810.6810.3	controllerType=0 controllerNumber=1 scan=6810	18.1241
06678:3	1	K.C[+57.021]EDID[+15.995]EC[+57.021]SIIPGIC[+57.021]ETGEC[+57.021]SN[+0.984]TVGS[+162.053]YFC[+57.021]VC[+57.021]PR.G	316	Hex(1)	C[+57]*6, D[+16], N[+1], S[+162]	1321.86	3	3963.58	3963.57	0	1.8	Specific	210.41	210.41	2.01	2.17	230	>Fibrillin-2 N-term	1	DW032421_4.6235.6235.3	controllerType=0 controllerNumber=1 scan=6235	16.7691
07600:3	1	K.C[+57.021][-17.027]EDIDEC[+57.021]SIIPGIC[+57.021]ET[+162.053]GEC[+57.021]SN[+15.995]TVGSYFC[+57.021]VC[+57.021]PR.G	316	Hex(1)	C[-17][+57]*6, N[+16], T[+162]	1315.86	3	3945.58	3945.56	0	5.6	Specific	302.56	302.56	1.2	2.21	230	>Fibrillin-2 N-term	1	DW032421_4.7044.7044.3	controllerType=0 controllerNumber=1 scan=7044	18.6817
07308:3	1	K.C[+57.021][-17.027]EDIDEC[+57.021]SIIPGIC[+57.021]ETGEC[+57.021]SN[+15.995]TVGS[+162.053]YFC[+57.021]VC[+57.021]PR.G	316	Hex(1)	C[-17][+57]*6, N[+16], S[+162]	1315.86	3	3945.57	3945.56	0	2.8	Specific	532.13	532.13	4.37	5.67	230	>Fibrillin-2 N-term	1	DW032421_4.6786.6786.3	controllerType=0 controllerNumber=1 scan=6786	18.0675
04624:3	1	R.C[+57.021]IDQRTGMC[+57.021]FSGLVNGR.C	358		C[+57]*2	657.629	3	1970.87	1970.9	0	-13.8	Specific	156	156	156	1.42	230	>Fibrillin-2 N-term	1	DW032421_4.4491.4491.2	controllerType=0 controllerNumber=1 scan=4491	12.7077
04650:2	1	R.TGMC[+57.021]FSGLVNGR.C	363		C[+57]	649.803	2	1298.6	1298.6	0	0.5	Specific	632.75	632.75	632.75	9.72	230	>Fibrillin-2 N-term	1	DW032421_4.4513.4513.2	controllerType=0 controllerNumber=1 scan=4513	12.7586
04582:2	1	R.TGMC[+57.021]FSGLVNGR.C	363		C[+57]	649.804	2	1298.6	1298.6	0	1.5	Specific	694.08	694.08	694.08	10.72	230	>Fibrillin-2 N-term	1	DW032421_4.4458.4458.2	controllerType=0 controllerNumber=1 scan=4458	12.6313
04519:2	1	R.TGMC[+57.021]FSGLVNGR.C	363		C[+57]	649.803	2	1298.6	1298.6	0	0.4	Specific	729.72	729.72	729.72	11.72	230	>Fibrillin-2 N-term	1	DW032421_4.4405.4405.2	controllerType=0 controllerNumber=1 scan=4405	12.5091
04623:2	1	R.TGM[+15.995]C[+57.021]FSGLVNGR.C	363		C[+57], M[+16]	657.801	2	1314.59	1314.59	0	1.3	Specific	392.03	392.03	392.03	6.93	230	>Fibrillin-2 N-term	1	DW032421_4.4491.4491.2	controllerType=0 controllerNumber=1 scan=4491	12.7077
04564:2	1	R.TGM[+15.995]C[+57.021]FSGLVNGR.C	363		C[+57], M[+16]	657.8	2	1314.59	1314.59	0	0.3	Specific	669.17	629.92	519.79	10.72	230	>Fibrillin-2 N-term	1	DW032421_4.4441.4441.2	controllerType=0 controllerNumber=1 scan=4441	12.5908
03562:2	1	R.TGM[+15.995]C[+57.021]FSGLVNGR.C	363		C[+57], M[+16]	657.8	2	1314.59	1314.59	0	-0.1	Specific	740.53	701.23	574.58	11.72	230	>Fibrillin-2 N-term	1	DW032421_4.3596.3596.2	controllerType=0 controllerNumber=1 scan=3596	10.7062
04780:2	1	R.TGMC[+57.021]FSGLVN[+0.984]GR.C	363		C[+57], N[+1]	650.295	2	1299.58	1299.58	0	1.3	Specific	749.65	744.34	744.34	11.72	230	>Fibrillin-2 N-term	1	DW032421_4.4623.4623.2	controllerType=0 controllerNumber=1 scan=4623	13.0138
04715:2	1	R.TGMC[+57.021]FSGLVN[+0.984]GR.C	363		C[+57], N[+1]	650.295	2	1299.58	1299.58	0	0.9	Specific	780.99	774.51	774.51	12.72	230	>Fibrillin-2 N-term	1	DW032421_4.4568.4568.2	controllerType=0 controllerNumber=1 scan=4568	12.8862
04769:2	1	R.TGM[+15.995]C[+57.021]FSGLVN[+0.984]GR.C	363		C[+57], M[+16], N[+1]	658.293	2	1315.58	1315.58	0	0.8	Specific	600.11	483.76	483.76	9.72	230	>Fibrillin-2 N-term	1	DW032421_4.4614.4614.2	controllerType=0 controllerNumber=1 scan=4614	12.9924
04702:2	1	R.TGM[+15.995]C[+57.021]FSGLVN[+0.984]GR.C	363		C[+57], M[+16], N[+1]	658.292	2	1315.58	1315.58	0	0.2	Specific	609.16	480.34	480.34	9.72	230	>Fibrillin-2 N-term	1	DW032421_4.4554.4554.2	controllerType=0 controllerNumber=1 scan=4554	12.8528
03704:2	1	R.TGM[+15.995]C[+57.021]FSGLVN[+0.984]GR.C	363		C[+57], M[+16], N[+1]	658.292	2	1315.58	1315.58	0	-0.5	Specific	653.31	638.29	638.29	10.16	230	>Fibrillin-2 N-term	1	DW032421_4.3706.3706.2	controllerType=0 controllerNumber=1 scan=3706	10.9497
03679:2	1	R.C[+57.021][-17.027]AQELPGR.M	375		C[-17][+57]	457.214	2	913.42	913.42	0	0.7	Specific	301.6	228.64	228.64	2.69	230	>Fibrillin-2 N-term	1	DW032421_4.3689.3689.2	controllerType=0 controllerNumber=1 scan=3689	10.9143
03610:2	1	R.C[+57.021][-17.027]AQELPGR.M	375		C[-17][+57]	457.213	2	913.419	913.42	0	-0.2	Specific	511.88	511.88	511.88	7.51	230	>Fibrillin-2 N-term	1	DW032421_4.3636.3636.2	controllerType=0 controllerNumber=1 scan=3636	10.7941
05514:2	1	R.C[+57.021]WGIGTIPEAC[+57.021]PVR.G	395		C[+57]*2	808.39	2	1615.77	1615.77	0	0.5	Specific	278.42	278.42	278.42	3.52	230	>Fibrillin-2 N-term	1	DW032421_4.5242.5242.2	controllerType=0 controllerNumber=1 scan=5242	14.4482
06863:2	1	R.C[+57.021]WGIGTIPEAC[+57.021]PVR.G	395		C[+57]*2	808.392	2	1615.78	1615.77	0	3.2	Specific	392.88	392.88	392.88	6.15	230	>Fibrillin-2 N-term	1	DW032421_4.6395.6395.2	controllerType=0 controllerNumber=1 scan=6395	17.1487
05470:2	1	R.C[+57.021]WGIGTIPEAC[+57.021]PVR.G	395		C[+57]*2	808.39	2	1615.77	1615.77	0	0.8	Specific	515.08	515.08	515.08	7.71	230	>Fibrillin-2 N-term	1	DW032421_4.5202.5202.2	controllerType=0 controllerNumber=1 scan=5202	14.3541
05305:2	1	R.C[+57.021]WGIGTIPEAC[+57.021]PVR.G	395		C[+57]*2	808.391	2	1615.77	1615.77	0	1.6	Specific	705.12	703.66	703.66	11.93	230	>Fibrillin-2 N-term	1	DW032421_4.5076.5076.2	controllerType=0 controllerNumber=1 scan=5076	14.0602
05243:2	1	R.C[+57.021]WGIGTIPEAC[+57.021]PVR.G	395		C[+57]*2	808.39	2	1615.77	1615.77	0	0.4	Specific	743.34	743.34	743.34	11.93	230	>Fibrillin-2 N-term	1	DW032421_4.5019.5019.2	controllerType=0 controllerNumber=1 scan=5019	13.9279
05182:2	1	R.C[+57.021]WGIGTIPEAC[+57.021]PVR.G	395		C[+57]*2	808.391	2	1615.77	1615.77	0	1.2	Specific	828.59	782.3	782.3	13.93	230	>Fibrillin-2 N-term	1	DW032421_4.4966.4966.2	controllerType=0 controllerNumber=1 scan=4966	13.805
06955:2	1	R.C[+57.021][-17.027]WGIGTIPEAC[+57.021]PVR.G	395		C[-17][+57]*2	799.876	2	1598.74	1598.75	0	-0.4	Specific	513.13	513.13	513.13	7.71	230	>Fibrillin-2 N-term	1	DW032421_4.6474.6474.2	controllerType=0 controllerNumber=1 scan=6474	17.3331
06829:2	1	R.C[+57.021][-17.027]WGIGTIPEAC[+57.021]PVR.G	395		C[-17][+57]*2	799.879	2	1598.75	1598.75	0	3.2	Specific	543.07	543.07	543.07	6.96	230	>Fibrillin-2 N-term	1	DW032421_4.6364.6364.2	controllerType=0 controllerNumber=1 scan=6364	17.0748
06887:2	1	R.C[+57.021][-17.027]WGIGTIPEAC[+57.021]PVR.G	395		C[-17][+57]*2	799.878	2	1598.75	1598.75	0	1.9	Specific	618.98	618.98	618.98	9.93	230	>Fibrillin-2 N-term	1	DW032421_4.6416.6416.2	controllerType=0 controllerNumber=1 scan=6416	17.1983
06862:2	1	R.C[+57.021][-17.027]W[+15.995]GIGTIPEAC[+57.021]PVR.G	395		C[-17][+57]*2, W[+16]	807.875	2	1614.74	1614.74	0	0.8	Specific	347.42	347.42	347.42	5.79	230	>Fibrillin-2 N-term	1	DW032421_4.6395.6395.2	controllerType=0 controllerNumber=1 scan=6395	17.1487
05121:2	1	R.LC[+57.021]MDGLPM[+15.995]GGIPGSAGSR.P	416		C[+57], M[+16]	896.414	2	1791.82	1791.82	0	1.1	Specific	502.67	502.67	378.06	7.68	230	>Fibrillin-2 N-term	1	DW032421_4.4914.4914.2	controllerType=0 controllerNumber=1 scan=4914	13.6843
12939:2	1	R.C[+57.021]IPT[+162.053]VSSYR.C	510	Hex(1)	C[+57], T[+162]	622.794	2	1244.58	1244.58	0	-0.9	Specific	1.79	1.79	1.79	1.42	230	>Fibrillin-2 N-term	1	DW032421_4.12245.12245.2	controllerType=0 controllerNumber=1 scan=12245	33.0561
13097:2	1	R.C[+57.021]IPT[+162.053]VSSYR.C	510	Hex(1)	C[+57], T[+162]	622.796	2	1244.58	1244.58	0	1.7	Specific	4.43	4.43	4	1.46	230	>Fibrillin-2 N-term	1	DW032421_4.12493.12493.2	controllerType=0 controllerNumber=1 scan=12493	33.9925
12640:2	1	R.C[+57.021]IPT[+162.053]VSSYR.C	510	Hex(1)	C[+57], T[+162]	622.796	2	1244.58	1244.58	0	1.1	Specific	11.4	11.4	4	1.46	230	>Fibrillin-2 N-term	1	DW032421_4.11870.11870.2	controllerType=0 controllerNumber=1 scan=11870	31.7275
13057:2	1	R.C[+57.021]IPT[+162.053]VSSYR.C	510	Hex(1)	C[+57], T[+162]	622.797	2	1244.59	1244.58	0	3	Specific	12.08	12.08	4	1.42	230	>Fibrillin-2 N-term	1	DW032421_4.12443.12443.2	controllerType=0 controllerNumber=1 scan=12443	33.8124
13029:2	1	R.C[+57.021]IPT[+162.053]VSSYR.C	510	Hex(1)	C[+57], T[+162]	622.797	2	1244.59	1244.58	0	2.9	Specific	13.42	13.42	4	1.42	230	>Fibrillin-2 N-term	1	DW032421_4.12401.12401.2	controllerType=0 controllerNumber=1 scan=12401	33.6542
12971:2	1	R.C[+57.021]IPT[+162.053]VSSYR.C	510	Hex(1)	C[+57], T[+162]	622.796	2	1244.59	1244.58	0	2.3	Specific	13.68	13.68	4	1.46	230	>Fibrillin-2 N-term	1	DW032421_4.12302.12302.2	controllerType=0 controllerNumber=1 scan=12302	33.2772
12607:2	1	R.C[+57.021]IPT[+162.053]VSSYR.C	510	Hex(1)	C[+57], T[+162]	622.795	2	1244.58	1244.58	0	0.8	Specific	15.38	15.38	4	1.46	230	>Fibrillin-2 N-term	1	DW032421_4.11835.11835.2	controllerType=0 controllerNumber=1 scan=11835	31.6208
12807:2	1	R.C[+57.021]IPT[+162.053]VSSYR.C	510	Hex(1)	C[+57], T[+162]	622.797	2	1244.59	1244.58	0	3.7	Specific	18.41	18.41	4	1.42	230	>Fibrillin-2 N-term	1	DW032421_4.12076.12076.2	controllerType=0 controllerNumber=1 scan=12076	32.4454
12526:2	1	R.C[+57.021]IPT[+162.053]VSSYR.C	510	Hex(1)	C[+57], T[+162]	622.796	2	1244.59	1244.58	0	2	Specific	22.51	22.51	4	1.46	230	>Fibrillin-2 N-term	1	DW032421_4.11747.11747.2	controllerType=0 controllerNumber=1 scan=11747	31.3333
12669:2	1	R.C[+57.021]IPT[+162.053]VSSYR.C	510	Hex(1)	C[+57], T[+162]	622.796	2	1244.58	1244.58	0	1.6	Specific	22.98	22.98	4	1.46	230	>Fibrillin-2 N-term	1	DW032421_4.11906.11906.2	controllerType=0 controllerNumber=1 scan=11906	31.8515
12697:2	1	R.C[+57.021]IPT[+162.053]VSSYR.C	510	Hex(1)	C[+57], T[+162]	622.796	2	1244.59	1244.58	0	1.8	Specific	83.11	83.11	4	1.44	230	>Fibrillin-2 N-term	1	DW032421_4.11938.11938.2	controllerType=0 controllerNumber=1 scan=11938	31.9633
12437:2	1	R.C[+57.021]IPT[+162.053]VSSYR.C	510	Hex(1)	C[+57], T[+162]	622.796	2	1244.58	1244.58	0	1.3	Specific	86.39	86.39	4	1.44	230	>Fibrillin-2 N-term	1	DW032421_4.11645.11645.2	controllerType=0 controllerNumber=1 scan=11645	30.9904
12569:2	1	R.C[+57.021]IPT[+162.053]VSSYR.C	510	Hex(1)	C[+57], T[+162]	622.796	2	1244.58	1244.58	0	1.1	Specific	96.13	96.13	4	1.44	230	>Fibrillin-2 N-term	1	DW032421_4.11797.11797.2	controllerType=0 controllerNumber=1 scan=11797	31.5035
12466:2	1	R.C[+57.021]IPT[+162.053]VSSYR.C	510	Hex(1)	C[+57], T[+162]	622.796	2	1244.58	1244.58	0	1.7	Specific	98.67	98.67	4	1.44	230	>Fibrillin-2 N-term	1	DW032421_4.11679.11679.2	controllerType=0 controllerNumber=1 scan=11679	31.1029
12746:2	1	R.C[+57.021]IPT[+162.053]VSSYR.C	510	Hex(1)	C[+57], T[+162]	622.796	2	1244.58	1244.58	0	1.7	Specific	104.31	104.31	4	1.48	230	>Fibrillin-2 N-term	1	DW032421_4.11994.11994.2	controllerType=0 controllerNumber=1 scan=11994	32.1506
12497:2	1	R.C[+57.021]IPT[+162.053]VSSYR.C	510	Hex(1)	C[+57], T[+162]	622.797	2	1244.59	1244.58	0	3.1	Specific	113.68	113.68	4	1.43	230	>Fibrillin-2 N-term	1	DW032421_4.11713.11713.2	controllerType=0 controllerNumber=1 scan=11713	31.2111
02533:2	1	R.C[+57.021]IPTVS[+162.053]SYR.C	510	Hex(1)	C[+57], S[+162]	622.795	2	1244.58	1244.58	0	0.3	Specific	153.68	153.68	0	1.95	230	>Fibrillin-2 N-term	1	DW032421_4.2738.2738.2	controllerType=0 controllerNumber=1 scan=2738	8.7629
02591:2	1	R.C[+57.021]IPTVS[+162.053]SYR.C	510	Hex(1)	C[+57], S[+162]	622.795	2	1244.58	1244.58	0	-0.5	Specific	176.71	107.61	0	1.48	230	>Fibrillin-2 N-term	1	DW032421_4.2786.2786.2	controllerType=0 controllerNumber=1 scan=2786	8.873
02756:2	1	R.C[+57.021]IPTVS[+324.106]SYR.C	510	Hex(2)	C[+57], S[+324]	703.819	2	1406.63	1406.64	0	-2.9	Specific	301.03	261.26	0	2.79	230	>Fibrillin-2 N-term	1	DW032421_4.2930.2930.2	controllerType=0 controllerNumber=1 scan=2930	9.1988
03007:2	1	R.C[+57.021]IPT[+132.042]VSSYR.C	510	Pent(1)	C[+57], T[+132]	607.79	2	1214.57	1214.57	0	0.4	Specific	320.94	320.94	7.07	3.71	230	>Fibrillin-2 N-term	1	DW032421_4.3146.3146.2	controllerType=0 controllerNumber=1 scan=3146	9.6777
02947:2	1	R.C[+57.021]IPTVS[+162.053]SYR.C	510	Hex(1)	C[+57], S[+162]	622.795	2	1244.58	1244.58	0	-0.4	Specific	342.4	304.11	0	3.71	230	>Fibrillin-2 N-term	1	DW032421_4.3096.3096.2	controllerType=0 controllerNumber=1 scan=3096	9.5648
03012:2	1	R.C[+57.021]IPTVS[+162.053]SYR.C	510	Hex(1)	C[+57], S[+162]	622.795	2	1244.58	1244.58	0	0.3	Specific	393.37	325.71	0	4.09	230	>Fibrillin-2 N-term	1	DW032421_4.3152.3152.2	controllerType=0 controllerNumber=1 scan=3152	9.6924
02825:2	1	R.C[+57.021]IPTVSS[+162.053]YR.C	510	Hex(1)	C[+57], S[+162]	622.795	2	1244.58	1244.58	0	-0.5	Specific	463.53	402.92	10.85	6.71	230	>Fibrillin-2 N-term	1	DW032421_4.2990.2990.2	controllerType=0 controllerNumber=1 scan=2990	9.33
02880:2	1	R.C[+57.021]IPTVSS[+162.053]YR.C	510	Hex(1)	C[+57], S[+162]	622.795	2	1244.58	1244.58	0	-0.1	Specific	465.61	432.7	11.36	6	230	>Fibrillin-2 N-term	1	DW032421_4.3039.3039.2	controllerType=0 controllerNumber=1 scan=3039	9.4393
04778:2	1	R.C[+57.021]IPT[+146.058]VS[+802.286]SYR.C	510	Fuc(1),HexNAc(1)Hex(1)Fuc(1)NeuAc(1)	C[+57], S[+802], T[+146]	1015.94	2	2030.87	2030.87	0	0.6	Specific	53.77	53.77	0	1.46	230	>Fibrillin-2 N-term	1	DW032421_4.4621.4621.2	controllerType=0 controllerNumber=1 scan=4621	13.0076
05165:2	1	R.C[+57.021][-17.027]IPTVSS[+162.053]YR.C	510	Hex(1)	C[-17][+57], S[+162]	614.282	2	1227.56	1227.56	0	0.5	Specific	481.43	481.43	9.76	6.24	230	>Fibrillin-2 N-term	1	DW032421_4.4949.4949.2	controllerType=0 controllerNumber=1 scan=4949	13.7643
05217:2	1	R.C[+57.021][-17.027]IPTVSS[+162.053]YR.C	510	Hex(1)	C[-17][+57], S[+162]	614.282	2	1227.56	1227.56	0	0.4	Specific	504.23	504.23	11.18	7.51	230	>Fibrillin-2 N-term	1	DW032421_4.4997.4997.2	controllerType=0 controllerNumber=1 scan=4997	13.8768
03084:2	1	R.C[+57.021][-17.027]EC[+57.021]NMGYK.Q	519		C[-17][+57]*2	522.683	2	1044.36	1044.36	0	0.2	Specific	539.42	539.42	539.42	7.75	230	>Fibrillin-2 N-term	1	DW032421_4.3208.3208.2	controllerType=0 controllerNumber=1 scan=3208	9.8234
03975:3	1	K.QDANGDC[+57.021]IDVDEC[+57.021]TS[+162.053]NPC[+57.021]TNGDC[+57.021]VNTPGS[+162.053]YYC[+57.021]K.C	527	Hex(1),Hex(1)	C[+57]*5, S[+162]*2	1370.85	3	4110.54	4110.54	0	0.7	Specific	1151.79	1151.79	5.15	19.38	230	>Fibrillin-2 N-term	1	DW032421_4.3932.3932.3	controllerType=0 controllerNumber=1 scan=3932	11.456
04035:3	1	K.QDANGDC[+57.021]IDVDEC[+57.021]TS[+162.053]NPC[+57.021]TN[+0.984]GDC[+57.021]VNTPGS[+162.053]YYC[+57.021]K.C	527	Hex(1),Hex(1)	C[+57]*5, N[+1], S[+162]*2	1371.18	3	4111.53	4111.52	0	0.9	Specific	1161.74	1161.74	6.44	19.38	230	>Fibrillin-2 N-term	1	DW032421_4.3986.3986.3	controllerType=0 controllerNumber=1 scan=3986	11.5747
05319:3	1	K.QAC[+57.021]IDIDEC[+57.021]IQNGVLC[+57.021]K.N	571		C[+57]*3	679.312	3	2035.92	2035.92	0	-2.2	Specific	201.01	201.01	201.01	1.61	230	>Fibrillin-2 N-term	1	DW032421_4.5087.5087.2	controllerType=0 controllerNumber=1 scan=5087	14.086
05289:2	1	K.QAC[+57.021]IDIDEC[+57.021]IQNGVLC[+57.021]K.N	571		C[+57]*3	1018.46	2	2035.91	2035.92	0	-5.3	Specific	507.99	507.99	507.99	5.33	230	>Fibrillin-2 N-term	1	DW032421_4.5064.5064.2	controllerType=0 controllerNumber=1 scan=5064	14.0322
05081:3	1	K.QAC[+57.021]IDIDEC[+57.021]IQNGVLC[+57.021]K.N	571		C[+57]*3	679.311	3	2035.92	2035.92	0	-2.3	Specific	749.15	699.04	699.04	10.83	230	>Fibrillin-2 N-term	1	DW032421_4.4876.4876.3	controllerType=0 controllerNumber=1 scan=4876	13.597
05133:3	1	K.QAC[+57.021]IDIDEC[+57.021]IQNGVLC[+57.021]K.N	571		C[+57]*3	679.314	3	2035.93	2035.92	0	1.5	Specific	807.29	767.24	767.24	13.4	230	>Fibrillin-2 N-term	1	DW032421_4.4922.4922.3	controllerType=0 controllerNumber=1 scan=4922	13.7026
05094:2	1	K.QAC[+57.021]IDIDEC[+57.021]IQNGVLC[+57.021]K.N	571		C[+57]*3	1018.47	2	2035.93	2035.92	0	1.3	Specific	1015.89	900.43	900.43	17.89	230	>Fibrillin-2 N-term	1	DW032421_4.4889.4889.2	controllerType=0 controllerNumber=1 scan=4889	13.6265
04962:3	1	K.QAC[+57.021]IDIDEC[+57.021]IQN[+0.984]GVLC[+57.021]K.N	571		C[+57]*3, N[+1]	679.642	3	2036.91	2036.91	0	1	Specific	653.38	653.38	653.38	10.4	230	>Fibrillin-2 N-term	1	DW032421_4.4769.4769.3	controllerType=0 controllerNumber=1 scan=4769	13.3488
05235:3	1	K.QAC[+57.021]IDIDEC[+57.021]IQN[+0.984]GVLC[+57.021]K.N	571		C[+57]*3, N[+1]	679.642	3	2036.91	2036.91	0	1	Specific	730.42	730.42	730.42	11.4	230	>Fibrillin-2 N-term	1	DW032421_4.5012.5012.3	controllerType=0 controllerNumber=1 scan=5012	13.9108
05290:2	1	K.QAC[+57.021]IDIDEC[+57.021]IQN[+0.984]GVLC[+57.021]K.N	571		C[+57]*3, N[+1]	1018.96	2	2036.92	2036.91	0	4	Specific	748.38	748.38	748.38	10.9	230	>Fibrillin-2 N-term	1	DW032421_4.5064.5064.2	controllerType=0 controllerNumber=1 scan=5064	14.0322
04903:3	1	K.QAC[+57.021]IDIDEC[+57.021]IQN[+0.984]GVLC[+57.021]K.N	571		C[+57]*3, N[+1]	679.642	3	2036.91	2036.91	0	1.8	Specific	760.28	754.95	754.95	12.4	230	>Fibrillin-2 N-term	1	DW032421_4.4717.4717.3	controllerType=0 controllerNumber=1 scan=4717	13.2312
05232:2	1	K.QAC[+57.021]IDIDEC[+57.021]IQN[+0.984]GVLC[+57.021]K.N	571		C[+57]*3, N[+1]	1018.96	2	2036.91	2036.91	0	1.5	Specific	903.35	854.56	854.56	15.89	230	>Fibrillin-2 N-term	1	DW032421_4.5010.5010.2	controllerType=0 controllerNumber=1 scan=5010	13.9065
04960:2	1	K.QAC[+57.021]IDIDEC[+57.021]IQN[+0.984]GVLC[+57.021]K.N	571		C[+57]*3, N[+1]	1018.96	2	2036.91	2036.91	0	2	Specific	930.82	902.4	902.4	15.89	230	>Fibrillin-2 N-term	1	DW032421_4.4767.4767.2	controllerType=0 controllerNumber=1 scan=4767	13.3445
04900:2	1	K.QAC[+57.021]IDIDEC[+57.021]IQN[+0.984]GVLC[+57.021]K.N	571		C[+57]*3, N[+1]	1018.96	2	2036.91	2036.91	0	2	Specific	992.61	950.72	950.72	16.89	230	>Fibrillin-2 N-term	1	DW032421_4.4714.4714.2	controllerType=0 controllerNumber=1 scan=4714	13.2248
[truncated: 348 more rows]
