# Supplementary material for: POGLUT2 and POGLUT3 O-glucosylate multiple EGF repeats in fibrillin-1, -2, and LTBP1 and promote secretion of fibrillin-1
Source: J Biol Chem. 2021 Aug 17;297(3):101055. doi: 10.1016/j.jbc.2021.101055 (PMC8405936; doi:10.1016/j.jbc.2021.101055)
Supplement: Supplemental Table S38 [file mmc36.xlsx]

## Sheet: Sheet1
Table S38: Trypsin digestion of recombinant human FBN2-N EGF12 mutant expressed in POGLUT2 knockout HEK293T cells.
Each tab is a biological replicate. Only EGF12 is analyzed.

## Sheet: DW_021921_2
Query #:z	Protein Rank	Peptide < ProteinMetrics Confidential >	Starting position	Glycans NHFAGNa	Modification Type(s)	Observed m/z	z	Observed (M+H)	Calc. mass (M+H)	Off-by-x error	Mass error (ppm)	Cleavage	Score	Delta	Delta Mod	|Log Prob|	# of unique peptides	Protein Name	Protein DB number	Comment	Scan #	Scan Time
05722:2	1	R.NTPGSFVC[+57.021]TC[+57.021]PPGYVFR.T	828		C[+57]*2	979.948	2	1958.89	1958.89	0	0.4	Specific	510.6	510.6	510.6	5.79	209	>Fibrillin-2 N-term	1	DW021921_2.5047.5047.2	controllerType=0 controllerNumber=1 scan=5047	13.0291
05680:3	1	R.NTPGSFVC[+57.021]TC[+57.021]PPGYVFR.T	828		C[+57]*2	653.636	3	1958.89	1958.89	0	2	Specific	587.28	587.28	587.28	8.68	209	>Fibrillin-2 N-term	1	DW021921_2.5010.5010.3	controllerType=0 controllerNumber=1 scan=5010	12.9438
05635:2	1	R.NTPGSFVC[+57.021]TC[+57.021]PPGYVFR.T	828		C[+57]*2	979.951	2	1958.89	1958.89	0	2.8	Specific	707.39	707.39	707.39	11.8	209	>Fibrillin-2 N-term	1	DW021921_2.4977.4977.2	controllerType=0 controllerNumber=1 scan=4977	12.8672
05551:3	1	R.NT[+162.053]PGSFVC[+57.021]TC[+57.021]PPGYVFR.T	828	Hex(1)	C[+57]*2, T[+162]	707.655	3	2120.95	2120.94	0	4.1	Specific	465.83	465.83	2.9	7.44	209	>Fibrillin-2 N-term	1	DW021921_2.4905.4905.3	controllerType=0 controllerNumber=1 scan=4905	12.6983
05534:2	1	R.NT[+162.053]PGSFVC[+57.021]TC[+57.021]PPGYVFR.T	828	Hex(1)	C[+57]*2, T[+162]	1060.98	2	2120.95	2120.94	0	3.7	Specific	474.77	474.77	2.9	7.44	209	>Fibrillin-2 N-term	1	DW021921_2.4891.4891.2	controllerType=0 controllerNumber=1 scan=4891	12.6668
05459:2	1	R.NTPGS[+162.053]FVC[+57.021]TC[+57.021]PPGYVFR.T	828	Hex(1)	C[+57]*2, S[+162]	1060.98	2	2120.95	2120.94	0	4.6	Specific	616.46	616.46	0	9.8	209	>Fibrillin-2 N-term	1	DW021921_2.4831.4831.2	controllerType=0 controllerNumber=1 scan=4831	12.5274
05474:3	1	R.NT[+162.053]PGSFVC[+57.021]TC[+57.021]PPGYVFR.T	828	Hex(1)	C[+57]*2, T[+162]	707.654	3	2120.95	2120.94	0	3.2	Specific	649.87	649.87	2.9	9.8	209	>Fibrillin-2 N-term	1	DW021921_2.4842.4842.3	controllerType=0 controllerNumber=1 scan=4842	12.5532
05341:3	1	R.NTPGS[+162.053]FVC[+57.021]TC[+57.021]PPGYVFR.T	828	Hex(1)	C[+57]*2, S[+162]	707.655	3	2120.95	2120.94	0	4.2	Specific	689.07	689.07	0	10.8	209	>Fibrillin-2 N-term	1	DW021921_2.4733.4733.3	controllerType=0 controllerNumber=1 scan=4733	12.3001
05404:3	1	R.NTPGS[+162.053]FVC[+57.021]TC[+57.021]PPGYVFR.T	828	Hex(1)	C[+57]*2, S[+162]	707.655	3	2120.95	2120.94	0	4	Specific	727.87	727.87	0	11.8	209	>Fibrillin-2 N-term	1	DW021921_2.4786.4786.3	controllerType=0 controllerNumber=1 scan=4786	12.4236
05391:2	1	R.NTPGS[+162.053]FVC[+57.021]TC[+57.021]PPGYVFR.T	828	Hex(1)	C[+57]*2, S[+162]	1060.98	2	2120.95	2120.94	0	4.4	Specific	783.38	783.38	0	12.8	209	>Fibrillin-2 N-term	1	DW021921_2.4775.4775.2	controllerType=0 controllerNumber=1 scan=4775	12.3988
05332:2	1	R.NTPGS[+162.053]FVC[+57.021]TC[+57.021]PPGYVFR.T	828	Hex(1)	C[+57]*2, S[+162]	1060.98	2	2120.95	2120.94	0	4.5	Specific	804.13	804.13	0	13.8	209	>Fibrillin-2 N-term	1	DW021921_2.4726.4726.2	controllerType=0 controllerNumber=1 scan=4726	12.284
05452:3	1	R.N[+15.995]T[+162.053]PGSFVC[+57.021]TC[+57.021]PPGYVFR.T	828	Hex(1)	C[+57]*2, N[+16], T[+162]	712.987	3	2136.95	2136.94	0	4.2	Specific	397.62	397.62	2.9	7	209	>Fibrillin-2 N-term	1	DW021921_2.4825.4825.3	controllerType=0 controllerNumber=1 scan=4825	12.5125
05317:3	1	R.N[+15.995]TPGS[+162.053]FVC[+57.021]TC[+57.021]PPGYVFR.T	828	Hex(1)	C[+57]*2, N[+16], S[+162]	712.987	3	2136.95	2136.94	0	4.5	Specific	619.72	619.72	6.52	9.8	209	>Fibrillin-2 N-term	1	DW021921_2.4713.4713.3	controllerType=0 controllerNumber=1 scan=4713	12.2538
05319:2	1	R.N[+15.995]TPGS[+162.053]FVC[+57.021]TC[+57.021]PPGYVFR.T	828	Hex(1)	C[+57]*2, N[+16], S[+162]	1068.98	2	2136.95	2136.94	0	4.4	Specific	638.27	638.27	3.06	9.8	209	>Fibrillin-2 N-term	1	DW021921_2.4714.4714.2	controllerType=0 controllerNumber=1 scan=4714	12.256
05380:3	1	R.N[+15.995]TPGS[+162.053]FVC[+57.021]TC[+57.021]PPGYVFR.T	828	Hex(1)	C[+57]*2, N[+16], S[+162]	712.986	3	2136.94	2136.94	0	2.6	Specific	685.42	685.42	2.81	10.68	209	>Fibrillin-2 N-term	1	DW021921_2.4764.4764.3	controllerType=0 controllerNumber=1 scan=4764	12.373
05381:2	1	R.N[+15.995]TPGS[+162.053]FVC[+57.021]TC[+57.021]PPGYVFR.T	828	Hex(1)	C[+57]*2, N[+16], S[+162]	1068.98	2	2136.94	2136.94	0	3.1	Specific	742.95	742.95	3.91	11.8	209	>Fibrillin-2 N-term	1	DW021921_2.4765.4765.2	controllerType=0 controllerNumber=1 scan=4765	12.3752
Other Peptides
04619:3	1	R.SATAGSEGGFLAPEYR.E	49			538.26	3	1612.76	1612.76	0	2.9	Specific	546.04	546.04	546.04	7.78	209	>Fibrillin-2 N-term	1	DW021921_2.4149.4149.3	controllerType=0 controllerNumber=1 scan=4149	10.9519
04816:2	1	R.SATAGSEGGFLAPEYR.E	49			806.885	2	1612.76	1612.76	0	2.2	Specific	578.35	578.35	578.35	8.68	209	>Fibrillin-2 N-term	1	DW021921_2.4310.4310.2	controllerType=0 controllerNumber=1 scan=4310	11.3157
04552:3	1	R.SATAGSEGGFLAPEYR.E	49			538.26	3	1612.77	1612.76	0	4.1	Specific	613.18	613.18	613.18	9.8	209	>Fibrillin-2 N-term	1	DW021921_2.4098.4098.3	controllerType=0 controllerNumber=1 scan=4098	10.8361
04749:2	1	R.SATAGSEGGFLAPEYR.E	49			806.886	2	1612.77	1612.76	0	3.1	Specific	624.51	624.51	624.51	9.8	209	>Fibrillin-2 N-term	1	DW021921_2.4254.4254.2	controllerType=0 controllerNumber=1 scan=4254	11.1893
04681:2	1	R.SATAGSEGGFLAPEYR.E	49			806.886	2	1612.76	1612.76	0	2.9	Specific	836.42	836.42	836.42	13.8	209	>Fibrillin-2 N-term	1	DW021921_2.4197.4197.2	controllerType=0 controllerNumber=1 scan=4197	11.0594
04605:2	1	R.SATAGSEGGFLAPEYR.E	49			806.886	2	1612.77	1612.76	0	3.2	Specific	848.07	848.07	848.07	13.8	209	>Fibrillin-2 N-term	1	DW021921_2.4137.4137.2	controllerType=0 controllerNumber=1 scan=4137	10.9268
04538:2	1	R.SATAGSEGGFLAPEYR.E	49			806.886	2	1612.76	1612.76	0	3	Specific	866.34	866.34	866.34	14.8	209	>Fibrillin-2 N-term	1	DW021921_2.4085.4085.2	controllerType=0 controllerNumber=1 scan=4085	10.8071
04588:3	1	R.SATAGSEGGFLAPEYREEGAAVASR.V	49			828.401	3	2483.19	2483.18	0	3.2	Specific	1041.47	1041.47	1041.47	16.33	209	>Fibrillin-2 N-term	1	DW021921_2.4126.4126.3	controllerType=0 controllerNumber=1 scan=4126	10.9025
04521:3	1	R.SATAGSEGGFLAPEYREEGAAVASR.V	49			828.401	3	2483.19	2483.18	0	3.2	Specific	1089.48	1089.48	1089.48	17.33	209	>Fibrillin-2 N-term	1	DW021921_2.4073.4073.3	controllerType=0 controllerNumber=1 scan=4073	10.7801
03366:3	1	R.FHSYC[+57.021]C[+57.021]PGWK.T	93		C[+57]*2	447.856	3	1341.55	1341.55	0	2.5	Specific	384.97	384.97	384.97	4.68	209	>Fibrillin-2 N-term	1	DW021921_2.3132.3132.3	controllerType=0 controllerNumber=1 scan=3132	8.6095
03202:3	1	R.FHSYC[+57.021]C[+57.021]PGWK.T	93		C[+57]*2	447.856	3	1341.55	1341.55	0	2	Specific	472.94	472.94	472.94	5.45	209	>Fibrillin-2 N-term	1	DW021921_2.2994.2994.3	controllerType=0 controllerNumber=1 scan=2994	8.3001
03215:2	1	R.FHSYC[+57.021]C[+57.021]PGWK.T	93		C[+57]*2	671.277	2	1341.55	1341.55	0	-3.2	Specific	503.31	503.31	503.31	2.94	209	>Fibrillin-2 N-term	1	DW021921_2.3005.3005.2	controllerType=0 controllerNumber=1 scan=3005	8.3249
03296:3	1	R.FHSYC[+57.021]C[+57.021]PGWK.T	93		C[+57]*2	447.855	3	1341.55	1341.55	0	0.2	Specific	508.92	508.92	508.92	4.13	209	>Fibrillin-2 N-term	1	DW021921_2.3074.3074.3	controllerType=0 controllerNumber=1 scan=3074	8.477
03070:3	1	R.FHSYC[+57.021]C[+57.021]PGWK.T	93		C[+57]*2	447.856	3	1341.55	1341.55	0	2	Specific	596.81	596.81	596.81	8.3	209	>Fibrillin-2 N-term	1	DW021921_2.2885.2885.3	controllerType=0 controllerNumber=1 scan=2885	8.0524
03138:3	1	R.FHSYC[+57.021]C[+57.021]PGWK.T	93		C[+57]*2	447.856	3	1341.55	1341.55	0	2.1	Specific	601.68	601.68	601.68	8.02	209	>Fibrillin-2 N-term	1	DW021921_2.2938.2938.3	controllerType=0 controllerNumber=1 scan=2938	8.1758
03085:2	1	R.FHSYC[+57.021]C[+57.021]PGWK.T	93		C[+57]*2	671.28	2	1341.55	1341.55	0	2.2	Specific	611.31	611.31	611.31	7.04	209	>Fibrillin-2 N-term	1	DW021921_2.2897.2897.2	controllerType=0 controllerNumber=1 scan=2897	8.0796
03151:2	1	R.FHSYC[+57.021]C[+57.021]PGWK.T	93		C[+57]*2	671.28	2	1341.55	1341.55	0	1.5	Specific	800.51	773.59	773.59	12.53	209	>Fibrillin-2 N-term	1	DW021921_2.2949.2949.2	controllerType=0 controllerNumber=1 scan=2949	8.2009
03132:3	1	R.FHSYC[+57.021]C[+57.021]PGW[+15.995]K.T	93		C[+57]*2, W[+16]	453.188	3	1357.55	1357.55	0	2.1	Specific	367.72	367.72	261.73	3.42	209	>Fibrillin-2 N-term	1	DW021921_2.2933.2933.3	controllerType=0 controllerNumber=1 scan=2933	8.163
02809:3	1	R.FHSYC[+57.021]C[+57.021]PGW[+15.995]K.T	93		C[+57]*2, W[+16]	453.187	3	1357.55	1357.55	0	1.5	Specific	406.66	406.66	335.08	4.85	209	>Fibrillin-2 N-term	1	DW021921_2.2678.2678.3	controllerType=0 controllerNumber=1 scan=2678	7.5766
02741:3	1	R.FHSYC[+57.021]C[+57.021]PGW[+15.995]K.T	93		C[+57]*2, W[+16]	453.187	3	1357.55	1357.55	0	1.1	Specific	412.31	412.31	323.55	4.85	209	>Fibrillin-2 N-term	1	DW021921_2.2625.2625.3	controllerType=0 controllerNumber=1 scan=2625	7.4549
05131:2	1	K.TLPGGNQC[+57.021]IVPIC[+57.021]R.N	103		C[+57]*2	792.905	2	1584.8	1584.8	0	2.7	Specific	453.51	453.51	453.51	7.57	209	>Fibrillin-2 N-term	1	DW021921_2.4569.4569.2	controllerType=0 controllerNumber=1 scan=4569	11.9164
04799:3	1	K.TLPGGNQC[+57.021]IVPIC[+57.021]R.N	103		C[+57]*2	528.939	3	1584.8	1584.8	0	3.3	Specific	485.85	485.85	485.85	7.86	209	>Fibrillin-2 N-term	1	DW021921_2.4295.4295.3	controllerType=0 controllerNumber=1 scan=4295	11.2814
04670:3	1	K.TLPGGNQC[+57.021]IVPIC[+57.021]R.N	103		C[+57]*2	528.939	3	1584.8	1584.8	0	2.7	Specific	504.79	504.79	504.79	7.73	209	>Fibrillin-2 N-term	1	DW021921_2.4187.4187.3	controllerType=0 controllerNumber=1 scan=4187	11.0383
04931:2	1	K.TLPGGNQC[+57.021]IVPIC[+57.021]R.N	103		C[+57]*2	792.905	2	1584.8	1584.8	0	2.9	Specific	538.25	538.25	538.25	8.03	209	>Fibrillin-2 N-term	1	DW021921_2.4406.4406.2	controllerType=0 controllerNumber=1 scan=4406	11.5386
04727:3	1	K.TLPGGNQC[+57.021]IVPIC[+57.021]R.N	103		C[+57]*2	528.939	3	1584.8	1584.8	0	3.5	Specific	540.36	540.36	540.36	8.03	209	>Fibrillin-2 N-term	1	DW021921_2.4237.4237.3	controllerType=0 controllerNumber=1 scan=4237	11.1515
04857:2	1	K.TLPGGNQC[+57.021]IVPIC[+57.021]R.N	103		C[+57]*2	792.906	2	1584.8	1584.8	0	3.5	Specific	561.9	561.9	561.9	9.05	209	>Fibrillin-2 N-term	1	DW021921_2.4347.4347.2	controllerType=0 controllerNumber=1 scan=4347	11.4036
04796:2	1	K.TLPGGNQC[+57.021]IVPIC[+57.021]R.N	103		C[+57]*2	792.905	2	1584.8	1584.8	0	3.1	Specific	586.41	586.41	586.41	9.05	209	>Fibrillin-2 N-term	1	DW021921_2.4292.4292.2	controllerType=0 controllerNumber=1 scan=4292	11.275
04666:2	1	K.TLPGGNQC[+57.021]IVPIC[+57.021]R.N	103		C[+57]*2	792.905	2	1584.8	1584.8	0	2.6	Specific	617.3	617.3	617.3	9.93	209	>Fibrillin-2 N-term	1	DW021921_2.4183.4183.2	controllerType=0 controllerNumber=1 scan=4183	11.0296
04726:2	1	K.TLPGGNQC[+57.021]IVPIC[+57.021]R.N	103		C[+57]*2	792.906	2	1584.8	1584.8	0	3.7	Specific	670.16	670.16	670.16	11.05	209	>Fibrillin-2 N-term	1	DW021921_2.4236.4236.2	controllerType=0 controllerNumber=1 scan=4236	11.1503
05132:2	1	K.TLPGGN[+0.984]QC[+57.021]IVPIC[+57.021]R.N	103		C[+57]*2, N[+1]	793.398	2	1585.79	1585.78	0	4.2	Specific	462.83	462.83	462.83	7.69	209	>Fibrillin-2 N-term	1	DW021921_2.4569.4569.2	controllerType=0 controllerNumber=1 scan=4569	11.9164
03590:3	1	R.NSC[+57.021]GDGFC[+57.021]SRPNMC[+57.021]TC[+57.021]SSGQISSTC[+57.021]GSK.S	117		C[+57]*5	1034.74	3	3102.2	3102.19	0	2.2	Specific	446.53	446.53	446.53	6.58	209	>Fibrillin-2 N-term	1	DW021921_2.3306.3306.3	controllerType=0 controllerNumber=1 scan=3306	9.0163
03507:3	1	R.NSC[+57.021]GDGFC[+57.021]SRPNMC[+57.021]TC[+57.021]SSGQISSTC[+57.021]GSK.S	117		C[+57]*5	1034.74	3	3102.2	3102.19	0	2.6	Specific	769.31	769.31	769.31	11.94	209	>Fibrillin-2 N-term	1	DW021921_2.3241.3241.3	controllerType=0 controllerNumber=1 scan=3241	8.8653
03320:4	1	R.NSC[+57.021]GDGFC[+57.021]SRPNMC[+57.021]TC[+57.021]SSGQISSTC[+57.021]GSK.S	117		C[+57]*5	776.304	4	3102.2	3102.19	0	2	Specific	804.8	804.8	804.8	12.94	209	>Fibrillin-2 N-term	1	DW021921_2.3095.3095.4	controllerType=0 controllerNumber=1 scan=3095	8.5253
03373:3	1	R.NSC[+57.021]GDGFC[+57.021]SRPNMC[+57.021]TC[+57.021]SSGQISSTC[+57.021]GSK.S	117		C[+57]*5	1034.74	3	3102.2	3102.19	0	3.1	Specific	1125.99	1117.2	1117.2	19.07	209	>Fibrillin-2 N-term	1	DW021921_2.3138.3138.3	controllerType=0 controllerNumber=1 scan=3138	8.6244
03301:3	1	R.NSC[+57.021]GDGFC[+57.021]SRPNMC[+57.021]TC[+57.021]SSGQISSTC[+57.021]GSK.S	117		C[+57]*5	1034.74	3	3102.2	3102.19	0	3.5	Specific	1139.52	1135.76	1135.76	19.07	209	>Fibrillin-2 N-term	1	DW021921_2.3079.3079.3	controllerType=0 controllerNumber=1 scan=3079	8.4879
03887:3	1	R.N[+0.984]SC[+57.021]GDGFC[+57.021]SRPNMC[+57.021]TC[+57.021]SSGQISSTC[+57.021]GSK.S	117		C[+57]*5, N[+1]	1035.07	3	3103.19	3103.17	0	4.4	Specific	344.08	344.08	96.59	4.72	209	>Fibrillin-2 N-term	1	DW021921_2.3552.3552.3	controllerType=0 controllerNumber=1 scan=3552	9.5852
02605:3	1	R.PNMC[+57.021]TC[+57.021]SSGQISSTC[+57.021]GSK.S	127		C[+57]*3	654.599	3	1961.78	1961.78	0	-0.3	Specific	66.45	66.45	66.45	1.51	209	>Fibrillin-2 N-term	1	DW021921_2.2518.2518.3	controllerType=0 controllerNumber=1 scan=2518	7.2059
02527:3	1	R.PNMC[+57.021]TC[+57.021]SSGQISSTC[+57.021]GSK.S	127		C[+57]*3	654.6	3	1961.79	1961.78	0	2.3	Specific	584.33	584.33	584.33	8.68	209	>Fibrillin-2 N-term	1	DW021921_2.2457.2457.3	controllerType=0 controllerNumber=1 scan=2457	7.0643
02467:3	1	R.PNMC[+57.021]TC[+57.021]SSGQISSTC[+57.021]GSK.S	127		C[+57]*3	654.599	3	1961.78	1961.78	0	0.8	Specific	588.75	588.75	588.75	8.68	209	>Fibrillin-2 N-term	1	DW021921_2.2405.2405.3	controllerType=0 controllerNumber=1 scan=2405	6.9435
02475:2	1	R.PNMC[+57.021]TC[+57.021]SSGQISSTC[+57.021]GSK.S	127		C[+57]*3	981.398	2	1961.79	1961.78	0	3.6	Specific	700.72	700.72	700.72	11.8	209	>Fibrillin-2 N-term	1	DW021921_2.2413.2413.2	controllerType=0 controllerNumber=1 scan=2413	6.9629
00795:3	1	R.C[+57.021]MNGGT[+203.079]C[+57.021]ADDHC[+57.021]QC[+57.021]QK.G	153	HexNAc(1)	C[+57]*4, T[+203]	715.592	3	2144.76	2144.76	0	3.1	Specific	327.15	327.15	327.15	5.18	209	>Fibrillin-2 N-term	1	DW021921_2.1051.1051.3	controllerType=0 controllerNumber=1 scan=1051	3.7225
00777:3	1	R.C[+57.021][-17.027]MNGGT[+146.058]C[+57.021]ADDHC[+57.021]QC[+57.021]QK.G	153	Fuc(1)	C[-17][+57]*4, T[+146]	690.911	3	2070.72	2070.71	0	4.8	Specific	38.13	38.13	38.13	1.75	209	>Fibrillin-2 N-term	1	DW021921_2.1033.1033.3	controllerType=0 controllerNumber=1 scan=1033	3.6788
02586:2	1	R.C[+57.021][-17.027]MNGGT[+146.058]C[+57.021]ADDHC[+57.021]QC[+57.021]QK.G	153	Fuc(1)	C[-17][+57]*4, T[+146]	1035.86	2	2070.71	2070.71	0	1.7	Specific	171.9	171.9	171.9	2.83	209	>Fibrillin-2 N-term	1	DW021921_2.2502.2502.2	controllerType=0 controllerNumber=1 scan=2502	7.1695
00779:3	1	R.C[+57.021]MN[+0.984]GGT[+146.058]C[+57.021]ADDHC[+57.021]QC[+57.021]QK.G	153	Fuc(1)	C[+57]*4, N[+1], T[+146]	696.913	3	2088.73	2088.72	0	3.4	Specific	208.11	208.11	208.11	3.79	209	>Fibrillin-2 N-term	1	DW021921_2.1036.1036.3	controllerType=0 controllerNumber=1 scan=1036	3.6881
02542:3	1	R.C[+57.021][-17.027]MNGGT[+146.058]C[+57.021]ADDHC[+57.021]QC[+57.021]QK.G	153	Fuc(1)	C[-17][+57]*4, T[+146]	690.909	3	2070.71	2070.71	0	1.8	Specific	486.46	486.46	486.46	7.49	209	>Fibrillin-2 N-term	1	DW021921_2.2469.2469.3	controllerType=0 controllerNumber=1 scan=2469	7.0922
03873:2	1	K.GYIGTYC[+57.021]GQPVC[+57.021]ENGC[+57.021]QNGGR.C	169		C[+57]*3	1173.99	2	2346.97	2346.96	0	3.8	Specific	465.43	465.43	465.43	7.18	209	>Fibrillin-2 N-term	1	DW021921_2.3538.3538.2	controllerType=0 controllerNumber=1 scan=3538	9.5548
04041:3	1	K.GYIGTYC[+57.021]GQPVC[+57.021]ENGC[+57.021]QNGGR.C	169		C[+57]*3	782.99	3	2346.96	2346.96	0	-3.3	Specific	703.97	703.97	703.97	9.49	209	>Fibrillin-2 N-term	1	DW021921_2.3676.3676.3	controllerType=0 controllerNumber=1 scan=3676	9.8742
03840:3	1	K.GYIGTYC[+57.021]GQPVC[+57.021]ENGC[+57.021]QNGGR.C	169		C[+57]*3	782.996	3	2346.97	2346.96	0	3.8	Specific	815.84	815.84	815.84	13.54	209	>Fibrillin-2 N-term	1	DW021921_2.3512.3512.3	controllerType=0 controllerNumber=1 scan=3512	9.4947
03972:3	1	K.GYIGTYC[+57.021]GQPVC[+57.021]ENGC[+57.021]QNGGR.C	169		C[+57]*3	782.995	3	2346.97	2346.96	0	2.7	Specific	825.05	825.05	825.05	13.42	209	>Fibrillin-2 N-term	1	DW021921_2.3621.3621.3	controllerType=0 controllerNumber=1 scan=3621	9.7454
03900:3	1	K.GYIGTYC[+57.021]GQPVC[+57.021]ENGC[+57.021]QNGGR.C	169		C[+57]*3	782.996	3	2346.97	2346.96	0	3.5	Specific	948.43	948.43	948.43	15.54	209	>Fibrillin-2 N-term	1	DW021921_2.3565.3565.3	controllerType=0 controllerNumber=1 scan=3565	9.6172
04105:2	1	K.GYIGTYC[+57.021]GQPVC[+57.021]EN[+0.984]GC[+57.021]QNGGR.C	169		C[+57]*3, N[+1]	1174.48	2	2347.96	2347.95	0	4.1	Specific	533.06	533.06	43.86	7.52	209	>Fibrillin-2 N-term	1	DW021921_2.3727.3727.2	controllerType=0 controllerNumber=1 scan=3727	9.9923
04327:3	1	K.GYIGTYC[+57.021]GQPVC[+57.021]ENGC[+57.021]QN[+0.984]GGR.C	169		C[+57]*3, N[+1]	783.319	3	2347.94	2347.95	0	-3	Specific	643.39	643.39	105.83	7.49	209	>Fibrillin-2 N-term	1	DW021921_2.3914.3914.3	controllerType=0 controllerNumber=1 scan=3914	10.4129
04238:3	1	K.GYIGTYC[+57.021]GQPVC[+57.021]ENGC[+57.021]QN[+0.984]GGR.C	169		C[+57]*3, N[+1]	783.322	3	2347.95	2347.95	0	1.2	Specific	731.97	731.97	47.11	11.42	209	>Fibrillin-2 N-term	1	DW021921_2.3841.3841.3	controllerType=0 controllerNumber=1 scan=3841	10.2527
04109:3	1	K.GYIGTYC[+57.021]GQPVC[+57.021]EN[+0.984]GC[+57.021]QNGGR.C	169		C[+57]*3, N[+1]	783.324	3	2347.96	2347.95	0	3.2	Specific	875.93	875.93	115.82	14.54	209	>Fibrillin-2 N-term	1	DW021921_2.3731.3731.3	controllerType=0 controllerNumber=1 scan=3731	10.0028
04179:3	1	K.GYIGTYC[+57.021]GQPVC[+57.021]ENGC[+57.021]QN[+0.984]GGR.C	169		C[+57]*3, N[+1]	783.324	3	2347.96	2347.95	0	3.5	Specific	877.18	877.18	19.15	14.54	209	>Fibrillin-2 N-term	1	DW021921_2.3786.3786.3	controllerType=0 controllerNumber=1 scan=3786	10.1297
04401:2	1	R.C[+57.021]AC[+57.021]VYGFTGPQC[+57.021]ER.D	196		C[+57]*3	852.854	2	1704.7	1704.69	0	4.2	Specific	173.07	173.07	173.07	2.23	209	>Fibrillin-2 N-term	1	DW021921_2.3975.3975.2	controllerType=0 controllerNumber=1 scan=3975	10.5541
04202:2	1	R.C[+57.021]AC[+57.021]VYGFTGPQC[+57.021]ER.D	196		C[+57]*3	852.853	2	1704.7	1704.69	0	3.2	Specific	221.87	221.87	221.87	2.3	209	>Fibrillin-2 N-term	1	DW021921_2.3808.3808.2	controllerType=0 controllerNumber=1 scan=3808	10.178
04336:2	1	R.C[+57.021]AC[+57.021]VYGFTGPQC[+57.021]ER.D	196		C[+57]*3	852.853	2	1704.7	1704.69	0	3.4	Specific	321.81	321.81	321.81	3.94	209	>Fibrillin-2 N-term	1	DW021921_2.3921.3921.2	controllerType=0 controllerNumber=1 scan=3921	10.4288
04356:3	1	R.C[+57.021]AC[+57.021]VYGFTGPQC[+57.021]ER.D	196		C[+57]*3	568.904	3	1704.7	1704.69	0	2.8	Specific	492.11	465.91	465.91	6.24	209	>Fibrillin-2 N-term	1	DW021921_2.3937.3937.3	controllerType=0 controllerNumber=1 scan=3937	10.4653
04269:2	1	R.C[+57.021]AC[+57.021]VYGFTGPQC[+57.021]ER.D	196		C[+57]*3	852.852	2	1704.7	1704.69	0	2.7	Specific	550.18	550.18	550.18	7.9	209	>Fibrillin-2 N-term	1	DW021921_2.3865.3865.2	controllerType=0 controllerNumber=1 scan=3865	10.305
04282:3	1	R.C[+57.021]AC[+57.021]VYGFTGPQC[+57.021]ER.D	196		C[+57]*3	568.904	3	1704.7	1704.69	0	2.9	Specific	571.14	571.14	571.14	9.05	209	>Fibrillin-2 N-term	1	DW021921_2.3875.3875.3	controllerType=0 controllerNumber=1 scan=3875	10.3266
04346:2	1	R.C[+57.021]AC[+57.021]VYGFTGPQC[+57.021]ER.D	196		C[+57]*3	852.853	2	1704.7	1704.69	0	3.6	Specific	640.06	640.06	640.06	10.05	209	>Fibrillin-2 N-term	1	DW021921_2.3929.3929.2	controllerType=0 controllerNumber=1 scan=3929	10.448
04216:3	1	R.C[+57.021]AC[+57.021]VYGFTGPQC[+57.021]ER.D	196		C[+57]*3	568.904	3	1704.7	1704.69	0	3.1	Specific	659.98	652.43	652.43	11.05	209	>Fibrillin-2 N-term	1	DW021921_2.3822.3822.3	controllerType=0 controllerNumber=1 scan=3822	10.2085
04214:2	1	R.C[+57.021]AC[+57.021]VYGFTGPQC[+57.021]ER.D	196		C[+57]*3	852.852	2	1704.7	1704.69	0	3	Specific	663.96	663.96	663.96	11.05	209	>Fibrillin-2 N-term	1	DW021921_2.3820.3820.2	controllerType=0 controllerNumber=1 scan=3820	10.2046
04281:2	1	R.C[+57.021]AC[+57.021]VYGFTGPQC[+57.021]ER.D	196		C[+57]*3	852.852	2	1704.7	1704.69	0	2.9	Specific	693.26	693.26	693.26	11.05	209	>Fibrillin-2 N-term	1	DW021921_2.3874.3874.2	controllerType=0 controllerNumber=1 scan=3874	10.3255
06221:2	1	R.C[+57.021][-17.027]AC[+57.021]VYGFTGPQC[+57.021]ER.D	196		C[-17][+57]*3	844.339	2	1687.67	1687.67	0	2.6	Specific	243.01	243.01	243.01	3.06	209	>Fibrillin-2 N-term	1	DW021921_2.5459.5459.3	controllerType=0 controllerNumber=1 scan=5459	13.9926
06157:2	1	R.C[+57.021][-17.027]AC[+57.021]VYGFTGPQC[+57.021]ER.D	196		C[-17][+57]*3	844.34	2	1687.67	1687.67	0	3.8	Specific	617.16	617.16	617.16	10.05	209	>Fibrillin-2 N-term	1	DW021921_2.5403.5403.2	controllerType=0 controllerNumber=1 scan=5403	13.8629
06090:2	1	R.C[+57.021][-17.027]AC[+57.021]VYGFTGPQC[+57.021]ER.D	196		C[-17][+57]*3	844.34	2	1687.67	1687.67	0	3.7	Specific	632.07	632.07	632.07	10.05	209	>Fibrillin-2 N-term	1	DW021921_2.5349.5349.2	controllerType=0 controllerNumber=1 scan=5349	13.7369
05595:4	1	R.TGPC[+57.021]FTQVNNQMC[+57.021]QGQLTGIVC[+57.021]TK.T	213		C[+57]*3	686.32	4	2742.26	2742.25	0	4.4	Specific	271.63	271.63	271.63	1.76	209	>Fibrillin-2 N-term	1	DW021921_2.4942.4942.3	controllerType=0 controllerNumber=1 scan=4942	12.7865
05657:2	1	R.TGPC[+57.021]FTQVNNQMC[+57.021]QGQLTGIVC[+57.021]TK.T	213		C[+57]*3	1371.63	2	2742.26	2742.25	0	5	Specific	448.39	448.39	448.39	5.7	209	>Fibrillin-2 N-term	1	DW021921_2.4993.4993.2	controllerType=0 controllerNumber=1 scan=4993	12.9039
05701:3	1	R.TGPC[+57.021]FTQVNNQMC[+57.021]QGQLTGIVC[+57.021]TK.T	213		C[+57]*3	914.757	3	2742.26	2742.25	0	3.2	Specific	792.13	792.13	792.13	12.05	209	>Fibrillin-2 N-term	1	DW021921_2.5030.5030.3	controllerType=0 controllerNumber=1 scan=5030	12.9901
05569:3	1	R.TGPC[+57.021]FTQVNNQMC[+57.021]QGQLTGIVC[+57.021]TK.T	213		C[+57]*3	914.757	3	2742.26	2742.25	0	3.4	Specific	820.48	820.48	820.48	13.05	209	>Fibrillin-2 N-term	1	DW021921_2.4920.4920.3	controllerType=0 controllerNumber=1 scan=4920	12.7347
05587:2	1	R.TGPC[+57.021]FTQVNNQMC[+57.021]QGQLTGIVC[+57.021]TK.T	213		C[+57]*3	1371.63	2	2742.26	2742.25	0	3.2	Specific	852.17	852.17	852.17	14.05	209	>Fibrillin-2 N-term	1	DW021921_2.4936.4936.2	controllerType=0 controllerNumber=1 scan=4936	12.7716
05630:3	1	R.TGPC[+57.021]FTQVNNQMC[+57.021]QGQLTGIVC[+57.021]TK.T	213		C[+57]*3	914.757	3	2742.26	2742.25	0	4	Specific	874.02	874.02	874.02	14.05	209	>Fibrillin-2 N-term	1	DW021921_2.4973.4973.3	controllerType=0 controllerNumber=1 scan=4973	12.8595
05187:3	1	R.TGPC[+57.021]FTQVN[+15.995]NQMC[+57.021]QGQLTGIVC[+57.021]TK.T	213		C[+57]*3, N[+16]	920.089	3	2758.25	2758.24	0	4.4	Specific	403.27	403.27	0	6.41	209	>Fibrillin-2 N-term	1	DW021921_2.4615.4615.3	controllerType=0 controllerNumber=1 scan=4615	12.0242
05122:3	1	R.TGPC[+57.021]FTQVNNQM[+15.995]C[+57.021]QGQLTGIVC[+57.021]TK.T	213		C[+57]*3, M[+16]	920.089	3	2758.25	2758.24	0	4.3	Specific	646.17	646.17	63.27	9.05	209	>Fibrillin-2 N-term	1	DW021921_2.4561.4561.3	controllerType=0 controllerNumber=1 scan=4561	11.8971
05582:3	1	R.TGPC[+57.021]FTQVNNQM[+15.995]C[+57.021]QGQLTGIVC[+57.021]TK.T	213		C[+57]*3, M[+16]	920.088	3	2758.25	2758.24	0	3.3	Specific	647.7	647.7	43.57	9.05	209	>Fibrillin-2 N-term	1	DW021921_2.4932.4932.3	controllerType=0 controllerNumber=1 scan=4932	12.7628
05519:3	1	R.TGPC[+57.021]FTQVNNQM[+15.995]C[+57.021]QGQLTGIVC[+57.021]TK.T	213		C[+57]*3, M[+16]	920.088	3	2758.25	2758.24	0	2.5	Specific	653.31	653.31	18.41	9.93	209	>Fibrillin-2 N-term	1	DW021921_2.4877.4877.3	controllerType=0 controllerNumber=1 scan=4877	12.6345
02986:2	1	K.TLC[+57.021]C[+57.021]ATIGR.A	237		C[+57]*2	526.256	2	1051.51	1051.5	0	2.7	Specific	416.4	416.4	416.4	6.66	209	>Fibrillin-2 N-term	1	DW021921_2.2818.2818.2	controllerType=0 controllerNumber=1 scan=2818	7.8988
02917:2	1	K.TLC[+57.021]C[+57.021]ATIGR.A	237		C[+57]*2	526.255	2	1051.5	1051.5	0	0.9	Specific	465.85	465.85	465.85	6.94	209	>Fibrillin-2 N-term	1	DW021921_2.2764.2764.2	controllerType=0 controllerNumber=1 scan=2764	7.7763
02641:2	1	K.TLC[+57.021]C[+57.021]ATIGR.A	237		C[+57]*2	526.256	2	1051.5	1051.5	0	2.5	Specific	476.84	476.84	476.84	6.94	209	>Fibrillin-2 N-term	1	DW021921_2.2545.2545.2	controllerType=0 controllerNumber=1 scan=2545	7.2705
02850:2	1	K.TLC[+57.021]C[+57.021]ATIGR.A	237		C[+57]*2	526.256	2	1051.5	1051.5	0	1.8	Specific	512.73	512.73	512.73	7.11	209	>Fibrillin-2 N-term	1	DW021921_2.2709.2709.2	controllerType=0 controllerNumber=1 scan=2709	7.6488
02705:2	1	K.TLC[+57.021]C[+57.021]ATIGR.A	237		C[+57]*2	526.256	2	1051.5	1051.5	0	2.5	Specific	547.01	547.01	547.01	7.27	209	>Fibrillin-2 N-term	1	DW021921_2.2597.2597.2	controllerType=0 controllerNumber=1 scan=2597	7.3917
02774:2	1	K.TLC[+57.021]C[+57.021]ATIGR.A	237		C[+57]*2	526.256	2	1051.5	1051.5	0	2	Specific	602.5	602.5	602.5	9.3	209	>Fibrillin-2 N-term	1	DW021921_2.2652.2652.2	controllerType=0 controllerNumber=1 scan=2652	7.5192
03570:3	1	R.AWGHPC[+57.021]EMC[+57.021]PAQPQPC[+57.021]R.R	246		C[+57]*3	694.625	3	2081.86	2081.86	0	1.8	Specific	547.24	547.24	547.24	7.65	209	>Fibrillin-2 N-term	1	DW021921_2.3292.3292.3	controllerType=0 controllerNumber=1 scan=3292	8.984
03396:3	1	R.AWGHPC[+57.021]EMC[+57.021]PAQPQPC[+57.021]R.R	246		C[+57]*3	694.626	3	2081.86	2081.86	0	2.9	Specific	639.96	639.96	639.96	9.8	209	>Fibrillin-2 N-term	1	DW021921_2.3158.3158.3	controllerType=0 controllerNumber=1 scan=3158	8.6716
03330:3	1	R.AWGHPC[+57.021]EMC[+57.021]PAQPQPC[+57.021]R.R	246		C[+57]*3	694.625	3	2081.86	2081.86	0	2.3	Specific	680.84	680.84	680.84	10.68	209	>Fibrillin-2 N-term	1	DW021921_2.3103.3103.3	controllerType=0 controllerNumber=1 scan=3103	8.5444
03273:3	1	R.AWGHPC[+57.021]EMC[+57.021]PAQPQPC[+57.021]R.R	246		C[+57]*3	694.625	3	2081.86	2081.86	0	2.9	Specific	686.07	686.07	686.07	10.8	209	>Fibrillin-2 N-term	1	DW021921_2.3054.3054.3	controllerType=0 controllerNumber=1 scan=3054	8.4315
02739:3	1	R.AWGHPC[+57.021]EM[+15.995]C[+57.021]PAQPQPC[+57.021]R.R	246		C[+57]*3, M[+16]	699.957	3	2097.86	2097.85	0	3	Specific	459.81	459.81	61.82	7.44	209	>Fibrillin-2 N-term	1	DW021921_2.2623.2623.3	controllerType=0 controllerNumber=1 scan=2623	7.4506
03382:3	1	R.AWGHPC[+57.021]EM[+15.995]C[+57.021]PAQPQPC[+57.021]R.R	246		C[+57]*3, M[+16]	699.957	3	2097.86	2097.85	0	2.5	Specific	475.17	475.17	70.67	7.32	209	>Fibrillin-2 N-term	1	DW021921_2.3144.3144.3	controllerType=0 controllerNumber=1 scan=3144	8.6374
02820:3	1	R.AWGHPC[+57.021]EM[+15.995]C[+57.021]PAQPQPC[+57.021]R.R	246		C[+57]*3, M[+16]	699.956	3	2097.85	2097.85	0	1.4	Specific	487.09	487.09	89.12	7.49	209	>Fibrillin-2 N-term	1	DW021921_2.2688.2688.3	controllerType=0 controllerNumber=1 scan=2688	7.6006
03185:3	1	R.AWGHPC[+57.021]EM[+15.995]C[+57.021]PAQPQPC[+57.021]R.R	246		C[+57]*3, M[+16]	699.956	3	2097.85	2097.85	0	0.4	Specific	515.53	515.53	93.58	5.79	209	>Fibrillin-2 N-term	1	DW021921_2.2978.2978.3	controllerType=0 controllerNumber=1 scan=2978	8.2636
03242:3	1	R.AWGHPC[+57.021]EM[+15.995]C[+57.021]PAQPQPC[+57.021]R.R	246		C[+57]*3, M[+16]	699.956	3	2097.85	2097.85	0	1.8	Specific	642.56	642.56	123.64	9.68	209	>Fibrillin-2 N-term	1	DW021921_2.3027.3027.3	controllerType=0 controllerNumber=1 scan=3027	8.3753
03304:3	1	R.AWGHPC[+57.021]EM[+15.995]C[+57.021]PAQPQPC[+57.021]R.R	246		C[+57]*3, M[+16]	699.957	3	2097.86	2097.85	0	2	Specific	659.28	659.28	144.77	10.68	209	>Fibrillin-2 N-term	1	DW021921_2.3082.3082.3	controllerType=0 controllerNumber=1 scan=3082	8.4963
02763:4	1	R.AWGHPC[+57.021]EMC[+57.021]PAQPQPC[+57.021]RR.G	246		C[+57]*3	560.246	4	2237.96	2237.96	0	2.4	Specific	27.36	27.36	27.36	1.51	209	>Fibrillin-2 N-term	1	DW021921_2.2644.2644.4	controllerType=0 controllerNumber=1 scan=2644	7.4999
03460:2	1	R.RGFIPNIR.T	263			486.792	2	972.576	972.574	0	2.7	Specific	508.13	320.5	320.5	2.89	209	>Fibrillin-2 N-term	1	DW021921_2.3207.3207.2	controllerType=0 controllerNumber=1 scan=3207	8.7853
03597:2	1	R.RGFIPNIR.T	263			486.791	2	972.575	972.574	0	1.6	Specific	519.45	350.57	350.57	3.26	209	>Fibrillin-2 N-term	1	DW021921_2.3312.3312.2	controllerType=0 controllerNumber=1 scan=3312	9.0317
03526:2	1	R.RGFIPNIR.T	263			486.792	2	972.576	972.574	0	2.5	Specific	542.46	387.56	387.56	4.25	209	>Fibrillin-2 N-term	1	DW021921_2.3257.3257.2	controllerType=0 controllerNumber=1 scan=3257	8.9038
04900:2	1	R.GFIPNIR.T	264			408.741	2	816.475	816.473	0	2.5	Specific	281.07	281.07	281.07	2.42	209	>Fibrillin-2 N-term	1	DW021921_2.4380.4380.2	controllerType=0 controllerNumber=1 scan=4380	11.4813
04835:2	1	R.GFIPNIR.T	264			408.741	2	816.475	816.473	0	2.3	Specific	282.77	236.77	236.77	2.62	209	>Fibrillin-2 N-term	1	DW021921_2.4328.4328.2	controllerType=0 controllerNumber=1 scan=4328	11.3586
04702:2	1	R.GFIPNIR.T	264			408.741	2	816.474	816.473	0	1.7	Specific	335.84	255.51	255.51	2.58	209	>Fibrillin-2 N-term	1	DW021921_2.4215.4215.2	controllerType=0 controllerNumber=1 scan=4215	11.101
04562:2	1	R.GFIPNIR.T	264			408.74	2	816.474	816.473	0	1.4	Specific	335.87	254.07	254.07	2.58	209	>Fibrillin-2 N-term	1	DW021921_2.4106.4106.2	controllerType=0 controllerNumber=1 scan=4106	10.8553
04632:2	1	R.GFIPNIR.T	264			408.741	2	816.474	816.473	0	2.1	Specific	336.85	260.08	260.08	2.57	209	>Fibrillin-2 N-term	1	DW021921_2.4159.4159.2	controllerType=0 controllerNumber=1 scan=4159	10.9755
04768:2	1	R.GFIPNIR.T	264			408.741	2	816.474	816.473	0	2	Specific	338.06	238.93	238.93	2.78	209	>Fibrillin-2 N-term	1	DW021921_2.4270.4270.2	controllerType=0 controllerNumber=1 scan=4270	11.2268
05934:3	1	R.TGAC[+57.021]QDVDEC[+57.021]QAIPGIC[+57.021]QGGNC[+57.021]INTVGSFEC[+57.021]R.C	271		C[+57]*5	1191.84	3	3573.5	3573.49	0	3.1	Specific	707.49	707.49	707.49	11	209	>Fibrillin-2 N-term	1	DW021921_2.5219.5219.3	controllerType=0 controllerNumber=1 scan=5219	13.4314
05789:3	1	R.TGAC[+57.021]QDVDEC[+57.021]QAIPGIC[+57.021]QGGNC[+57.021]INTVGS[+162.053]FEC[+57.021]R.C	271	Hex(1)	C[+57]*5, S[+162]	1245.86	3	3735.56	3735.54	0	3.2	Specific	446.63	446.63	23.7	6.64	209	>Fibrillin-2 N-term	1	DW021921_2.5109.5109.3	controllerType=0 controllerNumber=1 scan=5109	13.1734
05776:4	1	R.TGAC[+57.021]QDVDEC[+57.021]QAIPGIC[+57.021]QGGNC[+57.021]INTVGS[+162.053]FEC[+57.021]R.C	271	Hex(1)	C[+57]*5, S[+162]	934.643	4	3735.55	3735.54	0	1.8	Specific	589.96	589.96	13.64	7.88	209	>Fibrillin-2 N-term	1	DW021921_2.5098.5098.4	controllerType=0 controllerNumber=1 scan=5098	13.1475
05652:4	1	R.TGAC[+57.021]QDVDEC[+57.021]QAIPGIC[+57.021]QGGNC[+57.021]INTVGS[+162.053]FEC[+57.021]R.C	271	Hex(1)	C[+57]*5, S[+162]	934.644	4	3735.55	3735.54	0	2.7	Specific	783.92	783.92	28.9	11.88	209	>Fibrillin-2 N-term	1	DW021921_2.4989.4989.4	controllerType=0 controllerNumber=1 scan=4989	12.8952
05664:3	1	R.TGAC[+57.021]QDVDEC[+57.021]QAIPGIC[+57.021]QGGNC[+57.021]INTVGS[+162.053]FEC[+57.021]R.C	271	Hex(1)	C[+57]*5, S[+162]	1245.86	3	3735.56	3735.54	0	3.9	Specific	892.64	892.64	31.25	14	209	>Fibrillin-2 N-term	1	DW021921_2.4998.4998.3	controllerType=0 controllerNumber=1 scan=4998	12.9157
05711:4	1	R.TGAC[+57.021]QDVDEC[+57.021]QAIPGIC[+57.021]QGGNC[+57.021]INTVGS[+162.053]FEC[+57.021]R.C	271	Hex(1)	C[+57]*5, S[+162]	934.645	4	3735.56	3735.54	0	3.3	Specific	908.21	908.21	29.87	15	209	>Fibrillin-2 N-term	1	DW021921_2.5039.5039.4	controllerType=0 controllerNumber=1 scan=5039	13.0118
05726:3	1	R.TGAC[+57.021]QDVDEC[+57.021]QAIPGIC[+57.021]QGGNC[+57.021]INTVGS[+162.053]FEC[+57.021]R.C	271	Hex(1)	C[+57]*5, S[+162]	1245.86	3	3735.56	3735.54	0	3.6	Specific	931.57	931.57	31.95	15	209	>Fibrillin-2 N-term	1	DW021921_2.5052.5052.3	controllerType=0 controllerNumber=1 scan=5052	13.0411
05698:3	1	R.TGAC[+57.021]QDVDEC[+57.021]QAIPGIC[+57.021]QGGNC[+57.021]IN[+15.995]TVGS[+162.053]FEC[+57.021]R.C	271	Hex(1)	C[+57]*5, N[+16], S[+162]	1251.19	3	3751.55	3751.54	0	3.7	Specific	626.3	626.3	12.26	9	209	>Fibrillin-2 N-term	1	DW021921_2.5026.5026.3	controllerType=0 controllerNumber=1 scan=5026	12.9805
05705:4	1	R.TGAC[+57.021]QDVDEC[+57.021]QAIPGIC[+57.021]QGGNC[+57.021]IN[+15.995]TVGS[+162.053]FEC[+57.021]R.C	271	Hex(1)	C[+57]*5, N[+16], S[+162]	938.643	4	3751.55	3751.54	0	2.7	Specific	639.9	639.9	28.1	8.88	209	>Fibrillin-2 N-term	1	DW021921_2.5033.5033.4	controllerType=0 controllerNumber=1 scan=5033	12.9963
06439:4	1	K.QSETTQKC[+57.021]EDIDEC[+57.021]SIIPGIC[+57.021]ETGEC[+57.021]SNTVGS[+162.053]YFC[+57.021]VC[+57.021]PR.G	309	Hex(1)	C[+57]*6, S[+162]	1188	4	4748.99	4748.97	0	4.1	Specific	1012.39	1012.39	15.83	15.65	209	>Fibrillin-2 N-term	1	DW021921_2.5635.5635.4	controllerType=0 controllerNumber=1 scan=5635	14.4042
07346:3	1	K.C[+57.021]EDIDEC[+57.021]SIIPGIC[+57.021]ETGEC[+57.021]SNTVGS[+162.053]YFC[+57.021]VC[+57.021]PR.G	316	Hex(1)	C[+57]*6, S[+162]	1316.21	3	3946.6	3946.59	0	3.6	Specific	409.02	409.02	19.2	6.37	209	>Fibrillin-2 N-term	1	DW021921_2.6395.6395.3	controllerType=0 controllerNumber=1 scan=6395	16.1914
07282:3	1	K.C[+57.021]EDIDEC[+57.021]SIIPGIC[+57.021]ETGEC[+57.021]SNTVGS[+162.053]YFC[+57.021]VC[+57.021]PR.G	316	Hex(1)	C[+57]*6, S[+162]	1316.21	3	3946.6	3946.59	0	3.4	Specific	792.03	792.03	6.76	12	209	>Fibrillin-2 N-term	1	DW021921_2.6335.6335.3	controllerType=0 controllerNumber=1 scan=6335	16.0484
07234:4	1	K.C[+57.021]EDIDEC[+57.021]SIIPGIC[+57.021]ETGEC[+57.021]SNTVGS[+162.053]YFC[+57.021]VC[+57.021]PR.G	316	Hex(1)	C[+57]*6, S[+162]	987.406	4	3946.6	3946.59	0	3.6	Specific	792.15	792.15	13.74	12	209	>Fibrillin-2 N-term	1	DW021921_2.6296.6296.4	controllerType=0 controllerNumber=1 scan=6296	15.9571
07204:3	1	K.C[+57.021]EDIDEC[+57.021]SIIPGIC[+57.021]ETGEC[+57.021]SNTVGS[+162.053]YFC[+57.021]VC[+57.021]PR.G	316	Hex(1)	C[+57]*6, S[+162]	1316.21	3	3946.6	3946.59	0	4	Specific	922.81	922.81	25.36	15	209	>Fibrillin-2 N-term	1	DW021921_2.6273.6273.3	controllerType=0 controllerNumber=1 scan=6273	15.9032
08318:4	1	K.C[+57.021]EDIDEC[+57.021]SIIPGIC[+57.021]ET[+146.058]GEC[+57.021]SN[+15.995]TVGSYFC[+57.021]VC[+57.021]PR.G	316	Fuc(1)	C[+57]*6, N[+16], T[+146]	987.403	4	3946.59	3946.59	0	0.3	Specific	26.28	26.28	1.08	1.51	209	>Fibrillin-2 N-term	1	DW021921_2.7236.7236.4	controllerType=0 controllerNumber=1 scan=7236	18.1786
08335:3	1	K.C[+57.021]EDIDEC[+57.021]SIIPGIC[+57.021]ET[+146.058]GEC[+57.021]SN[+15.995]TVGSYFC[+57.021]VC[+57.021]PR.G	316	Fuc(1)	C[+57]*6, N[+16], T[+146]	1316.19	3	3946.57	3946.59	0	-5.1	Specific	286.14	286.14	1.08	2.28	209	>Fibrillin-2 N-term	1	DW021921_2.7251.7251.3	controllerType=0 controllerNumber=1 scan=7251	18.216
08361:3	1	K.C[+57.021][-17.027]EDIDEC[+57.021]SIIPGIC[+57.021]ETGEC[+57.021]SNTVGS[+162.053]YFC[+57.021]VC[+57.021]PR.G	316	Hex(1)	C[-17][+57]*6, S[+162]	1310.53	3	3929.57	3929.56	0	3.1	Specific	537.77	537.77	7.24	6.98	209	>Fibrillin-2 N-term	1	DW021921_2.7273.7273.3	controllerType=0 controllerNumber=1 scan=7273	18.2685
07153:3	1	K.C[+57.021]EDIDEC[+57.021]SIIPGIC[+57.021]ETGEC[+57.021]SN[+15.995]TVGS[+162.053]YFC[+57.021]VC[+57.021]PR.G	316	Hex(1)	C[+57]*6, N[+16], S[+162]	1321.54	3	3962.6	3962.58	0	4.3	Specific	601.82	601.82	4.79	9	209	>Fibrillin-2 N-term	1	DW021921_2.6230.6230.3	controllerType=0 controllerNumber=1 scan=6230	15.8016
07179:4	1	K.C[+57.021]EDIDEC[+57.021]SIIPGIC[+57.021]ETGEC[+57.021]SN[+15.995]TVGS[+162.053]YFC[+57.021]VC[+57.021]PR.G	316	Hex(1)	C[+57]*6, N[+16], S[+162]	991.406	4	3962.6	3962.58	0	4.4	Specific	689.57	689.57	5.09	10	209	>Fibrillin-2 N-term	1	DW021921_2.6251.6251.4	controllerType=0 controllerNumber=1 scan=6251	15.8513
07214:3	1	K.C[+57.021]EDIDEC[+57.021]SIIPGIC[+57.021]ETGEC[+57.021]SN[+15.995]TVGS[+162.053]YFC[+57.021]VC[+57.021]PR.G	316	Hex(1)	C[+57]*6, N[+16], S[+162]	1321.54	3	3962.6	3962.58	0	4.6	Specific	878.63	878.63	26.66	14	209	>Fibrillin-2 N-term	1	DW021921_2.6282.6282.3	controllerType=0 controllerNumber=1 scan=6282	15.9248
08303:3	1	K.C[+57.021][-17.027]EDIDEC[+57.021]SIIPGIC[+57.021]ETGEC[+57.021]SN[+0.984]TVGS[+162.053]YFC[+57.021]VC[+57.021]PR.G	316	Hex(1)	C[-17][+57]*6, N[+1], S[+162]	1310.86	3	3930.58	3930.55	0	7.7	Specific	405.15	405.15	10.77	4.73	209	>Fibrillin-2 N-term	1	DW021921_2.7222.7222.3	controllerType=0 controllerNumber=1 scan=7222	18.146
08276:3	1	K.C[+57.021][-17.027]EDIDEC[+57.021]SIIPGIC[+57.021]ET[+162.053]GEC[+57.021]SN[+15.995]TVGSYFC[+57.021]VC[+57.021]PR.G	316	Hex(1)	C[-17][+57]*6, N[+16], T[+162]	1315.86	3	3945.58	3945.56	0	5.5	Specific	422.38	422.38	1.2	5.38	209	>Fibrillin-2 N-term	1	DW021921_2.7199.7199.3	controllerType=0 controllerNumber=1 scan=7199	18.0911
05121:2	1	R.TGMC[+57.021]FSGLVNGR.C	363		C[+57]	649.805	2	1298.6	1298.6	0	4.1	Specific	606.13	606.13	606.13	9.42	209	>Fibrillin-2 N-term	1	DW021921_2.4560.4560.2	controllerType=0 controllerNumber=1 scan=4560	11.8949
05046:2	1	R.TGMC[+57.021]FSGLVNGR.C	363		C[+57]	649.805	2	1298.6	1298.6	0	3.4	Specific	703.29	703.29	703.29	11.42	209	>Fibrillin-2 N-term	1	DW021921_2.4501.4501.2	controllerType=0 controllerNumber=1 scan=4501	11.7577
04977:2	1	R.TGMC[+57.021]FSGLVNGR.C	363		C[+57]	649.805	2	1298.6	1298.6	0	3	Specific	709.6	709.6	709.6	11.42	209	>Fibrillin-2 N-term	1	DW021921_2.4446.4446.2	controllerType=0 controllerNumber=1 scan=4446	11.6305
04916:2	1	R.TGMC[+57.021]FSGLVNGR.C	363		C[+57]	649.804	2	1298.6	1298.6	0	2.7	Specific	761.93	761.93	761.93	12.3	209	>Fibrillin-2 N-term	1	DW021921_2.4393.4393.2	controllerType=0 controllerNumber=1 scan=4393	11.5101
05103:2	1	R.TGM[+15.995]C[+57.021]FSGLVNGR.C	363		C[+57], M[+16]	657.802	2	1314.6	1314.59	0	3.4	Specific	368.14	368.14	324.91	5.24	209	>Fibrillin-2 N-term	1	DW021921_2.4548.4548.2	controllerType=0 controllerNumber=1 scan=4548	11.867
04907:2	1	R.TGM[+15.995]C[+57.021]FSGLVNGR.C	363		C[+57], M[+16]	657.802	2	1314.6	1314.59	0	2.6	Specific	441.1	441.1	441.1	6.94	209	>Fibrillin-2 N-term	1	DW021921_2.4386.4386.2	controllerType=0 controllerNumber=1 scan=4386	11.4935
04778:2	1	R.TGM[+15.995]C[+57.021]FSGLVNGR.C	363		C[+57], M[+16]	657.802	2	1314.6	1314.59	0	3.5	Specific	516.03	516.03	486.04	7.23	209	>Fibrillin-2 N-term	1	DW021921_2.4278.4278.2	controllerType=0 controllerNumber=1 scan=4278	11.2424
05402:2	1	R.TGMC[+57.021]FSGLVN[+0.984]GR.C	363		C[+57], N[+1]	650.297	2	1299.59	1299.58	0	4	Specific	542.24	542.24	542.24	7.4	209	>Fibrillin-2 N-term	1	DW021921_2.4784.4784.2	controllerType=0 controllerNumber=1 scan=4784	12.4173
03908:2	1	R.TGM[+15.995]C[+57.021]FSGLVNGR.C	363		C[+57], M[+16]	657.802	2	1314.6	1314.59	0	3.1	Specific	575.34	575.34	533.91	8.42	209	>Fibrillin-2 N-term	1	DW021921_2.3572.3572.2	controllerType=0 controllerNumber=1 scan=3572	9.6323
05326:2	1	R.TGMC[+57.021]FSGLVN[+0.984]GR.C	363		C[+57], N[+1]	650.297	2	1299.59	1299.58	0	3.4	Specific	705.11	705.11	705.11	11.42	209	>Fibrillin-2 N-term	1	DW021921_2.4721.4721.2	controllerType=0 controllerNumber=1 scan=4721	12.2731
05254:2	1	R.TGMC[+57.021]FSGLVN[+0.984]GR.C	363		C[+57], N[+1]	650.297	2	1299.59	1299.58	0	3.6	Specific	741.73	739.67	739.67	11.42	209	>Fibrillin-2 N-term	1	DW021921_2.4665.4665.2	controllerType=0 controllerNumber=1 scan=4665	12.1417
05182:2	1	R.TGMC[+57.021]FSGLVN[+0.984]GR.C	363		C[+57], N[+1]	650.297	2	1299.59	1299.58	0	3.7	Specific	795.17	795.17	795.17	12.42	209	>Fibrillin-2 N-term	1	DW021921_2.4610.4610.2	controllerType=0 controllerNumber=1 scan=4610	12.0134
04131:2	1	R.TGM[+15.995]C[+57.021]FSGLVN[+0.984]GR.C	363		C[+57], M[+16], N[+1]	658.293	2	1315.58	1315.58	0	1.1	Specific	432.54	427.79	427.79	6.66	209	>Fibrillin-2 N-term	1	DW021921_2.3748.3748.2	controllerType=0 controllerNumber=1 scan=3748	10.0402
05175:2	1	R.TGM[+15.995]C[+57.021]FSGLVN[+0.984]GR.C	363		C[+57], M[+16], N[+1]	658.294	2	1315.58	1315.58	0	2.7	Specific	443.31	442.14	442.14	6.94	209	>Fibrillin-2 N-term	1	DW021921_2.4604.4604.2	controllerType=0 controllerNumber=1 scan=4604	11.9984
05038:2	1	R.TGM[+15.995]C[+57.021]FSGLVN[+0.984]GR.C	363		C[+57], M[+16], N[+1]	658.295	2	1315.58	1315.58	0	4	Specific	472.71	415.37	415.37	7.06	209	>Fibrillin-2 N-term	1	DW021921_2.4495.4495.2	controllerType=0 controllerNumber=1 scan=4495	11.7427
05104:2	1	R.TGM[+15.995]C[+57.021]FSGLVN[+0.984]GR.C	363		C[+57], M[+16], N[+1]	658.295	2	1315.58	1315.58	0	4.2	Specific	526.54	429.14	429.14	7.4	209	>Fibrillin-2 N-term	1	DW021921_2.4548.4548.2	controllerType=0 controllerNumber=1 scan=4548	11.867
04252:2	1	R.C[+57.021][-17.027]AQELPGR.M	375		C[-17][+57]	457.214	2	913.421	913.42	0	1.9	Specific	472.97	472.97	472.97	6.94	209	>Fibrillin-2 N-term	1	DW021921_2.3854.3854.2	controllerType=0 controllerNumber=1 scan=3854	10.2798
04196:2	1	R.C[+57.021][-17.027]AQELPGR.M	375		C[-17][+57]	457.214	2	913.421	913.42	0	1.8	Specific	494.61	446.44	446.44	5.62	209	>Fibrillin-2 N-term	1	DW021921_2.3801.3801.2	controllerType=0 controllerNumber=1 scan=3801	10.1613
06039:2	1	R.C[+57.021]WGIGTIPEAC[+57.021]PVR.G	395		C[+57]*2	808.39	2	1615.77	1615.77	0	1.1	Specific	291.51	291.51	291.51	4.94	209	>Fibrillin-2 N-term	1	DW021921_2.5307.5307.2	controllerType=0 controllerNumber=1 scan=5307	13.6382
05730:3	1	R.C[+57.021]WGIGTIPEAC[+57.021]PVR.G	395		C[+57]*2	539.264	3	1615.78	1615.77	0	3.1	Specific	488.55	488.55	488.55	7.86	209	>Fibrillin-2 N-term	1	DW021921_2.5055.5055.3	controllerType=0 controllerNumber=1 scan=5055	13.0476
05666:3	1	R.C[+57.021]WGIGTIPEAC[+57.021]PVR.G	395		C[+57]*2	539.264	3	1615.78	1615.77	0	3.5	Specific	588.48	542.05	542.05	9.05	209	>Fibrillin-2 N-term	1	DW021921_2.5000.5000.3	controllerType=0 controllerNumber=1 scan=5000	12.9201
05826:2	1	R.C[+57.021]WGIGTIPEAC[+57.021]PVR.G	395		C[+57]*2	808.393	2	1615.78	1615.77	0	4.2	Specific	626.34	623.04	623.04	10.05	209	>Fibrillin-2 N-term	1	DW021921_2.5141.5141.2	controllerType=0 controllerNumber=1 scan=5141	13.2492
05634:2	1	R.C[+57.021]WGIGTIPEAC[+57.021]PVR.G	395		C[+57]*2	808.393	2	1615.78	1615.77	0	3.7	Specific	739.09	739.09	739.09	12.05	209	>Fibrillin-2 N-term	1	DW021921_2.4976.4976.2	controllerType=0 controllerNumber=1 scan=4976	12.865
05761:2	1	R.C[+57.021]WGIGTIPEAC[+57.021]PVR.G	395		C[+57]*2	808.393	2	1615.78	1615.77	0	4.2	Specific	773.67	747.52	747.52	13.05	209	>Fibrillin-2 N-term	1	DW021921_2.5085.5085.2	controllerType=0 controllerNumber=1 scan=5085	13.1173
05700:2	1	R.C[+57.021]WGIGTIPEAC[+57.021]PVR.G	395		C[+57]*2	808.392	2	1615.78	1615.77	0	3.3	Specific	790.54	790.54	790.54	13.05	209	>Fibrillin-2 N-term	1	DW021921_2.5029.5029.2	controllerType=0 controllerNumber=1 scan=5029	12.988
07688:2	1	R.C[+57.021][-17.027]WGIGTIPEAC[+57.021]PVR.G	395		C[-17][+57]*2	799.879	2	1598.75	1598.75	0	3	Specific	559.2	559.2	559.2	8.03	209	>Fibrillin-2 N-term	1	DW021921_2.6690.6690.2	controllerType=0 controllerNumber=1 scan=6690	16.8878
07564:2	1	R.C[+57.021][-17.027]WGIGTIPEAC[+57.021]PVR.G	395		C[-17][+57]*2	799.88	2	1598.75	1598.75	0	4.5	Specific	563.68	563.68	563.68	9.05	209	>Fibrillin-2 N-term	1	DW021921_2.6581.6581.2	controllerType=0 controllerNumber=1 scan=6581	16.6306
07624:2	1	R.C[+57.021][-17.027]WGIGTIPEAC[+57.021]PVR.G	395		C[-17][+57]*2	799.879	2	1598.75	1598.75	0	2.7	Specific	641.84	641.84	641.84	9.93	209	>Fibrillin-2 N-term	1	DW021921_2.6634.6634.2	controllerType=0 controllerNumber=1 scan=6634	16.7561
05684:2	1	R.LC[+57.021]MDGLPM[+15.995]GGIPGSAGSR.P	416		C[+57], M[+16]	896.416	2	1791.82	1791.82	0	3.2	Specific	364.64	364.64	357.05	5.62	209	>Fibrillin-2 N-term	1	DW021921_2.5014.5014.2	controllerType=0 controllerNumber=1 scan=5014	12.9525
03519:2	1	R.C[+57.021]IPTVSSYR.C	510		C[+57]	541.77	2	1082.53	1082.53	0	3.3	Specific	388.18	342.3	342.3	3.16	209	>Fibrillin-2 N-term	1	DW021921_2.3252.3252.2	controllerType=0 controllerNumber=1 scan=3252	8.891
03362:2	1	R.C[+57.021]IPTVSSYR.C	510		C[+57]	541.769	2	1082.53	1082.53	0	1.7	Specific	435.76	392.3	392.3	4.96	209	>Fibrillin-2 N-term	1	DW021921_2.3128.3128.2	controllerType=0 controllerNumber=1 scan=3128	8.6009
03426:2	1	R.C[+57.021]IPTVSSYR.C	510		C[+57]	541.77	2	1082.53	1082.53	0	2.2	Specific	444.75	414.71	414.71	5.24	209	>Fibrillin-2 N-term	1	DW021921_2.3180.3180.2	controllerType=0 controllerNumber=1 scan=3180	8.7231
03466:2	1	R.C[+57.021]IPTVS[+132.042]SYR.C	510	Pent(1)	C[+57], S[+132]	607.791	2	1214.58	1214.57	0	2.3	Specific	305.68	305.68	0	2.54	209	>Fibrillin-2 N-term	1	DW021921_2.3211.3211.2	controllerType=0 controllerNumber=1 scan=3211	8.794
03395:2	1	R.C[+57.021]IPT[+132.042]VSSYR.C	510	Pent(1)	C[+57], T[+132]	607.792	2	1214.58	1214.57	0	2.9	Specific	338.24	336.06	6.63	3	209	>Fibrillin-2 N-term	1	DW021921_2.3156.3156.2	controllerType=0 controllerNumber=1 scan=3156	8.6653
03539:2	1	R.C[+57.021]IPTVS[+162.053]SYR.C	510	Hex(1)	C[+57], S[+162]	622.797	2	1244.59	1244.58	0	3	Specific	378.65	378.65	0	5.13	209	>Fibrillin-2 N-term	1	DW021921_2.3268.3268.2	controllerType=0 controllerNumber=1 scan=3268	8.9291
03470:2	1	R.C[+57.021]IPTVS[+162.053]SYR.C	510	Hex(1)	C[+57], S[+162]	622.798	2	1244.59	1244.58	0	4.3	Specific	380.79	377.15	0	5.13	209	>Fibrillin-2 N-term	1	DW021921_2.3214.3214.2	controllerType=0 controllerNumber=1 scan=3214	8.8025
03205:2	1	R.C[+57.021]IPTVSS[+162.053]YR.C	510	Hex(1)	C[+57], S[+162]	622.793	2	1244.58	1244.58	0	-3.2	Specific	388.58	366.84	8.84	1.8	209	>Fibrillin-2 N-term	1	DW021921_2.2997.2997.2	controllerType=0 controllerNumber=1 scan=2997	8.3056
03397:2	1	R.C[+57.021]IPTVSS[+162.053]YR.C	510	Hex(1)	C[+57], S[+162]	622.797	2	1244.59	1244.58	0	2.8	Specific	409.6	371.99	10.79	4.96	209	>Fibrillin-2 N-term	1	DW021921_2.3159.3159.2	controllerType=0 controllerNumber=1 scan=3159	8.6737
06042:2	1	R.C[+57.021][-17.027]IPTVSSYR.C	510		C[-17][+57]	533.258	2	1065.51	1065.5	0	4.6	Specific	412.82	412.82	412.82	6.79	209	>Fibrillin-2 N-term	1	DW021921_2.5309.5309.2	controllerType=0 controllerNumber=1 scan=5309	13.6425
06105:2	1	R.C[+57.021][-17.027]IPTVSSYR.C	510		C[-17][+57]	533.257	2	1065.51	1065.5	0	3.5	Specific	433.57	433.57	433.57	6.79	209	>Fibrillin-2 N-term	1	DW021921_2.5358.5358.2	controllerType=0 controllerNumber=1 scan=5358	13.7589
03266:2	1	R.C[+57.021]IPTVSS[+162.053]YR.C	510	Hex(1)	C[+57], S[+162]	622.796	2	1244.59	1244.58	0	2.2	Specific	467.25	427.96	12.17	5.66	209	>Fibrillin-2 N-term	1	DW021921_2.3048.3048.2	controllerType=0 controllerNumber=1 scan=3048	8.421
03331:2	1	R.C[+57.021]IPTVSS[+162.053]YR.C	510	Hex(1)	C[+57], S[+162]	622.796	2	1244.59	1244.58	0	2.3	Specific	474.91	446.75	10.68	5.66	209	>Fibrillin-2 N-term	1	DW021921_2.3104.3104.2	controllerType=0 controllerNumber=1 scan=3104	8.5456
05941:2	1	R.C[+57.021][-17.027]IPTVS[+162.053]SYR.C	510	Hex(1)	C[-17][+57], S[+162]	614.284	2	1227.56	1227.56	0	3.2	Specific	459.98	459.98	0	7.06	209	>Fibrillin-2 N-term	1	DW021921_2.5226.5226.2	controllerType=0 controllerNumber=1 scan=5226	13.4485
05799:2	1	R.C[+57.021][-17.027]IPTVSS[+162.053]YR.C	510	Hex(1)	C[-17][+57], S[+162]	614.284	2	1227.56	1227.56	0	3.3	Specific	464.87	464.87	10.47	7.06	209	>Fibrillin-2 N-term	1	DW021921_2.5118.5118.2	controllerType=0 controllerNumber=1 scan=5118	13.1953
05867:2	1	R.C[+57.021][-17.027]IPTVSS[+162.053]YR.C	510	Hex(1)	C[-17][+57], S[+162]	614.284	2	1227.56	1227.56	0	3.3	Specific	532.6	532.6	11.64	7.4	209	>Fibrillin-2 N-term	1	DW021921_2.5171.5171.2	controllerType=0 controllerNumber=1 scan=5171	13.3201
03813:2	1	R.C[+57.021][-17.027]EC[+57.021]NMGYK.Q	519		C[-17][+57]*2	522.684	2	1044.36	1044.36	0	2.4	Specific	468.78	468.78	468.78	6.94	209	>Fibrillin-2 N-term	1	DW021921_2.3486.3486.2	controllerType=0 controllerNumber=1 scan=3486	9.4327
03725:2	1	R.C[+57.021][-17.027]EC[+57.021]NMGYK.Q	519		C[-17][+57]*2	522.684	2	1044.36	1044.36	0	2.1	Specific	513.23	513.23	513.23	7.11	209	>Fibrillin-2 N-term	1	DW021921_2.3417.3417.2	controllerType=0 controllerNumber=1 scan=3417	9.2735
04800:3	1	K.QDANGDC[+57.021]IDVDEC[+57.021]TSNPC[+57.021]T[+162.053]NGDC[+57.021]VNTPGSYYC[+57.021]K.C	527	Hex(1)	C[+57]*5, T[+162]	1316.84	3	3948.5	3948.49	0	4.2	Specific	341.67	341.67	0	4.18	209	>Fibrillin-2 N-term	1	DW021921_2.4296.4296.3	controllerType=0 controllerNumber=1 scan=4296	11.2836
04933:3	1	K.QDANGDC[+57.021]IDVDEC[+57.021]TS[+162.053]NPC[+57.021]TN[+0.984]GDC[+57.021]VNTPGSYYC[+57.021]K.C	527	Hex(1)	C[+57]*5, N[+1], S[+162]	1317.17	3	3949.49	3949.47	0	4.9	Specific	160.03	160.03	0	2.39	209	>Fibrillin-2 N-term	1	DW021921_2.4408.4408.3	controllerType=0 controllerNumber=1 scan=4408	11.543
05785:3	1	K.QAC[+57.021]IDIDEC[+57.021]IQNGVLC[+57.021]K.N	571		C[+57]*3	679.314	3	2035.93	2035.92	0	2.2	Specific	735.32	694.37	694.37	11.68	209	>Fibrillin-2 N-term	1	DW021921_2.5106.5106.3	controllerType=0 controllerNumber=1 scan=5106	13.1668
05663:3	1	K.QAC[+57.021]IDIDEC[+57.021]IQNGVLC[+57.021]K.N	571		C[+57]*3	679.314	3	2035.93	2035.92	0	2.2	Specific	780.01	669.89	669.89	12.68	209	>Fibrillin-2 N-term	1	DW021921_2.4997.4997.3	controllerType=0 controllerNumber=1 scan=4997	12.9135
05725:3	1	K.QAC[+57.021]IDIDEC[+57.021]IQNGVLC[+57.021]K.N	571		C[+57]*3	679.315	3	2035.93	2035.92	0	2.3	Specific	797.84	706.27	706.27	12.68	209	>Fibrillin-2 N-term	1	DW021921_2.5051.5051.3	controllerType=0 controllerNumber=1 scan=5051	13.0389
05727:2	1	K.QAC[+57.021]IDIDEC[+57.021]IQNGVLC[+57.021]K.N	571		C[+57]*3	1018.47	2	2035.93	2035.92	0	3.1	Specific	948.14	847.88	847.88	15.8	209	>Fibrillin-2 N-term	1	DW021921_2.5053.5053.2	controllerType=0 controllerNumber=1 scan=5053	13.0433
05665:2	1	K.QAC[+57.021]IDIDEC[+57.021]IQNGVLC[+57.021]K.N	571		C[+57]*3	1018.47	2	2035.93	2035.92	0	2.5	Specific	1000.11	914.81	914.81	17.68	209	>Fibrillin-2 N-term	1	DW021921_2.4999.4999.2	controllerType=0 controllerNumber=1 scan=4999	12.9179
05991:3	1	K.QAC[+57.021]IDIDEC[+57.021]IQN[+0.984]GVLC[+57.021]K.N	571		C[+57]*3, N[+1]	679.645	3	2036.92	2036.91	0	5.9	Specific	244.97	244.97	244.97	1.93	209	>Fibrillin-2 N-term	1	DW021921_2.5266.5266.2	controllerType=0 controllerNumber=1 scan=5266	13.5418
05567:3	1	K.QAC[+57.021]IDIDEC[+57.021]IQN[+0.984]GVLC[+57.021]K.N	571		C[+57]*3, N[+1]	679.644	3	2036.92	2036.91	0	3.7	Specific	711.12	694.39	694.39	11.8	209	>Fibrillin-2 N-term	1	DW021921_2.4919.4919.3	controllerType=0 controllerNumber=1 scan=4919	12.7325
05504:3	1	K.QAC[+57.021]IDIDEC[+57.021]IQN[+0.984]GVLC[+57.021]K.N	571		C[+57]*3, N[+1]	679.644	3	2036.92	2036.91	0	3.9	Specific	747.46	709.91	709.91	11.8	209	>Fibrillin-2 N-term	1	DW021921_2.4865.4865.3	controllerType=0 controllerNumber=1 scan=4865	12.6065
05571:2	1	K.QAC[+57.021]IDIDEC[+57.021]IQN[+0.984]GVLC[+57.021]K.N	571		C[+57]*3, N[+1]	1018.96	2	2036.92	2036.91	0	3.6	Specific	786.32	786.32	786.32	12.8	209	>Fibrillin-2 N-term	1	DW021921_2.4922.4922.2	controllerType=0 controllerNumber=1 scan=4922	12.7391
05829:2	1	K.QAC[+57.021]IDIDEC[+57.021]IQN[+0.984]GVLC[+57.021]K.N	571		C[+57]*3, N[+1]	1018.96	2	2036.92	2036.91	0	5.5	Specific	885.95	867.18	867.18	13.82	209	>Fibrillin-2 N-term	1	DW021921_2.5143.5143.2	controllerType=0 controllerNumber=1 scan=5143	13.2536
05505:2	1	K.QAC[+57.021]IDIDEC[+57.021]IQN[+0.984]GVLC[+57.021]K.N	571		C[+57]*3, N[+1]	1018.96	2	2036.92	2036.91	0	4.6	Specific	886.89	868.55	868.55	14.8	209	>Fibrillin-2 N-term	1	DW021921_2.4866.4866.2	controllerType=0 controllerNumber=1 scan=4866	12.6087
06201:3	1	R.C[+57.021]VNT[+162.053]DGSFQC[+57.021]IC[+57.021]NAGFELTTDGK.N	591	Hex(1)	C[+57]*3, T[+162]	919.39	3	2756.15	2756.15	0	2.1	Specific	365.6	365.6	0	4.74	209	>Fibrillin-2 N-term	1	DW021921_2.5441.5441.3	controllerType=0 controllerNumber=1 scan=5441	13.9497
06127:3	1	R.C[+57.021]VNTDGS[+162.053]FQC[+57.021]IC[+57.021]NAGFELTTDGK.N	591	Hex(1)	C[+57]*3, S[+162]	919.39	3	2756.16	2756.15	0	2.6	Specific	548.64	548.64	0	6.9	209	>Fibrillin-2 N-term	1	DW021921_2.5378.5378.3	controllerType=0 controllerNumber=1 scan=5378	13.8042
05925:2	1	R.C[+57.021]VNTDGS[+162.053]FQC[+57.021]IC[+57.021]NAGFELTTDGK.N	591	Hex(1)	C[+57]*3, S[+162]	1378.58	2	2756.16	2756.15	0	4.6	Specific	610.31	610.31	0	9.05	209	>Fibrillin-2 N-term	1	DW021921_2.5211.5211.2	controllerType=0 controllerNumber=1 scan=5211	13.4128
05854:3	1	R.C[+57.021]VNTDGS[+162.053]FQC[+57.021]IC[+57.021]NAGFELTTDGK.N	591	Hex(1)	C[+57]*3, S[+162]	919.392	3	2756.16	2756.15	0	4.3	Specific	727.34	726.08	2.4	11.05	209	>Fibrillin-2 N-term	1	DW021921_2.5163.5163.3	controllerType=0 controllerNumber=1 scan=5163	13.3009
05997:3	1	R.C[+57.021]VNTDGS[+162.053]FQC[+57.021]IC[+57.021]NAGFELTTDGK.N	591	Hex(1)	C[+57]*3, S[+162]	919.39	3	2756.16	2756.15	0	3	Specific	757.47	757.47	2.4	12.05	209	>Fibrillin-2 N-term	1	DW021921_2.5271.5271.3	controllerType=0 controllerNumber=1 scan=5271	13.5547
05930:3	1	R.C[+57.021]VNTDGS[+162.053]FQC[+57.021]IC[+57.021]NAGFELTTDGK.N	591	Hex(1)	C[+57]*3, S[+162]	919.392	3	2756.16	2756.15	0	4.5	Specific	835.37	835.37	5.89	13.05	209	>Fibrillin-2 N-term	1	DW021921_2.5215.5215.3	controllerType=0 controllerNumber=1 scan=5215	13.4234
07401:2	1	R.C[+57.021][-17.027]VNTDGS[+162.053]FQC[+57.021]IC[+57.021]NAGFELTTDGK.N	591	Hex(1)	C[-17][+57]*3, S[+162]	1370.07	2	2739.12	2739.12	0	1.1	Specific	534.49	534.49	2.4	6.9	209	>Fibrillin-2 N-term	1	DW021921_2.6443.6443.2	controllerType=0 controllerNumber=1 scan=6443	16.304
06035:3	1	R.C[+57.021]VN[+15.995]TDGS[+162.053]FQC[+57.021]IC[+57.021]NAGFELTTDGK.N	591	Hex(1)	C[+57]*3, N[+16], S[+162]	924.723	3	2772.16	2772.14	0	4.2	Specific	548.44	548.44	3.6	7.03	209	>Fibrillin-2 N-term	1	DW021921_2.5303.5303.3	controllerType=0 controllerNumber=1 scan=5303	13.6295
07445:3	1	R.C[+57.021][-17.027]VNTDGS[+162.053]FQC[+57.021]IC[+57.021]NAGFELTTDGK.N	591	Hex(1)	C[-17][+57]*3, S[+162]	913.714	3	2739.13	2739.12	0	1.9	Specific	560.21	560.21	2.4	7.93	209	>Fibrillin-2 N-term	1	DW021921_2.6481.6481.3	controllerType=0 controllerNumber=1 scan=6481	16.3947
05895:2	1	R.C[+57.021]VN[+15.995]TDGS[+162.053]FQC[+57.021]IC[+57.021]NAGFELTTDGK.N	591	Hex(1)	C[+57]*3, N[+16], S[+162]	1386.58	2	2772.15	2772.14	0	4	Specific	638.02	638.02	3.6	9.05	209	>Fibrillin-2 N-term	1	DW021921_2.5191.5191.2	controllerType=0 controllerNumber=1 scan=5191	13.3655
05971:3	1	R.C[+57.021]VN[+15.995]TDGS[+162.053]FQC[+57.021]IC[+57.021]NAGFELTTDGK.N	591	Hex(1)	C[+57]*3, N[+16], S[+162]	924.723	3	2772.16	2772.14	0	4.3	Specific	675.33	675.33	3.6	10.05	209	>Fibrillin-2 N-term	1	DW021921_2.5250.5250.3	controllerType=0 controllerNumber=1 scan=5250	13.5046
05883:3	1	R.C[+57.021]VN[+15.995]TDGSFQC[+57.021]IC[+57.021]NAGFELT[+162.053]TDGK.N	591	Hex(1)	C[+57]*3, N[+16], T[+162]	924.723	3	2772.15	2772.14	0	3.6	Specific	709.78	709.78	1.2	11.05	209	>Fibrillin-2 N-term	1	DW021921_2.5184.5184.3	controllerType=0 controllerNumber=1 scan=5184	13.3503
07381:3	1	R.C[+57.021][-17.027]VNTDGS[+162.053]FQC[+57.021]IC[+57.021]NAGFELTTDGK.N	591	Hex(1)	C[-17][+57]*3, S[+162]	913.716	3	2739.13	2739.12	0	3.9	Specific	732.29	732.29	2.4	11.05	209	>Fibrillin-2 N-term	1	DW021921_2.6427.6427.3	controllerType=0 controllerNumber=1 scan=6427	16.2671
07505:3	1	R.C[+57.021][-17.027]VN[+15.995]T[+162.053]DGSFQC[+57.021]IC[+57.021]NAGFELTTDGK.N	591	Hex(1)	C[-17][+57]*3, N[+16], T[+162]	919.049	3	2755.13	2755.12	0	5.3	Specific	157.16	157.16	0	1.54	209	>Fibrillin-2 N-term	1	DW021921_2.6531.6531.3	controllerType=0 controllerNumber=1 scan=6531	16.5119
07408:3	1	R.C[+57.021][-17.027]VN[+15.995]TDGS[+162.053]FQC[+57.021]IC[+57.021]NAGFELTTDGK.N	591	Hex(1)	C[-17][+57]*3, N[+16], S[+162]	919.047	3	2755.13	2755.12	0	3.8	Specific	670.67	670.67	2.4	10.05	209	>Fibrillin-2 N-term	1	DW021921_2.6449.6449.3	controllerType=0 controllerNumber=1 scan=6449	16.319
05248:4	1	K.NC[+57.021]VDHDEC[+57.021]TTTNMC[+57.021]LNGMC[+57.021]INEDGSFK.C	614		C[+57]*4	806.317	4	3222.24	3222.24	0	2.7	Specific	113.1	113.1	113.1	1.54	209	>Fibrillin-2 N-term	1	DW021921_2.4660.4660.4	controllerType=0 controllerNumber=1 scan=4660	12.1289
05166:4	1	K.NC[+57.021]VDHDEC[+57.021]TTTNMC[+57.021]LNGMC[+57.021]INEDGSFK.C	614		C[+57]*4	806.319	4	3222.25	3222.24	0	5.5	Specific	596.67	596.67	596.67	7.08	209	>Fibrillin-2 N-term	1	DW021921_2.4595.4595.4	controllerType=0 controllerNumber=1 scan=4595	11.977
05226:3	1	K.NC[+57.021]VDHDEC[+57.021]TTTNMC[+57.021]LNGMC[+57.021]INEDGSFK.C	614		C[+57]*4	1074.75	3	3222.25	3222.24	0	3.6	Specific	838.12	838.12	838.12	13.07	209	>Fibrillin-2 N-term	1	DW021921_2.4644.4644.3	controllerType=0 controllerNumber=1 scan=4644	12.093
05161:3	1	K.NC[+57.021]VDHDEC[+57.021]TTTNMC[+57.021]LNGMC[+57.021]INEDGSFK.C	614		C[+57]*4	1074.76	3	3222.25	3222.24	0	5.3	Specific	880.75	880.75	880.75	13.08	209	>Fibrillin-2 N-term	1	DW021921_2.4590.4590.3	controllerType=0 controllerNumber=1 scan=4590	11.9661
05499:3	1	K.NC[+57.021]VDHDEC[+57.021]TTTNMC[+57.021]LN[+0.984]GMC[+57.021]INEDGSFK.C	614		C[+57]*4, N[+1]	1075.08	3	3223.24	3223.22	0	6.2	Specific	359.39	359.39	0.6	3.74	209	>Fibrillin-2 N-term	1	DW021921_2.4861.4861.3	controllerType=0 controllerNumber=1 scan=4861	12.5959
05167:3	1	K.NC[+57.021]VDHDEC[+57.021]TTTNMC[+57.021]LN[+15.995]GMC[+57.021]INEDGSFK.C	614		C[+57]*4, N[+16]	1080.08	3	3238.24	3238.23	0	2.4	Specific	444.2	444.2	12.72	6.58	209	>Fibrillin-2 N-term	1	DW021921_2.4596.4596.3	controllerType=0 controllerNumber=1 scan=4596	11.9792
05384:3	1	K.NC[+57.021]VDHDEC[+57.021]TTTNMC[+57.021]LN[+0.984]GMC[+57.021]INEDGSFK.C	614		C[+57]*4, N[+1]	1075.08	3	3223.23	3223.22	0	4.4	Specific	632.87	632.87	21.67	9.07	209	>Fibrillin-2 N-term	1	DW021921_2.4768.4768.3	controllerType=0 controllerNumber=1 scan=4768	12.3817
05297:3	1	K.NC[+57.021]VDHDEC[+57.021]TTTNMC[+57.021]LN[+0.984]GMC[+57.021]INEDGSFK.C	614		C[+57]*4, N[+1]	1075.08	3	3223.24	3223.22	0	6.1	Specific	832.56	802.29	36.93	12.08	209	>Fibrillin-2 N-term	1	DW021921_2.4698.4698.3	controllerType=0 controllerNumber=1 scan=4698	12.2194
04017:3	1	K.C[+57.021]IC[+57.021]KPGFVLAPNGR.Y	641		C[+57]*2	530.276	3	1588.81	1588.81	0	3.4	Specific	565.3	565.3	565.3	9.05	209	>Fibrillin-2 N-term	1	DW021921_2.3657.3657.3	controllerType=0 controllerNumber=1 scan=3657	9.8287
03844:2	1	K.C[+57.021]IC[+57.021]KPGFVLAPNGR.Y	641		C[+57]*2	794.91	2	1588.81	1588.81	0	2.6	Specific	652.03	652.03	652.03	10.16	209	>Fibrillin-2 N-term	1	DW021921_2.3514.3514.2	controllerType=0 controllerNumber=1 scan=3514	9.499
03947:3	1	K.C[+57.021]IC[+57.021]KPGFVLAPNGR.Y	641		C[+57]*2	530.276	3	1588.81	1588.81	0	2.5	Specific	685.92	685.92	685.92	10.93	209	>Fibrillin-2 N-term	1	DW021921_2.3602.3602.3	controllerType=0 controllerNumber=1 scan=3602	9.701
03815:3	1	K.C[+57.021]IC[+57.021]KPGFVLAPNGR.Y	641		C[+57]*2	530.276	3	1588.81	1588.81	0	2.6	Specific	714.61	714.61	714.61	11.93	209	>Fibrillin-2 N-term	1	DW021921_2.3488.3488.3	controllerType=0 controllerNumber=1 scan=3488	9.439
03879:3	1	K.C[+57.021]IC[+57.021]KPGFVLAPNGR.Y	641		C[+57]*2	530.276	3	1588.81	1588.81	0	3.2	Specific	722.87	722.87	722.87	12.05	209	>Fibrillin-2 N-term	1	DW021921_2.3545.3545.3	controllerType=0 controllerNumber=1 scan=3545	9.57
05671:3	1	K.C[+57.021][-17.027]IC[+57.021]KPGFVLAPNGR.Y	641		C[-17][+57]*2	524.6	3	1571.79	1571.78	0	2.3	Specific	361.07	361.07	361.07	5.74	209	>Fibrillin-2 N-term	1	DW021921_2.5003.5003.3	controllerType=0 controllerNumber=1 scan=5003	12.9266
05749:2	1	K.C[+57.021][-17.027]IC[+57.021]KPGFVLAPNGR.Y	641		C[-17][+57]*2	786.398	2	1571.79	1571.78	0	3.9	Specific	481.52	481.52	481.52	5.6	209	>Fibrillin-2 N-term	1	DW021921_2.5073.5073.2	controllerType=0 controllerNumber=1 scan=5073	13.0905
04200:2	1	K.C[+57.021]IC[+57.021]KPGFVLAPN[+0.984]GR.Y	641		C[+57]*2, N[+1]	795.404	2	1589.8	1589.79	0	4.8	Specific	540.13	540.13	540.13	5.98	209	>Fibrillin-2 N-term	1	DW021921_2.3805.3805.2	controllerType=0 controllerNumber=1 scan=3805	10.1699
04150:3	1	K.C[+57.021]IC[+57.021]KPGFVLAPN[+0.984]GR.Y	641		C[+57]*2, N[+1]	530.604	3	1589.8	1589.79	0	3.4	Specific	686.99	686.99	686.99	11.05	209	>Fibrillin-2 N-term	1	DW021921_2.3764.3764.3	controllerType=0 controllerNumber=1 scan=3764	10.0778
04212:3	1	K.C[+57.021]IC[+57.021]KPGFVLAPN[+0.984]GR.Y	641		C[+57]*2, N[+1]	530.604	3	1589.8	1589.79	0	3.3	Specific	728.71	728.71	728.71	12.05	209	>Fibrillin-2 N-term	1	DW021921_2.3818.3818.3	controllerType=0 controllerNumber=1 scan=3818	10.201
04285:3	1	K.C[+57.021]IC[+57.021]KPGFVLAPN[+0.984]GR.Y	641		C[+57]*2, N[+1]	530.604	3	1589.8	1589.79	0	2.6	Specific	735.95	735.95	735.95	11.93	209	>Fibrillin-2 N-term	1	DW021921_2.3877.3877.3	controllerType=0 controllerNumber=1 scan=3877	10.3296
05686:2	1	K.C[+57.021][-17.027]IC[+57.021]KPGFVLAPNGR.Y	641		C[-17][+57]*2	786.397	2	1571.79	1571.78	0	2.7	Specific	751.55	751.55	751.55	12.16	209	>Fibrillin-2 N-term	1	DW021921_2.5017.5017.2	controllerType=0 controllerNumber=1 scan=5017	12.9609
04080:3	1	K.C[+57.021]IC[+57.021]KPGFVLAPN[+0.984]GR.Y	641		C[+57]*2, N[+1]	530.604	3	1589.8	1589.79	0	3.1	Specific	752.79	752.79	752.79	13.05	209	>Fibrillin-2 N-term	1	DW021921_2.3708.3708.3	controllerType=0 controllerNumber=1 scan=3708	9.9492
05622:2	1	K.C[+57.021][-17.027]IC[+57.021]KPGFVLAPNGR.Y	641		C[-17][+57]*2	786.397	2	1571.79	1571.78	0	3.3	Specific	767.43	767.43	767.43	12.28	209	>Fibrillin-2 N-term	1	DW021921_2.4965.4965.2	controllerType=0 controllerNumber=1 scan=4965	12.8402
06147:2	1	K.C[+57.021][-17.027]IC[+57.021]KPGFVLAPN[+0.984]GR.Y	641		C[-17][+57]*2, N[+1]	786.889	2	1572.77	1572.77	0	2.5	Specific	243.3	243.3	243.3	1.82	209	>Fibrillin-2 N-term	1	DW021921_2.5393.5393.2	controllerType=0 controllerNumber=1 scan=5393	13.8398
06055:3	1	K.C[+57.021][-17.027]IC[+57.021]KPGFVLAPN[+0.984]GR.Y	641		C[-17][+57]*2, N[+1]	524.928	3	1572.77	1572.77	0	2.2	Specific	325.61	325.61	325.61	5.31	209	>Fibrillin-2 N-term	1	DW021921_2.5320.5320.3	controllerType=0 controllerNumber=1 scan=5320	13.6684
06143:2	1	K.C[+57.021][-17.027]IC[+57.021]KPGFVLAPN[+0.984]GR.Y	641		C[-17][+57]*2, N[+1]	786.889	2	1572.77	1572.77	0	2.5	Specific	411.09	411.09	411.09	4.71	209	>Fibrillin-2 N-term	1	DW021921_2.5391.5391.2	controllerType=0 controllerNumber=1 scan=5391	13.8355
05945:2	1	K.C[+57.021][-17.027]IC[+57.021]KPGFVLAPN[+0.984]GR.Y	641		C[-17][+57]*2, N[+1]	786.89	2	1572.77	1572.77	0	4.5	Specific	423.46	400.74	400.74	4.39	209	>Fibrillin-2 N-term	1	DW021921_2.5229.5229.2	controllerType=0 controllerNumber=1 scan=5229	13.455
05875:2	1	K.C[+57.021][-17.027]IC[+57.021]KPGFVLAPN[+0.984]GR.Y	641		C[-17][+57]*2, N[+1]	786.887	2	1572.77	1572.77	0	0.9	Specific	564.13	564.13	564.13	6.88	209	>Fibrillin-2 N-term	1	DW021921_2.5177.5177.2	controllerType=0 controllerNumber=1 scan=5177	13.3332
06021:2	1	K.C[+57.021][-17.027]IC[+57.021]KPGFVLAPN[+0.984]GR.Y	641		C[-17][+57]*2, N[+1]	786.889	2	1572.77	1572.77	0	2.3	Specific	575.06	526.87	526.87	6.88	209	>Fibrillin-2 N-term	1	DW021921_2.5290.5290.2	controllerType=0 controllerNumber=1 scan=5290	13.5969
06075:2	1	K.C[+57.021][-17.027]IC[+57.021]KPGFVLAPN[+0.984]GR.Y	641		C[-17][+57]*2, N[+1]	786.889	2	1572.77	1572.77	0	3	Specific	753.07	707.58	707.58	11	209	>Fibrillin-2 N-term	1	DW021921_2.5337.5337.2	controllerType=0 controllerNumber=1 scan=5337	13.7089
04902:4	1	R.YC[+57.021]TDVDEC[+57.021]QTPGIC[+57.021]MNGHC[+57.021]INSEGS[+162.053]FR.C	655	Hex(1)	C[+57]*4, S[+162]	843.088	4	3369.33	3369.32	0	2.7	Specific	414.66	414.66	11.13	6.3	209	>Fibrillin-2 N-term	1	DW021921_2.4382.4382.4	controllerType=0 controllerNumber=1 scan=4382	11.4848
04932:3	1	R.YC[+57.021]TDVDEC[+57.021]QTPGIC[+57.021]MNGHC[+57.021]INSEGS[+162.053]FR.C	655	Hex(1)	C[+57]*4, S[+162]	1123.78	3	3369.33	3369.32	0	3.4	Specific	616.53	616.53	10.78	9.07	209	>Fibrillin-2 N-term	1	DW021921_2.4407.4407.3	controllerType=0 controllerNumber=1 scan=4407	11.5408
04774:4	1	R.YC[+57.021]TDVDEC[+57.021]QTPGIC[+57.021]MNGHC[+57.021]INSEGS[+162.053]FR.C	655	Hex(1)	C[+57]*4, S[+162]	843.089	4	3369.34	3369.32	0	3.9	Specific	883.59	883.59	27.08	14.07	209	>Fibrillin-2 N-term	1	DW021921_2.4275.4275.4	controllerType=0 controllerNumber=1 scan=4275	11.236
04831:4	1	R.YC[+57.021]TDVDEC[+57.021]QTPGIC[+57.021]MNGHC[+57.021]INSEGS[+162.053]FR.C	655	Hex(1)	C[+57]*4, S[+162]	843.089	4	3369.34	3369.32	0	4	Specific	954.53	954.53	25.56	16.07	209	>Fibrillin-2 N-term	1	DW021921_2.4325.4325.4	controllerType=0 controllerNumber=1 scan=4325	11.3521
04772:3	1	R.YC[+57.021]TDVDEC[+57.021]QTPGIC[+57.021]MNGHC[+57.021]INSEGS[+162.053]FR.C	655	Hex(1)	C[+57]*4, S[+162]	1123.78	3	3369.34	3369.32	0	4.4	Specific	1029.56	1017.54	26.98	17.07	209	>Fibrillin-2 N-term	1	DW021921_2.4273.4273.3	controllerType=0 controllerNumber=1 scan=4273	11.2316
04830:3	1	R.YC[+57.021]TDVDEC[+57.021]QTPGIC[+57.021]MNGHC[+57.021]INSEGS[+162.053]FR.C	655	Hex(1)	C[+57]*4, S[+162]	1123.78	3	3369.34	3369.32	0	4.1	Specific	1108.5	1108.5	20	19.07	209	>Fibrillin-2 N-term	1	DW021921_2.4324.4324.3	controllerType=0 controllerNumber=1 scan=4324	11.3499
03612:4	1	R.YC[+57.021]TDVDEC[+57.021]QT[+203.079]PGIC[+57.021]M[+15.995]NGHC[+57.021]INSEGSFR.C	655	HexNAc(1)	C[+57]*4, M[+16], T[+203]	857.343	4	3426.35	3426.34	0	2.4	Specific	108.6	108.6	9.6	1.52	209	>Fibrillin-2 N-term	1	DW021921_2.3324.3324.4	controllerType=0 controllerNumber=1 scan=3324	9.0596
03541:4	1	R.YC[+57.021]TDVDEC[+57.021]QT[+203.079]PGIC[+57.021]M[+15.995]NGHC[+57.021]INSEGSFR.C	655	HexNAc(1)	C[+57]*4, M[+16], T[+203]	857.344	4	3426.35	3426.34	0	3	Specific	200.29	200.29	9.6	1.58	209	>Fibrillin-2 N-term	1	DW021921_2.3270.3270.4	controllerType=0 controllerNumber=1 scan=3270	8.9334
05165:3	1	R.YC[+57.021]TDVDEC[+57.021]QTPGIC[+57.021]MN[+0.984]GHC[+57.021]INSEGS[+162.053]FR.C	655	Hex(1)	C[+57]*4, N[+1], S[+162]	1124.11	3	3370.32	3370.31	0	4.4	Specific	466.9	466.9	8.63	6.71	209	>Fibrillin-2 N-term	1	DW021921_2.4594.4594.3	controllerType=0 controllerNumber=1 scan=4594	11.9748
05101:4	1	R.YC[+57.021]TDVDEC[+57.021]QTPGIC[+57.021]MN[+0.984]GHC[+57.021]INSEGS[+162.053]FR.C	655	Hex(1)	C[+57]*4, N[+1], S[+162]	843.336	4	3370.32	3370.31	0	4.7	Specific	777.31	777.31	14.73	12.07	209	>Fibrillin-2 N-term	1	DW021921_2.4546.4546.4	controllerType=0 controllerNumber=1 scan=4546	11.8627
05021:3	1	R.YC[+57.021]TDVDEC[+57.021]QTPGIC[+57.021]MN[+0.984]GHC[+57.021]INSEGS[+162.053]FR.C	655	Hex(1)	C[+57]*4, N[+1], S[+162]	1124.12	3	3370.33	3370.31	0	7.5	Specific	828.22	828.22	8.82	11.42	209	>Fibrillin-2 N-term	1	DW021921_2.4482.4482.3	controllerType=0 controllerNumber=1 scan=4482	11.7125
05033:4	1	R.YC[+57.021]TDVDEC[+57.021]QTPGIC[+57.021]MN[+0.984]GHC[+57.021]INSEGS[+162.053]FR.C	655	Hex(1)	C[+57]*4, N[+1], S[+162]	843.335	4	3370.32	3370.31	0	3.3	Specific	861.07	861.07	7.85	14.07	209	>Fibrillin-2 N-term	1	DW021921_2.4491.4491.4	controllerType=0 controllerNumber=1 scan=4491	11.734
05087:3	1	R.YC[+57.021]TDVDEC[+57.021]QTPGIC[+57.021]MN[+0.984]GHC[+57.021]INSEGS[+162.053]FR.C	655	Hex(1)	C[+57]*4, N[+1], S[+162]	1124.11	3	3370.32	3370.31	0	4.2	Specific	1119.63	1119.63	26.08	19.07	209	>Fibrillin-2 N-term	1	DW021921_2.4533.4533.3	controllerType=0 controllerNumber=1 scan=4533	11.8333
03906:4	1	R.YC[+57.021]TDVDEC[+57.021]QT[+203.079]PGIC[+57.021]M[+15.995]N[+0.984]GHC[+57.021]INSEGSFR.C	655	HexNAc(1)	C[+57]*4, M[+16], N[+1], T[+203]	857.59	4	3427.34	3427.33	0	3.4	Specific	188.51	188.51	9.6	1.57	209	>Fibrillin-2 N-term	1	DW021921_2.3570.3570.4	controllerType=0 controllerNumber=1 scan=3570	9.628
04412:3	1	R.C[+57.021]DC[+57.021]PPGLAVGMDGR.V	682		C[+57]*2	502.218	3	1504.64	1504.63	0	2.8	Specific	472.4	472.4	472.4	7.69	209	>Fibrillin-2 N-term	1	DW021921_2.3984.3984.3	controllerType=0 controllerNumber=1 scan=3984	10.5755
04350:3	1	R.C[+57.021]DC[+57.021]PPGLAVGMDGR.V	682		C[+57]*2	502.218	3	1504.64	1504.63	0	3.2	Specific	490.53	490.53	490.53	7.86	209	>Fibrillin-2 N-term	1	DW021921_2.3933.3933.3	controllerType=0 controllerNumber=1 scan=3933	10.4567
04593:2	1	R.C[+57.021]DC[+57.021]PPGLAVGMDGR.V	682		C[+57]*2	752.823	2	1504.64	1504.63	0	3.4	Specific	536.93	536.93	536.93	8.03	209	>Fibrillin-2 N-term	1	DW021921_2.4129.4129.2	controllerType=0 controllerNumber=1 scan=4129	10.9084
04453:2	1	R.C[+57.021]DC[+57.021]PPGLAVGMDGR.V	682		C[+57]*2	752.822	2	1504.64	1504.63	0	2.4	Specific	733.35	733.35	733.35	11.93	209	>Fibrillin-2 N-term	1	DW021921_2.4017.4017.2	controllerType=0 controllerNumber=1 scan=4017	10.6506
04329:2	1	R.C[+57.021]DC[+57.021]PPGLAVGMDGR.V	682		C[+57]*2	752.823	2	1504.64	1504.63	0	3.4	Specific	741.45	741.45	741.45	12.05	209	>Fibrillin-2 N-term	1	DW021921_2.3915.3915.2	controllerType=0 controllerNumber=1 scan=3915	10.4151
04386:2	1	R.C[+57.021]DC[+57.021]PPGLAVGMDGR.V	682		C[+57]*2	752.823	2	1504.64	1504.63	0	3.2	Specific	782.9	782.9	782.9	13.05	209	>Fibrillin-2 N-term	1	DW021921_2.3961.3961.2	controllerType=0 controllerNumber=1 scan=3961	10.523
03636:2	1	R.C[+57.021]DC[+57.021]PPGLAVGMD[+15.995]GR.V	682		C[+57]*2, D[+16]	760.82	2	1520.63	1520.63	0	2.9	Specific	394.72	394.72	4	7.12	209	>Fibrillin-2 N-term	1	DW021921_2.3342.3342.2	controllerType=0 controllerNumber=1 scan=3342	9.0995
04133:2	1	R.C[+57.021]DC[+57.021]PPGLAVGMD[+15.995]GR.V	682		C[+57]*2, D[+16]	760.82	2	1520.63	1520.63	0	2.2	Specific	443.54	443.54	4	7.57	209	>Fibrillin-2 N-term	1	DW021921_2.3749.3749.2	controllerType=0 controllerNumber=1 scan=3749	10.0424
04368:2	1	R.C[+57.021]DC[+57.021]PPGLAVGM[+15.995]DGR.V	682		C[+57]*2, M[+16]	760.82	2	1520.63	1520.63	0	2.6	Specific	445.72	445.72	14.81	7.57	209	>Fibrillin-2 N-term	1	DW021921_2.3947.3947.2	controllerType=0 controllerNumber=1 scan=3947	10.4889
04259:2	1	R.C[+57.021]DC[+57.021]PPGLAVGMD[+15.995]GR.V	682		C[+57]*2, D[+16]	760.82	2	1520.63	1520.63	0	2.3	Specific	483.42	483.42	4	7.73	209	>Fibrillin-2 N-term	1	DW021921_2.3858.3858.2	controllerType=0 controllerNumber=1 scan=3858	10.2884
05899:2	1	R.C[+57.021][-17.027]DC[+57.021]PPGLAVGMDGR.V	682		C[-17][+57]*2	744.31	2	1487.61	1487.61	0	3.2	Specific	488.41	488.41	488.41	7.86	209	>Fibrillin-2 N-term	1	DW021921_2.5194.5194.2	controllerType=0 controllerNumber=1 scan=5194	13.3739
04199:2	1	R.C[+57.021]DC[+57.021]PPGLAVGMD[+15.995]GR.V	682		C[+57]*2, D[+16]	760.819	2	1520.63	1520.63	0	1.6	Specific	504.57	504.57	4	7.73	209	>Fibrillin-2 N-term	1	DW021921_2.3804.3804.2	controllerType=0 controllerNumber=1 scan=3804	10.1678
05919:2	1	R.C[+57.021][-17.027]DC[+57.021]PPGLAVGMDGR.V	682		C[-17][+57]*2	744.31	2	1487.61	1487.61	0	3	Specific	630.3	630.3	630.3	10.05	209	>Fibrillin-2 N-term	1	DW021921_2.5207.5207.2	controllerType=0 controllerNumber=1 scan=5207	13.404
05982:2	1	R.C[+57.021][-17.027]DC[+57.021]PPGLAVGMDGR.V	682		C[-17][+57]*2	744.311	2	1487.61	1487.61	0	4.8	Specific	664.2	664.2	664.2	11.05	209	>Fibrillin-2 N-term	1	DW021921_2.5259.5259.2	controllerType=0 controllerNumber=1 scan=5259	13.5266
01332:2	1	R.VC[+57.021]VDTHMR.S	696		C[+57]	509.236	2	1017.46	1017.46	0	3.5	Specific	191.02	191.02	191.02	1.6	209	>Fibrillin-2 N-term	1	DW021921_2.1497.1497.2	controllerType=0 controllerNumber=1 scan=1497	4.7926
01278:2	1	R.VC[+57.021]VDTHMR.S	696		C[+57]	509.235	2	1017.46	1017.46	0	2.8	Specific	302.01	302.01	302.01	2.45	209	>Fibrillin-2 N-term	1	DW021921_2.1453.1453.2	controllerType=0 controllerNumber=1 scan=1453	4.6866
01224:2	1	R.VC[+57.021]VDTHMR.S	696		C[+57]	509.236	2	1017.46	1017.46	0	3.5	Specific	400.35	400.35	400.35	6.02	209	>Fibrillin-2 N-term	1	DW021921_2.1409.1409.2	controllerType=0 controllerNumber=1 scan=1409	4.5803
01155:2	1	R.VC[+57.021]VDTHMR.S	696		C[+57]	509.235	2	1017.46	1017.46	0	2.6	Specific	409.67	409.67	409.67	5.9	209	>Fibrillin-2 N-term	1	DW021921_2.1356.1356.2	controllerType=0 controllerNumber=1 scan=1356	4.4531
05411:3	1	R.S[+324.106]T[+324.106]C[+57.021]YGGIK.K	704	Hex(2),Hex(2)	C[+57], S[+324], T[+324]	511.882	3	1533.63	1533.62	0	4	Specific	27.84	27.84	27.84	1.51	209	>Fibrillin-2 N-term	1	DW021921_2.4792.4792.4	controllerType=0 controllerNumber=1 scan=4792	12.4359
02956:3	1	K.KGVC[+57.021]VRPFPGAVTK.S	712		C[+57]	505.955	3	1515.85	1515.85	0	3.4	Specific	57.11	57.11	57.11	1.51	209	>Fibrillin-2 N-term	1	DW021921_2.2796.2796.3	controllerType=0 controllerNumber=1 scan=2796	7.8491
02691:2	1	K.KGVC[+57.021]VRPFPGAVTK.S	712		C[+57]	758.43	2	1515.85	1515.85	0	3.9	Specific	72.95	72.95	72.95	1.52	209	>Fibrillin-2 N-term	1	DW021921_2.2583.2583.2	controllerType=0 controllerNumber=1 scan=2583	7.3576
02891:3	1	K.KGVC[+57.021]VRPFPGAVTK.S	712		C[+57]	505.955	3	1515.85	1515.85	0	3.1	Specific	142.47	142.47	142.47	1.52	209	>Fibrillin-2 N-term	1	DW021921_2.2742.2742.3	controllerType=0 controllerNumber=1 scan=2742	7.7249
02611:3	1	K.KGVC[+57.021]VRPFPGAVTK.S	712		C[+57]	505.954	3	1515.85	1515.85	0	0.5	Specific	377.69	344.19	344.19	1.98	209	>Fibrillin-2 N-term	1	DW021921_2.2523.2523.3	controllerType=0 controllerNumber=1 scan=2523	7.2186
02746:3	1	K.KGVC[+57.021]VRPFPGAVTK.S	712		C[+57]	505.955	3	1515.85	1515.85	0	2.3	Specific	535.43	458.26	458.26	7.14	209	>Fibrillin-2 N-term	1	DW021921_2.2630.2630.3	controllerType=0 controllerNumber=1 scan=2630	7.4677
02680:3	1	K.KGVC[+57.021]VRPFPGAVTK.S	712		C[+57]	505.955	3	1515.85	1515.85	0	2.2	Specific	600.66	513.47	513.47	9.16	209	>Fibrillin-2 N-term	1	DW021921_2.2575.2575.3	controllerType=0 controllerNumber=1 scan=2575	7.3403
03799:3	1	K.GVC[+57.021]VRPFPGAVTK.S	713		C[+57]	463.257	3	1387.76	1387.75	0	3.9	Specific	240.19	240.19	240.19	2.98	209	>Fibrillin-2 N-term	1	DW021921_2.3474.3474.3	controllerType=0 controllerNumber=1 scan=3474	9.4052
03676:3	1	K.GVC[+57.021]VRPFPGAVTK.S	713		C[+57]	463.256	3	1387.75	1387.75	0	2.2	Specific	399.96	399.96	399.96	7.12	209	>Fibrillin-2 N-term	1	DW021921_2.3374.3374.3	controllerType=0 controllerNumber=1 scan=3374	9.1739
03599:3	1	K.GVC[+57.021]VRPFPGAVTK.S	713		C[+57]	463.257	3	1387.76	1387.75	0	2.9	Specific	420.37	413.31	413.31	7.41	209	>Fibrillin-2 N-term	1	DW021921_2.3313.3313.3	controllerType=0 controllerNumber=1 scan=3313	9.0338
03527:3	1	K.GVC[+57.021]VRPFPGAVTK.S	713		C[+57]	463.257	3	1387.76	1387.75	0	2.7	Specific	470.72	470.72	470.72	7.57	209	>Fibrillin-2 N-term	1	DW021921_2.3258.3258.3	controllerType=0 controllerNumber=1 scan=3258	8.9051
03388:3	1	K.GVC[+57.021]VRPFPGAVTK.S	713		C[+57]	463.256	3	1387.75	1387.75	0	1.5	Specific	483.54	335.47	335.47	4.79	209	>Fibrillin-2 N-term	1	DW021921_2.3149.3149.3	controllerType=0 controllerNumber=1 scan=3149	8.6502
03455:3	1	K.GVC[+57.021]VRPFPGAVTK.S	713		C[+57]	463.257	3	1387.76	1387.75	0	3	Specific	532.39	436	436	8.03	209	>Fibrillin-2 N-term	1	DW021921_2.3202.3202.3	controllerType=0 controllerNumber=1 scan=3202	8.7746
04473:3	1	K.SEC[+57.021]C[+57.021]C[+57.021]ANPDYGFGEPC[+57.021]QPC[+57.021]PAK.N	726		C[+57]*5	868.665	3	2603.98	2603.97	0	3.7	Specific	542.98	542.98	542.98	7.52	209	>Fibrillin-2 N-term	1	DW021921_2.4034.4034.3	controllerType=0 controllerNumber=1 scan=4034	10.6895
04279:2	1	K.SEC[+57.021]C[+57.021]C[+57.021]ANPDYGFGEPC[+57.021]QPC[+57.021]PAK.N	726		C[+57]*5	1302.49	2	2603.98	2603.97	0	2.6	Specific	605.85	605.85	605.85	9.42	209	>Fibrillin-2 N-term	1	DW021921_2.3871.3871.2	controllerType=0 controllerNumber=1 scan=3871	10.318
04400:3	1	K.SEC[+57.021]C[+57.021]C[+57.021]ANPDYGFGEPC[+57.021]QPC[+57.021]PAK.N	726		C[+57]*5	868.665	3	2603.98	2603.97	0	3.7	Specific	714.49	714.49	714.49	11.54	209	>Fibrillin-2 N-term	1	DW021921_2.3974.3974.3	controllerType=0 controllerNumber=1 scan=3974	10.5519
04330:3	1	K.SEC[+57.021]C[+57.021]C[+57.021]ANPDYGFGEPC[+57.021]QPC[+57.021]PAK.N	726		C[+57]*5	868.665	3	2603.98	2603.97	0	3.5	Specific	829.43	809.31	809.31	13.54	209	>Fibrillin-2 N-term	1	DW021921_2.3917.3917.3	controllerType=0 controllerNumber=1 scan=3917	10.4214
04268:3	1	K.SEC[+57.021]C[+57.021]C[+57.021]ANPDYGFGEPC[+57.021]QPC[+57.021]PAK.N	726		C[+57]*5	868.664	3	2603.98	2603.97	0	2.6	Specific	865.39	839.53	839.53	14.42	209	>Fibrillin-2 N-term	1	DW021921_2.3864.3864.3	controllerType=0 controllerNumber=1 scan=3864	10.3028
05487:3	1	K.NSAEFHGLC[+57.021]SSGVGITVDGR.D	748		C[+57]	688.327	3	2062.97	2062.96	0	2	Specific	323.31	323.31	323.31	3	209	>Fibrillin-2 N-term	1	DW021921_2.4853.4853.3	controllerType=0 controllerNumber=1 scan=4853	12.5785
06605:3	1	K.NSAEFHGLC[+57.021]SSGVGITVDGR.D	748		C[+57]	688.328	3	2062.97	2062.96	0	3.7	Specific	487.54	487.54	487.54	7.35	209	>Fibrillin-2 N-term	1	DW021921_2.5769.5769.3	controllerType=0 controllerNumber=1 scan=5769	14.7181
06540:3	1	K.NSAEFHGLC[+57.021]SSGVGITVDGR.D	748		C[+57]	688.328	3	2062.97	2062.96	0	4.1	Specific	525.85	525.85	525.85	7.52	209	>Fibrillin-2 N-term	1	DW021921_2.5716.5716.3	controllerType=0 controllerNumber=1 scan=5716	14.594
06452:3	1	K.NSAEFHGLC[+57.021]SSGVGITVDGR.D	748		C[+57]	688.327	3	2062.97	2062.96	0	3.3	Specific	531.54	531.54	531.54	7.52	209	>Fibrillin-2 N-term	1	DW021921_2.5644.5644.3	controllerType=0 controllerNumber=1 scan=5644	14.4256
06002:3	1	K.NSAEFHGLC[+57.021]SSGVGITVDGR.D	748		C[+57]	688.328	3	2062.97	2062.96	0	3.9	Specific	542.48	542.48	542.48	7.52	209	>Fibrillin-2 N-term	1	DW021921_2.5275.5275.3	controllerType=0 controllerNumber=1 scan=5275	13.5634
06393:3	1	K.NSAEFHGLC[+57.021]SSGVGITVDGR.D	748		C[+57]	688.327	3	2062.97	2062.96	0	3.2	Specific	555.77	555.77	555.77	7.52	209	>Fibrillin-2 N-term	1	DW021921_2.5598.5598.3	controllerType=0 controllerNumber=1 scan=5598	14.3166
06096:3	1	K.NSAEFHGLC[+57.021]SSGVGITVDGR.D	748		C[+57]	688.327	3	2062.97	2062.96	0	3.1	Specific	589.3	589.3	589.3	8.54	209	>Fibrillin-2 N-term	1	DW021921_2.5352.5352.3	controllerType=0 controllerNumber=1 scan=5352	13.7434
06243:3	1	K.NSAEFHGLC[+57.021]SSGVGITVDGR.D	748		C[+57]	688.328	3	2062.97	2062.96	0	4.2	Specific	592.44	592.44	592.44	8.54	209	>Fibrillin-2 N-term	1	DW021921_2.5477.5477.3	controllerType=0 controllerNumber=1 scan=5477	14.0337
06175:3	1	K.NSAEFHGLC[+57.021]SSGVGITVDGR.D	748		C[+57]	688.328	3	2062.97	2062.96	0	3.5	Specific	612.03	612.03	612.03	9.54	209	>Fibrillin-2 N-term	1	DW021921_2.5421.5421.3	controllerType=0 controllerNumber=1 scan=5421	13.9029
05555:3	1	K.NSAEFHGLC[+57.021]SSGVGITVDGR.D	748		C[+57]	688.327	3	2062.97	2062.96	0	2.5	Specific	616.57	616.57	616.57	9.42	209	>Fibrillin-2 N-term	1	DW021921_2.4908.4908.3	controllerType=0 controllerNumber=1 scan=4908	12.7068
06327:3	1	K.NSAEFHGLC[+57.021]SSGVGITVDGR.D	748		C[+57]	688.327	3	2062.97	2062.96	0	2.6	Specific	618.17	618.17	618.17	9.42	209	>Fibrillin-2 N-term	1	DW021921_2.5543.5543.3	controllerType=0 controllerNumber=1 scan=5543	14.187
05803:3	1	K.NSAEFHGLC[+57.021]SSGVGITVDGR.D	748		C[+57]	688.328	3	2062.97	2062.96	0	4	Specific	641.43	641.43	641.43	9.54	209	>Fibrillin-2 N-term	1	DW021921_2.5121.5121.3	controllerType=0 controllerNumber=1 scan=5121	13.2018
05744:3	1	K.NSAEFHGLC[+57.021]SSGVGITVDGR.D	748		C[+57]	688.328	3	2062.97	2062.96	0	3.8	Specific	661.15	661.15	661.15	10.54	209	>Fibrillin-2 N-term	1	DW021921_2.5068.5068.3	controllerType=0 controllerNumber=1 scan=5068	13.0777
05661:3	1	K.NSAEFHGLC[+57.021]SSGVGITVDGR.D	748		C[+57]	688.327	3	2062.97	2062.96	0	3.2	Specific	696.52	696.52	696.52	10.54	209	>Fibrillin-2 N-term	1	DW021921_2.4996.4996.3	controllerType=0 controllerNumber=1 scan=4996	12.9123
05890:3	1	K.NSAEFHGLC[+57.021]SSGVGITVDGR.D	748		C[+57]	688.327	3	2062.97	2062.96	0	2.8	Specific	708.36	708.36	708.36	11.54	209	>Fibrillin-2 N-term	1	DW021921_2.5188.5188.3	controllerType=0 controllerNumber=1 scan=5188	13.3589
05349:3	1	K.NSAEFHGLC[+57.021]SSGVGITVDGR.D	748		C[+57]	688.33	3	2062.97	2062.96	0	6.8	Specific	717.71	717.71	717.71	10.56	209	>Fibrillin-2 N-term	1	DW021921_2.4739.4739.3	controllerType=0 controllerNumber=1 scan=4739	12.3131
05008:3	1	K.NSAEFHGLC[+57.021]SSGVGITVDGR.D	748		C[+57]	688.327	3	2062.97	2062.96	0	2.5	Specific	737.78	737.78	737.78	11.42	209	>Fibrillin-2 N-term	1	DW021921_2.4470.4470.3	controllerType=0 controllerNumber=1 scan=4470	11.6852
05154:3	1	K.NSAEFHGLC[+57.021]SSGVGITVDGR.D	748		C[+57]	688.328	3	2062.97	2062.96	0	3.7	Specific	757.9	757.9	757.9	12.54	209	>Fibrillin-2 N-term	1	DW021921_2.4584.4584.3	controllerType=0 controllerNumber=1 scan=4584	11.9511
04871:3	1	K.NSAEFHGLC[+57.021]SSGVGITVDGR.D	748		C[+57]	688.328	3	2062.97	2062.96	0	3.7	Specific	787.06	787.06	787.06	12.54	209	>Fibrillin-2 N-term	1	DW021921_2.4358.4358.3	controllerType=0 controllerNumber=1 scan=4358	11.4298
04673:2	1	K.NSAEFHGLC[+57.021]SSGVGITVDGR.D	748		C[+57]	1031.99	2	2062.97	2062.96	0	4.3	Specific	797.48	797.48	797.48	11.78	209	>Fibrillin-2 N-term	1	DW021921_2.4189.4189.2	controllerType=0 controllerNumber=1 scan=4189	11.0426
05077:3	1	K.NSAEFHGLC[+57.021]SSGVGITVDGR.D	748		C[+57]	688.327	3	2062.97	2062.96	0	2.2	Specific	814.11	814.11	814.11	13.42	209	>Fibrillin-2 N-term	1	DW021921_2.4525.4525.3	controllerType=0 controllerNumber=1 scan=4525	11.814
04943:3	1	K.NSAEFHGLC[+57.021]SSGVGITVDGR.D	748		C[+57]	688.328	3	2062.97	2062.96	0	3.7	Specific	820.6	820.6	820.6	13.54	209	>Fibrillin-2 N-term	1	DW021921_2.4417.4417.3	controllerType=0 controllerNumber=1 scan=4417	11.5638
04809:3	1	K.NSAEFHGLC[+57.021]SSGVGITVDGR.D	748		C[+57]	688.328	3	2062.97	2062.96	0	3.6	Specific	868.54	868.54	868.54	14.54	209	>Fibrillin-2 N-term	1	DW021921_2.4305.4305.3	controllerType=0 controllerNumber=1 scan=4305	11.3049
04742:3	1	K.NSAEFHGLC[+57.021]SSGVGITVDGR.D	748		C[+57]	688.328	3	2062.97	2062.96	0	3.9	Specific	877.22	877.22	877.22	14.54	209	>Fibrillin-2 N-term	1	DW021921_2.4249.4249.3	controllerType=0 controllerNumber=1 scan=4249	11.1785
04675:3	1	K.NSAEFHGLC[+57.021]SSGVGITVDGR.D	748		C[+57]	688.327	3	2062.97	2062.96	0	2.9	Specific	907.96	907.96	907.96	15.54	209	>Fibrillin-2 N-term	1	DW021921_2.4192.4192.3	controllerType=0 controllerNumber=1 scan=4192	11.051
04611:3	1	K.NSAEFHGLC[+57.021]SSGVGITVDGR.D	748		C[+57]	688.327	3	2062.97	2062.96	0	2.4	Specific	934.68	934.68	934.68	15.42	209	>Fibrillin-2 N-term	1	DW021921_2.4142.4142.3	controllerType=0 controllerNumber=1 scan=4142	10.9349
06355:2	1	R.DINEC[+57.021]ALDPDIC[+57.021]ANGIC[+57.021]ENLR.G	768		C[+57]*3	1231.55	2	2462.09	2462.07	0	4.8	Specific	528.76	528.76	528.76	7.52	209	>Fibrillin-2 N-term	1	DW021921_2.5568.5568.2	controllerType=0 controllerNumber=1 scan=5568	14.2471
06632:3	1	R.DINEC[+57.021]ALDPDIC[+57.021]ANGIC[+57.021]ENLR.G	768		C[+57]*3	821.362	3	2462.07	2462.07	0	-0.7	Specific	541.26	541.26	541.26	5.7	209	>Fibrillin-2 N-term	1	DW021921_2.5794.5794.3	controllerType=0 controllerNumber=1 scan=5794	14.7768
06559:3	1	R.DINEC[+57.021]ALDPDIC[+57.021]ANGIC[+57.021]ENLR.G	768		C[+57]*3	821.362	3	2462.07	2462.07	0	-1.2	Specific	586.3	567.74	567.74	6.73	209	>Fibrillin-2 N-term	1	DW021921_2.5734.5734.3	controllerType=0 controllerNumber=1 scan=5734	14.6362
06296:2	1	R.DINEC[+57.021]ALDPDIC[+57.021]ANGIC[+57.021]ENLR.G	768		C[+57]*3	1231.54	2	2462.08	2462.07	0	3	Specific	665.95	665.95	665.95	10.54	209	>Fibrillin-2 N-term	1	DW021921_2.5517.5517.2	controllerType=0 controllerNumber=1 scan=5517	14.1276
06277:3	1	R.DINEC[+57.021]ALDPDIC[+57.021]ANGIC[+57.021]ENLR.G	768		C[+57]*3	821.366	3	2462.08	2462.07	0	3.8	Specific	758.33	731.33	731.33	12.54	209	>Fibrillin-2 N-term	1	DW021921_2.5504.5504.3	controllerType=0 controllerNumber=1 scan=5504	14.0973
06341:3	1	R.DINEC[+57.021]ALDPDIC[+57.021]ANGIC[+57.021]ENLR.G	768		C[+57]*3	821.366	3	2462.08	2462.07	0	4	Specific	808.3	793.44	793.44	13.54	209	>Fibrillin-2 N-term	1	DW021921_2.5556.5556.3	controllerType=0 controllerNumber=1 scan=5556	14.2192
06560:3	1	R.DINEC[+57.021]ALDPDIC[+57.021]AN[+0.984]GIC[+57.021]ENLR.G	768		C[+57]*3, N[+1]	821.695	3	2463.07	2463.06	0	5.3	Specific	674.92	674.92	162.53	9.56	209	>Fibrillin-2 N-term	1	DW021921_2.5734.5734.3	controllerType=0 controllerNumber=1 scan=5734	14.6362
06498:3	1	R.DINEC[+57.021]ALDPDIC[+57.021]AN[+0.984]GIC[+57.021]ENLR.G	768		C[+57]*3, N[+1]	821.696	3	2463.07	2463.06	0	5.7	Specific	729.21	729.21	161.21	10.56	209	>Fibrillin-2 N-term	1	DW021921_2.5680.5680.3	controllerType=0 controllerNumber=1 scan=5680	14.5097
06410:3	1	R.DINEC[+57.021]ALDPDIC[+57.021]AN[+0.984]GIC[+57.021]ENLR.G	768		C[+57]*3, N[+1]	821.695	3	2463.07	2463.06	0	4.9	Specific	786.65	786.65	153.64	11.56	209	>Fibrillin-2 N-term	1	DW021921_2.5613.5613.3	controllerType=0 controllerNumber=1 scan=5613	14.3533
01644:2	1	R.C[+57.021]NC[+57.021]NSGYEPDASGR.N	793		C[+57]*2	793.804	2	1586.6	1586.6	0	3.5	Specific	32.56	32.56	32.56	1.65	209	>Fibrillin-2 N-term	1	DW021921_2.1755.1755.2	controllerType=0 controllerNumber=1 scan=1755	5.4142
01714:3	1	R.C[+57.021]NC[+57.021]NSGYEPDASGR.N	793		C[+57]*2	529.538	3	1586.6	1586.6	0	2.5	Specific	84.35	84.35	84.35	1.6	209	>Fibrillin-2 N-term	1	DW021921_2.1811.1811.3	controllerType=0 controllerNumber=1 scan=1811	5.5472
01828:3	1	R.C[+57.021]NC[+57.021]NSGYEPDASGR.N	793		C[+57]*2	529.538	3	1586.6	1586.6	0	2.5	Specific	96.12	96.12	96.12	1.62	209	>Fibrillin-2 N-term	1	DW021921_2.1906.1906.3	controllerType=0 controllerNumber=1 scan=1906	5.7728
02230:2	1	R.C[+57.021]NC[+57.021]NSGYEPDASGR.N	793		C[+57]*2	793.803	2	1586.6	1586.6	0	1.3	Specific	342.74	342.74	342.74	5.58	209	>Fibrillin-2 N-term	1	DW021921_2.2216.2216.2	controllerType=0 controllerNumber=1 scan=2216	6.5006
02350:2	1	R.C[+57.021]NC[+57.021]NSGYEPDASGR.N	793		C[+57]*2	793.803	2	1586.6	1586.6	0	2.4	Specific	350.84	350.84	350.84	5.58	209	>Fibrillin-2 N-term	1	DW021921_2.2308.2308.2	controllerType=0 controllerNumber=1 scan=2308	6.7173
01775:3	1	R.C[+57.021]NC[+57.021]NSGYEPDASGR.N	793		C[+57]*2	529.538	3	1586.6	1586.6	0	2.9	Specific	403.64	403.64	403.64	7.41	209	>Fibrillin-2 N-term	1	DW021921_2.1863.1863.3	controllerType=0 controllerNumber=1 scan=1863	5.6709
02092:2	1	R.C[+57.021]NC[+57.021]NSGYEPDASGR.N	793		C[+57]*2	793.803	2	1586.6	1586.6	0	1.9	Specific	422.55	422.55	422.55	7.29	209	>Fibrillin-2 N-term	1	DW021921_2.2110.2110.2	controllerType=0 controllerNumber=1 scan=2110	6.2515
02156:2	1	R.C[+57.021]NC[+57.021]NSGYEPDASGR.N	793		C[+57]*2	793.804	2	1586.6	1586.6	0	2.7	Specific	454.61	454.61	454.61	7.57	209	>Fibrillin-2 N-term	1	DW021921_2.2158.2158.2	controllerType=0 controllerNumber=1 scan=2158	6.3665
01980:2	1	R.C[+57.021]NC[+57.021]NSGYEPDASGR.N	793		C[+57]*2	793.804	2	1586.6	1586.6	0	3.3	Specific	490.81	490.81	490.81	7.86	209	>Fibrillin-2 N-term	1	DW021921_2.2025.2025.2	controllerType=0 controllerNumber=1 scan=2025	6.053
01909:2	1	R.C[+57.021]NC[+57.021]NSGYEPDASGR.N	793		C[+57]*2	793.804	2	1586.6	1586.6	0	3.5	Specific	624.55	624.55	624.55	10.05	209	>Fibrillin-2 N-term	1	DW021921_2.1970.1970.2	controllerType=0 controllerNumber=1 scan=1970	5.9244
01706:2	1	R.C[+57.021]NC[+57.021]NSGYEPDASGR.N	793		C[+57]*2	793.804	2	1586.6	1586.6	0	3	Specific	640.15	640.15	640.15	10.05	209	>Fibrillin-2 N-term	1	DW021921_2.1805.1805.2	controllerType=0 controllerNumber=1 scan=1805	5.5342
01840:2	1	R.C[+57.021]NC[+57.021]NSGYEPDASGR.N	793		C[+57]*2	793.804	2	1586.6	1586.6	0	2.7	Specific	870.8	870.8	870.8	14.93	209	>Fibrillin-2 N-term	1	DW021921_2.1915.1915.2	controllerType=0 controllerNumber=1 scan=1915	5.7944
01772:2	1	R.C[+57.021]NC[+57.021]NSGYEPDASGR.N	793		C[+57]*2	793.804	2	1586.6	1586.6	0	3.1	Specific	912.99	912.99	912.99	16.05	209	>Fibrillin-2 N-term	1	DW021921_2.1860.1860.2	controllerType=0 controllerNumber=1 scan=1860	5.6644
02351:2	1	R.C[+57.021]N[+0.984]C[+57.021]NSGYEPDASGR.N	793		C[+57]*2, N[+1]	794.298	2	1587.59	1587.58	0	5.8	Specific	321.95	321.95	50.69	4.45	209	>Fibrillin-2 N-term	1	DW021921_2.2308.2308.2	controllerType=0 controllerNumber=1 scan=2308	6.7173
02157:2	1	R.C[+57.021]NC[+57.021]N[+0.984]SGYEPDASGR.N	793		C[+57]*2, N[+1]	794.296	2	1587.59	1587.58	0	3.6	Specific	459.71	459.71	159.98	7.69	209	>Fibrillin-2 N-term	1	DW021921_2.2158.2158.2	controllerType=0 controllerNumber=1 scan=2158	6.3665
03610:2	1	R.C[+57.021][-17.027]NC[+57.021]NSGYEPDASGR.N	793		C[-17][+57]*2	785.29	2	1569.57	1569.57	0	2.5	Specific	509.87	509.87	509.87	7.73	209	>Fibrillin-2 N-term	1	DW021921_2.3321.3321.2	controllerType=0 controllerNumber=1 scan=3321	9.0512
03528:2	1	R.C[+57.021][-17.027]NC[+57.021]NSGYEPDASGR.N	793		C[-17][+57]*2	785.291	2	1569.57	1569.57	0	3.1	Specific	644.86	644.86	644.86	10.05	209	>Fibrillin-2 N-term	1	DW021921_2.3259.3259.2	controllerType=0 controllerNumber=1 scan=3259	8.9072
03458:2	1	R.C[+57.021][-17.027]NC[+57.021]NSGYEPDASGR.N	793		C[-17][+57]*2	785.291	2	1569.57	1569.57	0	3.4	Specific	734.11	734.11	734.11	12.05	209	>Fibrillin-2 N-term	1	DW021921_2.3205.3205.2	controllerType=0 controllerNumber=1 scan=3205	8.781
06774:2	1	R.NC[+57.021]IDIDEC[+57.021]LVNR.L	807		C[+57]*2	760.849	2	1520.69	1520.68	0	5.4	Specific	36.88	36.88	36.88	1.52	209	>Fibrillin-2 N-term	1	DW021921_2.5914.5914.2	controllerType=0 controllerNumber=1 scan=5914	15.0576
05250:2	1	R.NC[+57.021]IDIDEC[+57.021]LVNR.L	807		C[+57]*2	760.852	2	1520.7	1520.68	0	8.9	Specific	465.5	430.11	430.11	5.42	209	>Fibrillin-2 N-term	1	DW021921_2.4662.4662.2	controllerType=0 controllerNumber=1 scan=4662	12.1333
04992:3	1	R.NC[+57.021]IDIDEC[+57.021]LVNR.L	807		C[+57]*2	507.567	3	1520.69	1520.68	0	2	Specific	504.41	351.25	351.25	5.72	209	>Fibrillin-2 N-term	1	DW021921_2.4457.4457.3	controllerType=0 controllerNumber=1 scan=4457	11.6557
05048:2	1	R.NC[+57.021]IDIDEC[+57.021]LVNR.L	807		C[+57]*2	760.847	2	1520.69	1520.68	0	1.8	Specific	530.99	465.58	465.58	7.27	209	>Fibrillin-2 N-term	1	DW021921_2.4502.4502.2	controllerType=0 controllerNumber=1 scan=4502	11.7598
04846:2	1	R.NC[+57.021]IDIDEC[+57.021]LVNR.L	807		C[+57]*2	760.848	2	1520.69	1520.68	0	3.9	Specific	536.72	485.81	485.81	7.4	209	>Fibrillin-2 N-term	1	DW021921_2.4337.4337.2	controllerType=0 controllerNumber=1 scan=4337	11.38
05120:2	1	R.NC[+57.021]IDIDEC[+57.021]LVNR.L	807		C[+57]*2	760.848	2	1520.69	1520.68	0	4.1	Specific	540.88	460.6	460.6	7.4	209	>Fibrillin-2 N-term	1	DW021921_2.4559.4559.2	controllerType=0 controllerNumber=1 scan=4559	11.8928
04978:2	1	R.NC[+57.021]IDIDEC[+57.021]LVNR.L	807		C[+57]*2	760.848	2	1520.69	1520.68	0	3.2	Specific	587.58	497.86	497.86	8.42	209	>Fibrillin-2 N-term	1	DW021921_2.4447.4447.2	controllerType=0 controllerNumber=1 scan=4447	11.6322
04913:2	1	R.NC[+57.021]IDIDEC[+57.021]LVNR.L	807		C[+57]*2	760.848	2	1520.69	1520.68	0	3.4	Specific	620.14	481.57	481.57	9.42	209	>Fibrillin-2 N-term	1	DW021921_2.4390.4390.2	controllerType=0 controllerNumber=1 scan=4390	11.5041
04862:3	1	R.NC[+57.021]IDIDEC[+57.021]LVNR.L	807		C[+57]*2	507.568	3	1520.69	1520.68	0	3.4	Specific	622.34	383.69	383.69	9.42	209	>Fibrillin-2 N-term	1	DW021921_2.4351.4351.3	controllerType=0 controllerNumber=1 scan=4351	11.4123
04927:3	1	R.NC[+57.021]IDIDEC[+57.021]LVNR.L	807		C[+57]*2	507.568	3	1520.69	1520.68	0	3.6	Specific	637.68	409.17	409.17	9.42	209	>Fibrillin-2 N-term	1	DW021921_2.4402.4402.3	controllerType=0 controllerNumber=1 scan=4402	11.5307
03503:2	1	R.LLC[+57.021]DNGLC[+57.021]R.N	819		C[+57]*2	560.767	2	1120.53	1120.52	0	3.3	Specific	383.73	320.2	320.2	3.48	209	>Fibrillin-2 N-term	1	DW021921_2.3238.3238.2	controllerType=0 controllerNumber=1 scan=3238	8.8587
03555:2	1	R.LLC[+57.021]DNGLC[+57.021]R.N	819		C[+57]*2	560.766	2	1120.53	1120.52	0	1.8	Specific	430.79	399.22	399.22	6.66	209	>Fibrillin-2 N-term	1	DW021921_2.3280.3280.2	controllerType=0 controllerNumber=1 scan=3280	8.957
03486:2	1	R.LLC[+57.021]DNGLC[+57.021]R.N	819		C[+57]*2	560.767	2	1120.53	1120.52	0	3.3	Specific	460.48	299.19	299.19	3.51	209	>Fibrillin-2 N-term	1	DW021921_2.3225.3225.2	controllerType=0 controllerNumber=1 scan=3225	8.8282
03344:2	1	R.LLC[+57.021]DNGLC[+57.021]R.N	819		C[+57]*2	560.767	2	1120.53	1120.52	0	2.3	Specific	482.45	310.44	310.44	3.97	209	>Fibrillin-2 N-term	1	DW021921_2.3114.3114.2	controllerType=0 controllerNumber=1 scan=3114	8.5691
03285:2	1	R.LLC[+57.021]DNGLC[+57.021]R.N	819		C[+57]*2	560.766	2	1120.53	1120.52	0	1.6	Specific	493.19	351.04	351.04	4.44	209	>Fibrillin-2 N-term	1	DW021921_2.3064.3064.2	controllerType=0 controllerNumber=1 scan=3064	8.454
03410:2	1	R.LLC[+57.021]DNGLC[+57.021]R.N	819		C[+57]*2	560.767	2	1120.53	1120.52	0	2.4	Specific	512.49	367.78	367.78	4.44	209	>Fibrillin-2 N-term	1	DW021921_2.3169.3169.2	controllerType=0 controllerNumber=1 scan=3169	8.6973
03248:2	1	R.LLC[+57.021]D[+15.995]NGLC[+57.021]R.N	819		C[+57]*2, D[+16]	568.764	2	1136.52	1136.52	0	2.6	Specific	136.33	136.33	30.61	1.54	209	>Fibrillin-2 N-term	1	DW021921_2.3032.3032.2	controllerType=0 controllerNumber=1 scan=3032	8.3859
03329:2	1	R.LLC[+57.021]D[+15.995]NGLC[+57.021]R.N	819		C[+57]*2, D[+16]	568.763	2	1136.52	1136.52	0	-0.1	Specific	196.88	196.88	39.77	1.51	209	>Fibrillin-2 N-term	1	DW021921_2.3101.3101.2	controllerType=0 controllerNumber=1 scan=3101	8.5382
03693:2	1	R.LLC[+57.021]DN[+0.984]GLC[+57.021]R.N	819		C[+57]*2, N[+1]	561.259	2	1121.51	1121.51	0	2.7	Specific	442.5	345.59	345.59	4.28	209	>Fibrillin-2 N-term	1	DW021921_2.3389.3389.2	controllerType=0 controllerNumber=1 scan=3389	9.2098
03835:2	1	R.LLC[+57.021]DN[+0.984]GLC[+57.021]R.N	819		C[+57]*2, N[+1]	561.259	2	1121.51	1121.51	0	2.3	Specific	448.51	394.73	394.73	5.45	209	>Fibrillin-2 N-term	1	DW021921_2.3507.3507.2	controllerType=0 controllerNumber=1 scan=3507	9.4819
03759:2	1	R.LLC[+57.021]DN[+0.984]GLC[+57.021]R.N	819		C[+57]*2, N[+1]	561.259	2	1121.51	1121.51	0	3	Specific	457.87	374.34	374.34	5.57	209	>Fibrillin-2 N-term	1	DW021921_2.3445.3445.2	controllerType=0 controllerNumber=1 scan=3445	9.3393
03625:2	1	R.LLC[+57.021]DN[+0.984]GLC[+57.021]R.N	819		C[+57]*2, N[+1]	561.259	2	1121.51	1121.51	0	2.4	Specific	482.66	338.39	338.39	5.45	209	>Fibrillin-2 N-term	1	DW021921_2.3335.3335.2	controllerType=0 controllerNumber=1 scan=3335	9.0844
03474:4	1	R.TETETC[+57.021]EDINEC[+57.021]ES[+426.137]NPC[+57.021]VNGAC[+57.021]R.N	845	Hex(1)Pent(2)	C[+57]*4, S[+426]	793.554	4	3171.2	3171.19	0	3.1	Specific	363.31	363.31	6	4.86	209	>Fibrillin-2 N-term	1	DW021921_2.3217.3217.4	controllerType=0 controllerNumber=1 scan=3217	8.809
03586:3	1	R.TETETC[+57.021]EDINEC[+57.021]ES[+426.137]NPC[+57.021]VNGAC[+57.021]R.N	845	Hex(1)Pent(2)	C[+57]*4, S[+426]	1057.73	3	3171.18	3171.19	0	-1.3	Specific	683.63	683.63	6	8.23	209	>Fibrillin-2 N-term	1	DW021921_2.3303.3303.3	controllerType=0 controllerNumber=1 scan=3303	9.0098
03429:3	1	R.TETETC[+57.021]EDINEC[+57.021]ES[+426.137]NPC[+57.021]VNGAC[+57.021]R.N	845	Hex(1)Pent(2)	C[+57]*4, S[+426]	1057.74	3	3171.2	3171.19	0	3	Specific	840.41	840.41	6	13.05	209	>Fibrillin-2 N-term	1	DW021921_2.3183.3183.3	controllerType=0 controllerNumber=1 scan=3183	8.7296
03499:3	1	R.TETETC[+57.021]EDINEC[+57.021]ES[+426.137]NPC[+57.021]VNGAC[+57.021]R.N	845	Hex(1)Pent(2)	C[+57]*4, S[+426]	1057.74	3	3171.2	3171.19	0	4.1	Specific	894.03	894.03	6	14.05	209	>Fibrillin-2 N-term	1	DW021921_2.3235.3235.3	controllerType=0 controllerNumber=1 scan=3235	8.8523
03540:4	1	R.TETETC[+57.021]EDINEC[+57.021]ES[+426.137]NPC[+57.021]VN[+0.984]GAC[+57.021]R.N	845	Hex(1)Pent(2)	C[+57]*4, N[+1], S[+426]	793.801	4	3172.18	3172.17	0	3.6	Specific	216.36	216.36	6	3.05	209	>Fibrillin-2 N-term	1	DW021921_2.3269.3269.4	controllerType=0 controllerNumber=1 scan=3269	8.9313
03587:3	1	R.TETETC[+57.021]EDINEC[+57.021]ES[+426.137]NPC[+57.021]VN[+0.984]GAC[+57.021]R.N	845	Hex(1)Pent(2)	C[+57]*4, N[+1], S[+426]	1058.07	3	3172.18	3172.17	0	4.5	Specific	836.13	836.13	6	13.05	209	>Fibrillin-2 N-term	1	DW021921_2.3303.3303.3	controllerType=0 controllerNumber=1 scan=3303	9.0098
03314:2	1	R.NNLGSFNC[+57.021]EC[+57.021]SPGSK.L	868		C[+57]*2	835.85	2	1670.69	1670.69	0	1.8	Specific	487.26	487.26	487.26	7.73	209	>Fibrillin-2 N-term	1	DW021921_2.3089.3089.2	controllerType=0 controllerNumber=1 scan=3089	8.5114
03394:2	1	R.NNLGS[+162.053]FNC[+57.021]EC[+57.021]SPGSK.L	868	Hex(1)	C[+57]*2, S[+162]	916.878	2	1832.75	1832.74	0	3.2	Specific	518.42	518.42	9.6	7.86	209	>Fibrillin-2 N-term	1	DW021921_2.3155.3155.2	controllerType=0 controllerNumber=1 scan=3155	8.6631
03096:2	1	R.NNLGSFNC[+57.021]EC[+57.021]S[+162.053]PGSK.L	868	Hex(1)	C[+57]*2, S[+162]	916.878	2	1832.75	1832.74	0	3	Specific	563	563	0	9.05	209	>Fibrillin-2 N-term	1	DW021921_2.2907.2907.2	controllerType=0 controllerNumber=1 scan=2907	8.1032
03230:2	1	R.NNLGSFNC[+57.021]EC[+57.021]S[+162.053]PGSK.L	868	Hex(1)	C[+57]*2, S[+162]	916.877	2	1832.75	1832.74	0	2.3	Specific	638.87	638.87	0	9.93	209	>Fibrillin-2 N-term	1	DW021921_2.3016.3016.2	controllerType=0 controllerNumber=1 scan=3016	8.3506
03294:2	1	R.NNLGSFNC[+57.021]EC[+57.021]S[+162.053]PGSK.L	868	Hex(1)	C[+57]*2, S[+162]	916.876	2	1832.75	1832.74	0	1.7	Specific	646.87	646.87	0	9.93	209	>Fibrillin-2 N-term	1	DW021921_2.3073.3073.2	controllerType=0 controllerNumber=1 scan=3073	8.4749
03163:2	1	R.NNLGSFNC[+57.021]EC[+57.021]S[+162.053]PGSK.L	868	Hex(1)	C[+57]*2, S[+162]	916.877	2	1832.75	1832.74	0	2.5	Specific	647.52	647.52	0	9.93	209	>Fibrillin-2 N-term	1	DW021921_2.2960.2960.2	controllerType=0 controllerNumber=1 scan=2960	8.2261
03114:3	1	R.NNLGSFNC[+57.021]EC[+57.021]S[+162.053]PGSK.L	868	Hex(1)	C[+57]*2, S[+162]	611.587	3	1832.75	1832.74	0	2.5	Specific	658.9	658.9	0	10.93	209	>Fibrillin-2 N-term	1	DW021921_2.2921.2921.3	controllerType=0 controllerNumber=1 scan=2921	8.1352
03175:3	1	R.NNLGSFNC[+57.021]EC[+57.021]S[+162.053]PGSK.L	868	Hex(1)	C[+57]*2, S[+162]	611.587	3	1832.75	1832.74	0	1.7	Specific	694.83	694.83	0	10.93	209	>Fibrillin-2 N-term	1	DW021921_2.2971.2971.3	controllerType=0 controllerNumber=1 scan=2971	8.2489
03581:2	1	R.N[+0.984]NLGS[+162.053]FNC[+57.021]EC[+57.021]SPGSK.L	868	Hex(1)	C[+57]*2, N[+1], S[+162]	917.371	2	1833.74	1833.73	0	5	Specific	167.11	167.11	0	1.73	209	>Fibrillin-2 N-term	1	DW021921_2.3298.3298.2	controllerType=0 controllerNumber=1 scan=3298	8.997
03909:2	1	R.N[+0.984]NLGSFNC[+57.021]EC[+57.021]SPGS[+162.053]K.L	868	Hex(1)	C[+57]*2, N[+1], S[+162]	917.37	2	1833.73	1833.73	0	3.8	Specific	521.76	521.76	0	8.03	209	>Fibrillin-2 N-term	1	DW021921_2.3573.3573.2	controllerType=0 controllerNumber=1 scan=3573	9.6345
04366:3	1	K.LSSTGLIC[+57.021]IDSLK.G	883		C[+57]	469.598	3	1406.78	1406.76	0	16.6	Specific	94.5	27.13	27.13	1.51	209	>Fibrillin-2 N-term	1	DW021921_2.3945.3945.3	controllerType=0 controllerNumber=1 scan=3945	10.4846
05712:3	1	K.LSSTGLIC[+57.021]IDSLK.G	883		C[+57]	469.591	3	1406.76	1406.76	0	2.8	Specific	482.02	333.98	333.98	6.2	209	>Fibrillin-2 N-term	1	DW021921_2.5040.5040.3	controllerType=0 controllerNumber=1 scan=5040	13.0139
06034:2	1	K.LSSTGLIC[+57.021]IDSLK.G	883		C[+57]	703.884	2	1406.76	1406.76	0	4	Specific	522.69	395.1	395.1	8.03	209	>Fibrillin-2 N-term	1	DW021921_2.5301.5301.2	controllerType=0 controllerNumber=1 scan=5301	13.6232
05653:3	1	K.LSSTGLIC[+57.021]IDSLK.G	883		C[+57]	469.591	3	1406.76	1406.76	0	2.6	Specific	545.37	344.63	344.63	6.52	209	>Fibrillin-2 N-term	1	DW021921_2.4990.4990.3	controllerType=0 controllerNumber=1 scan=4990	12.8973
05699:2	1	K.LSSTGLIC[+57.021]IDSLK.G	883		C[+57]	703.884	2	1406.76	1406.76	0	3.3	Specific	699.53	432.72	432.72	11.05	209	>Fibrillin-2 N-term	1	DW021921_2.5028.5028.2	controllerType=0 controllerNumber=1 scan=5028	12.9868
05760:2	1	K.LSSTGLIC[+57.021]IDSLK.G	883		C[+57]	703.884	2	1406.76	1406.76	0	3.5	Specific	704.03	453.48	453.48	12.05	209	>Fibrillin-2 N-term	1	DW021921_2.5084.5084.2	controllerType=0 controllerNumber=1 scan=5084	13.1155
05824:2	1	K.LSSTGLIC[+57.021]IDSLK.G	883		C[+57]	703.884	2	1406.76	1406.76	0	3.6	Specific	715.11	480.35	480.35	12.05	209	>Fibrillin-2 N-term	1	DW021921_2.5139.5139.2	controllerType=0 controllerNumber=1 scan=5139	13.2448
05632:2	1	K.LSSTGLIC[+57.021]IDSLK.G	883		C[+57]	703.883	2	1406.76	1406.76	0	2.6	Specific	740.02	488.24	488.24	11.93	209	>Fibrillin-2 N-term	1	DW021921_2.4975.4975.2	controllerType=0 controllerNumber=1 scan=4975	12.8629
05683:2	1	K.LSSTGLIC[+57.021]ID[+15.995]SLK.G	883		C[+57], D[+16]	711.88	2	1422.75	1422.75	0	1.3	Specific	94.98	68.72	68.72	1.62	209	>Fibrillin-2 N-term	1	DW021921_2.5013.5013.2	controllerType=0 controllerNumber=1 scan=5013	12.9503
05468:2	1	K.GTC[+57.021]WLNIQDSR.C	896		C[+57]	675.318	2	1349.63	1349.63	0	1.3	Specific	294.87	294.87	294.87	2.65	209	>Fibrillin-2 N-term	1	DW021921_2.4837.4837.2	controllerType=0 controllerNumber=1 scan=4837	12.5404
05148:2	1	K.GTC[+57.021]WLNIQDSR.C	896		C[+57]	675.319	2	1349.63	1349.63	0	3.8	Specific	392.43	392.43	392.43	6.62	209	>Fibrillin-2 N-term	1	DW021921_2.4580.4580.2	controllerType=0 controllerNumber=1 scan=4580	11.9424
05189:2	1	K.GTC[+57.021]WLNIQDSR.C	896		C[+57]	675.319	2	1349.63	1349.63	0	3.4	Specific	550.16	550.16	550.16	7.4	209	>Fibrillin-2 N-term	1	DW021921_2.4617.4617.2	controllerType=0 controllerNumber=1 scan=4617	12.0286
05263:2	1	K.GTC[+57.021]WLNIQDSR.C	896		C[+57]	675.319	2	1349.63	1349.63	0	3.6	Specific	551.68	551.68	551.68	7.4	209	>Fibrillin-2 N-term	1	DW021921_2.4672.4672.2	controllerType=0 controllerNumber=1 scan=4672	12.1567
04919:2	1	K.GTC[+57.021]WLNIQDSR.C	896		C[+57]	675.319	2	1349.63	1349.63	0	2.4	Specific	609.95	609.95	609.95	9.3	209	>Fibrillin-2 N-term	1	DW021921_2.4395.4395.2	controllerType=0 controllerNumber=1 scan=4395	11.5145
05113:2	1	K.GTC[+57.021]WLNIQDSR.C	896		C[+57]	675.32	2	1349.63	1349.63	0	3.9	Specific	625.01	602.63	602.63	9.42	209	>Fibrillin-2 N-term	1	DW021921_2.4555.4555.2	controllerType=0 controllerNumber=1 scan=4555	11.8841
04976:2	1	K.GTC[+57.021]WLNIQDSR.C	896		C[+57]	675.319	2	1349.63	1349.63	0	3.3	Specific	634.15	634.15	634.15	9.42	209	>Fibrillin-2 N-term	1	DW021921_2.4445.4445.2	controllerType=0 controllerNumber=1 scan=4445	11.6293
05044:2	1	K.GTC[+57.021]WLNIQDSR.C	896		C[+57]	675.319	2	1349.63	1349.63	0	3.2	Specific	645.81	645.81	645.81	9.42	209	>Fibrillin-2 N-term	1	DW021921_2.4500.4500.2	controllerType=0 controllerNumber=1 scan=4500	11.7555
03717:2	1	R.C[+57.021]EVNINGATLK.S	907		C[+57]	609.812	2	1218.62	1218.61	0	2.2	Specific	746.88	746.88	746.88	11.3	209	>Fibrillin-2 N-term	1	DW021921_2.3411.3411.2	controllerType=0 controllerNumber=1 scan=3411	9.2605
03588:2	1	R.C[+57.021]EVNINGATLK.S	907		C[+57]	609.812	2	1218.62	1218.61	0	2.4	Specific	759.56	759.56	759.56	12.3	209	>Fibrillin-2 N-term	1	DW021921_2.3304.3304.2	controllerType=0 controllerNumber=1 scan=3304	9.0119
03652:2	1	R.C[+57.021]EVNINGATLK.S	907		C[+57]	609.812	2	1218.62	1218.61	0	2.4	Specific	796.66	796.66	796.66	12.3	209	>Fibrillin-2 N-term	1	DW021921_2.3356.3356.2	controllerType=0 controllerNumber=1 scan=3356	9.1337
04170:2	1	R.C[+57.021]EVNIN[+0.984]GATLK.S	907		C[+57], N[+1]	610.304	2	1219.6	1219.6	0	1.5	Specific	266.48	266.48	63.88	2.27	209	>Fibrillin-2 N-term	1	DW021921_2.3778.3778.4	controllerType=0 controllerNumber=1 scan=3778	10.1105
05430:2	1	R.C[+57.021][-17.027]EVNINGATLK.S	907		C[-17][+57]	601.3	2	1201.59	1201.59	0	3.9	Specific	633.08	633.08	633.08	9.42	209	>Fibrillin-2 N-term	1	DW021921_2.4809.4809.2	controllerType=0 controllerNumber=1 scan=4809	12.4759
04056:2	1	R.C[+57.021]EVNIN[+0.984]GATLK.S	907		C[+57], N[+1]	610.305	2	1219.6	1219.6	0	2.9	Specific	643.29	643.29	133.8	9.42	209	>Fibrillin-2 N-term	1	DW021921_2.3687.3687.2	controllerType=0 controllerNumber=1 scan=3687	9.8998
03851:2	1	R.C[+57.021]EVNIN[+0.984]GATLK.S	907		C[+57], N[+1]	610.304	2	1219.6	1219.6	0	1.9	Specific	731.39	731.39	146.18	11.3	209	>Fibrillin-2 N-term	1	DW021921_2.3521.3521.2	controllerType=0 controllerNumber=1 scan=3521	9.5163
03789:2	1	R.C[+57.021]EVNIN[+0.984]GATLK.S	907		C[+57], N[+1]	610.305	2	1219.6	1219.6	0	3.4	Specific	746.55	746.55	166.75	11.42	209	>Fibrillin-2 N-term	1	DW021921_2.3467.3467.2	controllerType=0 controllerNumber=1 scan=3467	9.39
03911:2	1	R.C[+57.021]EVNIN[+0.984]GATLK.S	907		C[+57], N[+1]	610.305	2	1219.6	1219.6	0	2.9	Specific	758.27	758.27	153.15	12.42	209	>Fibrillin-2 N-term	1	DW021921_2.3576.3576.2	controllerType=0 controllerNumber=1 scan=3576	9.6429
03986:2	1	R.C[+57.021]EVNIN[+0.984]GATLK.S	907		C[+57], N[+1]	610.305	2	1219.6	1219.6	0	3.1	Specific	801.83	801.83	178.29	13.42	209	>Fibrillin-2 N-term	1	DW021921_2.3634.3634.2	controllerType=0 controllerNumber=1 scan=3634	9.7751
05583:2	1	R.C[+57.021][-17.027]EVNIN[+0.984]GATLK.S	907		C[-17][+57], N[+1]	601.791	2	1202.58	1202.57	0	2.7	Specific	484.45	484.45	165.24	7.11	209	>Fibrillin-2 N-term	1	DW021921_2.4933.4933.2	controllerType=0 controllerNumber=1 scan=4933	12.7649
05643:2	1	R.C[+57.021][-17.027]EVNIN[+0.984]GATLK.S	907		C[-17][+57], N[+1]	601.792	2	1202.58	1202.57	0	3.9	Specific	536.33	536.33	225.9	7.4	209	>Fibrillin-2 N-term	1	DW021921_2.4984.4984.2	controllerType=0 controllerNumber=1 scan=4984	12.8843
05741:2	1	R.C[+57.021][-17.027]EVNIN[+0.984]GATLK.S	907		C[-17][+57], N[+1]	601.792	2	1202.58	1202.57	0	3.6	Specific	563.73	563.73	252.08	8.42	209	>Fibrillin-2 N-term	1	DW021921_2.5066.5066.2	controllerType=0 controllerNumber=1 scan=5066	13.0734
04936:3	1	K.SEC[+57.021]C[+57.021]ATLGAAWGSPC[+57.021]ER.C	918		C[+57]*3	637.932	3	1911.78	1911.78	0	1.6	Specific	213.42	213.42	213.42	1.74	209	>Fibrillin-2 N-term	1	DW021921_2.4410.4410.2	controllerType=0 controllerNumber=1 scan=4410	11.5473
04906:2	1	K.SEC[+57.021]C[+57.021]ATLGAAWGSPC[+57.021]ER.C	918		C[+57]*3	956.396	2	1911.79	1911.78	0	3.8	Specific	477.61	477.61	477.61	7.44	209	>Fibrillin-2 N-term	1	DW021921_2.4385.4385.2	controllerType=0 controllerNumber=1 scan=4385	11.4913
04824:3	1	K.SEC[+57.021]C[+57.021]ATLGAAWGSPC[+57.021]ER.C	918		C[+57]*3	637.932	3	1911.78	1911.78	0	2.2	Specific	554.88	554.88	554.88	7.65	209	>Fibrillin-2 N-term	1	DW021921_2.4319.4319.3	controllerType=0 controllerNumber=1 scan=4319	11.3372
04743:3	1	K.SEC[+57.021]C[+57.021]ATLGAAWGSPC[+57.021]ER.C	918		C[+57]*3	637.932	3	1911.78	1911.78	0	1.5	Specific	673.05	673.05	673.05	10.68	209	>Fibrillin-2 N-term	1	DW021921_2.4250.4250.3	controllerType=0 controllerNumber=1 scan=4250	11.1806
04822:2	1	K.SEC[+57.021]C[+57.021]ATLGAAWGSPC[+57.021]ER.C	918		C[+57]*3	956.396	2	1911.79	1911.78	0	3.6	Specific	685.62	685.62	685.62	10.8	209	>Fibrillin-2 N-term	1	DW021921_2.4317.4317.2	controllerType=0 controllerNumber=1 scan=4317	11.3328
04617:3	1	K.SEC[+57.021]C[+57.021]ATLGAAWGSPC[+57.021]ER.C	918		C[+57]*3	637.929	3	1911.77	1911.78	0	-2.6	Specific	698.36	698.36	698.36	8.75	209	>Fibrillin-2 N-term	1	DW021921_2.4146.4146.3	controllerType=0 controllerNumber=1 scan=4146	10.9435
04677:3	1	K.SEC[+57.021]C[+57.021]ATLGAAWGSPC[+57.021]ER.C	918		C[+57]*3	637.933	3	1911.78	1911.78	0	2.7	Specific	700.89	700.89	700.89	11.68	209	>Fibrillin-2 N-term	1	DW021921_2.4194.4194.3	controllerType=0 controllerNumber=1 scan=4194	11.0534
04753:2	1	K.SEC[+57.021]C[+57.021]ATLGAAWGSPC[+57.021]ER.C	918		C[+57]*3	956.397	2	1911.79	1911.78	0	4.1	Specific	754.55	754.55	754.55	12.8	209	>Fibrillin-2 N-term	1	DW021921_2.4258.4258.2	controllerType=0 controllerNumber=1 scan=4258	11.1999
04621:2	1	K.SEC[+57.021]C[+57.021]ATLGAAWGSPC[+57.021]ER.C	918		C[+57]*3	956.395	2	1911.78	1911.78	0	2.6	Specific	830.32	830.32	830.32	13.68	209	>Fibrillin-2 N-term	1	DW021921_2.4150.4150.2	controllerType=0 controllerNumber=1 scan=4150	10.9541
04688:2	1	K.SEC[+57.021]C[+57.021]ATLGAAWGSPC[+57.021]ER.C	918		C[+57]*3	956.396	2	1911.78	1911.78	0	3	Specific	900.78	900.78	900.78	15.8	209	>Fibrillin-2 N-term	1	DW021921_2.4203.4203.2	controllerType=0 controllerNumber=1 scan=4203	11.0743
02134:2	1	R.C[+57.021]ELDTAC[+57.021]PR.G	935		C[+57]*2	561.24	2	1121.47	1121.47	0	0.7	Specific	472.46	472.46	472.46	5.25	209	>Fibrillin-2 N-term	1	DW021921_2.2140.2140.2	controllerType=0 controllerNumber=1 scan=2140	6.323
02474:2	1	R.C[+57.021]ELDTAC[+57.021]PR.G	935		C[+57]*2	561.24	2	1121.47	1121.47	0	1.5	Specific	519.02	519.02	519.02	7.11	209	>Fibrillin-2 N-term	1	DW021921_2.2412.2412.2	controllerType=0 controllerNumber=1 scan=2412	6.9607
02405:2	1	R.C[+57.021]ELDTAC[+57.021]PR.G	935		C[+57]*2	561.24	2	1121.47	1121.47	0	1.9	Specific	598.29	594.13	594.13	7.02	209	>Fibrillin-2 N-term	1	DW021921_2.2356.2356.2	controllerType=0 controllerNumber=1 scan=2356	6.831
02339:2	1	R.C[+57.021]ELDTAC[+57.021]PR.G	935		C[+57]*2	561.24	2	1121.47	1121.47	0	2.2	Specific	606.83	601.87	601.87	8.02	209	>Fibrillin-2 N-term	1	DW021921_2.2300.2300.2	controllerType=0 controllerNumber=1 scan=2300	6.7
02267:2	1	R.C[+57.021]ELDTAC[+57.021]PR.G	935		C[+57]*2	561.241	2	1121.47	1121.47	0	3	Specific	646.36	615.59	615.59	7.93	209	>Fibrillin-2 N-term	1	DW021921_2.2245.2245.2	controllerType=0 controllerNumber=1 scan=2245	6.5699
02196:2	1	R.C[+57.021]ELDTAC[+57.021]PR.G	935		C[+57]*2	561.241	2	1121.47	1121.47	0	2.5	Specific	689.03	661.62	661.62	10.3	209	>Fibrillin-2 N-term	1	DW021921_2.2190.2190.2	controllerType=0 controllerNumber=1 scan=2190	6.4405
02146:2	1	R.C[+57.021]ELD[+15.995]TAC[+57.021]PR.G	935		C[+57]*2, D[+16]	569.24	2	1137.47	1137.47	0	4.8	Specific	155.06	155.06	155.06	1.53	209	>Fibrillin-2 N-term	1	DW021921_2.2150.2150.2	controllerType=0 controllerNumber=1 scan=2150	6.3466
02126:2	1	R.C[+57.021]ELD[+15.995]TAC[+57.021]PR.G	935		C[+57]*2, D[+16]	569.239	2	1137.47	1137.47	0	3.4	Specific	176.86	176.86	176.86	1.63	209	>Fibrillin-2 N-term	1	DW021921_2.2133.2133.2	controllerType=0 controllerNumber=1 scan=2133	6.3058
02212:2	1	R.C[+57.021]ELD[+15.995]TAC[+57.021]PR.G	935		C[+57]*2, D[+16]	569.239	2	1137.47	1137.47	0	3.8	Specific	178.39	178.39	178.39	1.63	209	>Fibrillin-2 N-term	1	DW021921_2.2202.2202.2	controllerType=0 controllerNumber=1 scan=2202	6.4684
04331:2	1	R.C[+57.021][-17.027]ELDTAC[+57.021]PR.G	935		C[-17][+57]*2	552.728	2	1104.45	1104.44	0	3.4	Specific	242.49	242.49	242.49	2.3	209	>Fibrillin-2 N-term	1	DW021921_2.3918.3918.3	controllerType=0 controllerNumber=1 scan=3918	10.4226
04264:2	1	R.C[+57.021][-17.027]ELDTAC[+57.021]PR.G	935		C[-17][+57]*2	552.727	2	1104.45	1104.44	0	2.4	Specific	260.68	260.68	260.68	2.18	209	>Fibrillin-2 N-term	1	DW021921_2.3862.3862.3	controllerType=0 controllerNumber=1 scan=3862	10.2989
04074:3	1	K.GSFHC[+57.021]EC[+57.021]PEGLTLDGTGR.V	976		C[+57]*2	664.958	3	1992.86	1992.85	0	3	Specific	733.23	733.23	733.23	11.8	209	>Fibrillin-2 N-term	1	DW021921_2.3702.3702.3	controllerType=0 controllerNumber=1 scan=3702	9.9343
04423:3	1	K.GS[+162.053]FHC[+57.021]EC[+57.021]PEGLTLDGTGR.V	976	Hex(1)	C[+57]*2, S[+162]	718.977	3	2154.92	2154.91	0	4.6	Specific	396.82	396.82	10.12	7	209	>Fibrillin-2 N-term	1	DW021921_2.3992.3992.3	controllerType=0 controllerNumber=1 scan=3992	10.5921
04248:3	1	K.GS[+162.053]FHC[+57.021]EC[+57.021]PEGLTLDGTGR.V	976	Hex(1)	C[+57]*2, S[+162]	718.975	3	2154.91	2154.91	0	2.1	Specific	572.29	572.29	22.54	8.68	209	>Fibrillin-2 N-term	1	DW021921_2.3849.3849.3	controllerType=0 controllerNumber=1 scan=3849	10.27
04182:3	1	K.GS[+162.053]FHC[+57.021]EC[+57.021]PEGLTLDGTGR.V	976	Hex(1)	C[+57]*2, S[+162]	718.976	3	2154.91	2154.91	0	3.5	Specific	714.46	714.46	1.33	11.8	209	>Fibrillin-2 N-term	1	DW021921_2.3789.3789.3	controllerType=0 controllerNumber=1 scan=3789	10.1359
03962:2	1	K.GSFHC[+57.021]EC[+57.021]PEGLT[+162.053]LDGTGR.V	976	Hex(1)	C[+57]*2, T[+162]	1077.96	2	2154.91	2154.91	0	3.1	Specific	743.1	743.1	1.2	11.04	209	>Fibrillin-2 N-term	1	DW021921_2.3613.3613.2	controllerType=0 controllerNumber=1 scan=3613	9.7261
03902:3	1	K.GSFHC[+57.021]EC[+57.021]PEGLT[+162.053]LDGTGR.V	976	Hex(1)	C[+57]*2, T[+162]	718.976	3	2154.91	2154.91	0	3.1	Specific	826.63	826.63	1.2	13.8	209	>Fibrillin-2 N-term	1	DW021921_2.3567.3567.3	controllerType=0 controllerNumber=1 scan=3567	9.6215
04110:3	1	K.GS[+162.053]FHC[+57.021]EC[+57.021]PEGLTLDGTGR.V	976	Hex(1)	C[+57]*2, S[+162]	718.976	3	2154.91	2154.91	0	2.8	Specific	829.48	829.48	6.13	13.8	209	>Fibrillin-2 N-term	1	DW021921_2.3732.3732.3	controllerType=0 controllerNumber=1 scan=3732	10.005
04040:3	1	K.GS[+162.053]FHC[+57.021]EC[+57.021]PEGLTLDGTGR.V	976	Hex(1)	C[+57]*2, S[+162]	718.976	3	2154.91	2154.91	0	2.9	Specific	840.27	840.27	17.99	13.8	209	>Fibrillin-2 N-term	1	DW021921_2.3675.3675.3	controllerType=0 controllerNumber=1 scan=3675	9.872
03971:3	1	K.GS[+162.053]FHC[+57.021]EC[+57.021]PEGLTLDGTGR.V	976	Hex(1)	C[+57]*2, S[+162]	718.976	3	2154.91	2154.91	0	3.4	Specific	862.24	862.24	14.11	14.8	209	>Fibrillin-2 N-term	1	DW021921_2.3620.3620.3	controllerType=0 controllerNumber=1 scan=3620	9.7432
03932:3	1	K.GS[+203.079]FH[+15.995]C[+57.021]EC[+57.021]PEGLTLDGTGR.V	976	HexNAc(1)	C[+57]*2, H[+16], S[+203]	737.983	3	2211.93	2211.93	0	2.7	Specific	207.16	207.16	32.02	2.1	209	>Fibrillin-2 N-term	1	DW021921_2.3592.3592.3	controllerType=0 controllerNumber=1 scan=3592	9.6786
03999:3	1	K.GS[+203.079]FH[+15.995]C[+57.021]EC[+57.021]PEGLTLDGTGR.V	976	HexNAc(1)	C[+57]*2, H[+16], S[+203]	737.983	3	2211.93	2211.93	0	3	Specific	239	239	30.64	2.62	209	>Fibrillin-2 N-term	1	DW021921_2.3643.3643.3	controllerType=0 controllerNumber=1 scan=3643	9.7965
07866:2	1	R.VC[+57.021]LD[+15.995]IRMEQC[+57.021]YLK.W	994		C[+57]*2, D[+16]	872.417	2	1743.83	1743.82	0	2.6	Specific	46.54	46.54	43.28	1.52	209	>Fibrillin-2 N-term	1	DW021921_2.6861.6861.2	controllerType=0 controllerNumber=1 scan=6861	17.2889
02555:2	1	R.MEQC[+57.021]YLK.W	1000		C[+57]	486.221	2	971.434	971.433	0	1.6	Specific	366.92	366.92	366.92	3.42	209	>Fibrillin-2 N-term	1	DW021921_2.2478.2478.2	controllerType=0 controllerNumber=1 scan=2478	7.1138
02363:2	1	R.MEQC[+57.021]YLK.W	1000		C[+57]	486.221	2	971.435	971.433	0	2.9	Specific	419.45	419.45	419.45	5.3	209	>Fibrillin-2 N-term	1	DW021921_2.2318.2318.2	controllerType=0 controllerNumber=1 scan=2318	6.7409
02421:2	1	R.MEQC[+57.021]YLK.W	1000		C[+57]	486.221	2	971.435	971.433	0	2.1	Specific	488.97	488.97	488.97	5.4	209	>Fibrillin-2 N-term	1	DW021921_2.2368.2368.2	controllerType=0 controllerNumber=1 scan=2368	6.8579
02484:2	1	R.MEQC[+57.021]YLK.W	1000		C[+57]	486.221	2	971.435	971.433	0	2.4	Specific	519.3	519.3	519.3	5.83	209	>Fibrillin-2 N-term	1	DW021921_2.2421.2421.2	controllerType=0 controllerNumber=1 scan=2421	6.9821
02063:2	1	R.M[+15.995]EQC[+57.021]YLK.W	1000		C[+57], M[+16]	494.219	2	987.43	987.427	0	2.4	Specific	68.68	68.68	68.68	1.51	209	>Fibrillin-2 N-term	1	DW021921_2.2086.2086.2	controllerType=0 controllerNumber=1 scan=2086	6.1954
02131:2	1	R.M[+15.995]EQC[+57.021]YLK.W	1000		C[+57], M[+16]	494.219	2	987.43	987.427	0	2.9	Specific	293.22	293.22	293.22	2.97	209	>Fibrillin-2 N-term	1	DW021921_2.2138.2138.2	controllerType=0 controllerNumber=1 scan=2138	6.3187
02269:2	1	R.M[+15.995]EQC[+57.021]YLK.W	1000		C[+57], M[+16]	494.219	2	987.43	987.427	0	2.3	Specific	439.64	439.64	439.64	6.66	209	>Fibrillin-2 N-term	1	DW021921_2.2247.2247.2	controllerType=0 controllerNumber=1 scan=2247	6.5742
02473:2	1	R.M[+15.995]EQC[+57.021]YLK.W	1000		C[+57], M[+16]	494.219	2	987.43	987.427	0	2.5	Specific	451.51	451.51	451.51	6.94	209	>Fibrillin-2 N-term	1	DW021921_2.2411.2411.2	controllerType=0 controllerNumber=1 scan=2411	6.9585
02409:2	1	R.M[+15.995]EQC[+57.021]YLK.W	1000		C[+57], M[+16]	494.219	2	987.43	987.427	0	2.3	Specific	456.06	456.06	456.06	6.94	209	>Fibrillin-2 N-term	1	DW021921_2.2358.2358.2	controllerType=0 controllerNumber=1 scan=2358	6.8353
02199:2	1	R.M[+15.995]EQC[+57.021]YLK.W	1000		C[+57], M[+16]	494.218	2	987.428	987.427	0	0.5	Specific	459.33	459.33	459.33	5.25	209	>Fibrillin-2 N-term	1	DW021921_2.2192.2192.2	controllerType=0 controllerNumber=1 scan=2192	6.4448
02341:2	1	R.M[+15.995]EQC[+57.021]YLK.W	1000		C[+57], M[+16]	494.218	2	987.429	987.427	0	2.1	Specific	476.03	476.03	476.03	6.94	209	>Fibrillin-2 N-term	1	DW021921_2.2301.2301.2	controllerType=0 controllerNumber=1 scan=2301	6.7022
04882:4	1	R.MEQC[+57.021]YLKWDEDEC[+57.021]IHPVPGK.F	1000		C[+57]*2	634.287	4	2534.12	2534.11	0	3.6	Specific	319.26	319.26	319.26	2.59	209	>Fibrillin-2 N-term	1	DW021921_2.4365.4365.4	controllerType=0 controllerNumber=1 scan=4365	11.4451
04745:4	1	R.MEQC[+57.021]YLKWDEDEC[+57.021]IHPVPGK.F	1000		C[+57]*2	634.287	4	2534.12	2534.11	0	3.6	Specific	806.9	806.9	806.9	12.83	209	>Fibrillin-2 N-term	1	DW021921_2.4251.4251.4	controllerType=0 controllerNumber=1 scan=4251	11.1828
04806:4	1	R.MEQC[+57.021]YLKWDEDEC[+57.021]IHPVPGK.F	1000		C[+57]*2	634.287	4	2534.12	2534.11	0	3.7	Specific	973.38	973.38	973.38	15.83	209	>Fibrillin-2 N-term	1	DW021921_2.4302.4302.4	controllerType=0 controllerNumber=1 scan=4302	11.2986
03639:2	1	K.WDEDEC[+57.021]IHPVPGK.F	1007		C[+57]	791.356	2	1581.71	1581.7	0	3.5	Specific	327.99	327.99	327.99	3.39	209	>Fibrillin-2 N-term	1	DW021921_2.3346.3346.2	controllerType=0 controllerNumber=1 scan=3346	9.1102
03970:3	1	K.WDEDEC[+57.021]IHPVPGK.F	1007		C[+57]	527.907	3	1581.71	1581.7	0	3.5	Specific	391.37	389.4	389.4	7.25	209	>Fibrillin-2 N-term	1	DW021921_2.3618.3618.3	controllerType=0 controllerNumber=1 scan=3618	9.7369
03892:3	1	K.WDEDEC[+57.021]IHPVPGK.F	1007		C[+57]	527.907	3	1581.7	1581.7	0	3	Specific	431.78	416.92	416.92	5.92	209	>Fibrillin-2 N-term	1	DW021921_2.3558.3558.3	controllerType=0 controllerNumber=1 scan=3558	9.6001
03545:3	1	K.WDEDEC[+57.021]IHPVPGK.F	1007		C[+57]	527.906	3	1581.7	1581.7	0	2.4	Specific	563.33	488.84	488.84	8.93	209	>Fibrillin-2 N-term	1	DW021921_2.3272.3272.3	controllerType=0 controllerNumber=1 scan=3272	8.9377
03832:3	1	K.WDEDEC[+57.021]IHPVPGK.F	1007		C[+57]	527.907	3	1581.71	1581.7	0	3.7	Specific	593.96	517.73	517.73	9.05	209	>Fibrillin-2 N-term	1	DW021921_2.3504.3504.3	controllerType=0 controllerNumber=1 scan=3504	9.4754
03611:3	1	K.WDEDEC[+57.021]IHPVPGK.F	1007		C[+57]	527.907	3	1581.71	1581.7	0	3.6	Specific	631.73	481.88	481.88	10.05	209	>Fibrillin-2 N-term	1	DW021921_2.3323.3323.3	controllerType=0 controllerNumber=1 scan=3323	9.0575
03578:2	1	K.WDEDEC[+57.021]IHPVPGK.F	1007		C[+57]	791.357	2	1581.71	1581.7	0	3.7	Specific	647.13	605.9	605.9	9.28	209	>Fibrillin-2 N-term	1	DW021921_2.3296.3296.2	controllerType=0 controllerNumber=1 scan=3296	8.9927
03680:3	1	K.WDEDEC[+57.021]IHPVPGK.F	1007		C[+57]	527.906	3	1581.7	1581.7	0	2.4	Specific	649.66	523.85	523.85	9.93	209	>Fibrillin-2 N-term	1	DW021921_2.3378.3378.3	controllerType=0 controllerNumber=1 scan=3378	9.1845
04300:4	1	R.MDAC[+57.021]C[+57.021]C[+57.021]AVGAAWGTEC[+57.021]EEC[+57.021]PKPGTK.E	1022		C[+57]*5	712.036	4	2845.12	2845.12	0	2.1	Specific	969.04	969.04	969.04	15.93	209	>Fibrillin-2 N-term	1	DW021921_2.3889.3889.4	controllerType=0 controllerNumber=1 scan=3889	10.3569
04462:3	1	R.MDAC[+57.021]C[+57.021]C[+57.021]AVGAAWGTEC[+57.021]EEC[+57.021]PKPGTK.E	1022		C[+57]*5	949.048	3	2845.13	2845.12	0	3.8	Specific	982.28	982.28	982.28	16.05	209	>Fibrillin-2 N-term	1	DW021921_2.4023.4023.3	controllerType=0 controllerNumber=1 scan=4023	10.6633
04246:3	1	R.MDAC[+57.021]C[+57.021]C[+57.021]AVGAAWGTEC[+57.021]EEC[+57.021]PKPGTK.E	1022		C[+57]*5	949.047	3	2845.13	2845.12	0	3.2	Specific	1107.95	1107.95	1107.95	19.05	209	>Fibrillin-2 N-term	1	DW021921_2.3847.3847.3	controllerType=0 controllerNumber=1 scan=3847	10.2657
04389:3	1	R.MDAC[+57.021]C[+57.021]C[+57.021]AVGAAWGTEC[+57.021]EEC[+57.021]PKPGTK.E	1022		C[+57]*5	949.047	3	2845.13	2845.12	0	3.3	Specific	1111.33	1111.33	1111.33	19.05	209	>Fibrillin-2 N-term	1	DW021921_2.3964.3964.3	controllerType=0 controllerNumber=1 scan=3964	10.5284
04320:3	1	R.MDAC[+57.021]C[+57.021]C[+57.021]AVGAAWGTEC[+57.021]EEC[+57.021]PKPGTK.E	1022		C[+57]*5	949.048	3	2845.13	2845.12	0	3.7	Specific	1225.99	1225.99	1225.99	21.05	209	>Fibrillin-2 N-term	1	DW021921_2.3908.3908.3	controllerType=0 controllerNumber=1 scan=3908	10.4002
03977:3	1	R.MD[+15.995]AC[+57.021]C[+57.021]C[+57.021]AVGAAWGTEC[+57.021]EEC[+57.021]PKPGTK.E	1022		C[+57]*5, D[+16]	954.379	3	2861.12	2861.11	0	3.6	Specific	766.44	766.44	4	12.05	209	>Fibrillin-2 N-term	1	DW021921_2.3626.3626.3	controllerType=0 controllerNumber=1 scan=3626	9.7562
03441:2	1	K.EYETLC[+57.021]PR.G	1047		C[+57]	534.246	2	1067.48	1067.48	0	2.3	Specific	187.05	187.05	187.05	1.6	209	>Fibrillin-2 N-term	1	DW021921_2.3192.3192.2	controllerType=0 controllerNumber=1 scan=3192	8.751
03179:2	1	K.EYETLC[+57.021]PR.G	1047		C[+57]	534.246	2	1067.49	1067.48	0	3	Specific	440.55	440.55	440.55	5.36	209	>Fibrillin-2 N-term	1	DW021921_2.2974.2974.2	controllerType=0 controllerNumber=1 scan=2974	8.255
03108:2	1	K.EYETLC[+57.021]PR.G	1047		C[+57]	534.247	2	1067.49	1067.48	0	3.4	Specific	482.65	482.65	482.65	5.42	209	>Fibrillin-2 N-term	1	DW021921_2.2917.2917.2	controllerType=0 controllerNumber=1 scan=2917	8.1267
02905:2	1	K.EYETLC[+57.021]PR.G	1047		C[+57]	534.246	2	1067.49	1067.48	0	2.4	Specific	511.12	511.12	511.12	7.11	209	>Fibrillin-2 N-term	1	DW021921_2.2754.2754.2	controllerType=0 controllerNumber=1 scan=2754	7.7528
02969:2	1	K.EYETLC[+57.021]PR.G	1047		C[+57]	534.246	2	1067.48	1067.48	0	1.6	Specific	512.94	512.94	512.94	7.11	209	>Fibrillin-2 N-term	1	DW021921_2.2807.2807.2	controllerType=0 controllerNumber=1 scan=2807	7.8738
03041:2	1	K.EYETLC[+57.021]PR.G	1047		C[+57]	534.246	2	1067.48	1067.48	0	2.3	Specific	519.8	519.8	519.8	5.83	209	>Fibrillin-2 N-term	1	DW021921_2.2862.2862.2	controllerType=0 controllerNumber=1 scan=2862	7.9997
04166:3	1	R.GDVLTGRPFYK.D	1062			418.226	3	1252.66	1252.67	0	-3.9	Specific	136.05	136.05	136.05	1.51	209	>Fibrillin-2 N-term	1	DW021921_2.3776.3776.4	controllerType=0 controllerNumber=1 scan=3776	10.1062
03827:3	1	R.GDVLTGRPFYK.D	1062			418.229	3	1252.67	1252.67	0	2.3	Specific	560.53	560.53	560.53	8.3	209	>Fibrillin-2 N-term	1	DW021921_2.3499.3499.3	controllerType=0 controllerNumber=1 scan=3499	9.4646
03891:3	1	R.GDVLTGRPFYK.D	1062			418.229	3	1252.67	1252.67	0	2.3	Specific	561.21	561.21	561.21	8.3	209	>Fibrillin-2 N-term	1	DW021921_2.3557.3557.3	controllerType=0 controllerNumber=1 scan=3557	9.5979
03694:3	1	R.GDVLTGRPFYK.D	1062			418.229	3	1252.67	1252.67	0	2.5	Specific	570.98	570.98	570.98	8.3	209	>Fibrillin-2 N-term	1	DW021921_2.3390.3390.3	controllerType=0 controllerNumber=1 scan=3390	9.2109
03758:3	1	R.GDVLTGRPFYK.D	1062			418.229	3	1252.67	1252.67	0	2.8	Specific	591.98	591.98	591.98	8.3	209	>Fibrillin-2 N-term	1	DW021921_2.3444.3444.3	controllerType=0 controllerNumber=1 scan=3444	9.3372
03816:2	1	R.GDVLTGRPFYK.D	1062			626.84	2	1252.67	1252.67	0	3	Specific	720.8	720.8	720.8	10.66	209	>Fibrillin-2 N-term	1	DW021921_2.3489.3489.2	controllerType=0 controllerNumber=1 scan=3489	9.4412
03744:2	1	R.GDVLTGRPFYK.D	1062			626.84	2	1252.67	1252.67	0	2.7	Specific	782.22	782.22	782.22	11.53	209	>Fibrillin-2 N-term	1	DW021921_2.3433.3433.2	controllerType=0 controllerNumber=1 scan=3433	9.312
03682:2	1	R.GDVLTGRPFYK.D	1062			626.839	2	1252.67	1252.67	0	1.8	Specific	784.43	784.43	784.43	10.25	209	>Fibrillin-2 N-term	1	DW021921_2.3380.3380.2	controllerType=0 controllerNumber=1 scan=3380	9.1888
03980:3	1	R.GDVLTGRPFYKDINEC[+57.021]K.A	1062		C[+57]	671.336	3	2011.99	2011.99	0	1.9	Specific	594.22	594.22	594.22	7.2	209	>Fibrillin-2 N-term	1	DW021921_2.3628.3628.3	controllerType=0 controllerNumber=1 scan=3628	9.7605
02647:3	1	R.PFYKDINEC[+57.021]K.A	1069		C[+57]	438.546	3	1313.62	1313.62	0	3	Specific	423.5	423.5	423.5	4.58	209	>Fibrillin-2 N-term	1	DW021921_2.2549.2549.3	controllerType=0 controllerNumber=1 scan=2549	7.2792
02706:3	1	R.PFYKDINEC[+57.021]K.A	1069		C[+57]	438.545	3	1313.62	1313.62	0	1.8	Specific	617.64	617.64	617.64	8.58	209	>Fibrillin-2 N-term	1	DW021921_2.2598.2598.3	controllerType=0 controllerNumber=1 scan=2598	7.3939
04353:2	1	K.AFPGMC[+57.021]TYGK.C	1079		C[+57]	566.253	2	1131.5	1131.5	0	3	Specific	232.35	232.35	232.35	1.78	209	>Fibrillin-2 N-term	1	DW021921_2.3935.3935.2	controllerType=0 controllerNumber=1 scan=3935	10.461
04274:2	1	K.AFPGMC[+57.021]TYGK.C	1079		C[+57]	566.253	2	1131.5	1131.5	0	2.4	Specific	351.87	351.87	351.87	3.26	209	>Fibrillin-2 N-term	1	DW021921_2.3868.3868.2	controllerType=0 controllerNumber=1 scan=3868	10.3115
04135:2	1	K.AFPGMC[+57.021]TYGK.C	1079		C[+57]	566.254	2	1131.5	1131.5	0	3.1	Specific	449.32	322.77	322.77	5.4	209	>Fibrillin-2 N-term	1	DW021921_2.3752.3752.2	controllerType=0 controllerNumber=1 scan=3752	10.0508
04205:2	1	K.AFPGMC[+57.021]TYGK.C	1079		C[+57]	566.253	2	1131.5	1131.5	0	2.7	Specific	454.14	384.24	384.24	5.66	209	>Fibrillin-2 N-term	1	DW021921_2.3810.3810.2	controllerType=0 controllerNumber=1 scan=3810	10.1818
04003:2	1	K.AFPGMC[+57.021]TYGK.C	1079		C[+57]	566.253	2	1131.5	1131.5	0	1.8	Specific	464.79	344.92	344.92	4.07	209	>Fibrillin-2 N-term	1	DW021921_2.3646.3646.2	controllerType=0 controllerNumber=1 scan=3646	9.803
04068:2	1	K.AFPGMC[+57.021]TYGK.C	1079		C[+57]	566.254	2	1131.5	1131.5	0	3.2	Specific	467.47	403.23	403.23	7.06	209	>Fibrillin-2 N-term	1	DW021921_2.3697.3697.2	controllerType=0 controllerNumber=1 scan=3697	9.9235
03197:2	1	K.AFPGM[+15.995]C[+57.021]TYGK.C	1079		C[+57], M[+16]	574.25	2	1147.49	1147.49	0	0.5	Specific	73.4	73.4	73.4	1.51	209	>Fibrillin-2 N-term	1	DW021921_2.2989.2989.2	controllerType=0 controllerNumber=1 scan=2989	8.2884
03013:2	1	K.AFPGM[+15.995]C[+57.021]TYGK.C	1079		C[+57], M[+16]	574.25	2	1147.49	1147.49	0	0.9	Specific	271.46	271.46	271.46	2.65	209	>Fibrillin-2 N-term	1	DW021921_2.2837.2837.2	controllerType=0 controllerNumber=1 scan=2837	7.9409
03075:2	1	K.AFPGM[+15.995]C[+57.021]TYGK.C	1079		C[+57], M[+16]	574.251	2	1147.49	1147.49	0	2.6	Specific	335.71	335.71	335.71	4.68	209	>Fibrillin-2 N-term	1	DW021921_2.2888.2888.2	controllerType=0 controllerNumber=1 scan=2888	8.0589
03786:2	1	K.AFPGM[+15.995]C[+57.021]TYGK.C	1079		C[+57], M[+16]	574.251	2	1147.49	1147.49	0	3.1	Specific	345.94	345.94	345.94	5.08	209	>Fibrillin-2 N-term	1	DW021921_2.3463.3463.2	controllerType=0 controllerNumber=1 scan=3463	9.3804
03915:2	1	K.AFPGM[+15.995]C[+57.021]TYGK.C	1079		C[+57], M[+16]	574.251	2	1147.5	1147.49	0	3.6	Specific	388.84	372.58	372.58	5.34	209	>Fibrillin-2 N-term	1	DW021921_2.3579.3579.2	controllerType=0 controllerNumber=1 scan=3579	9.6494
04000:2	1	K.AFPGM[+15.995]C[+57.021]TYGK.C	1079		C[+57], M[+16]	574.251	2	1147.49	1147.49	0	3.3	Specific	407.09	402.72	402.72	6.79	209	>Fibrillin-2 N-term	1	DW021921_2.3644.3644.2	controllerType=0 controllerNumber=1 scan=3644	9.7987
03081:2	1	K.C[+57.021][-17.027]RN[+15.995]TIGS[+162.053]FK.C	1089	Hex(1)	C[-17][+57], N[+16], S[+162]	622.286	2	1243.57	1243.56	0	2.4	Specific	457.54	379.67	0.25	3.65	209	>Fibrillin-2 N-term	1	DW021921_2.2895.2895.2	controllerType=0 controllerNumber=1 scan=2895	8.0753
03025:2	1	K.C[+57.021][-17.027]RN[+15.995]T[+162.053]IGSFK.C	1089	Hex(1)	C[-17][+57], N[+16], T[+162]	622.286	2	1243.56	1243.56	0	1.8	Specific	467.35	418.17	6	4.18	209	>Fibrillin-2 N-term	1	DW021921_2.2848.2848.2	controllerType=0 controllerNumber=1 scan=2848	7.9665
03746:2	1	R.NT[+146.058]IGS[+146.058]FK.C	1091	Fuc(1),Fuc(1)	S[+146], T[+146]	529.768	2	1058.53	1058.53	0	4.2	Specific	21.87	21.87	21.87	1.51	209	>Fibrillin-2 N-term	1	DW021921_2.3435.3435.2	controllerType=0 controllerNumber=1 scan=3435	9.3158
04655:2	1	R.C[+57.021]NSGFALDMEER.N	1100		C[+57]	714.799	2	1428.59	1428.59	0	1.3	Specific	728.1	728.1	728.1	11.3	209	>Fibrillin-2 N-term	1	DW021921_2.4176.4176.2	controllerType=0 controllerNumber=1 scan=4176	11.0124
04714:2	1	R.C[+57.021]NSGFALDMEER.N	1100		C[+57]	714.799	2	1428.59	1428.59	0	2.4	Specific	777.15	777.15	777.15	12.3	209	>Fibrillin-2 N-term	1	DW021921_2.4225.4225.2	controllerType=0 controllerNumber=1 scan=4225	11.1246
04410:4	1	R.C[+57.021]NSGFALDMEERN[+1809.666]C[+57.021]TDIDEC[+57.021]R.I	1100	HexNAc(5)Hex(4)Fuc(1)	C[+57]*3, N[+1810]	1101.18	4	4401.71	4401.69	0	5.3	Specific	108.74	108.74	43.7	1.66	209	>Fibrillin-2 N-term	1	DW021921_2.3981.3981.4	controllerType=0 controllerNumber=1 scan=3981	10.5671
04338:4	1	R.C[+57.021]NSGFALDMEERN[+1809.666]C[+57.021]TDIDEC[+57.021]R.I	1100	HexNAc(5)Hex(4)Fuc(1)	C[+57]*3, N[+1810]	1101.18	4	4401.7	4401.69	0	3.2	Specific	180.9	180.9	44.83	2.75	209	>Fibrillin-2 N-term	1	DW021921_2.3922.3922.4	controllerType=0 controllerNumber=1 scan=3922	10.431
01369:3	1	R.N[+1663.608]C[+57.021]TDIDEC[+57.021]R.I	1112	HexNAc(5)Hex(4)	C[+57]*2, N[+1664]	949.361	3	2846.07	2846.06	0	3.7	Specific	1.67	1.67	1.67	1.69	209	>Fibrillin-2 N-term	1	DW021921_2.1527.1527.3	controllerType=0 controllerNumber=1 scan=1527	4.8633
01687:3	1	R.N[+1663.608]C[+57.021]TDIDEC[+57.021]R.I	1112	HexNAc(5)Hex(4)	C[+57]*2, N[+1664]	949.364	3	2846.08	2846.06	0	6	Specific	3.15	3.15	3.15	1.53	209	>Fibrillin-2 N-term	1	DW021921_2.1787.1787.3	controllerType=0 controllerNumber=1 scan=1787	5.4908
01692:3	1	R.N[+1501.555]C[+57.021]TDIDEC[+57.021]R.I	1112	HexNAc(5)Hex(3)	C[+57]*2, N[+1502]	895.343	3	2684.01	2684.01	0	2.7	Specific	6.04	6.04	6.04	1.6	209	>Fibrillin-2 N-term	1	DW021921_2.1792.1792.3	controllerType=0 controllerNumber=1 scan=1792	5.5017
01539:3	1	R.N[+1704.635]C[+57.021]TDIDEC[+57.021]R.I	1112	HexNAc(6)Hex(3)	C[+57]*2, N[+1705]	963.039	3	2887.1	2887.09	0	5.8	Specific	7.42	7.42	7.42	1.53	209	>Fibrillin-2 N-term	1	DW021921_2.1669.1669.3	controllerType=0 controllerNumber=1 scan=1669	5.2076
01733:3	1	R.N[+1825.661]C[+57.021]TDIDEC[+57.021]R.I	1112	HexNAc(5)Hex(5)	C[+57]*2, N[+1826]	1003.38	3	3008.12	3008.11	0	2.9	Specific	11.04	11.04	11.04	1.69	209	>Fibrillin-2 N-term	1	DW021921_2.1825.1825.3	controllerType=0 controllerNumber=1 scan=1825	5.5797
01566:3	1	R.N[+1663.608]C[+57.021]TDIDEC[+57.021]R.I	1112	HexNAc(5)Hex(4)	C[+57]*2, N[+1664]	949.361	3	2846.07	2846.06	0	3.4	Specific	15.9	15.9	15.9	1.69	209	>Fibrillin-2 N-term	1	DW021921_2.1690.1690.3	controllerType=0 controllerNumber=1 scan=1690	5.2582
01237:3	1	R.N[+1809.666]C[+57.021]TDIDEC[+57.021]R.I	1112	HexNAc(5)Hex(4)Fuc(1)	C[+57]*2, N[+1810]	998.047	3	2992.13	2992.12	0	3.3	Specific	16.92	16.92	16.92	1.69	209	>Fibrillin-2 N-term	1	DW021921_2.1421.1421.3	controllerType=0 controllerNumber=1 scan=1421	4.6094
01758:3	1	R.N[+1501.555]C[+57.021]TDIDEC[+57.021]R.I	1112	HexNAc(5)Hex(3)	C[+57]*2, N[+1502]	895.344	3	2684.02	2684.01	0	4.2	Specific	19.59	19.59	19.59	1.69	209	>Fibrillin-2 N-term	1	DW021921_2.1846.1846.3	controllerType=0 controllerNumber=1 scan=1846	5.6298
01175:3	1	R.N[+1809.666]C[+57.021]TDIDEC[+57.021]R.I	1112	HexNAc(5)Hex(4)Fuc(1)	C[+57]*2, N[+1810]	998.045	3	2992.12	2992.12	0	1.4	Specific	24.8	24.8	24.8	1.72	209	>Fibrillin-2 N-term	1	DW021921_2.1370.1370.3	controllerType=0 controllerNumber=1 scan=1370	4.486
01493:3	1	R.N[+1663.608]C[+57.021]TDIDEC[+57.021]R.I	1112	HexNAc(5)Hex(4)	C[+57]*2, N[+1664]	949.362	3	2846.07	2846.06	0	4.5	Specific	28.74	28.74	28.74	1.69	209	>Fibrillin-2 N-term	1	DW021921_2.1632.1632.3	controllerType=0 controllerNumber=1 scan=1632	5.1192
01430:3	1	R.N[+1663.608]C[+57.021]TDIDEC[+57.021]R.I	1112	HexNAc(5)Hex(4)	C[+57]*2, N[+1664]	949.363	3	2846.07	2846.06	0	5.4	Specific	34.83	34.83	34.83	1.55	209	>Fibrillin-2 N-term	1	DW021921_2.1579.1579.3	controllerType=0 controllerNumber=1 scan=1579	4.9898
01749:3	1	R.N[+1663.608]C[+57.021]TDIDEC[+57.021]R.I	1112	HexNAc(5)Hex(4)	C[+57]*2, N[+1664]	949.361	3	2846.07	2846.06	0	3.6	Specific	95.02	95.02	57.6	2.73	209	>Fibrillin-2 N-term	1	DW021921_2.1840.1840.3	controllerType=0 controllerNumber=1 scan=1840	5.6169
07858:3	1	R.ISPDLC[+57.021]GSGIC[+57.021]VNTPGSFEC[+57.021]EC[+57.021]FEGYESGFMMMK.N	1121		C[+57]*4	1299.54	3	3896.59	3896.57	0	5.1	Specific	382.52	382.52	382.52	5	209	>Fibrillin-2 N-term	1	DW021921_2.6852.6852.3	controllerType=0 controllerNumber=1 scan=6852	17.267
07893:3	1	R.ISPDLC[+57.021]GSGIC[+57.021]VN[+15.995]TPGSFEC[+57.021]EC[+57.021]FEGYESGFMMMK.N	1121		C[+57]*4, N[+16]	1304.87	3	3912.59	3912.57	0	4.7	Specific	268.02	268.02	37.51	3.39	209	>Fibrillin-2 N-term	1	DW021921_2.6885.6885.3	controllerType=0 controllerNumber=1 scan=6885	17.3437
07824:3	1	R.ISPDLC[+57.021]GSGIC[+57.021]VN[+15.995]TPGSFEC[+57.021]EC[+57.021]FEGYESGFMMMK.N	1121		C[+57]*4, N[+16]	1304.87	3	3912.58	3912.57	0	3.2	Specific	830.11	830.11	250.11	12.79	209	>Fibrillin-2 N-term	1	DW021921_2.6818.6818.3	controllerType=0 controllerNumber=1 scan=6818	17.1865
07531:3	1	R.ISPD[+15.995]LC[+57.021]GSGIC[+57.021]VNTPGSFEC[+57.021]EC[+57.021]FEGYESGFMMM[+15.995]K.N	1121		C[+57]*4, D[+16], M[+16]	1310.2	3	3928.58	3928.56	0	3.3	Specific	17.82	17.82	0	1.59	209	>Fibrillin-2 N-term	1	DW021921_2.6551.6551.3	controllerType=0 controllerNumber=1 scan=6551	16.5598
03084:2	1	K.NC[+57.021]MDIDEC[+57.021]ER.N	1155		C[+57]*2	671.249	2	1341.49	1341.49	0	2.6	Specific	330.64	330.64	330.64	2.42	209	>Fibrillin-2 N-term	1	DW021921_2.2897.2897.2	controllerType=0 controllerNumber=1 scan=2897	8.0796
02991:2	1	K.NC[+57.021]MDIDEC[+57.021]ER.N	1155		C[+57]*2	671.248	2	1341.49	1341.49	0	2.1	Specific	442.12	442.12	442.12	6.94	209	>Fibrillin-2 N-term	1	DW021921_2.2822.2822.2	controllerType=0 controllerNumber=1 scan=2822	7.9074
03055:2	1	K.NC[+57.021]MDIDEC[+57.021]ER.N	1155		C[+57]*2	671.248	2	1341.49	1341.49	0	1.8	Specific	480.83	480.83	480.83	7.11	209	>Fibrillin-2 N-term	1	DW021921_2.2873.2873.2	controllerType=0 controllerNumber=1 scan=2873	8.0254
05308:3	1	K.NC[+57.021]MDIDEC[+57.021]ERNPLLC[+57.021]R.G	1155		C[+57]*3	698.961	3	2094.87	2094.88	0	-6.9	Specific	388.26	388.26	388.26	2.9	209	>Fibrillin-2 N-term	1	DW021921_2.4705.4705.3	controllerType=0 controllerNumber=1 scan=4705	12.2345
04920:3	1	K.NC[+57.021]MDIDEC[+57.021]ERNPLLC[+57.021]R.G	1155		C[+57]*3	698.969	3	2094.89	2094.88	0	4.2	Specific	566.41	566.41	566.41	8.09	209	>Fibrillin-2 N-term	1	DW021921_2.4396.4396.3	controllerType=0 controllerNumber=1 scan=4396	11.5166
04701:3	1	K.NC[+57.021]MDIDEC[+57.021]ERNPLLC[+57.021]R.G	1155		C[+57]*3	698.968	3	2094.89	2094.88	0	3	Specific	605.31	605.31	605.31	9.09	209	>Fibrillin-2 N-term	1	DW021921_2.4214.4214.3	controllerType=0 controllerNumber=1 scan=4214	11.0998
04637:3	1	K.NC[+57.021]MDIDEC[+57.021]ERNPLLC[+57.021]R.G	1155		C[+57]*3	698.967	3	2094.89	2094.88	0	2.2	Specific	613.87	613.87	613.87	8.96	209	>Fibrillin-2 N-term	1	DW021921_2.4162.4162.3	controllerType=0 controllerNumber=1 scan=4162	10.9802
04834:3	1	K.NC[+57.021]MDIDEC[+57.021]ERNPLLC[+57.021]R.G	1155		C[+57]*3	698.968	3	2094.89	2094.88	0	2.9	Specific	616.92	616.92	616.92	9.09	209	>Fibrillin-2 N-term	1	DW021921_2.4327.4327.3	controllerType=0 controllerNumber=1 scan=4327	11.3565
04771:3	1	K.NC[+57.021]MDIDEC[+57.021]ERNPLLC[+57.021]R.G	1155		C[+57]*3	698.968	3	2094.89	2094.88	0	3.2	Specific	617.86	617.86	617.86	9.09	209	>Fibrillin-2 N-term	1	DW021921_2.4272.4272.3	controllerType=0 controllerNumber=1 scan=4272	11.2294
04118:3	1	K.NC[+57.021]M[+15.995]DIDEC[+57.021]ERNPLLC[+57.021]R.G	1155		C[+57]*3, M[+16]	704.299	3	2110.88	2110.88	0	1.8	Specific	338.24	338.24	66.15	3.08	209	>Fibrillin-2 N-term	1	DW021921_2.3737.3737.3	controllerType=0 controllerNumber=1 scan=3737	10.0158
04557:3	1	K.NC[+57.021]M[+15.995]DIDEC[+57.021]ERNPLLC[+57.021]R.G	1155		C[+57]*3, M[+16]	704.3	3	2110.88	2110.88	0	3.5	Specific	442.2	442.2	68.62	6.73	209	>Fibrillin-2 N-term	1	DW021921_2.4101.4101.3	controllerType=0 controllerNumber=1 scan=4101	10.8426
05309:3	1	K.N[+0.984]C[+57.021]MDIDEC[+57.021]ERNPLLC[+57.021]R.G	1155		C[+57]*3, N[+1]	699.298	3	2095.88	2095.87	0	5.6	Specific	454.5	454.5	298.01	5.74	209	>Fibrillin-2 N-term	1	DW021921_2.4705.4705.3	controllerType=0 controllerNumber=1 scan=4705	12.2345
04048:3	1	K.NC[+57.021]M[+15.995]DIDEC[+57.021]ERNPLLC[+57.021]R.G	1155		C[+57]*3, M[+16]	704.299	3	2110.88	2110.88	0	3.1	Specific	486.72	486.72	109.83	6.89	209	>Fibrillin-2 N-term	1	DW021921_2.3681.3681.3	controllerType=0 controllerNumber=1 scan=3681	9.8849
04432:3	1	R.GGTC[+57.021]VNTEGS[+162.053]FQC[+57.021]DC[+57.021]PLGHELSPSR.E	1171	Hex(1)	C[+57]*3, S[+162]	976.416	3	2927.23	2927.22	0	3.3	Specific	1123.35	1123.35	3.6	19.05	209	>Fibrillin-2 N-term	1	DW021921_2.3999.3999.3	controllerType=0 controllerNumber=1 scan=3999	10.6081
04359:3	1	R.GGTC[+57.021]VNTEGS[+162.053]FQC[+57.021]DC[+57.021]PLGHELSPSR.E	1171	Hex(1)	C[+57]*3, S[+162]	976.416	3	2927.23	2927.22	0	3.4	Specific	1136.2	1136.2	3.6	19.05	209	>Fibrillin-2 N-term	1	DW021921_2.3941.3941.3	controllerType=0 controllerNumber=1 scan=3941	10.476
05556:4	1	R.GGTC[+57.021]VNTEGSFQC[+57.021]DC[+57.021]PLGHELSPSREDC[+57.021]VDINEC[+57.021]SLSDNLC[+57.021]R.N	1171		C[+57]*6	1212.01	4	4845.02	4845	0	4	Specific	1072.44	1072.44	136.13	17.21	209	>Fibrillin-2 N-term	1	DW021921_2.4909.4909.4	controllerType=0 controllerNumber=1 scan=4909	12.709
05619:4	1	R.GGTC[+57.021]VNTEGSFQC[+57.021]DC[+57.021]PLGHELSPSREDC[+57.021]VDINEC[+57.021]SLSDNLC[+57.021]R.N	1171		C[+57]*6	1212.01	4	4845.02	4845	0	3.2	Specific	1349.27	1349.27	149.36	22.21	209	>Fibrillin-2 N-term	1	DW021921_2.4962.4962.4	controllerType=0 controllerNumber=1 scan=4962	12.8337
05419:4	1	R.GGTC[+57.021]VNTEGSFQC[+57.021]DC[+57.021]PLGHELS[+162.053]PSREDC[+57.021]VDINEC[+57.021]SLSDNLC[+57.021]R.N	1171	Hex(1)	C[+57]*6, S[+162]	1252.52	4	5007.07	5007.05	0	4.3	Specific	1209.87	1209.87	0	20.21	209	>Fibrillin-2 N-term	1	DW021921_2.4799.4799.4	controllerType=0 controllerNumber=1 scan=4799	12.4531
05554:4	1	R.GGTC[+57.021]VNTEGSFQC[+57.021]DC[+57.021]PLGHELS[+162.053]PSREDC[+57.021]VDINEC[+57.021]SLSDNLC[+57.021]R.N	1171	Hex(1)	C[+57]*6, S[+162]	1252.52	4	5007.07	5007.05	0	3.2	Specific	1233.41	1233.41	0	20.21	209	>Fibrillin-2 N-term	1	DW021921_2.4907.4907.4	controllerType=0 controllerNumber=1 scan=4907	12.7046
05486:4	1	R.GGTC[+57.021]VNTEGSFQC[+57.021]DC[+57.021]PLGHELS[+162.053]PSREDC[+57.021]VDINEC[+57.021]SLSDNLC[+57.021]R.N	1171	Hex(1)	C[+57]*6, S[+162]	1252.52	4	5007.07	5007.05	0	4	Specific	1416.57	1416.57	0	24.21	209	>Fibrillin-2 N-term	1	DW021921_2.4852.4852.4	controllerType=0 controllerNumber=1 scan=4852	12.5769
05477:4	1	R.GGTC[+57.021]VN[+15.995]TEGSFQC[+57.021]DC[+57.021]PLGHELSPS[+203.079]REDC[+57.021]VDINEC[+57.021]SLSDNLC[+57.021]R.N	1171	HexNAc(1)	C[+57]*6, N[+16], S[+203]	1266.78	4	5064.1	5064.07	0	4.1	Specific	445.09	445.09	0	5.85	209	>Fibrillin-2 N-term	1	DW021921_2.4845.4845.4	controllerType=0 controllerNumber=1 scan=4845	12.5598
05421:4	1	R.GGTC[+57.021]VNTEGSFQC[+57.021]DC[+57.021]PLGHELS[+146.058]PS[+162.053]REDC[+57.021]VDINEC[+57.021]SLSDNLC[+57.021]R.N	1171	Fuc(1),Hex(1)	C[+57]*6, S[+146][+162]	1289.04	4	5153.13	5153.11	0	2.8	Specific	798.92	798.92	0	11.09	209	>Fibrillin-2 N-term	1	DW021921_2.4801.4801.4	controllerType=0 controllerNumber=1 scan=4801	12.4575
05623:4	1	R.GGTC[+57.021]VN[+0.984]TEGSFQC[+57.021]DC[+57.021]PLGHELSPS[+162.053]REDC[+57.021]VDINEC[+57.021]SLSDNLC[+57.021]R.N	1171	Hex(1)	C[+57]*6, N[+1], S[+162]	1252.52	4	5007.07	5008.04	-1	6.7	Specific	883.75	883.75	0	12.23	209	>Fibrillin-2 N-term	1	DW021921_2.4966.4966.4	controllerType=0 controllerNumber=1 scan=4966	12.8424
05475:4	1	R.GGTC[+57.021]VN[+15.995]TEGSFQC[+57.021]DC[+57.021]PLGHELSPS[+162.053]REDC[+57.021]VDINEC[+57.021]SLSDNLC[+57.021]R.N	1171	Hex(1)	C[+57]*6, N[+16], S[+162]	1256.52	4	5023.06	5023.05	0	2.8	Specific	883.94	883.94	0	13.21	209	>Fibrillin-2 N-term	1	DW021921_2.4843.4843.4	controllerType=0 controllerNumber=1 scan=4843	12.5554
05199:3	1	R.EDC[+57.021]VDINEC[+57.021]SLSDNLC[+57.021]R.N	1196		C[+57]*3	700.29	3	2098.85	2098.85	0	3.4	Specific	566.43	566.43	566.43	8.8	209	>Fibrillin-2 N-term	1	DW021921_2.4625.4625.3	controllerType=0 controllerNumber=1 scan=4625	12.0479
05200:2	1	R.EDC[+57.021]VDINEC[+57.021]SLSDNLC[+57.021]R.N	1196		C[+57]*3	1049.93	2	2098.86	2098.85	0	4.3	Specific	667.8	667.8	667.8	10.8	209	>Fibrillin-2 N-term	1	DW021921_2.4626.4626.2	controllerType=0 controllerNumber=1 scan=4626	12.0501
04833:3	1	K.C[+57.021]VNMIGTYQC[+57.021]SC[+57.021]NPGYQATPDR.Q	1216		C[+57]*3	864.7	3	2592.08	2592.07	0	4.2	Specific	293.28	293.28	293.28	2.77	209	>Fibrillin-2 N-term	1	DW021921_2.4326.4326.2	controllerType=0 controllerNumber=1 scan=4326	11.3543
04770:3	1	K.C[+57.021]VNMIGTYQC[+57.021]SC[+57.021]NPGYQATPDR.Q	1216		C[+57]*3	864.699	3	2592.08	2592.07	0	3.6	Specific	304.58	304.58	304.58	2.77	209	>Fibrillin-2 N-term	1	DW021921_2.4271.4271.2	controllerType=0 controllerNumber=1 scan=4271	11.228
04737:2	1	K.C[+57.021]VNMIGTYQC[+57.021]SC[+57.021]NPGYQATPDR.Q	1216		C[+57]*3	1296.54	2	2592.08	2592.07	0	3.2	Specific	592.73	592.73	592.73	8.54	209	>Fibrillin-2 N-term	1	DW021921_2.4244.4244.2	controllerType=0 controllerNumber=1 scan=4244	11.1667
04680:3	1	K.C[+57.021]VNMIGTYQC[+57.021]SC[+57.021]NPGYQATPDR.Q	1216		C[+57]*3	864.698	3	2592.08	2592.07	0	2.5	Specific	944.03	944.03	944.03	15.42	209	>Fibrillin-2 N-term	1	DW021921_2.4196.4196.3	controllerType=0 controllerNumber=1 scan=4196	11.0572
04740:3	1	K.C[+57.021]VNMIGTYQC[+57.021]SC[+57.021]NPGYQATPDR.Q	1216		C[+57]*3	864.699	3	2592.08	2592.07	0	4	Specific	1003.91	1003.91	1003.91	17.54	209	>Fibrillin-2 N-term	1	DW021921_2.4247.4247.3	controllerType=0 controllerNumber=1 scan=4247	11.1751
04855:3	1	K.C[+57.021]VN[+15.995]MIGTYQC[+57.021]SC[+57.021]NPGYQATPDR.Q	1216		C[+57]*3, N[+16]	870.032	3	2608.08	2608.07	0	5.1	Specific	451.8	451.8	41.1	6.2	209	>Fibrillin-2 N-term	1	DW021921_2.4344.4344.3	controllerType=0 controllerNumber=1 scan=4344	11.3951
04645:3	1	K.C[+57.021]VNM[+15.995]IGTYQC[+57.021]SC[+57.021]NPGYQATPDR.Q	1216		C[+57]*3, M[+16]	870.031	3	2608.08	2608.07	0	4	Specific	620.28	620.28	25.68	9.54	209	>Fibrillin-2 N-term	1	DW021921_2.4168.4168.3	controllerType=0 controllerNumber=1 scan=4168	10.9932
04076:3	1	K.C[+57.021]VNM[+15.995]IGTYQC[+57.021]SC[+57.021]NPGYQATPDR.Q	1216		C[+57]*3, M[+16]	870.03	3	2608.08	2608.07	0	3.2	Specific	622.74	622.74	31.36	9.54	209	>Fibrillin-2 N-term	1	DW021921_2.3704.3704.3	controllerType=0 controllerNumber=1 scan=3704	9.9386
06576:3	1	K.C[+57.021][-17.027]VNMIGTYQC[+57.021]SC[+57.021]NPGYQATPDR.Q	1216		C[-17][+57]*3	859.024	3	2575.06	2575.05	0	4.4	Specific	705.08	705.08	705.08	11.54	209	>Fibrillin-2 N-term	1	DW021921_2.5746.5746.3	controllerType=0 controllerNumber=1 scan=5746	14.6642
06637:3	1	K.C[+57.021][-17.027]VNMIGTYQC[+57.021]SC[+57.021]NPGYQATPDR.Q	1216		C[-17][+57]*3	859.023	3	2575.05	2575.05	0	3	Specific	726.77	726.77	726.77	11.54	209	>Fibrillin-2 N-term	1	DW021921_2.5799.5799.3	controllerType=0 controllerNumber=1 scan=5799	14.7896
04767:3	1	K.C[+57.021]VN[+15.995]MIGTYQC[+57.021]SC[+57.021]NPGYQATPDR.Q	1216		C[+57]*3, N[+16]	870.03	3	2608.08	2608.07	0	3.2	Specific	855.86	855.86	38.34	14.54	209	>Fibrillin-2 N-term	1	DW021921_2.4269.4269.3	controllerType=0 controllerNumber=1 scan=4269	11.2247
04703:3	1	K.C[+57.021]VN[+15.995]MIGTYQC[+57.021]SC[+57.021]NPGYQATPDR.Q	1216		C[+57]*3, N[+16]	870.03	3	2608.08	2608.07	0	3.1	Specific	912.64	898.58	16.29	15.54	209	>Fibrillin-2 N-term	1	DW021921_2.4216.4216.3	controllerType=0 controllerNumber=1 scan=4216	11.1032
06562:3	1	K.C[+57.021][-17.027]VN[+15.995]MIGTYQC[+57.021]SC[+57.021]NPGYQATPDR.Q	1216		C[-17][+57]*3, N[+16]	864.356	3	2591.05	2591.04	0	4.4	Specific	695.36	695.36	51.35	10.54	209	>Fibrillin-2 N-term	1	DW021921_2.5735.5735.3	controllerType=0 controllerNumber=1 scan=5735	14.6384
05040:3	1	R.SC[+57.021]ADIDEC[+57.021]ENNPDIC[+57.021]DGGQC[+57.021]TNIPGEYR.C	1280		C[+57]*4	1087.1	3	3259.27	3259.27	0	2.5	Specific	217.67	217.67	217.67	2.95	209	>Fibrillin-2 N-term	1	DW021921_2.4497.4497.3	controllerType=0 controllerNumber=1 scan=4497	11.7471
04884:4	1	R.SC[+57.021]ADIDEC[+57.021]ENNPDIC[+57.021]DGGQC[+57.021]TNIPGEYR.C	1280		C[+57]*4	815.575	4	3259.28	3259.27	0	3.6	Specific	469.67	469.67	469.67	6.71	209	>Fibrillin-2 N-term	1	DW021921_2.4366.4366.4	controllerType=0 controllerNumber=1 scan=4366	11.4472
04858:3	1	R.SC[+57.021]ADIDEC[+57.021]ENNPDIC[+57.021]DGGQC[+57.021]TNIPGEYR.C	1280		C[+57]*4	1087.1	3	3259.28	3259.27	0	4.2	Specific	847.81	847.81	847.81	13.07	209	>Fibrillin-2 N-term	1	DW021921_2.4348.4348.3	controllerType=0 controllerNumber=1 scan=4348	11.4058
04928:3	1	R.SC[+57.021]ADIDEC[+57.021]ENNPDIC[+57.021]DGGQC[+57.021]TNIPGEYR.C	1280		C[+57]*4	1087.1	3	3259.28	3259.27	0	4.9	Specific	904.31	904.31	904.31	15.07	209	>Fibrillin-2 N-term	1	DW021921_2.4403.4403.3	controllerType=0 controllerNumber=1 scan=4403	11.5329
04874:3	1	R.SC[+57.021]ADIDEC[+57.021]ENNPDIC[+57.021]DGGQC[+57.021]TN[+15.995]IPGEYR.C	1280		C[+57]*4, N[+16]	1092.43	3	3275.27	3275.26	0	3.6	Specific	696.46	696.46	182.99	10.07	209	>Fibrillin-2 N-term	1	DW021921_2.4360.4360.3	controllerType=0 controllerNumber=1 scan=4360	11.4342
04808:3	1	R.SC[+57.021]ADIDEC[+57.021]ENNPDIC[+57.021]DGGQC[+57.021]TN[+15.995]IPGEYR.C	1280		C[+57]*4, N[+16]	1092.43	3	3275.27	3275.26	0	3.6	Specific	926.29	926.29	220.9	15.07	209	>Fibrillin-2 N-term	1	DW021921_2.4304.4304.3	controllerType=0 controllerNumber=1 scan=4304	11.3027
06640:2	1	R.C[+57.021]LC[+57.021]YDGFMASMDMK.T	1308		C[+57]*2	864.835	2	1728.66	1728.66	0	4.3	Specific	417.24	417.24	417.24	7.41	209	>Fibrillin-2 N-term	1	DW021921_2.5802.5802.2	controllerType=0 controllerNumber=1 scan=5802	14.7961
06484:3	1	R.C[+57.021]LC[+57.021]YDGFMASMDMK.T	1308		C[+57]*2	576.892	3	1728.66	1728.66	0	3.7	Specific	432.04	432.04	432.04	7.41	209	>Fibrillin-2 N-term	1	DW021921_2.5667.5667.3	controllerType=0 controllerNumber=1 scan=5667	14.4795
06414:3	1	R.C[+57.021]LC[+57.021]YDGFMASMDMK.T	1308		C[+57]*2	576.892	3	1728.66	1728.66	0	3.3	Specific	434.05	434.05	434.05	7.41	209	>Fibrillin-2 N-term	1	DW021921_2.5615.5615.3	controllerType=0 controllerNumber=1 scan=5615	14.3569
06412:2	1	R.C[+57.021]LC[+57.021]YDGFMASMDMK.T	1308		C[+57]*2	864.834	2	1728.66	1728.66	0	2.8	Specific	624.44	624.44	624.44	9.93	209	>Fibrillin-2 N-term	1	DW021921_2.5614.5614.2	controllerType=0 controllerNumber=1 scan=5614	14.3547
06481:2	1	R.C[+57.021]LC[+57.021]YDGFMASMDMK.T	1308		C[+57]*2	864.835	2	1728.66	1728.66	0	3.7	Specific	668.43	668.43	668.43	11.05	209	>Fibrillin-2 N-term	1	DW021921_2.5666.5666.2	controllerType=0 controllerNumber=1 scan=5666	14.4773
06458:2	1	R.C[+57.021]LC[+57.021]YDGFM[+15.995]ASMDMK.T	1308		C[+57]*2, M[+16]	872.834	2	1744.66	1744.65	0	6.2	Specific	159.58	159.58	9.95	1.54	209	>Fibrillin-2 N-term	1	DW021921_2.5648.5648.2	controllerType=0 controllerNumber=1 scan=5648	14.4343
05868:2	1	R.C[+57.021]LC[+57.021]YDGFMASMDM[+15.995]K.T	1308		C[+57]*2, M[+16]	872.837	2	1744.67	1744.65	0	9.1	Specific	268.27	268.27	12.42	1.72	209	>Fibrillin-2 N-term	1	DW021921_2.5172.5172.4	controllerType=0 controllerNumber=1 scan=5172	13.3223
06255:2	1	R.C[+57.021]LC[+57.021]YDGFMASM[+15.995]DMK.T	1308		C[+57]*2, M[+16]	872.834	2	1744.66	1744.65	0	5.3	Specific	407.33	407.33	15.27	6.43	209	>Fibrillin-2 N-term	1	DW021921_2.5487.5487.2	controllerType=0 controllerNumber=1 scan=5487	14.0569
06388:2	1	R.C[+57.021]LC[+57.021]YDGFMASM[+15.995]DMK.T	1308		C[+57]*2, M[+16]	872.832	2	1744.66	1744.65	0	3.8	Specific	434.83	434.83	9.48	7.41	209	>Fibrillin-2 N-term	1	DW021921_2.5593.5593.2	controllerType=0 controllerNumber=1 scan=5593	14.3058
06322:2	1	R.C[+57.021]LC[+57.021]YDGFMASMD[+15.995]MK.T	1308		C[+57]*2, D[+16]	872.833	2	1744.66	1744.65	0	4.2	Specific	504.96	504.96	3.43	7.86	209	>Fibrillin-2 N-term	1	DW021921_2.5539.5539.2	controllerType=0 controllerNumber=1 scan=5539	14.1783
08552:2	1	R.C[+57.021][-17.027]LC[+57.021]YDGFMASMDMK.T	1308		C[-17][+57]*2	856.32	2	1711.63	1711.63	0	2.2	Specific	564.06	564.06	564.06	8.93	209	>Fibrillin-2 N-term	1	DW021921_2.7433.7433.2	controllerType=0 controllerNumber=1 scan=7433	18.6536
08609:2	1	R.C[+57.021][-17.027]LC[+57.021]YDGFMASMDMK.T	1308		C[-17][+57]*2	856.321	2	1711.63	1711.63	0	2.7	Specific	616.45	616.45	616.45	9.93	209	>Fibrillin-2 N-term	1	DW021921_2.7482.7482.2	controllerType=0 controllerNumber=1 scan=7482	18.7737
06505:3	1	R.C[+57.021][-17.027]LC[+57.021]YD[+15.995]GFMASMDMK.T	1308		C[-17][+57]*2, D[+16]	576.54	3	1727.61	1727.62	0	-10	Specific	30.68	30.68	30.68	1.51	209	>Fibrillin-2 N-term	1	DW021921_2.5685.5685.4	controllerType=0 controllerNumber=1 scan=5685	14.5205
06483:3	1	R.C[+57.021][-17.027]LC[+57.021]YD[+15.995]GFMASMDMK.T	1308		C[-17][+57]*2, D[+16]	576.54	3	1727.61	1727.62	0	-10.1	Specific	240.88	240.88	63.15	1.64	209	>Fibrillin-2 N-term	1	DW021921_2.5667.5667.3	controllerType=0 controllerNumber=1 scan=5667	14.4795
08376:2	1	R.C[+57.021][-17.027]LC[+57.021]YDGFM[+15.995]ASMDMK.T	1308		C[-17][+57]*2, M[+16]	864.32	2	1727.63	1727.62	0	5	Specific	293.26	293.26	38.5	2.82	209	>Fibrillin-2 N-term	1	DW021921_2.7287.7287.2	controllerType=0 controllerNumber=1 scan=7287	18.3011
08449:2	1	R.C[+57.021][-17.027]LC[+57.021]YDGFMASMD[+15.995]MK.T	1308		C[-17][+57]*2, D[+16]	864.32	2	1727.63	1727.62	0	4.7	Specific	346.84	346.84	3.27	4.43	209	>Fibrillin-2 N-term	1	DW021921_2.7345.7345.2	controllerType=0 controllerNumber=1 scan=7345	18.4389
08073:2	1	R.C[+57.021][-17.027]LC[+57.021]YDGFMASMDM[+15.995]K.T	1308		C[-17][+57]*2, M[+16]	864.319	2	1727.63	1727.62	0	4.4	Specific	460.91	460.91	26.81	7.69	209	>Fibrillin-2 N-term	1	DW021921_2.7033.7033.2	controllerType=0 controllerNumber=1 scan=7033	17.6966
06359:3	1	K.TC[+57.021]IDVNEC[+57.021]DLNSNIC[+57.021]MFGEC[+57.021]ENTK.G	1322		C[+57]*4	975.063	3	2923.17	2923.17	0	2.2	Specific	503.85	503.85	503.85	6.73	209	>Fibrillin-2 N-term	1	DW021921_2.5572.5572.3	controllerType=0 controllerNumber=1 scan=5572	14.2559
06289:3	1	K.TC[+57.021]IDVNEC[+57.021]DLNSNIC[+57.021]MFGEC[+57.021]ENTK.G	1322		C[+57]*4	975.066	3	2923.18	2923.17	0	5.5	Specific	523.29	523.29	523.29	4.76	209	>Fibrillin-2 N-term	1	DW021921_2.5513.5513.3	controllerType=0 controllerNumber=1 scan=5513	14.1189
06133:2	1	K.TC[+57.021]IDVNEC[+57.021]DLNSNIC[+57.021]MFGEC[+57.021]ENTK.G	1322		C[+57]*4	1462.09	2	2923.18	2923.17	0	2.8	Specific	800.15	800.15	800.15	13.05	209	>Fibrillin-2 N-term	1	DW021921_2.5383.5383.2	controllerType=0 controllerNumber=1 scan=5383	13.8162
06092:3	1	K.TC[+57.021]IDVNEC[+57.021]DLNSNIC[+57.021]MFGEC[+57.021]ENTK.G	1322		C[+57]*4	975.064	3	2923.18	2923.17	0	3.9	Specific	827.47	814.56	814.56	13.05	209	>Fibrillin-2 N-term	1	DW021921_2.5350.5350.3	controllerType=0 controllerNumber=1 scan=5350	13.7391
06156:3	1	K.TC[+57.021]IDVNEC[+57.021]DLNSNIC[+57.021]MFGEC[+57.021]ENTK.G	1322		C[+57]*4	975.065	3	2923.18	2923.17	0	4.4	Specific	858.3	858.3	858.3	14.05	209	>Fibrillin-2 N-term	1	DW021921_2.5402.5402.3	controllerType=0 controllerNumber=1 scan=5402	13.8613
05636:3	1	K.TC[+57.021]IDVNEC[+57.021]DLNSNIC[+57.021]M[+15.995]FGEC[+57.021]ENTK.G	1322		C[+57]*4, M[+16]	980.395	3	2939.17	2939.16	0	3.4	Specific	249.38	21.82	21.82	1.62	209	>Fibrillin-2 N-term	1	DW021921_2.4977.4977.2	controllerType=0 controllerNumber=1 scan=4977	12.8672
05980:3	1	K.TC[+57.021]IDVNEC[+57.021]DLNSNIC[+57.021]M[+15.995]FGEC[+57.021]ENTK.G	1322		C[+57]*4, M[+16]	980.396	3	2939.17	2939.16	0	3.8	Specific	296.11	296.11	108.15	4.07	209	>Fibrillin-2 N-term	1	DW021921_2.5256.5256.3	controllerType=0 controllerNumber=1 scan=5256	13.5176
06360:3	1	K.TC[+57.021]IDVNEC[+57.021]DLN[+0.984]SNIC[+57.021]MFGEC[+57.021]ENTK.G	1322		C[+57]*4, N[+1]	975.395	3	2924.17	2924.15	0	6.2	Specific	478.77	478.77	7.47	5.7	209	>Fibrillin-2 N-term	1	DW021921_2.5572.5572.3	controllerType=0 controllerNumber=1 scan=5572	14.2559
06036:3	1	K.TC[+57.021]IDVNEC[+57.021]DLNSNIC[+57.021]M[+15.995]FGEC[+57.021]ENTK.G	1322		C[+57]*4, M[+16]	980.396	3	2939.17	2939.16	0	4.2	Specific	556.92	556.92	117.01	7.03	209	>Fibrillin-2 N-term	1	DW021921_2.5304.5304.3	controllerType=0 controllerNumber=1 scan=5304	13.6317
06227:3	1	K.TC[+57.021]IDVNEC[+57.021]DLNSN[+0.984]IC[+57.021]MFGEC[+57.021]ENTK.G	1322		C[+57]*4, N[+1]	975.397	3	2924.18	2924.15	0	8.4	Specific	575.38	575.38	11.22	6.41	209	>Fibrillin-2 N-term	1	DW021921_2.5464.5464.3	controllerType=0 controllerNumber=1 scan=5464	14.0035
03914:2	1	K.GSFIC[+57.021]HC[+57.021]QLGYSVK.K	1346		C[+57]*2	828.388	2	1655.77	1655.77	0	0.6	Specific	292.34	292.34	292.34	1.53	209	>Fibrillin-2 N-term	1	DW021921_2.3578.3578.2	controllerType=0 controllerNumber=1 scan=3578	9.6473
04153:3	1	K.GSFIC[+57.021]HC[+57.021]QLGYSVK.K	1346		C[+57]*2	552.595	3	1655.77	1655.77	0	2.8	Specific	641.76	641.76	641.76	9.93	209	>Fibrillin-2 N-term	1	DW021921_2.3766.3766.3	controllerType=0 controllerNumber=1 scan=3766	10.0822
03942:3	1	K.GSFIC[+57.021]HC[+57.021]QLGYSVK.K	1346		C[+57]*2	552.596	3	1655.77	1655.77	0	3.5	Specific	657.73	582.09	582.09	11.05	209	>Fibrillin-2 N-term	1	DW021921_2.3598.3598.3	controllerType=0 controllerNumber=1 scan=3598	9.6935
04086:3	1	K.GSFIC[+57.021]HC[+57.021]QLGYSVK.K	1346		C[+57]*2	552.596	3	1655.77	1655.77	0	3.1	Specific	661.26	614.09	614.09	11.05	209	>Fibrillin-2 N-term	1	DW021921_2.3713.3713.3	controllerType=0 controllerNumber=1 scan=3713	9.96
04012:3	1	K.GSFIC[+57.021]HC[+57.021]QLGYSVK.K	1346		C[+57]*2	552.596	3	1655.77	1655.77	0	4	Specific	674.31	674.31	674.31	11.05	209	>Fibrillin-2 N-term	1	DW021921_2.3653.3653.3	controllerType=0 controllerNumber=1 scan=3653	9.8201
03818:3	1	K.GSFIC[+57.021]HC[+57.021]QLGYSVK.K	1346		C[+57]*2	552.596	3	1655.77	1655.77	0	3	Specific	722.37	618.6	618.6	12.05	209	>Fibrillin-2 N-term	1	DW021921_2.3490.3490.3	controllerType=0 controllerNumber=1 scan=3490	9.4432
03877:3	1	K.GSFIC[+57.021]HC[+57.021]QLGYSVK.K	1346		C[+57]*2	552.596	3	1655.77	1655.77	0	4.1	Specific	740.81	608.95	608.95	12.05	209	>Fibrillin-2 N-term	1	DW021921_2.3543.3543.3	controllerType=0 controllerNumber=1 scan=3543	9.5676
03833:2	1	K.GSFIC[+57.021]HC[+57.021]QLGYSVK.K	1346		C[+57]*2	828.389	2	1655.77	1655.77	0	2.5	Specific	866.99	728.93	728.93	12.67	209	>Fibrillin-2 N-term	1	DW021921_2.3505.3505.2	controllerType=0 controllerNumber=1 scan=3505	9.4776
03889:2	1	K.GSFIC[+57.021]HC[+57.021]QLGYSVK.K	1346		C[+57]*2	828.389	2	1655.77	1655.77	0	2.5	Specific	947.89	819.92	819.92	15.16	209	>Fibrillin-2 N-term	1	DW021921_2.3555.3555.2	controllerType=0 controllerNumber=1 scan=3555	9.5941
03657:3	1	K.GS[+162.053]FIC[+57.021]HC[+57.021]QLGYSVK.K	1346	Hex(1)	C[+57]*2, S[+162]	606.612	3	1817.82	1817.82	0	0.8	Specific	42.53	42.53	1.86	1.51	209	>Fibrillin-2 N-term	1	DW021921_2.3360.3360.3	controllerType=0 controllerNumber=1 scan=3360	9.1418
03634:3	1	K.GSFIC[+57.021]HC[+57.021]QLGYS[+162.053]VK.K	1346	Hex(1)	C[+57]*2, S[+162]	606.614	3	1817.83	1817.82	0	3.7	Specific	378.67	378.67	4.77	5.76	209	>Fibrillin-2 N-term	1	DW021921_2.3341.3341.3	controllerType=0 controllerNumber=1 scan=3341	9.0974
03559:3	1	K.GSFIC[+57.021]HC[+57.021]QLGYS[+162.053]VK.K	1346	Hex(1)	C[+57]*2, S[+162]	606.613	3	1817.82	1817.82	0	2.3	Specific	742.14	734.74	7.95	11.93	209	>Fibrillin-2 N-term	1	DW021921_2.3282.3282.3	controllerType=0 controllerNumber=1 scan=3282	8.9605
04668:5	1	K.KGTTGC[+57.021]TDVDEC[+57.021]EIGAHNC[+57.021]DMHASC[+57.021]LNIPGSFK.C	1360		C[+57]*4	737.117	5	3681.56	3681.55	0	2	Specific	729.69	729.69	729.69	10.67	209	>Fibrillin-2 N-term	1	DW021921_2.4185.4185.5	controllerType=0 controllerNumber=1 scan=4185	11.034
04561:5	1	K.KGTTGC[+57.021]TDVDEC[+57.021]EIGAHNC[+57.021]DMHASC[+57.021]LNIPGSFK.C	1360		C[+57]*4	737.117	5	3681.56	3681.55	0	2.4	Specific	1067.73	1067.73	1067.73	17.67	209	>Fibrillin-2 N-term	1	DW021921_2.4105.4105.5	controllerType=0 controllerNumber=1 scan=4105	10.8532
04489:5	1	K.KGTTGC[+57.021]TDVDEC[+57.021]EIGAHNC[+57.021]DMHASC[+57.021]LNIPGSFK.C	1360		C[+57]*4	737.118	5	3681.56	3681.55	0	3.2	Specific	1089.91	1089.91	1089.91	17.79	209	>Fibrillin-2 N-term	1	DW021921_2.4049.4049.5	controllerType=0 controllerNumber=1 scan=4049	10.7252
04427:5	1	K.KGTTGC[+57.021]TDVDEC[+57.021]EIGAHNC[+57.021]DMHASC[+57.021]LNIPGSFK.C	1360		C[+57]*4	737.118	5	3681.56	3681.55	0	3.2	Specific	1124.62	1124.62	1124.62	18.79	209	>Fibrillin-2 N-term	1	DW021921_2.3996.3996.5	controllerType=0 controllerNumber=1 scan=3996	10.6021
04433:4	1	K.KGTTGC[+57.021]TDVDEC[+57.021]EIGAHNC[+57.021]DMHASC[+57.021]LNIPGSFK.C	1360		C[+57]*4	921.146	4	3681.56	3681.55	0	3.7	Specific	1173.89	1173.89	1173.89	19.03	209	>Fibrillin-2 N-term	1	DW021921_2.4000.4000.4	controllerType=0 controllerNumber=1 scan=4000	10.6103
04490:4	1	K.KGTTGC[+57.021]TDVDEC[+57.021]EIGAHNC[+57.021]DMHASC[+57.021]LNIPGSFK.C	1360		C[+57]*4	921.146	4	3681.56	3681.55	0	3	Specific	1222.3	1222.3	1222.3	20.03	209	>Fibrillin-2 N-term	1	DW021921_2.4050.4050.4	controllerType=0 controllerNumber=1 scan=4050	10.7274
04174:5	1	K.KGTTGC[+57.021]TDVDEC[+57.021]EIGAHN[+15.995]C[+57.021]DMHASC[+57.021]LNIPGSFK.C	1360		C[+57]*4, N[+16]	740.315	5	3697.55	3697.54	0	0.9	Specific	198.26	198.26	0	1.72	209	>Fibrillin-2 N-term	1	DW021921_2.3781.3781.5	controllerType=0 controllerNumber=1 scan=3781	10.117
04551:5	1	K.KGTTGC[+57.021]TDVDEC[+57.021]EIGAHNC[+57.021]DMHASC[+57.021]LN[+15.995]IPGSFK.C	1360		C[+57]*4, N[+16]	740.317	5	3697.56	3697.54	0	3.4	Specific	683	683	166.61	9.79	209	>Fibrillin-2 N-term	1	DW021921_2.4097.4097.5	controllerType=0 controllerNumber=1 scan=4097	10.834
04420:4	1	K.KGTTGC[+57.021]TDVDEC[+57.021]EIGAHNC[+57.021]DMHASC[+57.021]LN[+15.995]IPGSFK.C	1360		C[+57]*4, N[+16]	925.145	4	3697.56	3697.54	0	3.9	Specific	740.16	740.16	117.4	10.03	209	>Fibrillin-2 N-term	1	DW021921_2.3990.3990.4	controllerType=0 controllerNumber=1 scan=3990	10.5878
04405:5	1	K.KGTTGC[+57.021]TDVDEC[+57.021]EIGAHNC[+57.021]DMHASC[+57.021]LN[+15.995]IPGSFK.C	1360		C[+57]*4, N[+16]	740.318	5	3697.56	3697.54	0	4.5	Specific	935.62	935.62	141.31	14.79	209	>Fibrillin-2 N-term	1	DW021921_2.3977.3977.5	controllerType=0 controllerNumber=1 scan=3977	10.5584
04478:5	1	K.KGTTGC[+57.021]TDVDEC[+57.021]EIGAHNC[+57.021]DMHASC[+57.021]LN[+15.995]IPGSFK.C	1360		C[+57]*4, N[+16]	740.316	5	3697.55	3697.54	0	1.9	Specific	1071.15	1071.15	141.65	17.67	209	>Fibrillin-2 N-term	1	DW021921_2.4040.4040.5	controllerType=0 controllerNumber=1 scan=4040	10.7044
04939:4	1	K.GTTGC[+57.021]TDVDEC[+57.021]EIGAHNC[+57.021]DMHASC[+57.021]LNIPGSFK.C	1361		C[+57]*4	889.122	4	3553.47	3553.45	0	3.5	Specific	1096.36	1096.36	1096.36	18	209	>Fibrillin-2 N-term	1	DW021921_2.4413.4413.4	controllerType=0 controllerNumber=1 scan=4413	11.5558
04872:4	1	K.GTTGC[+57.021]TDVDEC[+57.021]EIGAHNC[+57.021]DMHASC[+57.021]LNIPGSFK.C	1361		C[+57]*4	889.122	4	3553.47	3553.45	0	3.4	Specific	1203.37	1203.37	1203.37	21	209	>Fibrillin-2 N-term	1	DW021921_2.4359.4359.4	controllerType=0 controllerNumber=1 scan=4359	11.432
04854:4	1	K.GTTGC[+57.021]TDVDEC[+57.021]EIGAHNC[+57.021]DMHASC[+57.021]LN[+15.995]IPGSFK.C	1361		C[+57]*4, N[+16]	893.12	4	3569.46	3569.45	0	2.4	Specific	837.41	837.41	78.01	12.88	209	>Fibrillin-2 N-term	1	DW021921_2.4343.4343.4	controllerType=0 controllerNumber=1 scan=4343	11.393
04746:2	1	R.EGWIGNGIK.C	1397			487.25	2	973.493	973.51	0	-17.3	Specific	230.53	230.53	230.53	1.51	209	>Fibrillin-2 N-term	1	DW021921_2.4252.4252.2	controllerType=0 controllerNumber=1 scan=4252	11.1849
04226:2	1	R.EGWIGNGIK.C	1397			487.249	2	973.491	973.51	0	-19.4	Specific	247.9	247.9	247.9	1.52	209	>Fibrillin-2 N-term	1	DW021921_2.3831.3831.3	controllerType=0 controllerNumber=1 scan=3831	10.2291
04178:2	1	R.EGWIGNGIK.C	1397			487.26	2	973.513	973.51	0	2.8	Specific	453.38	453.38	453.38	5.25	209	>Fibrillin-2 N-term	1	DW021921_2.3785.3785.2	controllerType=0 controllerNumber=1 scan=3785	10.1276
04042:2	1	R.EGWIGNGIK.C	1397			487.26	2	973.513	973.51	0	2.9	Specific	480.89	480.89	480.89	5.74	209	>Fibrillin-2 N-term	1	DW021921_2.3677.3677.2	controllerType=0 controllerNumber=1 scan=3677	9.8763
04108:2	1	R.EGWIGNGIK.C	1397			487.26	2	973.513	973.51	0	2.5	Specific	488.52	488.52	488.52	5.62	209	>Fibrillin-2 N-term	1	DW021921_2.3730.3730.2	controllerType=0 controllerNumber=1 scan=3730	10.0007
04826:2	1	R.EGWIGN[+0.984]GIK.C	1397		N[+1]	487.752	2	974.497	974.494	0	2.9	Specific	386.59	386.59	386.59	4.81	209	>Fibrillin-2 N-term	1	DW021921_2.4321.4321.2	controllerType=0 controllerNumber=1 scan=4321	11.3415
04747:2	1	R.EGWIGN[+0.984]GIK.C	1397		N[+1]	487.752	2	974.497	974.494	0	3	Specific	392.87	392.87	392.87	4.81	209	>Fibrillin-2 N-term	1	DW021921_2.4252.4252.2	controllerType=0 controllerNumber=1 scan=4252	11.1849
04676:2	1	R.EGWIGN[+0.984]GIK.C	1397		N[+1]	487.752	2	974.496	974.494	0	2.3	Specific	400.78	400.78	400.78	4.85	209	>Fibrillin-2 N-term	1	DW021921_2.4193.4193.2	controllerType=0 controllerNumber=1 scan=4193	11.0522
04886:2	1	R.EGWIGN[+0.984]GIK.C	1397		N[+1]	487.752	2	974.497	974.494	0	2.8	Specific	431.36	431.36	431.36	4.97	209	>Fibrillin-2 N-term	1	DW021921_2.4369.4369.2	controllerType=0 controllerNumber=1 scan=4369	11.4556
04607:2	1	R.EGWIGN[+0.984]GIK.C	1397		N[+1]	487.752	2	974.497	974.494	0	2.6	Specific	451.09	451.09	451.09	5.13	209	>Fibrillin-2 N-term	1	DW021921_2.4139.4139.2	controllerType=0 controllerNumber=1 scan=4139	10.9292
06551:4	1	R.C[+57.021]AC[+57.021]SEGFTGDGFTC[+57.021]S[+203.079]DVDEC[+57.021]AENINLC[+57.021]ENGQC[+57.021]LNVPGAYR.C	1434	HexNAc(1)	C[+57]*6, S[+203]	1188.23	4	4749.91	4749.88	0	5.4	Specific	342.6	342.6	4.8	3.61	209	>Fibrillin-2 N-term	1	DW021921_2.5727.5727.4	controllerType=0 controllerNumber=1 scan=5727	14.6191
06657:4	1	R.C[+57.021]AC[+57.021]SEGFTGDGFTC[+57.021]S[+203.079]DVDEC[+57.021]AENINLC[+57.021]EN[+0.984]GQC[+57.021]LNVPGAYR.C	1434	HexNAc(1)	C[+57]*6, N[+1], S[+203]	1188.48	4	4750.89	4750.87	0	4.9	Specific	236.84	236.84	4.8	2.3	209	>Fibrillin-2 N-term	1	DW021921_2.5817.5817.4	controllerType=0 controllerNumber=1 scan=5817	14.8303
06511:4	1	R.C[+57.021]AC[+57.021]SEGFTGDGFTC[+57.021]S[+203.079]DVDEC[+57.021]AENINLC[+57.021]ENGQC[+57.021]LN[+15.995]VPGAYR.C	1434	HexNAc(1)	C[+57]*6, N[+16], S[+203]	1192.23	4	4765.9	4765.88	0	4.3	Specific	500.23	500.23	4.8	6.74	209	>Fibrillin-2 N-term	1	DW021921_2.5690.5690.4	controllerType=0 controllerNumber=1 scan=5690	14.5339
06454:4	1	R.C[+57.021]AC[+57.021]SEGFTGDGFTC[+57.021]S[+365.132]DVDEC[+57.021]AENINLC[+57.021]ENGQC[+57.021]LN[+15.995]VPGAYR.C	1434	HexNAc(1)Hex(1)	C[+57]*6, N[+16], S[+365]	1232.74	4	4927.95	4927.93	0	4.1	Specific	590.32	590.32	0.35	7.93	209	>Fibrillin-2 N-term	1	DW021921_2.5646.5646.4	controllerType=0 controllerNumber=1 scan=5646	14.43
07045:4	1	R.C[+57.021]AC[+57.021]SEGFTGDGFT[+146.058]C[+57.021]S[+511.190]DVDEC[+57.021]AENINLC[+57.021]ENGQC[+57.021]LN[+15.995]VPGAYR.C	1434	Fuc(1),HexNAc(1)Hex(1)Fuc(1)	C[+57]*6, N[+16], S[+511], T[+146]	1305.52	4	5219.05	5220.05	-1	1.6	Specific	224.42	224.42	0	2.82	209	>Fibrillin-2 N-term	1	DW021921_2.6142.6142.4	controllerType=0 controllerNumber=1 scan=6142	15.5933
06604:4	1	R.C[+57.021]AC[+57.021]SEGFTGDGFTC[+57.021]S[+365.132]DVDEC[+57.021]AENINLC[+57.021]EN[+0.984]GQC[+57.021]LN[+15.995]VPGAYR.C	1434	HexNAc(1)Hex(1)	C[+57]*6, N[+1][+16], S[+365]	1232.99	4	4928.94	4928.92	0	4.9	Specific	310.94	310.94	3.6	2.98	209	>Fibrillin-2 N-term	1	DW021921_2.5768.5768.4	controllerType=0 controllerNumber=1 scan=5768	14.7159
06634:4	1	R.C[+57.021]AC[+57.021]SEGFTGDGFTC[+57.021]S[+203.079]DVDEC[+57.021]AENINLC[+57.021]EN[+0.984]GQC[+57.021]LN[+15.995]VPGAYR.C	1434	HexNAc(1)	C[+57]*6, N[+1][+16], S[+203]	1192.73	4	4767.89	4766.86	1	6.1	Specific	369.56	369.56	4.8	3.76	209	>Fibrillin-2 N-term	1	DW021921_2.5796.5796.4	controllerType=0 controllerNumber=1 scan=5796	14.7812
07390:4	1	R.C[+57.021][-17.027]AC[+57.021]SEGFTGDGFTC[+57.021]S[+365.132]DVDEC[+57.021]AENINLC[+57.021]ENGQC[+57.021]LN[+15.995]VPGAYR.C	1434	HexNAc(1)Hex(1)	C[-17][+57]*6, N[+16], S[+365]	1228.49	4	4910.93	4910.9	0	5.1	Specific	398.14	398.14	3.6	5.14	209	>Fibrillin-2 N-term	1	DW021921_2.6434.6434.4	controllerType=0 controllerNumber=1 scan=6434	16.2824
03811:3	1	R.C[+57.021]EC[+57.021]EMGFTPASDSR.S	1474		C[+57]*2	549.548	3	1646.63	1646.62	0	3.3	Specific	189.96	189.96	189.96	1.7	209	>Fibrillin-2 N-term	1	DW021921_2.3484.3484.3	controllerType=0 controllerNumber=1 scan=3484	9.4284
03791:3	1	R.C[+57.021]EC[+57.021]EMGFTPASDSR.S	1474		C[+57]*2	549.548	3	1646.63	1646.62	0	4	Specific	271.36	271.36	271.36	2.96	209	>Fibrillin-2 N-term	1	DW021921_2.3469.3469.3	controllerType=0 controllerNumber=1 scan=3469	9.3943
03852:2	1	R.C[+57.021]EC[+57.021]EMGFTPASDSR.S	1474		C[+57]*2	823.818	2	1646.63	1646.62	0	2.7	Specific	723.64	723.64	723.64	11.93	209	>Fibrillin-2 N-term	1	DW021921_2.3522.3522.2	controllerType=0 controllerNumber=1 scan=3522	9.5185
03720:2	1	R.C[+57.021]EC[+57.021]EMGFTPASDSR.S	1474		C[+57]*2	823.818	2	1646.63	1646.62	0	2.4	Specific	760.24	760.24	760.24	12.93	209	>Fibrillin-2 N-term	1	DW021921_2.3413.3413.2	controllerType=0 controllerNumber=1 scan=3413	9.2649
03788:2	1	R.C[+57.021]EC[+57.021]EMGFTPASDSR.S	1474		C[+57]*2	823.819	2	1646.63	1646.62	0	3.6	Specific	846.41	846.41	846.41	14.05	209	>Fibrillin-2 N-term	1	DW021921_2.3466.3466.2	controllerType=0 controllerNumber=1 scan=3466	9.3889
02885:2	1	R.C[+57.021]EC[+57.021]EM[+15.995]GFTPASDSR.S	1474		C[+57]*2, M[+16]	831.815	2	1662.62	1662.62	0	1.8	Specific	180.9	180.9	177.91	2.4	209	>Fibrillin-2 N-term	1	DW021921_2.2738.2738.2	controllerType=0 controllerNumber=1 scan=2738	7.7143
03489:2	1	R.C[+57.021]EC[+57.021]EM[+15.995]GFTPASDSR.S	1474		C[+57]*2, M[+16]	831.818	2	1662.63	1662.62	0	5.8	Specific	293.04	293.04	169.51	4.08	209	>Fibrillin-2 N-term	1	DW021921_2.3228.3228.4	controllerType=0 controllerNumber=1 scan=3228	8.8347
03795:2	1	R.C[+57.021]EC[+57.021]EM[+15.995]GFTPASDSR.S	1474		C[+57]*2, M[+16]	831.816	2	1662.62	1662.62	0	2.8	Specific	397.82	397.82	288.14	7.12	209	>Fibrillin-2 N-term	1	DW021921_2.3471.3471.2	controllerType=0 controllerNumber=1 scan=3471	9.3987
02823:2	1	R.C[+57.021]EC[+57.021]EM[+15.995]GFTPASDSR.S	1474		C[+57]*2, M[+16]	831.815	2	1662.62	1662.62	0	2.1	Specific	467.73	467.73	329.5	7.57	209	>Fibrillin-2 N-term	1	DW021921_2.2690.2690.2	controllerType=0 controllerNumber=1 scan=2690	7.6049
03700:2	1	R.C[+57.021]EC[+57.021]EM[+15.995]GFTPASDSR.S	1474		C[+57]*2, M[+16]	831.816	2	1662.62	1662.62	0	3.1	Specific	503.29	503.29	302.94	7.86	209	>Fibrillin-2 N-term	1	DW021921_2.3395.3395.2	controllerType=0 controllerNumber=1 scan=3395	9.2217
03565:2	1	R.C[+57.021]EC[+57.021]EM[+15.995]GFTPASDSR.S	1474		C[+57]*2, M[+16]	831.817	2	1662.63	1662.62	0	4	Specific	508.74	508.74	300.63	7.86	209	>Fibrillin-2 N-term	1	DW021921_2.3288.3288.2	controllerType=0 controllerNumber=1 scan=3288	8.9734
03629:2	1	R.C[+57.021]EC[+57.021]EM[+15.995]GFTPASDSR.S	1474		C[+57]*2, M[+16]	831.816	2	1662.62	1662.62	0	2.7	Specific	541.74	541.74	304.24	7.9	209	>Fibrillin-2 N-term	1	DW021921_2.3338.3338.2	controllerType=0 controllerNumber=1 scan=3338	9.0909
05677:2	1	R.C[+57.021][-17.027]EC[+57.021]EMGFTPASDSR.S	1474		C[-17][+57]*2	815.305	2	1629.6	1629.6	0	2.9	Specific	637.86	637.86	637.86	10.05	209	>Fibrillin-2 N-term	1	DW021921_2.5008.5008.2	controllerType=0 controllerNumber=1 scan=5008	12.9395
05618:2	1	R.C[+57.021][-17.027]EC[+57.021]EMGFTPASDSR.S	1474		C[-17][+57]*2	815.305	2	1629.6	1629.6	0	3.1	Specific	654.59	654.59	654.59	11.05	209	>Fibrillin-2 N-term	1	DW021921_2.4960.4960.2	controllerType=0 controllerNumber=1 scan=4960	12.8274
07854:4	1	R.SC[+57.021]QDIDEC[+57.021]SFQNIC[+57.021]VFGTC[+57.021]NNLPGMFHC[+57.021]IC[+57.021]DDGYELDR.T	1488		C[+57]*6	1162.47	4	4646.87	4646.85	0	3.5	Specific	502.39	502.39	22.63	6.17	209	>Fibrillin-2 N-term	1	DW021921_2.6848.6848.4	controllerType=0 controllerNumber=1 scan=6848	17.2582
07795:4	1	R.SC[+57.021]QDIDEC[+57.021]SFQNIC[+57.021]VFGTC[+57.021]NNLPGMFHC[+57.021]IC[+57.021]DDGYELDR.T	1488		C[+57]*6	1162.47	4	4646.87	4646.85	0	4.4	Specific	738.77	738.77	18.62	10.37	209	>Fibrillin-2 N-term	1	DW021921_2.6793.6793.4	controllerType=0 controllerNumber=1 scan=6793	17.1284
07888:4	1	R.SC[+57.021]QDIDEC[+57.021]SFQNIC[+57.021]VFGTC[+57.021]NN[+15.995]LPGMFHC[+57.021]IC[+57.021]DDGYELDR.T	1488		C[+57]*6, N[+16]	1166.47	4	4662.87	4662.85	0	4.1	Specific	676.3	676.3	0	9.37	209	>Fibrillin-2 N-term	1	DW021921_2.6880.6880.4	controllerType=0 controllerNumber=1 scan=6880	17.3328
07832:4	1	R.SC[+57.021]QDIDEC[+57.021]SFQNIC[+57.021]VFGTC[+57.021]NN[+15.995]LPGMFHC[+57.021]IC[+57.021]DDGYELDR.T	1488		C[+57]*6, N[+16]	1166.72	4	4663.87	4662.85	1	3.5	Specific	965.13	965.13	40.48	15.37	209	>Fibrillin-2 N-term	1	DW021921_2.6827.6827.4	controllerType=0 controllerNumber=1 scan=6827	17.2085
05580:2	1	R.YEC[+57.021]NC[+57.021]PPDFQLNPTGVGC[+57.021]VDNR.V	1554		C[+57]*3	1306.55	2	2612.1	2612.1	0	1.3	Specific	562.38	562.38	562.38	8.42	209	>Fibrillin-2 N-term	1	DW021921_2.4930.4930.2	controllerType=0 controllerNumber=1 scan=4930	12.7584
05521:2	1	R.YEC[+57.021]NC[+57.021]PPDFQLNPTGVGC[+57.021]VDNR.V	1554		C[+57]*3	1306.56	2	2612.11	2612.1	0	4.1	Specific	672.84	672.84	672.84	10.54	209	>Fibrillin-2 N-term	1	DW021921_2.4879.4879.2	controllerType=0 controllerNumber=1 scan=4879	12.6389
05485:3	1	R.YEC[+57.021]NC[+57.021]PPDFQLNPTGVGC[+57.021]VDNR.V	1554		C[+57]*3	871.371	3	2612.1	2612.1	0	1.1	Specific	833.62	833.62	833.62	13.42	209	>Fibrillin-2 N-term	1	DW021921_2.4850.4850.3	controllerType=0 controllerNumber=1 scan=4850	12.5705
05676:3	1	R.YEC[+57.021]NC[+57.021]PPDFQLNPTGVGC[+57.021]VDNR.V	1554		C[+57]*3	871.373	3	2612.1	2612.1	0	2.8	Specific	845.29	845.29	845.29	13.42	209	>Fibrillin-2 N-term	1	DW021921_2.5007.5007.3	controllerType=0 controllerNumber=1 scan=5007	12.9373
05539:3	1	R.YEC[+57.021]NC[+57.021]PPDFQLNPTGVGC[+57.021]VDNR.V	1554		C[+57]*3	871.374	3	2612.11	2612.1	0	4.2	Specific	899.62	899.62	899.62	14.54	209	>Fibrillin-2 N-term	1	DW021921_2.4896.4896.3	controllerType=0 controllerNumber=1 scan=4896	12.6796
05606:3	1	R.YEC[+57.021]NC[+57.021]PPDFQLNPTGVGC[+57.021]VDNR.V	1554		C[+57]*3	871.373	3	2612.11	2612.1	0	3.4	Specific	951.89	951.89	951.89	16.54	209	>Fibrillin-2 N-term	1	DW021921_2.4951.4951.3	controllerType=0 controllerNumber=1 scan=4951	12.8079
01576:2	1	R.VGNC[+57.021]YLK.F	1576		C[+57]	427.217	2	853.427	853.424	0	3.9	Specific	165.62	165.62	165.62	1.67	209	>Fibrillin-2 N-term	1	DW021921_2.1699.1699.2	controllerType=0 controllerNumber=1 scan=1699	5.2807
01640:2	1	R.VGNC[+57.021]YLK.F	1576		C[+57]	427.217	2	853.426	853.424	0	2.9	Specific	279.69	279.69	279.69	2.38	209	>Fibrillin-2 N-term	1	DW021921_2.1751.1751.2	controllerType=0 controllerNumber=1 scan=1751	5.4056
02200:2	1	R.VGN[+0.984]C[+57.021]YLK.F	1576		C[+57], N[+1]	427.708	2	854.41	854.408	0	2.3	Specific	73.42	73.42	73.42	1.52	209	>Fibrillin-2 N-term	1	DW021921_2.2193.2193.2	controllerType=0 controllerNumber=1 scan=2193	6.447
02281:2	1	R.VGN[+0.984]C[+57.021]YLK.F	1576		C[+57], N[+1]	427.708	2	854.409	854.408	0	1.4	Specific	149.38	149.38	149.38	1.53	209	>Fibrillin-2 N-term	1	DW021921_2.2257.2257.2	controllerType=0 controllerNumber=1 scan=2257	6.5983
04591:3	1	R.GDGSLSC[+57.021]NTEIGVGVSR.S	1587		C[+57]	569.938	3	1707.8	1707.8	0	1.8	Specific	15.37	15.37	15.37	1.52	209	>Fibrillin-2 N-term	1	DW021921_2.4128.4128.3	controllerType=0 controllerNumber=1 scan=4128	10.9064
04533:3	1	R.GDGSLSC[+57.021]NTEIGVGVSR.S	1587		C[+57]	569.939	3	1707.8	1707.8	0	2.7	Specific	307.21	307.21	307.21	2.9	209	>Fibrillin-2 N-term	1	DW021921_2.4080.4080.3	controllerType=0 controllerNumber=1 scan=4080	10.7952
05145:2	1	R.GDGSLSC[+57.021]NTEIGVGVSR.S	1587		C[+57]	854.4	2	1707.79	1707.8	0	-2.3	Specific	460.38	460.38	460.38	5.39	209	>Fibrillin-2 N-term	1	DW021921_2.4578.4578.2	controllerType=0 controllerNumber=1 scan=4578	11.9384
04270:2	1	R.GDGSLSC[+57.021]NTEIGVGVSR.S	1587		C[+57]	854.404	2	1707.8	1707.8	0	1.9	Specific	468.66	468.66	468.66	7.32	209	>Fibrillin-2 N-term	1	DW021921_2.3865.3865.2	controllerType=0 controllerNumber=1 scan=3865	10.305
05390:2	1	R.GDGSLSC[+57.021]NTEIGVGVSR.S	1587		C[+57]	854.406	2	1707.8	1707.8	0	4.7	Specific	564.22	564.22	564.22	8.8	209	>Fibrillin-2 N-term	1	DW021921_2.4773.4773.2	controllerType=0 controllerNumber=1 scan=4773	12.3925
05217:2	1	R.GDGSLSC[+57.021]NTEIGVGVSR.S	1587		C[+57]	854.405	2	1707.8	1707.8	0	3.1	Specific	585.3	585.3	585.3	8.8	209	>Fibrillin-2 N-term	1	DW021921_2.4637.4637.2	controllerType=0 controllerNumber=1 scan=4637	12.0758
05012:2	1	R.GDGSLSC[+57.021]NTEIGVGVSR.S	1587		C[+57]	854.404	2	1707.8	1707.8	0	3	Specific	598.31	598.31	598.31	8.8	209	>Fibrillin-2 N-term	1	DW021921_2.4474.4474.2	controllerType=0 controllerNumber=1 scan=4474	11.6939
04864:2	1	R.GDGSLSC[+57.021]NTEIGVGVSR.S	1587		C[+57]	854.405	2	1707.8	1707.8	0	3.8	Specific	619.3	619.3	619.3	9.8	209	>Fibrillin-2 N-term	1	DW021921_2.4352.4352.2	controllerType=0 controllerNumber=1 scan=4352	11.4144
05080:2	1	R.GDGSLSC[+57.021]NTEIGVGVSR.S	1587		C[+57]	854.406	2	1707.8	1707.8	0	4.4	Specific	624.17	624.17	624.17	9.8	209	>Fibrillin-2 N-term	1	DW021921_2.4527.4527.2	controllerType=0 controllerNumber=1 scan=4527	11.8183
04733:2	1	R.GDGSLSC[+57.021]NTEIGVGVSR.S	1587		C[+57]	854.404	2	1707.8	1707.8	0	2.3	Specific	631.85	631.85	631.85	9.68	209	>Fibrillin-2 N-term	1	DW021921_2.4241.4241.2	controllerType=0 controllerNumber=1 scan=4241	11.1601
04801:2	1	R.GDGSLSC[+57.021]NTEIGVGVSR.S	1587		C[+57]	854.405	2	1707.8	1707.8	0	4.2	Specific	663.16	663.16	663.16	10.8	209	>Fibrillin-2 N-term	1	DW021921_2.4297.4297.2	controllerType=0 controllerNumber=1 scan=4297	11.2858
04402:2	1	R.GDGSLSC[+57.021]NTEIGVGVSR.S	1587		C[+57]	854.404	2	1707.8	1707.8	0	2.8	Specific	668.52	668.52	668.52	10.68	209	>Fibrillin-2 N-term	1	DW021921_2.3975.3975.2	controllerType=0 controllerNumber=1 scan=3975	10.5541
04948:2	1	R.GDGSLSC[+57.021]NTEIGVGVSR.S	1587		C[+57]	854.408	2	1707.81	1707.8	0	7	Specific	670.97	670.97	670.97	9.16	209	>Fibrillin-2 N-term	1	DW021921_2.4421.4421.2	controllerType=0 controllerNumber=1 scan=4421	11.5724
04084:3	1	R.GDGSLSC[+57.021]NTEIGVGVSR.S	1587		C[+57]	569.938	3	1707.8	1707.8	0	2.3	Specific	675.06	675.06	675.06	10.68	209	>Fibrillin-2 N-term	1	DW021921_2.3711.3711.3	controllerType=0 controllerNumber=1 scan=3711	9.9556
04667:2	1	R.GDGSLSC[+57.021]NTEIGVGVSR.S	1587		C[+57]	854.403	2	1707.8	1707.8	0	1	Specific	675.1	675.1	675.1	10.68	209	>Fibrillin-2 N-term	1	DW021921_2.4184.4184.2	controllerType=0 controllerNumber=1 scan=4184	11.0318
04337:2	1	R.GDGSLSC[+57.021]NTEIGVGVSR.S	1587		C[+57]	854.405	2	1707.8	1707.8	0	3.3	Specific	679.05	679.05	679.05	10.8	209	>Fibrillin-2 N-term	1	DW021921_2.3921.3921.2	controllerType=0 controllerNumber=1 scan=3921	10.4288
04568:2	1	R.GDGSLSC[+57.021]NTEIGVGVSR.S	1587		C[+57]	854.405	2	1707.8	1707.8	0	3.4	Specific	705.71	705.71	705.71	11.8	209	>Fibrillin-2 N-term	1	DW021921_2.4111.4111.2	controllerType=0 controllerNumber=1 scan=4111	10.8662
04467:2	1	R.GDGSLSC[+57.021]NTEIGVGVSR.S	1587		C[+57]	854.404	2	1707.8	1707.8	0	3	Specific	716	716	716	11.8	209	>Fibrillin-2 N-term	1	DW021921_2.4029.4029.2	controllerType=0 controllerNumber=1 scan=4029	10.6787
04203:2	1	R.GDGSLSC[+57.021]NTEIGVGVSR.S	1587		C[+57]	854.404	2	1707.8	1707.8	0	2.8	Specific	733.25	733.25	733.25	11.68	209	>Fibrillin-2 N-term	1	DW021921_2.3808.3808.2	controllerType=0 controllerNumber=1 scan=3808	10.178
04073:2	1	R.GDGSLSC[+57.021]NTEIGVGVSR.S	1587		C[+57]	854.405	2	1707.8	1707.8	0	3.4	Specific	833.86	833.86	833.86	13.8	209	>Fibrillin-2 N-term	1	DW021921_2.3701.3701.2	controllerType=0 controllerNumber=1 scan=3701	9.9321
04136:2	1	R.GDGSLSC[+57.021]NTEIGVGVSR.S	1587		C[+57]	854.405	2	1707.8	1707.8	0	3.5	Specific	868.78	868.78	868.78	14.8	209	>Fibrillin-2 N-term	1	DW021921_2.3753.3753.2	controllerType=0 controllerNumber=1 scan=3753	10.0522
06421:2	1	R.GDGSLSC[+57.021]N[+0.984]TEIGVGVSR.S	1587		C[+57], N[+1]	854.908	2	1708.81	1708.78	0	15.9	Specific	88.51	88.51	88.51	1.51	209	>Fibrillin-2 N-term	1	DW021921_2.5619.5619.2	controllerType=0 controllerNumber=1 scan=5619	14.3655
03408:2	2	K.LYC[+57.021]N[+0.984]GVR.N	160		C[+57], N[+1]	441.712	2	882.416	882.414	0	2.1	Specific	50.7	50.7	50.7	1.39	6	>Reverse >Fibrillin-2 N-term	2	DW021921_2.3166.3166.2	controllerType=0 controllerNumber=1 scan=3166	8.6889
02109:3	2	K.VS[+802.286]YGLQC[+57.021]H[+15.995]C[+57.021]IFS[+132.042]GK.T	383	HexNAc(1)Hex(1)Fuc(1)NeuAc(1),Pent(1)	C[+57]*2, H[+16], S[+132][+802]	869.365	3	2606.08	2606.09	0	-3	Specific	8.07	8.07	8.07	1.39	6	>Reverse >Fibrillin-2 N-term	2	DW021921_2.2122.2122.3	controllerType=0 controllerNumber=1 scan=2122	6.2799
02478:3	2	K.GYT[+162.053]C[+57.021]M[+15.995]GPFAK.C	654	Hex(1)	C[+57], M[+16], T[+162]	437.187	3	1309.55	1309.54	0	1.2	Specific	18.46	18.46	18.46	1.39	6	>Reverse >Fibrillin-2 N-term	2	DW021921_2.2416.2416.3	controllerType=0 controllerNumber=1 scan=2416	6.9693
04284:3	2	R.NAFGAGRPC[+57.021]LTEYEK.T	681		C[+57]	571.618	3	1712.84	1712.81	0	19.8	Specific	53.29	53.29	53.29	1.39	6	>Reverse >Fibrillin-2 N-term	2	DW021921_2.3876.3876.3	controllerType=0 controllerNumber=1 scan=3876	10.3279
02932:2	2	R.C[+57.021]LGN[+0.984]DC[+57.021]LLR.N	915		C[+57]*2, N[+1]	561.256	2	1121.5	1121.51	0	-2.5	Specific	183.12	183.12	183.12	1.39	6	>Reverse >Fibrillin-2 N-term	2	DW021921_2.2776.2776.2	controllerType=0 controllerNumber=1 scan=2776	7.8022
03139:2	2	R.C[+57.021]LGN[+0.984]DC[+57.021]LLR.N	915		C[+57]*2, N[+1]	561.256	2	1121.51	1121.51	0	-2.1	Specific	195.14	177.87	177.87	1.39	6	>Reverse >Fibrillin-2 N-term	2	DW021921_2.2939.2939.2	controllerType=0 controllerNumber=1 scan=2939	8.1779
04769:2	2	R.QDIC[+57.021]RSGD[+15.995]TSTVYGR.P	1380		C[+57], D[+16]	865.893	2	1730.78	1730.78	0	1.6	Specific	3.44	3.44	3.44	1.39	6	>Reverse >Fibrillin-2 N-term	2	DW021921_2.4271.4271.2	controllerType=0 controllerNumber=1 scan=4271	11.228
04832:2	2	R.QDIC[+57.021]RSGD[+15.995]TSTVYGR.P	1380		C[+57], D[+16]	865.893	2	1730.78	1730.78	0	1.7	Specific	19.97	19.97	19.97	1.39	6	>Reverse >Fibrillin-2 N-term	2	DW021921_2.4326.4326.2	controllerType=0 controllerNumber=1 scan=4326	11.3543

## Sheet: DW_031021_5
Query #:z	Protein Rank	Peptide < ProteinMetrics Confidential >	Starting position	Glycans NHFAGNa	Modification Type(s)	Observed m/z	z	Observed (M+H)	Calc. mass (M+H)	Off-by-x error	Mass error (ppm)	Cleavage	Score	Delta	Delta Mod	|Log Prob|	# of unique peptides	Protein Name	Protein DB number	Comment	Scan #	Scan Time
05142:2	1	R.NTPGSFVC[+57.021]TC[+57.021]PPGYVFR.T	828		C[+57]*2	979.951	2	1958.89	1958.89	0	2.8	Specific	429.08	429.08	429.08	7.33	154	>Fibrillin-2 N-term	1	dw031021_5.4984.4984.2	controllerType=0 controllerNumber=1 scan=4984	13.7973
05071:2	1	R.NTPGSFVC[+57.021]TC[+57.021]PPGYVFR.T	828		C[+57]*2	979.95	2	1958.89	1958.89	0	1.6	Specific	648.62	648.62	648.62	10.13	154	>Fibrillin-2 N-term	1	dw031021_5.4925.4925.2	controllerType=0 controllerNumber=1 scan=4925	13.6604
05026:2	1	R.NT[+162.053]PGSFVC[+57.021]TC[+57.021]PPGYVFR.T	828	Hex(1)	C[+57]*2, T[+162]	1060.98	2	2120.95	2120.94	0	5.6	Specific	150.44	150.44	2.9	1.58	154	>Fibrillin-2 N-term	1	dw031021_5.4885.4885.2	controllerType=0 controllerNumber=1 scan=4885	13.5661
04961:2	1	R.NT[+162.053]PGSFVC[+57.021]TC[+57.021]PPGYVFR.T	828	Hex(1)	C[+57]*2, T[+162]	1060.98	2	2120.95	2120.94	0	2.9	Specific	420.29	420.29	2.9	7.33	154	>Fibrillin-2 N-term	1	dw031021_5.4832.4832.2	controllerType=0 controllerNumber=1 scan=4832	13.4417
04907:3	1	R.NT[+162.053]PGSFVC[+57.021]TC[+57.021]PPGYVFR.T	828	Hex(1)	C[+57]*2, T[+162]	707.654	3	2120.95	2120.94	0	3.4	Specific	471.58	471.58	2.9	7.5	154	>Fibrillin-2 N-term	1	dw031021_5.4784.4784.3	controllerType=0 controllerNumber=1 scan=4784	13.3295
04893:2	1	R.NT[+162.053]PGSFVC[+57.021]TC[+57.021]PPGYVFR.T	828	Hex(1)	C[+57]*2, T[+162]	1060.98	2	2120.95	2120.94	0	3.9	Specific	624.54	624.54	2.9	9.8	154	>Fibrillin-2 N-term	1	dw031021_5.4772.4772.2	controllerType=0 controllerNumber=1 scan=4772	13.3015
04762:2	1	R.NTPGS[+162.053]FVC[+57.021]TC[+57.021]PPGYVFR.T	828	Hex(1)	C[+57]*2, S[+162]	1060.98	2	2120.95	2120.94	0	3.8	Specific	663.91	663.91	0	10.8	154	>Fibrillin-2 N-term	1	dw031021_5.4666.4666.2	controllerType=0 controllerNumber=1 scan=4666	13.0569
04831:3	1	R.NTPGS[+162.053]FVC[+57.021]TC[+57.021]PPGYVFR.T	828	Hex(1)	C[+57]*2, S[+162]	707.654	3	2120.95	2120.94	0	2.8	Specific	690.72	690.72	0	10.8	154	>Fibrillin-2 N-term	1	dw031021_5.4724.4724.3	controllerType=0 controllerNumber=1 scan=4724	13.1917
04766:3	1	R.NTPGS[+162.053]FVC[+57.021]TC[+57.021]PPGYVFR.T	828	Hex(1)	C[+57]*2, S[+162]	707.654	3	2120.95	2120.94	0	3.1	Specific	728.07	728.07	0	11.8	154	>Fibrillin-2 N-term	1	dw031021_5.4671.4671.3	controllerType=0 controllerNumber=1 scan=4671	13.0696
04820:2	1	R.NTPGS[+162.053]FVC[+57.021]TC[+57.021]PPGYVFR.T	828	Hex(1)	C[+57]*2, S[+162]	1060.98	2	2120.95	2120.94	0	3.3	Specific	771.29	771.29	0	12.8	154	>Fibrillin-2 N-term	1	dw031021_5.4713.4713.2	controllerType=0 controllerNumber=1 scan=4713	13.1669
04900:2	1	R.N[+15.995]T[+162.053]PGSFVC[+57.021]TC[+57.021]PPGYVFR.T	828	Hex(1)	C[+57]*2, N[+16], T[+162]	1068.98	2	2136.94	2136.94	0	3.7	Specific	294.79	294.79	2.9	4.66	154	>Fibrillin-2 N-term	1	dw031021_5.4777.4777.2	controllerType=0 controllerNumber=1 scan=4777	13.3124
04823:2	1	R.N[+15.995]T[+162.053]PGSFVC[+57.021]TC[+57.021]PPGYVFR.T	828	Hex(1)	C[+57]*2, N[+16], T[+162]	1068.97	2	2136.94	2136.94	0	2.6	Specific	552.03	552.03	2.9	7.85	154	>Fibrillin-2 N-term	1	dw031021_5.4716.4716.2	controllerType=0 controllerNumber=1 scan=4716	13.1724
04824:3	1	R.N[+15.995]T[+162.053]PGSFVC[+57.021]TC[+57.021]PPGYVFR.T	828	Hex(1)	C[+57]*2, N[+16], T[+162]	712.986	3	2136.94	2136.94	0	3	Specific	579.05	579.05	2.9	8.8	154	>Fibrillin-2 N-term	1	dw031021_5.4717.4717.3	controllerType=0 controllerNumber=1 scan=4717	13.1746
04756:2	1	R.N[+15.995]T[+162.053]PGSFVC[+57.021]TC[+57.021]PPGYVFR.T	828	Hex(1)	C[+57]*2, N[+16], T[+162]	1068.98	2	2136.94	2136.94	0	3.6	Specific	597.41	597.41	0.48	8.8	154	>Fibrillin-2 N-term	1	dw031021_5.4661.4661.2	controllerType=0 controllerNumber=1 scan=4661	13.046
04757:3	1	R.N[+15.995]T[+162.053]PGSFVC[+57.021]TC[+57.021]PPGYVFR.T	828	Hex(1)	C[+57]*2, N[+16], T[+162]	712.986	3	2136.94	2136.94	0	3.7	Specific	616.38	616.38	2.9	9.8	154	>Fibrillin-2 N-term	1	dw031021_5.4662.4662.3	controllerType=0 controllerNumber=1 scan=4662	13.0481
Other Peptides
04037:3	1	R.SATAGSEGGFLAPEYR.E	49			538.26	3	1612.77	1612.76	0	3.2	Specific	646.44	646.44	646.44	9.8	154	>Fibrillin-2 N-term	1	dw031021_5.4080.4080.3	controllerType=0 controllerNumber=1 scan=4080	11.6974
04134:2	1	R.SATAGSEGGFLAPEYR.E	49			806.886	2	1612.76	1612.76	0	2.3	Specific	698.41	698.41	698.41	11.13	154	>Fibrillin-2 N-term	1	dw031021_5.4164.4164.2	controllerType=0 controllerNumber=1 scan=4164	11.8873
04074:2	1	R.SATAGSEGGFLAPEYR.E	49			806.886	2	1612.76	1612.76	0	2.7	Specific	803.18	803.18	803.18	13.8	154	>Fibrillin-2 N-term	1	dw031021_5.4108.4108.2	controllerType=0 controllerNumber=1 scan=4108	11.7617
04008:2	1	R.SATAGSEGGFLAPEYR.E	49			806.886	2	1612.76	1612.76	0	2.8	Specific	818.94	818.94	818.94	13.8	154	>Fibrillin-2 N-term	1	dw031021_5.4056.4056.2	controllerType=0 controllerNumber=1 scan=4056	11.644
04087:3	1	R.SATAGSEGGFLAPEYREEGAAVASR.V	49			828.4	3	2483.19	2483.18	0	2.6	Specific	847.87	847.87	847.87	12.38	154	>Fibrillin-2 N-term	1	dw031021_5.4120.4120.3	controllerType=0 controllerNumber=1 scan=4120	11.7886
03961:3	1	R.SATAGSEGGFLAPEYREEGAAVASR.V	49			828.4	3	2483.19	2483.18	0	2.9	Specific	926.74	926.74	926.74	14.38	154	>Fibrillin-2 N-term	1	dw031021_5.4014.4014.3	controllerType=0 controllerNumber=1 scan=4014	11.5483
04020:3	1	R.SATAGSEGGFLAPEYREEGAAVASR.V	49			828.4	3	2483.19	2483.18	0	2.7	Specific	1023.9	1023.9	1023.9	16.38	154	>Fibrillin-2 N-term	1	dw031021_5.4065.4065.3	controllerType=0 controllerNumber=1 scan=4065	11.6644
02913:3	1	R.FHSYC[+57.021]C[+57.021]PGWK.T	93		C[+57]*2	447.856	3	1341.55	1341.55	0	1.8	Specific	219.34	219.34	219.34	1.51	154	>Fibrillin-2 N-term	1	dw031021_5.3176.3176.2	controllerType=0 controllerNumber=1 scan=3176	9.6248
02781:3	1	R.FHSYC[+57.021]C[+57.021]PGWK.T	93		C[+57]*2	447.855	3	1341.55	1341.55	0	0.9	Specific	462.3	462.3	462.3	5.51	154	>Fibrillin-2 N-term	1	dw031021_5.3070.3070.3	controllerType=0 controllerNumber=1 scan=3070	9.3761
02646:3	1	R.FHSYC[+57.021]C[+57.021]PGWK.T	93		C[+57]*2	447.856	3	1341.55	1341.55	0	1.1	Specific	546.99	546.99	546.99	6.16	154	>Fibrillin-2 N-term	1	dw031021_5.2954.2954.3	controllerType=0 controllerNumber=1 scan=2954	9.1169
02712:3	1	R.FHSYC[+57.021]C[+57.021]PGWK.T	93		C[+57]*2	447.855	3	1341.55	1341.55	0	0.9	Specific	565.75	565.75	565.75	7.11	154	>Fibrillin-2 N-term	1	dw031021_5.3010.3010.3	controllerType=0 controllerNumber=1 scan=3010	9.2417
02577:3	1	R.FHSYC[+57.021]C[+57.021]PGWK.T	93		C[+57]*2	447.856	3	1341.55	1341.55	0	1.1	Specific	568.6	568.6	568.6	7.11	154	>Fibrillin-2 N-term	1	dw031021_5.2898.2898.3	controllerType=0 controllerNumber=1 scan=2898	8.9943
02510:3	1	R.FHSYC[+57.021]C[+57.021]PGWK.T	93		C[+57]*2	447.856	3	1341.55	1341.55	0	1.2	Specific	577.01	577.01	577.01	8.34	154	>Fibrillin-2 N-term	1	dw031021_5.2845.2845.3	controllerType=0 controllerNumber=1 scan=2845	8.8728
02532:2	1	R.FHSYC[+57.021]C[+57.021]PGWK.T	93		C[+57]*2	671.279	2	1341.55	1341.55	0	1.1	Specific	722.21	694.17	694.17	10.6	154	>Fibrillin-2 N-term	1	dw031021_5.2862.2862.2	controllerType=0 controllerNumber=1 scan=2862	8.9113
02593:2	1	R.FHSYC[+57.021]C[+57.021]PGWK.T	93		C[+57]*2	671.279	2	1341.55	1341.55	0	0.3	Specific	793.27	765.56	765.56	10.36	154	>Fibrillin-2 N-term	1	dw031021_5.2911.2911.2	controllerType=0 controllerNumber=1 scan=2911	9.0219
02291:3	1	R.FHSYC[+57.021]C[+57.021]PGW[+15.995]K.T	93		C[+57]*2, W[+16]	453.187	3	1357.55	1357.55	0	0.2	Specific	341.26	341.26	297.82	2.9	154	>Fibrillin-2 N-term	1	dw031021_5.2654.2654.3	controllerType=0 controllerNumber=1 scan=2654	8.4363
02558:3	1	R.FHSYC[+57.021]C[+57.021]PGW[+15.995]K.T	93		C[+57]*2, W[+16]	453.187	3	1357.55	1357.55	0	-0.1	Specific	382.12	382.12	246.91	4.9	154	>Fibrillin-2 N-term	1	dw031021_5.2884.2884.3	controllerType=0 controllerNumber=1 scan=2884	8.9622
02217:3	1	R.FHSYC[+57.021]C[+57.021]PGW[+15.995]K.T	93		C[+57]*2, W[+16]	453.187	3	1357.55	1357.55	0	1.5	Specific	409.72	409.72	325.1	5.17	154	>Fibrillin-2 N-term	1	dw031021_5.2593.2593.3	controllerType=0 controllerNumber=1 scan=2593	8.2976
04213:3	1	K.TLPGGNQC[+57.021]IVPIC[+57.021]R.N	103		C[+57]*2	528.939	3	1584.8	1584.8	0	2.2	Specific	340.35	340.35	340.35	4.22	154	>Fibrillin-2 N-term	1	dw031021_5.4227.4227.3	controllerType=0 controllerNumber=1 scan=4227	12.0298
04385:2	1	K.TLPGGNQC[+57.021]IVPIC[+57.021]R.N	103		C[+57]*2	792.905	2	1584.8	1584.8	0	3.2	Specific	429.02	429.02	429.02	7.33	154	>Fibrillin-2 N-term	1	dw031021_5.4367.4367.2	controllerType=0 controllerNumber=1 scan=4367	12.358
04519:2	1	K.TLPGGNQC[+57.021]IVPIC[+57.021]R.N	103		C[+57]*2	792.905	2	1584.8	1584.8	0	2.7	Specific	457.04	457.04	457.04	7.5	154	>Fibrillin-2 N-term	1	dw031021_5.4476.4476.2	controllerType=0 controllerNumber=1 scan=4476	12.6117
04310:2	1	K.TLPGGNQC[+57.021]IVPIC[+57.021]R.N	103		C[+57]*2	792.905	2	1584.8	1584.8	0	2.4	Specific	536.7	536.7	536.7	8.19	154	>Fibrillin-2 N-term	1	dw031021_5.4307.4307.2	controllerType=0 controllerNumber=1 scan=4307	12.218
04173:2	1	K.TLPGGNQC[+57.021]IVPIC[+57.021]R.N	103		C[+57]*2	792.905	2	1584.8	1584.8	0	3	Specific	572.42	572.42	572.42	8.8	154	>Fibrillin-2 N-term	1	dw031021_5.4196.4196.2	controllerType=0 controllerNumber=1 scan=4196	11.9624
04239:2	1	K.TLPGGNQC[+57.021]IVPIC[+57.021]R.N	103		C[+57]*2	792.906	2	1584.8	1584.8	0	3.6	Specific	572.82	572.82	572.82	8.8	154	>Fibrillin-2 N-term	1	dw031021_5.4251.4251.2	controllerType=0 controllerNumber=1 scan=4251	12.0874
04137:3	1	K.TLPGGNQC[+57.021]IVPIC[+57.021]R.N	103		C[+57]*2	528.939	3	1584.8	1584.8	0	2.7	Specific	590.08	590.08	590.08	8.8	154	>Fibrillin-2 N-term	1	dw031021_5.4166.4166.3	controllerType=0 controllerNumber=1 scan=4166	11.8917
04111:2	1	K.TLPGGNQC[+57.021]IVPIC[+57.021]R.N	103		C[+57]*2	792.904	2	1584.8	1584.8	0	1.6	Specific	599.18	599.18	599.18	9.13	154	>Fibrillin-2 N-term	1	dw031021_5.4143.4143.2	controllerType=0 controllerNumber=1 scan=4143	11.8402
04094:2	1	K.TLPGGN[+15.995]QC[+57.021]IVPIC[+57.021]R.N	103		C[+57]*2, N[+16]	800.902	2	1600.8	1600.79	0	1.9	Specific	105.23	105.23	105.23	1.72	154	>Fibrillin-2 N-term	1	dw031021_5.4126.4126.2	controllerType=0 controllerNumber=1 scan=4126	11.8009
04614:2	1	K.TLPGGN[+0.984]QC[+57.021]IVPIC[+57.021]R.N	103		C[+57]*2, N[+1]	793.398	2	1585.79	1585.78	0	4.2	Specific	207.84	207.84	207.84	2.23	154	>Fibrillin-2 N-term	1	dw031021_5.4553.4553.3	controllerType=0 controllerNumber=1 scan=4553	12.7928
04587:2	1	K.TLPGGN[+0.984]QC[+57.021]IVPIC[+57.021]R.N	103		C[+57]*2, N[+1]	793.396	2	1585.79	1585.78	0	1.6	Specific	368.32	368.32	368.32	5.99	154	>Fibrillin-2 N-term	1	dw031021_5.4533.4533.2	controllerType=0 controllerNumber=1 scan=4533	12.745
04520:2	1	K.TLPGGN[+0.984]QC[+57.021]IVPIC[+57.021]R.N	103		C[+57]*2, N[+1]	793.399	2	1585.79	1585.78	0	5	Specific	463.57	463.57	463.57	7.5	154	>Fibrillin-2 N-term	1	dw031021_5.4476.4476.2	controllerType=0 controllerNumber=1 scan=4476	12.6117
03025:3	1	R.NSC[+57.021]GDGFC[+57.021]SRPNMC[+57.021]TC[+57.021]SSGQISSTC[+57.021]GSK.S	117		C[+57]*5	1034.74	3	3102.2	3102.19	0	2.2	Specific	78.17	78.17	78.17	1.53	154	>Fibrillin-2 N-term	1	dw031021_5.3259.3259.3	controllerType=0 controllerNumber=1 scan=3259	9.8182
02805:4	1	R.NSC[+57.021]GDGFC[+57.021]SRPNMC[+57.021]TC[+57.021]SSGQISSTC[+57.021]GSK.S	117		C[+57]*5	776.304	4	3102.2	3102.19	0	2.1	Specific	386.11	386.11	386.11	6.47	154	>Fibrillin-2 N-term	1	dw031021_5.3088.3088.4	controllerType=0 controllerNumber=1 scan=3088	9.4181
02896:3	1	R.NSC[+57.021]GDGFC[+57.021]SRPNMC[+57.021]TC[+57.021]SSGQISSTC[+57.021]GSK.S	117		C[+57]*5	1034.74	3	3102.2	3102.19	0	2.5	Specific	632	632	632	8.87	154	>Fibrillin-2 N-term	1	dw031021_5.3165.3165.3	controllerType=0 controllerNumber=1 scan=3165	9.599
02762:3	1	R.NSC[+57.021]GDGFC[+57.021]SRPNMC[+57.021]TC[+57.021]SSGQISSTC[+57.021]GSK.S	117		C[+57]*5	1034.74	3	3102.2	3102.19	0	2.3	Specific	1002.71	1002.71	1002.71	17.2	154	>Fibrillin-2 N-term	1	dw031021_5.3054.3054.3	controllerType=0 controllerNumber=1 scan=3054	9.3406
02827:3	1	R.NSC[+57.021]GDGFC[+57.021]SRPNMC[+57.021]TC[+57.021]SSGQISSTC[+57.021]GSK.S	117		C[+57]*5	1034.74	3	3102.2	3102.19	0	2.9	Specific	1004.76	1004.76	1004.76	16.87	154	>Fibrillin-2 N-term	1	dw031021_5.3107.3107.3	controllerType=0 controllerNumber=1 scan=3107	9.4628
02821:3	1	R.NSC[+57.021]GD[+15.995]GFC[+57.021]SRPNMC[+57.021]TC[+57.021]SSGQISSTC[+57.021]GSK.S	117		C[+57]*5, D[+16]	1040.07	3	3118.19	3118.18	0	2.2	Specific	145.61	145.61	0	2.91	154	>Fibrillin-2 N-term	1	dw031021_5.3102.3102.3	controllerType=0 controllerNumber=1 scan=3102	9.45
02759:3	1	R.NSC[+57.021]GDGFC[+57.021]SRPN[+15.995]MC[+57.021]TC[+57.021]SSGQISSTC[+57.021]GSK.S	117		C[+57]*5, N[+16]	1040.07	3	3118.19	3118.18	0	2.2	Specific	211.68	211.68	4	3.28	154	>Fibrillin-2 N-term	1	dw031021_5.3050.3050.3	controllerType=0 controllerNumber=1 scan=3050	9.33
03338:3	1	R.N[+0.984]SC[+57.021]GDGFC[+57.021]SRPNMC[+57.021]TC[+57.021]SSGQISSTC[+57.021]GSK.S	117		C[+57]*5, N[+1]	1035.07	3	3103.19	3103.17	0	3.9	Specific	233.84	233.84	49.28	3.19	154	>Fibrillin-2 N-term	1	dw031021_5.3499.3499.3	controllerType=0 controllerNumber=1 scan=3499	10.3745
02071:3	1	R.PNMC[+57.021]TC[+57.021]SSGQISSTC[+57.021]GSK.S	127		C[+57]*3	654.6	3	1961.78	1961.78	0	1	Specific	408.43	408.43	408.43	6.99	154	>Fibrillin-2 N-term	1	dw031021_5.2481.2481.3	controllerType=0 controllerNumber=1 scan=2481	8.0369
02003:3	1	R.PNMC[+57.021]TC[+57.021]SSGQISSTC[+57.021]GSK.S	127		C[+57]*3	654.601	3	1961.79	1961.78	0	2.5	Specific	445.95	445.95	445.95	7.15	154	>Fibrillin-2 N-term	1	dw031021_5.2428.2428.3	controllerType=0 controllerNumber=1 scan=2428	7.9115
02016:2	1	R.PNMC[+57.021]TC[+57.021]SSGQISSTC[+57.021]GSK.S	127		C[+57]*3	981.396	2	1961.79	1961.78	0	1.9	Specific	822.09	822.09	822.09	13.45	154	>Fibrillin-2 N-term	1	dw031021_5.2438.2438.2	controllerType=0 controllerNumber=1 scan=2438	7.9356
02059:2	1	R.C[+57.021][-17.027]MNGGT[+146.058]C[+57.021]ADDHC[+57.021]QC[+57.021]QK.G	153	Fuc(1)	C[-17][+57]*4, T[+146]	1035.86	2	2070.71	2070.71	0	2.7	Specific	346.41	346.41	346.41	4.79	154	>Fibrillin-2 N-term	1	dw031021_5.2472.2472.2	controllerType=0 controllerNumber=1 scan=2472	8.0155
03385:2	1	K.GYIGTYC[+57.021]GQPVC[+57.021]ENGC[+57.021]QNGGR.C	169		C[+57]*3	1173.99	2	2346.97	2346.96	0	3.2	Specific	449.81	449.81	449.81	6.82	154	>Fibrillin-2 N-term	1	dw031021_5.3539.3539.2	controllerType=0 controllerNumber=1 scan=3539	10.469
03525:3	1	K.GYIGTYC[+57.021]GQPVC[+57.021]ENGC[+57.021]QNGGR.C	169		C[+57]*3	782.99	3	2346.96	2346.96	0	-4.1	Specific	505.53	505.53	505.53	5.31	154	>Fibrillin-2 N-term	1	dw031021_5.3648.3648.3	controllerType=0 controllerNumber=1 scan=3648	10.7184
03436:3	1	K.GYIGTYC[+57.021]GQPVC[+57.021]ENGC[+57.021]QNGGR.C	169		C[+57]*3	782.995	3	2346.97	2346.96	0	2.2	Specific	780.92	780.92	780.92	12.45	154	>Fibrillin-2 N-term	1	dw031021_5.3580.3580.3	controllerType=0 controllerNumber=1 scan=3580	10.5634
03370:3	1	K.GYIGTYC[+57.021]GQPVC[+57.021]ENGC[+57.021]QNGGR.C	169		C[+57]*3	782.995	3	2346.97	2346.96	0	2.5	Specific	871.74	871.74	871.74	14.45	154	>Fibrillin-2 N-term	1	dw031021_5.3527.3527.3	controllerType=0 controllerNumber=1 scan=3527	10.4414
03595:2	1	K.GYIGTYC[+57.021]GQPVC[+57.021]EN[+0.984]GC[+57.021]QNGGR.C	169		C[+57]*3, N[+1]	1174.48	2	2347.95	2347.95	0	2	Specific	238.73	238.73	64.72	3.77	154	>Fibrillin-2 N-term	1	dw031021_5.3708.3708.2	controllerType=0 controllerNumber=1 scan=3708	10.8564
03657:2	1	K.GYIGTYC[+57.021]GQPVC[+57.021]ENGC[+57.021]QN[+0.984]GGR.C	169		C[+57]*3, N[+1]	1174.48	2	2347.96	2347.95	0	3	Specific	403.81	403.81	12.94	6.66	154	>Fibrillin-2 N-term	1	dw031021_5.3760.3760.2	controllerType=0 controllerNumber=1 scan=3760	10.9749
03868:3	1	K.GYIGTYC[+57.021]GQPVC[+57.021]ENGC[+57.021]QN[+0.984]GGR.C	169		C[+57]*3, N[+1]	783.317	3	2347.94	2347.95	0	-5.1	Specific	452.93	452.93	166.37	5.13	154	>Fibrillin-2 N-term	1	dw031021_5.3933.3933.3	controllerType=0 controllerNumber=1 scan=3933	11.3647
03722:3	1	K.GYIGTYC[+57.021]GQPVC[+57.021]ENGC[+57.021]QN[+0.984]GGR.C	169		C[+57]*3, N[+1]	783.322	3	2347.95	2347.95	0	1.2	Specific	644.63	644.63	110.42	9.45	154	>Fibrillin-2 N-term	1	dw031021_5.3816.3816.3	controllerType=0 controllerNumber=1 scan=3816	11.1017
03526:3	1	K.GYIGTYC[+57.021]GQPVC[+57.021]EN[+0.984]GC[+57.021]QNGGR.C	169		C[+57]*3, N[+1]	783.323	3	2347.96	2347.95	0	3	Specific	668.39	668.39	22.02	10.12	154	>Fibrillin-2 N-term	1	dw031021_5.3648.3648.3	controllerType=0 controllerNumber=1 scan=3648	10.7184
03591:3	1	K.GYIGTYC[+57.021]GQPVC[+57.021]EN[+0.984]GC[+57.021]QNGGR.C	169		C[+57]*3, N[+1]	783.323	3	2347.96	2347.95	0	2.6	Specific	802.67	802.67	146.85	13.12	154	>Fibrillin-2 N-term	1	dw031021_5.3704.3704.3	controllerType=0 controllerNumber=1 scan=3704	10.8477
03652:3	1	K.GYIGTYC[+57.021]GQPVC[+57.021]ENGC[+57.021]QN[+0.984]GGR.C	169		C[+57]*3, N[+1]	783.323	3	2347.95	2347.95	0	2.3	Specific	813.03	813.03	20.37	13.45	154	>Fibrillin-2 N-term	1	dw031021_5.3756.3756.3	controllerType=0 controllerNumber=1 scan=3756	10.9665
03899:2	1	R.C[+57.021]AC[+57.021]VYGFTGPQC[+57.021]ER.D	196		C[+57]*3	852.851	2	1704.7	1704.69	0	1.8	Specific	107.38	107.38	107.38	1.55	154	>Fibrillin-2 N-term	1	dw031021_5.3960.3960.2	controllerType=0 controllerNumber=1 scan=3960	11.4253
03825:2	1	R.C[+57.021]AC[+57.021]VYGFTGPQC[+57.021]ER.D	196		C[+57]*3	852.852	2	1704.7	1704.69	0	2.2	Specific	118.82	118.82	118.82	1.46	154	>Fibrillin-2 N-term	1	dw031021_5.3903.3903.2	controllerType=0 controllerNumber=1 scan=3903	11.2943
03763:2	1	R.C[+57.021]AC[+57.021]VYGFTGPQC[+57.021]ER.D	196		C[+57]*3	852.852	2	1704.7	1704.69	0	1.9	Specific	503.75	503.75	503.75	8	154	>Fibrillin-2 N-term	1	dw031021_5.3849.3849.2	controllerType=0 controllerNumber=1 scan=3849	11.1735
03786:3	1	R.C[+57.021]AC[+57.021]VYGFTGPQC[+57.021]ER.D	196		C[+57]*3	568.904	3	1704.7	1704.69	0	1.9	Specific	603.85	589.74	589.74	8.9	154	>Fibrillin-2 N-term	1	dw031021_5.3869.3869.3	controllerType=0 controllerNumber=1 scan=3869	11.2185
03784:2	1	R.C[+57.021]AC[+57.021]VYGFTGPQC[+57.021]ER.D	196		C[+57]*3	852.852	2	1704.7	1704.69	0	2.1	Specific	622.51	622.51	622.51	10.13	154	>Fibrillin-2 N-term	1	dw031021_5.3867.3867.2	controllerType=0 controllerNumber=1 scan=3867	11.2152
03725:3	1	R.C[+57.021]AC[+57.021]VYGFTGPQC[+57.021]ER.D	196		C[+57]*3	568.904	3	1704.7	1704.69	0	2.1	Specific	684.63	631.44	631.44	11.13	154	>Fibrillin-2 N-term	1	dw031021_5.3818.3818.3	controllerType=0 controllerNumber=1 scan=3818	11.1059
03719:2	1	R.C[+57.021]AC[+57.021]VYGFTGPQC[+57.021]ER.D	196		C[+57]*3	852.852	2	1704.7	1704.69	0	2.4	Specific	718.02	718.02	718.02	12.13	154	>Fibrillin-2 N-term	1	dw031021_5.3813.3813.2	controllerType=0 controllerNumber=1 scan=3813	11.0962
05626:2	1	R.C[+57.021][-17.027]AC[+57.021]VYGFTGPQC[+57.021]ER.D	196		C[-17][+57]*3	844.339	2	1687.67	1687.67	0	2.3	Specific	165.25	165.25	165.25	2.06	154	>Fibrillin-2 N-term	1	dw031021_5.5386.5386.3	controllerType=0 controllerNumber=1 scan=5386	14.74
05513:2	1	R.C[+57.021][-17.027]AC[+57.021]VYGFTGPQC[+57.021]ER.D	196		C[-17][+57]*3	844.339	2	1687.67	1687.67	0	3.1	Specific	609.13	609.13	609.13	9.8	154	>Fibrillin-2 N-term	1	dw031021_5.5290.5290.2	controllerType=0 controllerNumber=1 scan=5290	14.5159
05576:2	1	R.C[+57.021][-17.027]AC[+57.021]VYGFTGPQC[+57.021]ER.D	196		C[-17][+57]*3	844.339	2	1687.67	1687.67	0	2.5	Specific	613.44	613.44	613.44	10.13	154	>Fibrillin-2 N-term	1	dw031021_5.5345.5345.2	controllerType=0 controllerNumber=1 scan=5345	14.6438
05288:3	1	R.TGPC[+57.021]FTQVNNQMC[+57.021]QGQLTGIVC[+57.021]TK.T	213		C[+57]*3	914.754	3	2742.25	2742.25	0	0.4	Specific	286.04	286.04	286.04	4.07	154	>Fibrillin-2 N-term	1	dw031021_5.5107.5107.3	controllerType=0 controllerNumber=1 scan=5107	14.0849
05034:2	1	R.TGPC[+57.021]FTQVNNQMC[+57.021]QGQLTGIVC[+57.021]TK.T	213		C[+57]*3	1371.63	2	2742.26	2742.25	0	3.5	Specific	445.56	445.56	445.56	6.58	154	>Fibrillin-2 N-term	1	dw031021_5.4892.4892.2	controllerType=0 controllerNumber=1 scan=4892	13.5833
05133:3	1	R.TGPC[+57.021]FTQVNNQMC[+57.021]QGQLTGIVC[+57.021]TK.T	213		C[+57]*3	914.756	3	2742.25	2742.25	0	2.1	Specific	641.57	641.57	641.57	9.21	154	>Fibrillin-2 N-term	1	dw031021_5.4978.4978.3	controllerType=0 controllerNumber=1 scan=4978	13.7842
05198:3	1	R.TGPC[+57.021]FTQVNNQMC[+57.021]QGQLTGIVC[+57.021]TK.T	213		C[+57]*3	914.753	3	2742.24	2742.25	0	-0.7	Specific	645.09	645.09	645.09	7.14	154	>Fibrillin-2 N-term	1	dw031021_5.5034.5034.3	controllerType=0 controllerNumber=1 scan=5034	13.915
05068:3	1	R.TGPC[+57.021]FTQVNNQMC[+57.021]QGQLTGIVC[+57.021]TK.T	213		C[+57]*3	914.757	3	2742.26	2742.25	0	3.2	Specific	764.51	764.51	764.51	11.88	154	>Fibrillin-2 N-term	1	dw031021_5.4922.4922.3	controllerType=0 controllerNumber=1 scan=4922	13.6546
05006:3	1	R.TGPC[+57.021]FTQVNNQMC[+57.021]QGQLTGIVC[+57.021]TK.T	213		C[+57]*3	914.757	3	2742.26	2742.25	0	3.5	Specific	833.53	833.53	833.53	12.88	154	>Fibrillin-2 N-term	1	dw031021_5.4869.4869.3	controllerType=0 controllerNumber=1 scan=4869	13.5294
05010:3	1	R.TGPC[+57.021]FTQVNNQM[+15.995]C[+57.021]QGQLTGIVC[+57.021]TK.T	213		C[+57]*3, M[+16]	920.087	3	2758.25	2758.24	0	2.3	Specific	365.01	365.01	8.71	5.07	154	>Fibrillin-2 N-term	1	dw031021_5.4872.4872.3	controllerType=0 controllerNumber=1 scan=4872	13.536
04545:3	1	R.TGPC[+57.021]FTQVNNQM[+15.995]C[+57.021]QGQLTGIVC[+57.021]TK.T	213		C[+57]*3, M[+16]	920.089	3	2758.25	2758.24	0	4.1	Specific	488.42	488.42	10.17	6.75	154	>Fibrillin-2 N-term	1	dw031021_5.4496.4496.3	controllerType=0 controllerNumber=1 scan=4496	12.6589
04944:3	1	R.TGPC[+57.021]FTQVNNQM[+15.995]C[+57.021]QGQLTGIVC[+57.021]TK.T	213		C[+57]*3, M[+16]	920.088	3	2758.25	2758.24	0	2.6	Specific	516.62	516.62	16.04	6.75	154	>Fibrillin-2 N-term	1	dw031021_5.4815.4815.3	controllerType=0 controllerNumber=1 scan=4815	13.4031
05199:3	1	R.TGPC[+57.021]FTQVN[+0.984]NQMC[+57.021]QGQLTGIVC[+57.021]TK.T	213		C[+57]*3, N[+1]	915.086	3	2743.24	2743.23	0	4.9	Specific	665.11	665.11	17.41	9.88	154	>Fibrillin-2 N-term	1	dw031021_5.5034.5034.3	controllerType=0 controllerNumber=1 scan=5034	13.915
02342:2	1	K.TLC[+57.021]C[+57.021]ATIGR.A	237		C[+57]*2	526.255	2	1051.5	1051.5	0	1	Specific	433.14	433.14	433.14	5.64	154	>Fibrillin-2 N-term	1	dw031021_5.2700.2700.2	controllerType=0 controllerNumber=1 scan=2700	8.5424
02279:2	1	K.TLC[+57.021]C[+57.021]ATIGR.A	237		C[+57]*2	526.255	2	1051.5	1051.5	0	0.3	Specific	471.53	471.53	471.53	7.04	154	>Fibrillin-2 N-term	1	dw031021_5.2645.2645.2	controllerType=0 controllerNumber=1 scan=2645	8.4169
02214:2	1	K.TLC[+57.021]C[+57.021]ATIGR.A	237		C[+57]*2	526.256	2	1051.5	1051.5	0	1.8	Specific	505.05	505.05	505.05	7.21	154	>Fibrillin-2 N-term	1	dw031021_5.2590.2590.2	controllerType=0 controllerNumber=1 scan=2590	8.2913
02073:2	1	K.TLC[+57.021]C[+57.021]ATIGR.A	237		C[+57]*2	526.256	2	1051.5	1051.5	0	1.7	Specific	534.55	534.55	534.55	7.4	154	>Fibrillin-2 N-term	1	dw031021_5.2482.2482.2	controllerType=0 controllerNumber=1 scan=2482	8.0387
02142:2	1	K.TLC[+57.021]C[+57.021]ATIGR.A	237		C[+57]*2	526.256	2	1051.5	1051.5	0	2	Specific	545.88	545.88	545.88	7.4	154	>Fibrillin-2 N-term	1	dw031021_5.2535.2535.2	controllerType=0 controllerNumber=1 scan=2535	8.1633
03036:3	1	R.AWGHPC[+57.021]EMC[+57.021]PAQPQPC[+57.021]R.R	246		C[+57]*3	694.625	3	2081.86	2081.86	0	2.5	Specific	461.1	461.1	461.1	7.83	154	>Fibrillin-2 N-term	1	dw031021_5.3267.3267.3	controllerType=0 controllerNumber=1 scan=3267	9.8375
02737:3	1	R.AWGHPC[+57.021]EMC[+57.021]PAQPQPC[+57.021]R.R	246		C[+57]*3	694.625	3	2081.86	2081.86	0	1.9	Specific	613.81	613.81	613.81	10.13	154	>Fibrillin-2 N-term	1	dw031021_5.3032.3032.3	controllerType=0 controllerNumber=1 scan=3032	9.2923
02867:3	1	R.AWGHPC[+57.021]EMC[+57.021]PAQPQPC[+57.021]R.R	246		C[+57]*3	694.625	3	2081.86	2081.86	0	2.4	Specific	631.75	631.75	631.75	10.13	154	>Fibrillin-2 N-term	1	dw031021_5.3140.3140.3	controllerType=0 controllerNumber=1 scan=3140	9.5405
02802:3	1	R.AWGHPC[+57.021]EMC[+57.021]PAQPQPC[+57.021]R.R	246		C[+57]*3	694.625	3	2081.86	2081.86	0	2.6	Specific	691.47	691.47	691.47	11.13	154	>Fibrillin-2 N-term	1	dw031021_5.3085.3085.3	controllerType=0 controllerNumber=1 scan=3085	9.4124
02902:3	1	R.AWGHPC[+57.021]EM[+15.995]C[+57.021]PAQPQPC[+57.021]R.R	246		C[+57]*3, M[+16]	699.959	3	2097.86	2097.85	0	4.9	Specific	379.82	379.82	13.56	5.54	154	>Fibrillin-2 N-term	1	dw031021_5.3169.3169.3	controllerType=0 controllerNumber=1 scan=3169	9.6076
02629:3	1	R.AWGHPC[+57.021]EM[+15.995]C[+57.021]PAQPQPC[+57.021]R.R	246		C[+57]*3, M[+16]	699.955	3	2097.85	2097.85	0	-0.7	Specific	476.65	476.65	105.13	5.75	154	>Fibrillin-2 N-term	1	dw031021_5.2938.2938.3	controllerType=0 controllerNumber=1 scan=2938	9.0814
02234:3	1	R.AWGHPC[+57.021]EM[+15.995]C[+57.021]PAQPQPC[+57.021]R.R	246		C[+57]*3, M[+16]	699.957	3	2097.86	2097.85	0	2.3	Specific	511.05	511.05	115.04	8	154	>Fibrillin-2 N-term	1	dw031021_5.2608.2608.3	controllerType=0 controllerNumber=1 scan=2608	8.3293
02687:3	1	R.AWGHPC[+57.021]EM[+15.995]C[+57.021]PAQPQPC[+57.021]R.R	246		C[+57]*3, M[+16]	699.955	3	2097.85	2097.85	0	0.3	Specific	615.84	615.84	120.92	10.13	154	>Fibrillin-2 N-term	1	dw031021_5.2989.2989.3	controllerType=0 controllerNumber=1 scan=2989	9.1948
02819:3	1	R.AWGHPC[+57.021]EM[+15.995]C[+57.021]PAQPQPC[+57.021]R.R	246		C[+57]*3, M[+16]	699.955	3	2097.85	2097.85	0	-0.9	Specific	645.88	645.88	120.2	8.06	154	>Fibrillin-2 N-term	1	dw031021_5.3100.3100.3	controllerType=0 controllerNumber=1 scan=3100	9.4457
02755:3	1	R.AWGHPC[+57.021]EM[+15.995]C[+57.021]PAQPQPC[+57.021]R.R	246		C[+57]*3, M[+16]	699.956	3	2097.85	2097.85	0	1.8	Specific	661.57	661.57	139.53	11.13	154	>Fibrillin-2 N-term	1	dw031021_5.3046.3046.3	controllerType=0 controllerNumber=1 scan=3046	9.3214
02263:4	1	R.AWGHPC[+57.021]EMC[+57.021]PAQPQPC[+57.021]RR.G	246		C[+57]*3	560.246	4	2237.96	2237.96	0	1.4	Specific	329.67	329.67	329.67	2.52	154	>Fibrillin-2 N-term	1	dw031021_5.2631.2631.4	controllerType=0 controllerNumber=1 scan=2631	8.3828
03163:2	1	R.RGFIPNIR.T	263			486.792	2	972.576	972.574	0	2.3	Specific	322.69	250.14	250.14	1.59	154	>Fibrillin-2 N-term	1	dw031021_5.3369.3369.2	controllerType=0 controllerNumber=1 scan=3369	10.0728
02899:2	1	R.RGFIPNIR.T	263			486.791	2	972.575	972.574	0	1.6	Specific	442.73	323.69	323.69	2.71	154	>Fibrillin-2 N-term	1	dw031021_5.3167.3167.2	controllerType=0 controllerNumber=1 scan=3167	9.6033
03043:2	1	R.RGFIPNIR.T	263			486.791	2	972.575	972.574	0	1.7	Specific	516.12	359.4	359.4	2.97	154	>Fibrillin-2 N-term	1	dw031021_5.3274.3274.2	controllerType=0 controllerNumber=1 scan=3274	9.8532
02966:2	1	R.RGFIPNIR.T	263			486.791	2	972.576	972.574	0	2	Specific	570.59	410.26	410.26	5.52	154	>Fibrillin-2 N-term	1	dw031021_5.3217.3217.2	controllerType=0 controllerNumber=1 scan=3217	9.7218
04097:2	1	R.GFIPNIR.T	264			408.74	2	816.474	816.473	0	1.3	Specific	334.48	255.08	255.08	3.05	154	>Fibrillin-2 N-term	1	dw031021_5.4130.4130.2	controllerType=0 controllerNumber=1 scan=4130	11.8115
04228:2	1	R.GFIPNIR.T	264			408.741	2	816.475	816.473	0	2.2	Specific	334.93	334.93	334.93	4.96	154	>Fibrillin-2 N-term	1	dw031021_5.4241.4241.2	controllerType=0 controllerNumber=1 scan=4241	12.0639
04036:2	1	R.GFIPNIR.T	264			408.74	2	816.474	816.473	0	1.3	Specific	338.24	256.95	256.95	3.05	154	>Fibrillin-2 N-term	1	dw031021_5.4079.4079.2	controllerType=0 controllerNumber=1 scan=4079	11.6953
04159:2	1	R.GFIPNIR.T	264			408.74	2	816.474	816.473	0	1.4	Specific	367.6	264.69	264.69	2.99	154	>Fibrillin-2 N-term	1	dw031021_5.4185.4185.2	controllerType=0 controllerNumber=1 scan=4185	11.9365
05088:3	1	R.TGAC[+57.021]QDVDEC[+57.021]QAIPGIC[+57.021]QGGNC[+57.021]INTVGS[+162.053]FEC[+57.021]R.C	271	Hex(1)	C[+57]*5, S[+162]	1245.86	3	3735.56	3735.54	0	3.3	Specific	282.08	282.08	5.2	3.47	154	>Fibrillin-2 N-term	1	dw031021_5.4938.4938.3	controllerType=0 controllerNumber=1 scan=4938	13.6901
05145:3	1	R.TGAC[+57.021]QDVDEC[+57.021]QAIPGIC[+57.021]QGGNC[+57.021]INTVGS[+162.053]FEC[+57.021]R.C	271	Hex(1)	C[+57]*5, S[+162]	1245.86	3	3735.56	3735.54	0	3.9	Specific	383.22	383.22	12.55	5.81	154	>Fibrillin-2 N-term	1	dw031021_5.4988.4988.3	controllerType=0 controllerNumber=1 scan=4988	13.8079
05160:4	1	R.TGAC[+57.021]QDVDEC[+57.021]QAIPGIC[+57.021]QGGNC[+57.021]INTVGS[+162.053]FEC[+57.021]R.C	271	Hex(1)	C[+57]*5, S[+162]	934.645	4	3735.56	3735.54	0	3.8	Specific	456.41	456.41	10.79	6.24	154	>Fibrillin-2 N-term	1	dw031021_5.5001.5001.4	controllerType=0 controllerNumber=1 scan=5001	13.8376
05106:4	1	R.TGAC[+57.021]QDVDEC[+57.021]QAIPGIC[+57.021]QGGNC[+57.021]INTVGS[+162.053]FEC[+57.021]R.C	271	Hex(1)	C[+57]*5, S[+162]	934.643	4	3735.55	3735.54	0	1.6	Specific	693.34	693.34	31.24	9.88	154	>Fibrillin-2 N-term	1	dw031021_5.4953.4953.4	controllerType=0 controllerNumber=1 scan=4953	13.7242
06607:4	1	K.C[+57.021]EDIDEC[+57.021]SIIPGIC[+57.021]ETGEC[+57.021]SNTVGS[+162.053]YFC[+57.021]VC[+57.021]PR.G	316	Hex(1)	C[+57]*6, S[+162]	987.406	4	3946.6	3946.59	0	3.7	Specific	488.71	488.71	4.62	6.41	154	>Fibrillin-2 N-term	1	dw031021_5.6223.6223.4	controllerType=0 controllerNumber=1 scan=6223	16.7028
06593:3	1	K.C[+57.021]EDIDEC[+57.021]SIIPGIC[+57.021]ETGEC[+57.021]SNTVGS[+162.053]YFC[+57.021]VC[+57.021]PR.G	316	Hex(1)	C[+57]*6, S[+162]	1316.21	3	3946.61	3946.59	0	4.4	Specific	656.48	656.48	13.18	9.54	154	>Fibrillin-2 N-term	1	dw031021_5.6211.6211.3	controllerType=0 controllerNumber=1 scan=6211	16.6741
06603:3	1	K.C[+57.021]EDIDEC[+57.021]SIIPGIC[+57.021]ET[+162.053]GEC[+57.021]SN[+15.995]TVGSYFC[+57.021]VC[+57.021]PR.G	316	Hex(1)	C[+57]*6, N[+16], T[+162]	1321.54	3	3962.6	3962.58	0	4.5	Specific	247.24	247.24	1.08	3.47	154	>Fibrillin-2 N-term	1	dw031021_5.6220.6220.3	controllerType=0 controllerNumber=1 scan=6220	16.6962
06574:4	1	K.C[+57.021]EDIDEC[+57.021]SIIPGIC[+57.021]ET[+162.053]GEC[+57.021]SN[+15.995]TVGSYFC[+57.021]VC[+57.021]PR.G	316	Hex(1)	C[+57]*6, N[+16], T[+162]	991.409	4	3962.61	3962.58	0	7.8	Specific	352.07	352.07	1.2	3.14	154	>Fibrillin-2 N-term	1	dw031021_5.6195.6195.4	controllerType=0 controllerNumber=1 scan=6195	16.6352
04559:2	1	R.TGMC[+57.021]FSGLVNGR.C	363		C[+57]	649.806	2	1298.61	1298.6	0	5.4	Specific	489.93	489.93	489.93	6.88	154	>Fibrillin-2 N-term	1	dw031021_5.4509.4509.2	controllerType=0 controllerNumber=1 scan=4509	12.689
04404:2	1	R.TGMC[+57.021]FSGLVNGR.C	363		C[+57]	649.805	2	1298.6	1298.6	0	3.2	Specific	647.53	647.53	647.53	9.01	154	>Fibrillin-2 N-term	1	dw031021_5.4384.4384.2	controllerType=0 controllerNumber=1 scan=4384	12.3972
04471:2	1	R.TGMC[+57.021]FSGLVNGR.C	363		C[+57]	649.805	2	1298.6	1298.6	0	3.5	Specific	666.36	655.05	655.05	8.78	154	>Fibrillin-2 N-term	1	dw031021_5.4439.4439.2	controllerType=0 controllerNumber=1 scan=4439	12.525
04336:2	1	R.TGMC[+57.021]FSGLVNGR.C	363		C[+57]	649.804	2	1298.6	1298.6	0	2.9	Specific	751.24	731.83	731.83	12.01	154	>Fibrillin-2 N-term	1	dw031021_5.4330.4330.2	controllerType=0 controllerNumber=1 scan=4330	12.2717
04842:2	1	R.TGMC[+57.021]FSGLVN[+0.984]GR.C	363		C[+57], N[+1]	650.296	2	1299.58	1299.58	0	1.9	Specific	322.5	322.5	322.5	3.44	154	>Fibrillin-2 N-term	1	dw031021_5.4732.4732.4	controllerType=0 controllerNumber=1 scan=4732	13.2091
04486:2	1	R.TGM[+15.995]C[+57.021]FSGLVNGR.C	363		C[+57], M[+16]	657.803	2	1314.6	1314.59	0	4.7	Specific	331.17	331.17	331.17	4.63	154	>Fibrillin-2 N-term	1	dw031021_5.4450.4450.2	controllerType=0 controllerNumber=1 scan=4450	12.5508
04416:2	1	R.TGM[+15.995]C[+57.021]FSGLVNGR.C	363		C[+57], M[+16]	657.801	2	1314.59	1314.59	0	1	Specific	402.58	402.58	376.89	6.88	154	>Fibrillin-2 N-term	1	dw031021_5.4395.4395.2	controllerType=0 controllerNumber=1 scan=4395	12.4224
04167:2	1	R.TGM[+15.995]C[+57.021]FSGLVNGR.C	363		C[+57], M[+16]	657.802	2	1314.6	1314.59	0	2.3	Specific	415.07	415.07	415.07	5.64	154	>Fibrillin-2 N-term	1	dw031021_5.4191.4191.2	controllerType=0 controllerNumber=1 scan=4191	11.9496
03399:2	1	R.TGM[+15.995]C[+57.021]FSGLVNGR.C	363		C[+57], M[+16]	657.802	2	1314.6	1314.59	0	2.4	Specific	441.78	441.78	441.78	7.04	154	>Fibrillin-2 N-term	1	dw031021_5.3551.3551.2	controllerType=0 controllerNumber=1 scan=3551	10.4955
04356:2	1	R.TGM[+15.995]C[+57.021]FSGLVNGR.C	363		C[+57], M[+16]	657.801	2	1314.6	1314.59	0	1.7	Specific	487.56	487.56	448.35	7.21	154	>Fibrillin-2 N-term	1	dw031021_5.4346.4346.2	controllerType=0 controllerNumber=1 scan=4346	12.3083
04560:2	1	R.TGMC[+57.021]FSGLVN[+0.984]GR.C	363		C[+57], N[+1]	650.301	2	1299.59	1299.58	0	9.3	Specific	533.84	533.84	533.84	5.56	154	>Fibrillin-2 N-term	1	dw031021_5.4509.4509.2	controllerType=0 controllerNumber=1 scan=4509	12.689
04235:2	1	R.TGM[+15.995]C[+57.021]FSGLVNGR.C	363		C[+57], M[+16]	657.802	2	1314.6	1314.59	0	3	Specific	601.84	601.84	487.29	9.01	154	>Fibrillin-2 N-term	1	dw031021_5.4246.4246.2	controllerType=0 controllerNumber=1 scan=4246	12.0747
04765:2	1	R.TGMC[+57.021]FSGLVN[+0.984]GR.C	363		C[+57], N[+1]	650.296	2	1299.59	1299.58	0	2.5	Specific	656.94	656.94	656.94	10.34	154	>Fibrillin-2 N-term	1	dw031021_5.4670.4670.2	controllerType=0 controllerNumber=1 scan=4670	13.0675
04697:2	1	R.TGMC[+57.021]FSGLVN[+0.984]GR.C	363		C[+57], N[+1]	650.297	2	1299.59	1299.58	0	3.2	Specific	686.68	686.68	686.68	10.01	154	>Fibrillin-2 N-term	1	dw031021_5.4614.4614.2	controllerType=0 controllerNumber=1 scan=4614	12.9366
04622:2	1	R.TGMC[+57.021]FSGLVN[+0.984]GR.C	363		C[+57], N[+1]	650.297	2	1299.59	1299.58	0	3.1	Specific	780.57	775.46	775.46	12.01	154	>Fibrillin-2 N-term	1	dw031021_5.4559.4559.2	controllerType=0 controllerNumber=1 scan=4559	12.8077
04357:2	1	R.TGM[+15.995]C[+57.021]FSGLVN[+0.984]GR.C	363		C[+57], M[+16], N[+1]	658.298	2	1315.59	1315.58	0	8.6	Specific	338.46	338.46	338.46	2	154	>Fibrillin-2 N-term	1	dw031021_5.4346.4346.2	controllerType=0 controllerNumber=1 scan=4346	12.3083
03665:2	1	R.TGM[+15.995]C[+57.021]FSGLVN[+0.984]GR.C	363		C[+57], M[+16], N[+1]	658.293	2	1315.58	1315.58	0	1.2	Specific	406.22	397.61	397.61	6.88	154	>Fibrillin-2 N-term	1	dw031021_5.3765.3765.2	controllerType=0 controllerNumber=1 scan=3765	10.9857
04631:2	1	R.TGM[+15.995]C[+57.021]FSGLVN[+0.984]GR.C	363		C[+57], M[+16], N[+1]	658.293	2	1315.58	1315.58	0	1.5	Specific	455.52	415.55	415.55	7.04	154	>Fibrillin-2 N-term	1	dw031021_5.4565.4565.2	controllerType=0 controllerNumber=1 scan=4565	12.8204
04487:2	1	R.TGM[+15.995]C[+57.021]FSGLVN[+0.984]GR.C	363		C[+57], M[+16], N[+1]	658.294	2	1315.58	1315.58	0	3.4	Specific	499.28	413.72	413.72	6.88	154	>Fibrillin-2 N-term	1	dw031021_5.4450.4450.2	controllerType=0 controllerNumber=1 scan=4450	12.5508
04417:2	1	R.TGM[+15.995]C[+57.021]FSGLVN[+0.984]GR.C	363		C[+57], M[+16], N[+1]	658.294	2	1315.58	1315.58	0	3.4	Specific	542.79	521.12	521.12	7.07	154	>Fibrillin-2 N-term	1	dw031021_5.4395.4395.2	controllerType=0 controllerNumber=1 scan=4395	12.4224
04554:2	1	R.TGM[+15.995]C[+57.021]FSGLVN[+0.984]GR.C	363		C[+57], M[+16], N[+1]	658.294	2	1315.58	1315.58	0	2.3	Specific	555.5	503.74	503.74	7.4	154	>Fibrillin-2 N-term	1	dw031021_5.4505.4505.2	controllerType=0 controllerNumber=1 scan=4505	12.6803
03745:2	1	R.C[+57.021][-17.027]AQELPGR.M	375		C[-17][+57]	457.214	2	913.421	913.42	0	1.2	Specific	439.7	439.7	439.7	6.88	154	>Fibrillin-2 N-term	1	dw031021_5.3836.3836.2	controllerType=0 controllerNumber=1 scan=3836	11.1462
03687:2	1	R.C[+57.021][-17.027]AQELPGR.M	375		C[-17][+57]	457.214	2	913.422	913.42	0	2	Specific	502.94	461.47	461.47	7.21	154	>Fibrillin-2 N-term	1	dw031021_5.3784.3784.2	controllerType=0 controllerNumber=1 scan=3784	11.0292
05181:3	1	R.C[+57.021]WGIGTIPEAC[+57.021]PVR.G	395		C[+57]*2	539.263	3	1615.77	1615.77	0	1.5	Specific	90.74	90.74	90.74	1.55	154	>Fibrillin-2 N-term	1	dw031021_5.5019.5019.3	controllerType=0 controllerNumber=1 scan=5019	13.8786
05433:2	1	R.C[+57.021]WGIGTIPEAC[+57.021]PVR.G	395		C[+57]*2	808.391	2	1615.78	1615.77	0	2.2	Specific	157.01	157.01	157.01	2.19	154	>Fibrillin-2 N-term	1	dw031021_5.5228.5228.2	controllerType=0 controllerNumber=1 scan=5228	14.3703
06997:2	1	R.C[+57.021]WGIGTIPEAC[+57.021]PVR.G	395		C[+57]*2	808.393	2	1615.78	1615.77	0	3.8	Specific	168.57	168.57	168.57	2.52	154	>Fibrillin-2 N-term	1	dw031021_5.6553.6553.2	controllerType=0 controllerNumber=1 scan=6553	17.4868
05332:2	1	R.C[+57.021]WGIGTIPEAC[+57.021]PVR.G	395		C[+57]*2	808.391	2	1615.78	1615.77	0	2.1	Specific	433.96	433.96	433.96	7.67	154	>Fibrillin-2 N-term	1	dw031021_5.5143.5143.2	controllerType=0 controllerNumber=1 scan=5143	14.1711
05110:3	1	R.C[+57.021]WGIGTIPEAC[+57.021]PVR.G	395		C[+57]*2	539.264	3	1615.78	1615.77	0	3.2	Specific	496.87	496.87	496.87	7.67	154	>Fibrillin-2 N-term	1	dw031021_5.4957.4957.3	controllerType=0 controllerNumber=1 scan=4957	13.7347
05267:2	1	R.C[+57.021]WGIGTIPEAC[+57.021]PVR.G	395		C[+57]*2	808.392	2	1615.78	1615.77	0	3.3	Specific	611.98	611.98	611.98	9.8	154	>Fibrillin-2 N-term	1	dw031021_5.5089.5089.2	controllerType=0 controllerNumber=1 scan=5089	14.0439
05197:2	1	R.C[+57.021]WGIGTIPEAC[+57.021]PVR.G	395		C[+57]*2	808.392	2	1615.78	1615.77	0	2.9	Specific	716.07	716.07	716.07	11.8	154	>Fibrillin-2 N-term	1	dw031021_5.5033.5033.2	controllerType=0 controllerNumber=1 scan=5033	13.9128
05070:2	1	R.C[+57.021]WGIGTIPEAC[+57.021]PVR.G	395		C[+57]*2	808.392	2	1615.78	1615.77	0	2.7	Specific	743.2	736.35	736.35	11.8	154	>Fibrillin-2 N-term	1	dw031021_5.4924.4924.2	controllerType=0 controllerNumber=1 scan=4924	13.6582
05132:2	1	R.C[+57.021]WGIGTIPEAC[+57.021]PVR.G	395		C[+57]*2	808.392	2	1615.78	1615.77	0	3.1	Specific	767.56	749.63	749.63	12.8	154	>Fibrillin-2 N-term	1	dw031021_5.4977.4977.2	controllerType=0 controllerNumber=1 scan=4977	13.782
07026:2	1	R.C[+57.021][-17.027]WGIGTIPEAC[+57.021]PVR.G	395		C[-17][+57]*2	799.878	2	1598.75	1598.75	0	2.3	Specific	110.03	110.03	110.03	1.72	154	>Fibrillin-2 N-term	1	dw031021_5.6579.6579.3	controllerType=0 controllerNumber=1 scan=6579	17.5472
07086:2	1	R.C[+57.021][-17.027]WGIGTIPEAC[+57.021]PVR.G	395		C[-17][+57]*2	799.88	2	1598.75	1598.75	0	4	Specific	349.7	349.7	349.7	5.53	154	>Fibrillin-2 N-term	1	dw031021_5.6629.6629.2	controllerType=0 controllerNumber=1 scan=6629	17.6664
06957:2	1	R.C[+57.021][-17.027]WGIGTIPEAC[+57.021]PVR.G	395		C[-17][+57]*2	799.879	2	1598.75	1598.75	0	3.7	Specific	516.53	516.53	516.53	7.67	154	>Fibrillin-2 N-term	1	dw031021_5.6519.6519.2	controllerType=0 controllerNumber=1 scan=6519	17.4063
07018:2	1	R.C[+57.021][-17.027]WGIGTIPEAC[+57.021]PVR.G	395		C[-17][+57]*2	799.878	2	1598.75	1598.75	0	2.3	Specific	583.62	583.62	583.62	9.13	154	>Fibrillin-2 N-term	1	dw031021_5.6572.6572.2	controllerType=0 controllerNumber=1 scan=6572	17.532
05065:2	1	R.LC[+57.021]MDGLPM[+15.995]GGIPGSAGSR.P	416		C[+57], M[+16]	896.416	2	1791.83	1791.82	0	3.7	Specific	411.9	411.9	351.25	6.66	154	>Fibrillin-2 N-term	1	dw031021_5.4919.4919.2	controllerType=0 controllerNumber=1 scan=4919	13.6462
02950:2	1	R.C[+57.021]IPTVSSYR.C	510		C[+57]	541.77	2	1082.53	1082.53	0	2	Specific	396.39	348.82	348.82	3.49	154	>Fibrillin-2 N-term	1	dw031021_5.3206.3206.2	controllerType=0 controllerNumber=1 scan=3206	9.6961
02820:2	1	R.C[+57.021]IPTVSSYR.C	510		C[+57]	541.77	2	1082.53	1082.53	0	1.8	Specific	444.42	410.11	410.11	5.8	154	>Fibrillin-2 N-term	1	dw031021_5.3101.3101.2	controllerType=0 controllerNumber=1 scan=3101	9.4478
02880:2	1	R.C[+57.021]IPTVSSYR.C	510		C[+57]	541.77	2	1082.53	1082.53	0	2.3	Specific	445.77	398.86	398.86	5.51	154	>Fibrillin-2 N-term	1	dw031021_5.3151.3151.2	controllerType=0 controllerNumber=1 scan=3151	9.5662
02435:2	1	R.C[+57.021]IPTVS[+162.053]SYR.C	510	Hex(1)	C[+57], S[+162]	622.795	2	1244.58	1244.58	0	0.6	Specific	161.03	152.16	0	1.44	154	>Fibrillin-2 N-term	1	dw031021_5.2782.2782.2	controllerType=0 controllerNumber=1 scan=2782	8.7252
02643:2	1	R.C[+57.021]IPT[+324.106]VSSYR.C	510	Hex(2)	C[+57], T[+324]	703.824	2	1406.64	1406.64	0	3.3	Specific	187.49	187.49	4	1.87	154	>Fibrillin-2 N-term	1	dw031021_5.2950.2950.2	controllerType=0 controllerNumber=1 scan=2950	9.1073
02850:2	1	R.C[+57.021]IPT[+132.042]VSSYR.C	510	Pent(1)	C[+57], T[+132]	607.791	2	1214.57	1214.57	0	2.2	Specific	299.59	299.47	6.42	2.52	154	>Fibrillin-2 N-term	1	dw031021_5.3125.3125.2	controllerType=0 controllerNumber=1 scan=3125	9.5037
05462:2	1	R.C[+57.021][-17.027]IPTVSSYR.C	510		C[-17][+57]	533.258	2	1065.51	1065.5	0	4.3	Specific	320.07	320.07	320.07	3.4	154	>Fibrillin-2 N-term	1	dw031021_5.5247.5247.2	controllerType=0 controllerNumber=1 scan=5247	14.4155
02958:2	1	R.C[+57.021]IPTVS[+162.053]SYR.C	510	Hex(1)	C[+57], S[+162]	622.797	2	1244.59	1244.58	0	2.9	Specific	370.92	370.92	0	4.75	154	>Fibrillin-2 N-term	1	dw031021_5.3210.3210.2	controllerType=0 controllerNumber=1 scan=3210	9.7047
05520:2	1	R.C[+57.021][-17.027]IPTVSSYR.C	510		C[-17][+57]	533.257	2	1065.51	1065.5	0	3.4	Specific	372.45	372.45	372.45	6.28	154	>Fibrillin-2 N-term	1	dw031021_5.5296.5296.2	controllerType=0 controllerNumber=1 scan=5296	14.5314
02815:2	1	R.C[+57.021]IPTVSS[+162.053]YR.C	510	Hex(1)	C[+57], S[+162]	622.796	2	1244.59	1244.58	0	1.9	Specific	411.26	370.1	9.52	3.76	154	>Fibrillin-2 N-term	1	dw031021_5.3097.3097.2	controllerType=0 controllerNumber=1 scan=3097	9.4392
02882:2	1	R.C[+57.021]IPTVSS[+162.053]YR.C	510	Hex(1)	C[+57], S[+162]	622.796	2	1244.59	1244.58	0	2.2	Specific	424.74	401.63	11.18	5.35	154	>Fibrillin-2 N-term	1	dw031021_5.3153.3153.2	controllerType=0 controllerNumber=1 scan=3153	9.5705
02748:2	1	R.C[+57.021]IPTVSS[+162.053]YR.C	510	Hex(1)	C[+57], S[+162]	622.796	2	1244.59	1244.58	0	1.9	Specific	427.86	405.47	11.98	5.35	154	>Fibrillin-2 N-term	1	dw031021_5.3041.3041.2	controllerType=0 controllerNumber=1 scan=3041	9.3137
02685:2	1	R.C[+57.021]IPTVSS[+162.053]YR.C	510	Hex(1)	C[+57], S[+162]	622.796	2	1244.58	1244.58	0	0.9	Specific	468.97	433.43	12.27	5.8	154	>Fibrillin-2 N-term	1	dw031021_5.2988.2988.2	controllerType=0 controllerNumber=1 scan=2988	9.1927
05396:2	1	R.C[+57.021][-17.027]IPTVS[+162.053]SYR.C	510	Hex(1)	C[-17][+57], S[+162]	614.284	2	1227.56	1227.56	0	3.5	Specific	290.41	290.41	0	2.23	154	>Fibrillin-2 N-term	1	dw031021_5.5195.5195.2	controllerType=0 controllerNumber=1 scan=5195	14.2923
05240:2	1	R.C[+57.021][-17.027]IPTVSS[+162.053]YR.C	510	Hex(1)	C[-17][+57], S[+162]	614.283	2	1227.56	1227.56	0	2.6	Specific	429.73	429.73	10.2	5.31	154	>Fibrillin-2 N-term	1	dw031021_5.5069.5069.2	controllerType=0 controllerNumber=1 scan=5069	13.9969
05302:2	1	R.C[+57.021][-17.027]IPTVSS[+162.053]YR.C	510	Hex(1)	C[-17][+57], S[+162]	614.284	2	1227.56	1227.56	0	2.9	Specific	445.13	445.13	11.63	5.47	154	>Fibrillin-2 N-term	1	dw031021_5.5120.5120.2	controllerType=0 controllerNumber=1 scan=5120	14.1171
03249:2	1	R.C[+57.021][-17.027]EC[+57.021]NMGYK.Q	519		C[-17][+57]*2	522.684	2	1044.36	1044.36	0	2.3	Specific	506.31	506.31	506.31	7.21	154	>Fibrillin-2 N-term	1	dw031021_5.3437.3437.2	controllerType=0 controllerNumber=1 scan=3437	10.2329
03191:2	1	R.C[+57.021][-17.027]EC[+57.021]NMGYK.Q	519		C[-17][+57]*2	522.684	2	1044.36	1044.36	0	2.2	Specific	509.27	509.27	509.27	7.21	154	>Fibrillin-2 N-term	1	dw031021_5.3391.3391.2	controllerType=0 controllerNumber=1 scan=3391	10.1249
05313:2	1	K.QAC[+57.021]IDIDEC[+57.021]IQNGVLC[+57.021]K.N	571		C[+57]*3	1018.46	2	2035.92	2035.92	0	-4.5	Specific	387.92	387.92	387.92	5.38	154	>Fibrillin-2 N-term	1	dw031021_5.5128.5128.2	controllerType=0 controllerNumber=1 scan=5128	14.1346
05218:3	1	K.QAC[+57.021]IDIDEC[+57.021]IQNGVLC[+57.021]K.N	571		C[+57]*3	679.315	3	2035.93	2035.92	0	2.7	Specific	620.19	597.2	597.2	9.8	154	>Fibrillin-2 N-term	1	dw031021_5.5050.5050.3	controllerType=0 controllerNumber=1 scan=5050	13.9517
05085:3	1	K.QAC[+57.021]IDIDEC[+57.021]IQNGVLC[+57.021]K.N	571		C[+57]*3	679.314	3	2035.93	2035.92	0	2.2	Specific	754.69	673.69	673.69	13.13	154	>Fibrillin-2 N-term	1	dw031021_5.4935.4935.3	controllerType=0 controllerNumber=1 scan=4935	13.6836
05147:3	1	K.QAC[+57.021]IDIDEC[+57.021]IQNGVLC[+57.021]K.N	571		C[+57]*3	679.315	3	2035.93	2035.92	0	3.1	Specific	777.67	744.88	744.88	12.8	154	>Fibrillin-2 N-term	1	dw031021_5.4989.4989.3	controllerType=0 controllerNumber=1 scan=4989	13.8099
05149:2	1	K.QAC[+57.021]IDIDEC[+57.021]IQNGVLC[+57.021]K.N	571		C[+57]*3	1018.47	2	2035.93	2035.92	0	2.2	Specific	889.77	789.13	789.13	15.13	154	>Fibrillin-2 N-term	1	dw031021_5.4991.4991.2	controllerType=0 controllerNumber=1 scan=4991	13.8139
05086:2	1	K.QAC[+57.021]IDIDEC[+57.021]IQNGVLC[+57.021]K.N	571		C[+57]*3	1018.47	2	2035.93	2035.92	0	2.5	Specific	933.13	802.9	802.9	15.8	154	>Fibrillin-2 N-term	1	dw031021_5.4936.4936.2	controllerType=0 controllerNumber=1 scan=4936	13.6858
05253:3	1	K.QAC[+57.021]IDIDEC[+57.021]IQN[+0.984]GVLC[+57.021]K.N	571		C[+57]*3, N[+1]	679.644	3	2036.92	2036.91	0	4.7	Specific	318.3	318.3	318.3	3.59	154	>Fibrillin-2 N-term	1	dw031021_5.5078.5078.2	controllerType=0 controllerNumber=1 scan=5078	14.0181
05314:2	1	K.QAC[+57.021]IDIDEC[+57.021]IQN[+0.984]GVLC[+57.021]K.N	571		C[+57]*3, N[+1]	1018.96	2	2036.92	2036.91	0	5.4	Specific	491.42	491.42	491.42	7.67	154	>Fibrillin-2 N-term	1	dw031021_5.5128.5128.2	controllerType=0 controllerNumber=1 scan=5128	14.1346
04988:3	1	K.QAC[+57.021]IDIDEC[+57.021]IQN[+0.984]GVLC[+57.021]K.N	571		C[+57]*3, N[+1]	679.643	3	2036.91	2036.91	0	2.4	Specific	691.83	691.83	691.83	11.13	154	>Fibrillin-2 N-term	1	dw031021_5.4856.4856.3	controllerType=0 controllerNumber=1 scan=4856	13.4993
04989:2	1	K.QAC[+57.021]IDIDEC[+57.021]IQN[+0.984]GVLC[+57.021]K.N	571		C[+57]*3, N[+1]	1018.96	2	2036.91	2036.91	0	3	Specific	734.4	734.4	734.4	11.8	154	>Fibrillin-2 N-term	1	dw031021_5.4857.4857.2	controllerType=0 controllerNumber=1 scan=4857	13.5015
04930:3	1	K.QAC[+57.021]IDIDEC[+57.021]IQN[+0.984]GVLC[+57.021]K.N	571		C[+57]*3, N[+1]	679.644	3	2036.92	2036.91	0	3.6	Specific	742.44	689.46	689.46	11.8	154	>Fibrillin-2 N-term	1	dw031021_5.4803.4803.3	controllerType=0 controllerNumber=1 scan=4803	13.3751
05245:2	1	K.QAC[+57.021]IDIDEC[+57.021]IQN[+0.984]GVLC[+57.021]K.N	571		C[+57]*3, N[+1]	1018.96	2	2036.92	2036.91	0	4.8	Specific	786.94	786.94	786.94	12.8	154	>Fibrillin-2 N-term	1	dw031021_5.5072.5072.2	controllerType=0 controllerNumber=1 scan=5072	14.0035
04931:2	1	K.QAC[+57.021]IDIDEC[+57.021]IQN[+0.984]GVLC[+57.021]K.N	571		C[+57]*3, N[+1]	1018.96	2	2036.92	2036.91	0	4.1	Specific	886.45	837.33	837.33	14.8	154	>Fibrillin-2 N-term	1	dw031021_5.4804.4804.2	controllerType=0 controllerNumber=1 scan=4804	13.3773
04646:3	1	K.QAC[+57.021]IDIDEC[+57.021]IQNGVLC[+57.021]KN[+0.984]GR.C	571		C[+57]*3, N[+1]	788.699	3	2364.08	2364.07	0	4.1	Specific	392.04	392.04	134.36	4.65	154	>Fibrillin-2 N-term	1	dw031021_5.4577.4577.3	controllerType=0 controllerNumber=1 scan=4577	12.8482
05425:3	1	R.C[+57.021]VNT[+162.053]DGSFQC[+57.021]IC[+57.021]NAGFELTTDGK.N	591	Hex(1)	C[+57]*3, T[+162]	919.39	3	2756.16	2756.15	0	2.5	Specific	391.72	391.72	0	6.48	154	>Fibrillin-2 N-term	1	dw031021_5.5220.5220.3	controllerType=0 controllerNumber=1 scan=5220	14.353
05294:2	1	R.C[+57.021]VNTDGS[+162.053]FQC[+57.021]IC[+57.021]NAGFELTTDGK.N	591	Hex(1)	C[+57]*3, S[+162]	1378.58	2	2756.16	2756.15	0	3.1	Specific	444.5	444.5	0	6.58	154	>Fibrillin-2 N-term	1	dw031021_5.5113.5113.2	controllerType=0 controllerNumber=1 scan=5113	14.1
05359:3	1	R.C[+57.021]VNTDGS[+162.053]FQC[+57.021]IC[+57.021]NAGFELTTDGK.N	591	Hex(1)	C[+57]*3, S[+162]	919.391	3	2756.16	2756.15	0	3.3	Specific	726.06	726.06	2.4	10.88	154	>Fibrillin-2 N-term	1	dw031021_5.5164.5164.3	controllerType=0 controllerNumber=1 scan=5164	14.2204
05291:3	1	R.C[+57.021]VNTDGS[+162.053]FQC[+57.021]IC[+57.021]NAGFELTTDGK.N	591	Hex(1)	C[+57]*3, S[+162]	919.392	3	2756.16	2756.15	0	4.3	Specific	797.72	791.01	1.94	11.88	154	>Fibrillin-2 N-term	1	dw031021_5.5111.5111.3	controllerType=0 controllerNumber=1 scan=5111	14.0956
05492:3	1	R.C[+57.021]VNT[+162.053]D[+15.995]GSFQC[+57.021]IC[+57.021]NAGFELTTDGK.N	591	Hex(1)	C[+57]*3, D[+16], T[+162]	924.723	3	2772.15	2772.14	0	3.9	Specific	158.3	158.3	0	1.5	154	>Fibrillin-2 N-term	1	dw031021_5.5272.5272.3	controllerType=0 controllerNumber=1 scan=5272	14.4738
05307:2	1	R.C[+57.021]VNTD[+15.995]GS[+162.053]FQC[+57.021]IC[+57.021]NAGFELTTDGK.N	591	Hex(1)	C[+57]*3, D[+16], S[+162]	1386.58	2	2772.15	2772.14	0	3.4	Specific	228.21	228.21	0	3.2	154	>Fibrillin-2 N-term	1	dw031021_5.5124.5124.2	controllerType=0 controllerNumber=1 scan=5124	14.1259
05411:3	1	R.C[+57.021]VN[+15.995]TDGS[+162.053]FQC[+57.021]IC[+57.021]NAGFELTTDGK.N	591	Hex(1)	C[+57]*3, N[+16], S[+162]	924.723	3	2772.15	2772.14	0	3.7	Specific	485.97	485.97	0	6.75	154	>Fibrillin-2 N-term	1	dw031021_5.5209.5209.3	controllerType=0 controllerNumber=1 scan=5209	14.3266
05282:3	1	R.C[+57.021]VN[+15.995]TDGS[+162.053]FQC[+57.021]IC[+57.021]NAGFELTTDGK.N	591	Hex(1)	C[+57]*3, N[+16], S[+162]	924.722	3	2772.15	2772.14	0	3.3	Specific	537.91	537.91	3.6	6.93	154	>Fibrillin-2 N-term	1	dw031021_5.5102.5102.3	controllerType=0 controllerNumber=1 scan=5102	14.0741
05347:3	1	R.C[+57.021]VN[+15.995]TDGS[+162.053]FQC[+57.021]IC[+57.021]NAGFELTTDGK.N	591	Hex(1)	C[+57]*3, N[+16], S[+162]	924.722	3	2772.15	2772.14	0	3.3	Specific	655.91	655.91	3.6	9.88	154	>Fibrillin-2 N-term	1	dw031021_5.5153.5153.3	controllerType=0 controllerNumber=1 scan=5153	14.1948
04546:3	1	K.NC[+57.021]VDHDEC[+57.021]TTTNMC[+57.021]LNGMC[+57.021]INEDGSFK.C	614		C[+57]*4	1074.76	3	3222.25	3222.24	0	4.8	Specific	559.07	559.07	559.07	6.92	154	>Fibrillin-2 N-term	1	dw031021_5.4497.4497.3	controllerType=0 controllerNumber=1 scan=4497	12.6611
04607:3	1	K.NC[+57.021]VDHDEC[+57.021]TTTNMC[+57.021]LNGMC[+57.021]INEDGSFK.C	614		C[+57]*4	1074.75	3	3222.25	3222.24	0	3.4	Specific	713.26	713.26	713.26	10.87	154	>Fibrillin-2 N-term	1	dw031021_5.4548.4548.3	controllerType=0 controllerNumber=1 scan=4548	12.7819
04836:3	1	K.NC[+57.021]VDHDEC[+57.021]TTTNMC[+57.021]LN[+0.984]GMC[+57.021]INEDGSFK.C	614		C[+57]*4, N[+1]	1075.08	3	3223.24	3223.22	0	4.9	Specific	98.77	98.77	14.75	1.43	154	>Fibrillin-2 N-term	1	dw031021_5.4728.4728.3	controllerType=0 controllerNumber=1 scan=4728	13.2004
04770:3	1	K.NC[+57.021]VDHDEC[+57.021]TTTNMC[+57.021]LN[+0.984]GMC[+57.021]INEDGSFK.C	614		C[+57]*4, N[+1]	1075.08	3	3223.23	3223.22	0	3.7	Specific	351.96	351.96	8.03	4.6	154	>Fibrillin-2 N-term	1	dw031021_5.4673.4673.3	controllerType=0 controllerNumber=1 scan=4673	13.074
03359:2	1	K.C[+57.021]IC[+57.021]KPGFVLAPNGR.Y	641		C[+57]*2	794.911	2	1588.81	1588.81	0	3.8	Specific	588.6	588.6	588.6	8.06	154	>Fibrillin-2 N-term	1	dw031021_5.3518.3518.2	controllerType=0 controllerNumber=1 scan=3518	10.4195
03423:3	1	K.C[+57.021]IC[+57.021]KPGFVLAPNGR.Y	641		C[+57]*2	530.276	3	1588.81	1588.81	0	2.7	Specific	727.52	727.52	727.52	11.8	154	>Fibrillin-2 N-term	1	dw031021_5.3569.3569.3	controllerType=0 controllerNumber=1 scan=3569	10.5386
03353:3	1	K.C[+57.021]IC[+57.021]KPGFVLAPNGR.Y	641		C[+57]*2	530.277	3	1588.82	1588.81	0	4.2	Specific	732.51	732.51	732.51	11.8	154	>Fibrillin-2 N-term	1	dw031021_5.3514.3514.3	controllerType=0 controllerNumber=1 scan=3514	10.4109
05123:2	1	K.C[+57.021][-17.027]IC[+57.021]KPGFVLAPNGR.Y	641		C[-17][+57]*2	786.396	2	1571.79	1571.78	0	2.3	Specific	632.83	632.83	632.83	8.15	154	>Fibrillin-2 N-term	1	dw031021_5.4967.4967.2	controllerType=0 controllerNumber=1 scan=4967	13.7583
03564:3	1	K.C[+57.021]IC[+57.021]KPGFVLAPN[+0.984]GR.Y	641		C[+57]*2, N[+1]	530.604	3	1589.8	1589.79	0	2.9	Specific	657.44	657.44	657.44	10.8	154	>Fibrillin-2 N-term	1	dw031021_5.3681.3681.3	controllerType=0 controllerNumber=1 scan=3681	10.7939
03629:3	1	K.C[+57.021]IC[+57.021]KPGFVLAPN[+0.984]GR.Y	641		C[+57]*2, N[+1]	530.604	3	1589.8	1589.79	0	2.7	Specific	677.42	677.42	677.42	10.8	154	>Fibrillin-2 N-term	1	dw031021_5.3737.3737.3	controllerType=0 controllerNumber=1 scan=3737	10.9227
05061:2	1	K.C[+57.021][-17.027]IC[+57.021]KPGFVLAPNGR.Y	641		C[-17][+57]*2	786.397	2	1571.79	1571.78	0	2.9	Specific	752.47	752.47	752.47	12.06	154	>Fibrillin-2 N-term	1	dw031021_5.4915.4915.2	controllerType=0 controllerNumber=1 scan=4915	13.6375
03691:3	1	K.C[+57.021]IC[+57.021]KPGFVLAPN[+0.984]GR.Y	641		C[+57]*2, N[+1]	530.604	3	1589.8	1589.79	0	2.9	Specific	776.6	776.6	776.6	12.8	154	>Fibrillin-2 N-term	1	dw031021_5.3789.3789.3	controllerType=0 controllerNumber=1 scan=3789	11.042
05551:2	1	K.C[+57.021][-17.027]IC[+57.021]KPGFVLAPN[+0.984]GR.Y	641		C[-17][+57]*2, N[+1]	786.888	2	1572.77	1572.77	0	1.7	Specific	261.17	261.17	261.17	2.38	154	>Fibrillin-2 N-term	1	dw031021_5.5321.5321.2	controllerType=0 controllerNumber=1 scan=5321	14.5894
05429:2	1	K.C[+57.021][-17.027]IC[+57.021]KPGFVLAPN[+0.984]GR.Y	641		C[-17][+57]*2, N[+1]	786.885	2	1572.76	1572.77	0	-1.8	Specific	455.76	455.76	455.76	3.3	154	>Fibrillin-2 N-term	1	dw031021_5.5224.5224.2	controllerType=0 controllerNumber=1 scan=5224	14.3617
05299:2	1	K.C[+57.021][-17.027]IC[+57.021]KPGFVLAPN[+0.984]GR.Y	641		C[-17][+57]*2, N[+1]	786.89	2	1572.77	1572.77	0	4.2	Specific	461	459.14	459.14	5.23	154	>Fibrillin-2 N-term	1	dw031021_5.5117.5117.2	controllerType=0 controllerNumber=1 scan=5117	14.1087
05493:2	1	K.C[+57.021][-17.027]IC[+57.021]KPGFVLAPN[+0.984]GR.Y	641		C[-17][+57]*2, N[+1]	786.889	2	1572.77	1572.77	0	2.6	Specific	708.11	703.57	703.57	11.06	154	>Fibrillin-2 N-term	1	dw031021_5.5274.5274.2	controllerType=0 controllerNumber=1 scan=5274	14.4801
04246:4	1	R.YC[+57.021]TDVDEC[+57.021]QTPGIC[+57.021]MNGHC[+57.021]INSEGS[+162.053]FR.C	655	Hex(1)	C[+57]*4, S[+162]	843.089	4	3369.33	3369.32	0	3.4	Specific	383.08	383.08	8.43	6.14	154	>Fibrillin-2 N-term	1	dw031021_5.4256.4256.4	controllerType=0 controllerNumber=1 scan=4256	12.0975
04240:3	1	R.YC[+57.021]TDVDEC[+57.021]QTPGIC[+57.021]MNGHC[+57.021]INSEGS[+162.053]FR.C	655	Hex(1)	C[+57]*4, S[+162]	1123.78	3	3369.34	3369.32	0	4	Specific	566.38	566.38	12.05	7.87	154	>Fibrillin-2 N-term	1	dw031021_5.4252.4252.3	controllerType=0 controllerNumber=1 scan=4252	12.0896
04183:4	1	R.YC[+57.021]TDVDEC[+57.021]QTPGIC[+57.021]MNGHC[+57.021]INSEGS[+162.053]FR.C	655	Hex(1)	C[+57]*4, S[+162]	843.088	4	3369.33	3369.32	0	2.6	Specific	792.03	792.03	19.2	11.87	154	>Fibrillin-2 N-term	1	dw031021_5.4202.4202.4	controllerType=0 controllerNumber=1 scan=4202	11.974
04176:3	1	R.YC[+57.021]TDVDEC[+57.021]QTPGIC[+57.021]MNGHC[+57.021]INSEGS[+162.053]FR.C	655	Hex(1)	C[+57]*4, S[+162]	1123.78	3	3369.33	3369.32	0	3.2	Specific	980.71	980.71	19.46	15.87	154	>Fibrillin-2 N-term	1	dw031021_5.4198.4198.3	controllerType=0 controllerNumber=1 scan=4198	11.9657
04518:4	1	R.YC[+57.021]TDVDEC[+57.021]QTPGIC[+57.021]MN[+0.984]GHC[+57.021]INS[+162.053]EGSFR.C	655	Hex(1)	C[+57]*4, N[+1], S[+162]	843.336	4	3370.32	3370.31	0	4.6	Specific	246.61	246.61	3.6	3.79	154	>Fibrillin-2 N-term	1	dw031021_5.4475.4475.4	controllerType=0 controllerNumber=1 scan=4475	12.6095
04513:3	1	R.YC[+57.021]TDVDEC[+57.021]QTPGIC[+57.021]MN[+0.984]GHC[+57.021]INSEGS[+162.053]FR.C	655	Hex(1)	C[+57]*4, N[+1], S[+162]	1124.11	3	3370.32	3370.31	0	4	Specific	374.7	374.7	11.45	6.14	154	>Fibrillin-2 N-term	1	dw031021_5.4472.4472.3	controllerType=0 controllerNumber=1 scan=4472	12.603
04444:4	1	R.YC[+57.021]TDVDEC[+57.021]QTPGIC[+57.021]MN[+0.984]GHC[+57.021]INSEGS[+162.053]FR.C	655	Hex(1)	C[+57]*4, N[+1], S[+162]	843.335	4	3370.32	3370.31	0	3.5	Specific	666.6	666.6	20.18	9.87	154	>Fibrillin-2 N-term	1	dw031021_5.4418.4418.4	controllerType=0 controllerNumber=1 scan=4418	12.4756
04442:3	1	R.YC[+57.021]TDVDEC[+57.021]QTPGIC[+57.021]MN[+0.984]GHC[+57.021]INSEGS[+162.053]FR.C	655	Hex(1)	C[+57]*4, N[+1], S[+162]	1124.11	3	3370.32	3370.31	0	4.2	Specific	1032.76	1032.76	28.85	16.87	154	>Fibrillin-2 N-term	1	dw031021_5.4416.4416.3	controllerType=0 controllerNumber=1 scan=4416	12.4713
03877:3	1	R.C[+57.021]DC[+57.021]PPGLAVGMDGR.V	682		C[+57]*2	502.217	3	1504.64	1504.63	0	2.4	Specific	459.8	459.8	459.8	7.83	154	>Fibrillin-2 N-term	1	dw031021_5.3941.3941.3	controllerType=0 controllerNumber=1 scan=3941	11.382
04077:2	1	R.C[+57.021]DC[+57.021]PPGLAVGMDGR.V	682		C[+57]*2	752.822	2	1504.64	1504.63	0	1.8	Specific	485.26	485.26	485.26	8	154	>Fibrillin-2 N-term	1	dw031021_5.4111.4111.2	controllerType=0 controllerNumber=1 scan=4111	11.7673
04009:2	1	R.C[+57.021]DC[+57.021]PPGLAVGMDGR.V	682		C[+57]*2	752.822	2	1504.64	1504.63	0	1.8	Specific	657.41	657.41	657.41	11.13	154	>Fibrillin-2 N-term	1	dw031021_5.4057.4057.2	controllerType=0 controllerNumber=1 scan=4057	11.6461
03879:2	1	R.C[+57.021]DC[+57.021]PPGLAVGMDGR.V	682		C[+57]*2	752.822	2	1504.64	1504.63	0	2.2	Specific	712.44	712.44	712.44	12.13	154	>Fibrillin-2 N-term	1	dw031021_5.3943.3943.2	controllerType=0 controllerNumber=1 scan=3943	11.3883
03940:2	1	R.C[+57.021]DC[+57.021]PPGLAVGMDGR.V	682		C[+57]*2	752.822	2	1504.64	1504.63	0	1.6	Specific	718.53	718.53	718.53	12.13	154	>Fibrillin-2 N-term	1	dw031021_5.3998.3998.2	controllerType=0 controllerNumber=1 scan=3998	11.5127
03817:2	1	R.C[+57.021]DC[+57.021]PPGLAVGMDGR.V	682		C[+57]*2	752.822	2	1504.64	1504.63	0	2.2	Specific	754.7	754.7	754.7	13.13	154	>Fibrillin-2 N-term	1	dw031021_5.3895.3895.2	controllerType=0 controllerNumber=1 scan=3895	11.2755
03989:2	1	R.C[+57.021]DC[+57.021]PPGLAVGMD[+15.995]GR.V	682		C[+57]*2, D[+16]	760.818	2	1520.63	1520.63	0	-0.3	Specific	337.63	337.63	4	4.51	154	>Fibrillin-2 N-term	1	dw031021_5.4039.4039.2	controllerType=0 controllerNumber=1 scan=4039	11.605
05438:2	1	R.C[+57.021][-17.027]DC[+57.021]PPGLAVGMDGR.V	682		C[-17][+57]*2	744.31	2	1487.61	1487.61	0	3.4	Specific	372.57	372.57	372.57	5.83	154	>Fibrillin-2 N-term	1	dw031021_5.5232.5232.3	controllerType=0 controllerNumber=1 scan=5232	14.381
03077:2	1	R.C[+57.021]DC[+57.021]PPGLAVGMD[+15.995]GR.V	682		C[+57]*2, D[+16]	760.82	2	1520.63	1520.63	0	2.7	Specific	377.6	377.6	4	7.07	154	>Fibrillin-2 N-term	1	dw031021_5.3300.3300.2	controllerType=0 controllerNumber=1 scan=3300	9.9124
03621:2	1	R.C[+57.021]DC[+57.021]PPGLAVGMD[+15.995]GR.V	682		C[+57]*2, D[+16]	760.82	2	1520.63	1520.63	0	2.9	Specific	422.09	422.09	4	7.33	154	>Fibrillin-2 N-term	1	dw031021_5.3729.3729.2	controllerType=0 controllerNumber=1 scan=3729	10.9053
03903:2	1	R.C[+57.021]DC[+57.021]PPGLAVGMD[+15.995]GR.V	682		C[+57]*2, D[+16]	760.82	2	1520.63	1520.63	0	2	Specific	472.74	472.74	4	7.83	154	>Fibrillin-2 N-term	1	dw031021_5.3963.3963.2	controllerType=0 controllerNumber=1 scan=3963	11.4318
03751:2	1	R.C[+57.021]DC[+57.021]PPGLAVGM[+15.995]DGR.V	682		C[+57]*2, M[+16]	760.819	2	1520.63	1520.63	0	1.1	Specific	487.97	487.97	14.7	8	154	>Fibrillin-2 N-term	1	dw031021_5.3840.3840.2	controllerType=0 controllerNumber=1 scan=3840	11.1546
03818:2	1	R.C[+57.021]DC[+57.021]PPGLAVGMD[+15.995]GR.V	682		C[+57]*2, D[+16]	760.82	2	1520.63	1520.63	0	2	Specific	532.07	532.07	4	8.19	154	>Fibrillin-2 N-term	1	dw031021_5.3896.3896.2	controllerType=0 controllerNumber=1 scan=3896	11.2777
03684:2	1	R.C[+57.021]DC[+57.021]PPGLAVGM[+15.995]DGR.V	682		C[+57]*2, M[+16]	760.82	2	1520.63	1520.63	0	2	Specific	586.27	586.27	13.47	9.13	154	>Fibrillin-2 N-term	1	dw031021_5.3782.3782.2	controllerType=0 controllerNumber=1 scan=3782	11.0249
05340:2	1	R.C[+57.021][-17.027]DC[+57.021]PPGLAVGMDGR.V	682		C[-17][+57]*2	744.309	2	1487.61	1487.61	0	2.6	Specific	591.77	591.77	591.77	8.8	154	>Fibrillin-2 N-term	1	dw031021_5.5147.5147.2	controllerType=0 controllerNumber=1 scan=5147	14.1798
05398:2	1	R.C[+57.021][-17.027]DC[+57.021]PPGLAVGMDGR.V	682		C[-17][+57]*2	744.31	2	1487.61	1487.61	0	3.8	Specific	593.92	593.92	593.92	8.8	154	>Fibrillin-2 N-term	1	dw031021_5.5198.5198.2	controllerType=0 controllerNumber=1 scan=5198	14.3008
05178:2	1	R.C[+57.021][-17.027]DC[+57.021]PPGLAVGMD[+15.995]GR.V	682		C[-17][+57]*2, D[+16]	752.308	2	1503.61	1503.6	0	3.9	Specific	315.62	315.62	4	5.12	154	>Fibrillin-2 N-term	1	dw031021_5.5017.5017.2	controllerType=0 controllerNumber=1 scan=5017	13.8743
02133:3	1	K.KGVC[+57.021]VRPFPGAVTK.S	712		C[+57]	505.954	3	1515.85	1515.85	0	1.5	Specific	501.72	431.43	431.43	6.02	154	>Fibrillin-2 N-term	1	dw031021_5.2527.2527.3	controllerType=0 controllerNumber=1 scan=2527	8.1441
02199:3	1	K.KGVC[+57.021]VRPFPGAVTK.S	712		C[+57]	505.955	3	1515.85	1515.85	0	1.8	Specific	574.27	535.94	535.94	8.39	154	>Fibrillin-2 N-term	1	dw031021_5.2580.2580.3	controllerType=0 controllerNumber=1 scan=2580	8.2678
02922:3	1	K.GVC[+57.021]VRPFPGAVTK.S	713		C[+57]	463.256	3	1387.75	1387.75	0	2.3	Specific	506.59	357.25	357.25	5.8	154	>Fibrillin-2 N-term	1	dw031021_5.3184.3184.3	controllerType=0 controllerNumber=1 scan=3184	9.6441
02994:3	1	K.GVC[+57.021]VRPFPGAVTK.S	713		C[+57]	463.256	3	1387.75	1387.75	0	1.8	Specific	512.83	394.33	394.33	7.21	154	>Fibrillin-2 N-term	1	dw031021_5.3239.3239.3	controllerType=0 controllerNumber=1 scan=3239	9.7735
02856:3	1	K.GVC[+57.021]VRPFPGAVTK.S	713		C[+57]	463.256	3	1387.75	1387.75	0	2	Specific	518.99	424.48	424.48	7.21	154	>Fibrillin-2 N-term	1	dw031021_5.3131.3131.3	controllerType=0 controllerNumber=1 scan=3131	9.5191
03787:2	1	K.SEC[+57.021]C[+57.021]C[+57.021]ANPDYGFGEPC[+57.021]QPC[+57.021]PAK.N	726		C[+57]*5	1302.49	2	2603.98	2603.97	0	3	Specific	359.53	359.53	359.53	4.61	154	>Fibrillin-2 N-term	1	dw031021_5.3870.3870.2	controllerType=0 controllerNumber=1 scan=3870	11.2207
03871:3	1	K.SEC[+57.021]C[+57.021]C[+57.021]ANPDYGFGEPC[+57.021]QPC[+57.021]PAK.N	726		C[+57]*5	868.663	3	2603.97	2603.97	0	1.3	Specific	393.65	393.65	393.65	6.48	154	>Fibrillin-2 N-term	1	dw031021_5.3936.3936.3	controllerType=0 controllerNumber=1 scan=3936	11.3712
03762:3	1	K.SEC[+57.021]C[+57.021]C[+57.021]ANPDYGFGEPC[+57.021]QPC[+57.021]PAK.N	726		C[+57]*5	868.664	3	2603.98	2603.97	0	2.1	Specific	760.66	760.66	760.66	12.21	154	>Fibrillin-2 N-term	1	dw031021_5.3848.3848.3	controllerType=0 controllerNumber=1 scan=3848	11.1713
04903:3	1	K.NSAEFHGLC[+57.021]SSGVGITVDGR.D	748		C[+57]	688.326	3	2062.96	2062.96	0	1.1	Specific	170.74	170.74	170.74	1.41	154	>Fibrillin-2 N-term	1	dw031021_5.4781.4781.3	controllerType=0 controllerNumber=1 scan=4781	13.323
04962:3	1	K.NSAEFHGLC[+57.021]SSGVGITVDGR.D	748		C[+57]	688.326	3	2062.96	2062.96	0	1	Specific	186.33	186.33	186.33	1.46	154	>Fibrillin-2 N-term	1	dw031021_5.4834.4834.3	controllerType=0 controllerNumber=1 scan=4834	13.4485
04621:3	1	K.NSAEFHGLC[+57.021]SSGVGITVDGR.D	748		C[+57]	688.328	3	2062.97	2062.96	0	3.6	Specific	582.8	582.8	582.8	8.12	154	>Fibrillin-2 N-term	1	dw031021_5.4557.4557.3	controllerType=0 controllerNumber=1 scan=4557	12.8014
04829:3	1	K.NSAEFHGLC[+57.021]SSGVGITVDGR.D	748		C[+57]	688.325	3	2062.96	2062.96	0	-0.2	Specific	587.51	587.51	587.51	8.45	154	>Fibrillin-2 N-term	1	dw031021_5.4722.4722.3	controllerType=0 controllerNumber=1 scan=4722	13.1855
04542:3	1	K.NSAEFHGLC[+57.021]SSGVGITVDGR.D	748		C[+57]	688.328	3	2062.97	2062.96	0	3.9	Specific	626.13	626.13	626.13	9.12	154	>Fibrillin-2 N-term	1	dw031021_5.4494.4494.3	controllerType=0 controllerNumber=1 scan=4494	12.6545
04474:3	1	K.NSAEFHGLC[+57.021]SSGVGITVDGR.D	748		C[+57]	688.328	3	2062.97	2062.96	0	3.5	Specific	724.82	724.82	724.82	11.12	154	>Fibrillin-2 N-term	1	dw031021_5.4441.4441.3	controllerType=0 controllerNumber=1 scan=4441	12.5294
04411:3	1	K.NSAEFHGLC[+57.021]SSGVGITVDGR.D	748		C[+57]	688.327	3	2062.97	2062.96	0	3	Specific	777.71	777.71	777.71	12.12	154	>Fibrillin-2 N-term	1	dw031021_5.4390.4390.3	controllerType=0 controllerNumber=1 scan=4390	12.4096
04190:3	1	K.NSAEFHGLC[+57.021]SSGVGITVDGR.D	748		C[+57]	688.327	3	2062.97	2062.96	0	2.5	Specific	804.33	804.33	804.33	13.45	154	>Fibrillin-2 N-term	1	dw031021_5.4209.4209.3	controllerType=0 controllerNumber=1 scan=4209	11.9902
04254:3	1	K.NSAEFHGLC[+57.021]SSGVGITVDGR.D	748		C[+57]	688.328	3	2062.97	2062.96	0	3.7	Specific	818.01	818.01	818.01	13.12	154	>Fibrillin-2 N-term	1	dw031021_5.4263.4263.3	controllerType=0 controllerNumber=1 scan=4263	12.1151
04324:3	1	K.NSAEFHGLC[+57.021]SSGVGITVDGR.D	748		C[+57]	688.327	3	2062.97	2062.96	0	2.9	Specific	824.3	824.3	824.3	13.12	154	>Fibrillin-2 N-term	1	dw031021_5.4319.4319.3	controllerType=0 controllerNumber=1 scan=4319	12.246
04123:3	1	K.NSAEFHGLC[+57.021]SSGVGITVDGR.D	748		C[+57]	688.327	3	2062.97	2062.96	0	2.9	Specific	876.07	876.07	876.07	14.12	154	>Fibrillin-2 N-term	1	dw031021_5.4154.4154.3	controllerType=0 controllerNumber=1 scan=4154	11.8639
04064:3	1	K.NSAEFHGLC[+57.021]SSGVGITVDGR.D	748		C[+57]	688.327	3	2062.97	2062.96	0	2.6	Specific	888.16	888.16	888.16	14.45	154	>Fibrillin-2 N-term	1	dw031021_5.4100.4100.3	controllerType=0 controllerNumber=1 scan=4100	11.7425
05758:2	1	R.DINEC[+57.021]ALDPDIC[+57.021]ANGIC[+57.021]ENLR.G	768		C[+57]*3	1231.55	2	2462.08	2462.07	0	3.4	Specific	361.75	361.75	361.75	4.98	154	>Fibrillin-2 N-term	1	dw031021_5.5496.5496.2	controllerType=0 controllerNumber=1 scan=5496	14.9961
05693:2	1	R.DINEC[+57.021]ALDPDIC[+57.021]ANGIC[+57.021]ENLR.G	768		C[+57]*3	1231.55	2	2462.08	2462.07	0	4	Specific	619.26	619.26	619.26	9.12	154	>Fibrillin-2 N-term	1	dw031021_5.5443.5443.2	controllerType=0 controllerNumber=1 scan=5443	14.8725
05754:3	1	R.DINEC[+57.021]ALDPDIC[+57.021]ANGIC[+57.021]ENLR.G	768		C[+57]*3	821.366	3	2462.08	2462.07	0	3.5	Specific	757.56	736.64	736.64	12.12	154	>Fibrillin-2 N-term	1	dw031021_5.5494.5494.3	controllerType=0 controllerNumber=1 scan=5494	14.9917
05690:3	1	R.DINEC[+57.021]ALDPDIC[+57.021]ANGIC[+57.021]ENLR.G	768		C[+57]*3	821.365	3	2462.08	2462.07	0	3	Specific	779.49	746.86	746.86	12.12	154	>Fibrillin-2 N-term	1	dw031021_5.5441.5441.3	controllerType=0 controllerNumber=1 scan=5441	14.8682
06022:3	1	R.DINEC[+57.021]ALDPDIC[+57.021]AN[+0.984]GIC[+57.021]ENLR.G	768		C[+57]*3, N[+1]	821.693	3	2463.06	2463.06	0	2.4	Specific	346.57	346.57	115.64	5.18	154	>Fibrillin-2 N-term	1	dw031021_5.5718.5718.3	controllerType=0 controllerNumber=1 scan=5718	15.516
05827:2	1	R.DINEC[+57.021]ALDPDIC[+57.021]AN[+0.984]GIC[+57.021]ENLR.G	768		C[+57]*3, N[+1]	1232.04	2	2463.07	2463.06	0	4.2	Specific	499.07	499.07	117.17	6.99	154	>Fibrillin-2 N-term	1	dw031021_5.5553.5553.2	controllerType=0 controllerNumber=1 scan=5553	15.1294
05952:3	1	R.DINEC[+57.021]ALDPDIC[+57.021]AN[+0.984]GIC[+57.021]ENLR.G	768		C[+57]*3, N[+1]	821.696	3	2463.07	2463.06	0	5.9	Specific	643.21	643.21	162.37	7.98	154	>Fibrillin-2 N-term	1	dw031021_5.5662.5662.3	controllerType=0 controllerNumber=1 scan=5662	15.3851
05898:3	1	R.DINEC[+57.021]ALDPDIC[+57.021]AN[+0.984]GIC[+57.021]ENLR.G	768		C[+57]*3, N[+1]	821.696	3	2463.07	2463.06	0	5.4	Specific	654.86	654.86	165.91	10.12	154	>Fibrillin-2 N-term	1	dw031021_5.5612.5612.3	controllerType=0 controllerNumber=1 scan=5612	15.2673
05822:3	1	R.DINEC[+57.021]ALDPDIC[+57.021]AN[+0.984]GIC[+57.021]ENLR.G	768		C[+57]*3, N[+1]	821.694	3	2463.07	2463.06	0	4.2	Specific	758.5	758.5	156.29	12.12	154	>Fibrillin-2 N-term	1	dw031021_5.5549.5549.3	controllerType=0 controllerNumber=1 scan=5549	15.1206
02980:2	1	R.C[+57.021][-17.027]NC[+57.021]NSGYEPDASGR.N	793		C[-17][+57]*2	785.29	2	1569.57	1569.57	0	1.6	Specific	617.09	617.09	617.09	10.13	154	>Fibrillin-2 N-term	1	dw031021_5.3228.3228.2	controllerType=0 controllerNumber=1 scan=3228	9.7473
02914:2	1	R.C[+57.021][-17.027]NC[+57.021]NSGYEPDASGR.N	793		C[-17][+57]*2	785.29	2	1569.57	1569.57	0	2.6	Specific	662.21	662.21	662.21	11.13	154	>Fibrillin-2 N-term	1	dw031021_5.3177.3177.2	controllerType=0 controllerNumber=1 scan=3177	9.6269
04677:2	1	R.NC[+57.021]IDIDEC[+57.021]LVNR.L	807		C[+57]*2	760.851	2	1520.69	1520.68	0	7.8	Specific	443.88	400.5	400.5	5.57	154	>Fibrillin-2 N-term	1	dw031021_5.4600.4600.2	controllerType=0 controllerNumber=1 scan=4600	12.902
04585:2	1	R.NC[+57.021]IDIDEC[+57.021]LVNR.L	807		C[+57]*2	760.848	2	1520.69	1520.68	0	3.3	Specific	471.61	416.91	416.91	6.71	154	>Fibrillin-2 N-term	1	dw031021_5.4532.4532.2	controllerType=0 controllerNumber=1 scan=4532	12.7428
04505:2	1	R.NC[+57.021]IDIDEC[+57.021]LVNR.L	807		C[+57]*2	760.845	2	1520.68	1520.68	0	-0.6	Specific	484.72	425.32	425.32	5.14	154	>Fibrillin-2 N-term	1	dw031021_5.4464.4464.2	controllerType=0 controllerNumber=1 scan=4464	12.5831
04787:2	1	R.NC[+57.021]IDIDEC[+57.021]LVNR.L	807		C[+57]*2	760.845	2	1520.68	1520.68	0	-0.7	Specific	488.67	396	396	5.14	154	>Fibrillin-2 N-term	1	dw031021_5.4687.4687.2	controllerType=0 controllerNumber=1 scan=4687	13.1056
04405:2	1	R.NC[+57.021]IDIDEC[+57.021]LVNR.L	807		C[+57]*2	760.848	2	1520.69	1520.68	0	3.6	Specific	537.69	483.32	483.32	7.07	154	>Fibrillin-2 N-term	1	dw031021_5.4385.4385.2	controllerType=0 controllerNumber=1 scan=4385	12.3992
04334:2	1	R.NC[+57.021]IDIDEC[+57.021]LVNR.L	807		C[+57]*2	760.848	2	1520.69	1520.68	0	3.2	Specific	540.86	487.9	487.9	7.07	154	>Fibrillin-2 N-term	1	dw031021_5.4328.4328.2	controllerType=0 controllerNumber=1 scan=4328	12.2673
04269:2	1	R.NC[+57.021]IDIDEC[+57.021]LVNR.L	807		C[+57]*2	760.848	2	1520.69	1520.68	0	3.3	Specific	597.9	487.2	487.2	8.01	154	>Fibrillin-2 N-term	1	dw031021_5.4276.4276.2	controllerType=0 controllerNumber=1 scan=4276	12.1451
04348:3	1	R.NC[+57.021]IDIDEC[+57.021]LVNR.L	807		C[+57]*2	507.567	3	1520.69	1520.68	0	3	Specific	611.12	387.85	387.85	9.01	154	>Fibrillin-2 N-term	1	dw031021_5.4340.4340.3	controllerType=0 controllerNumber=1 scan=4340	12.2952
04281:3	1	R.NC[+57.021]IDIDEC[+57.021]LVNR.L	807		C[+57]*2	507.567	3	1520.69	1520.68	0	2.8	Specific	627.93	393.21	393.21	9.01	154	>Fibrillin-2 N-term	1	dw031021_5.4287.4287.3	controllerType=0 controllerNumber=1 scan=4287	12.1709
03004:2	1	R.LLC[+57.021]DNGLC[+57.021]R.N	819		C[+57]*2	560.767	2	1120.53	1120.52	0	2.4	Specific	391.63	388.36	388.36	5.37	154	>Fibrillin-2 N-term	1	dw031021_5.3245.3245.2	controllerType=0 controllerNumber=1 scan=3245	9.786
02773:2	1	R.LLC[+57.021]DNGLC[+57.021]R.N	819		C[+57]*2	560.767	2	1120.53	1120.52	0	1.9	Specific	466.69	300.54	300.54	3.83	154	>Fibrillin-2 N-term	1	dw031021_5.3063.3063.2	controllerType=0 controllerNumber=1 scan=3063	9.3619
02910:2	1	R.LLC[+57.021]DNGLC[+57.021]R.N	819		C[+57]*2	560.767	2	1120.53	1120.52	0	2.7	Specific	468.29	341.28	341.28	3.95	154	>Fibrillin-2 N-term	1	dw031021_5.3174.3174.2	controllerType=0 controllerNumber=1 scan=3174	9.6205
02840:2	1	R.LLC[+57.021]DNGLC[+57.021]R.N	819		C[+57]*2	560.766	2	1120.53	1120.52	0	1.8	Specific	495.58	353.6	353.6	5.8	154	>Fibrillin-2 N-term	1	dw031021_5.3118.3118.2	controllerType=0 controllerNumber=1 scan=3118	9.4886
02713:2	1	R.LLC[+57.021]DNGLC[+57.021]R.N	819		C[+57]*2	560.766	2	1120.53	1120.52	0	1.6	Specific	500.28	371.49	371.49	7.21	154	>Fibrillin-2 N-term	1	dw031021_5.3011.3011.2	controllerType=0 controllerNumber=1 scan=3011	9.2438
02696:2	1	R.LLC[+57.021]D[+15.995]NGLC[+57.021]R.N	819		C[+57]*2, D[+16]	568.764	2	1136.52	1136.52	0	1.3	Specific	202.79	202.79	35.11	1.65	154	>Fibrillin-2 N-term	1	dw031021_5.2995.2995.2	controllerType=0 controllerNumber=1 scan=2995	9.2077
03228:2	1	R.LLC[+57.021]DN[+0.984]GLC[+57.021]R.N	819		C[+57]*2, N[+1]	561.259	2	1121.51	1121.51	0	3	Specific	436.88	374.86	374.86	5.02	154	>Fibrillin-2 N-term	1	dw031021_5.3420.3420.2	controllerType=0 controllerNumber=1 scan=3420	10.1924
03137:2	1	R.LLC[+57.021]DN[+0.984]GLC[+57.021]R.N	819		C[+57]*2, N[+1]	561.259	2	1121.51	1121.51	0	2.5	Specific	449.97	377.72	377.72	5.51	154	>Fibrillin-2 N-term	1	dw031021_5.3349.3349.2	controllerType=0 controllerNumber=1 scan=3349	10.0277
03071:2	1	R.LLC[+57.021]DN[+0.984]GLC[+57.021]R.N	819		C[+57]*2, N[+1]	561.259	2	1121.51	1121.51	0	1.9	Specific	467.78	334.47	334.47	5.51	154	>Fibrillin-2 N-term	1	dw031021_5.3295.3295.2	controllerType=0 controllerNumber=1 scan=3295	9.9015
03039:2	1	R.LLC[+57.021]D[+15.995]N[+0.984]GLC[+57.021]R.N	819		C[+57]*2, D[+16], N[+1]	569.255	2	1137.5	1137.5	0	-0.2	Specific	172.35	172.35	172.35	1.59	154	>Fibrillin-2 N-term	1	dw031021_5.3269.3269.2	controllerType=0 controllerNumber=1 scan=3269	9.8418
02895:3	1	R.TETETC[+57.021]EDINEC[+57.021]ES[+426.137]NPC[+57.021]VNGAC[+57.021]R.N	845	Hex(1)Pent(2)	C[+57]*4, S[+426]	1057.74	3	3171.2	3171.19	0	3.7	Specific	533.61	533.61	6	6.93	154	>Fibrillin-2 N-term	1	dw031021_5.3164.3164.3	controllerType=0 controllerNumber=1 scan=3164	9.5968
02967:3	1	R.TETETC[+57.021]EDINEC[+57.021]ES[+426.137]NPC[+57.021]VNGAC[+57.021]R.N	845	Hex(1)Pent(2)	C[+57]*4, S[+426]	1057.74	3	3171.2	3171.19	0	2.9	Specific	670.4	670.4	6	9.88	154	>Fibrillin-2 N-term	1	dw031021_5.3218.3218.3	controllerType=0 controllerNumber=1 scan=3218	9.724
03085:3	1	R.TETETC[+57.021]EDINEC[+57.021]ES[+426.137]NPC[+57.021]VN[+0.984]GAC[+57.021]R.N	845	Hex(1)Pent(2)	C[+57]*4, N[+1], S[+426]	1058.07	3	3172.18	3172.17	0	3.9	Specific	257.8	257.8	6	3.93	154	>Fibrillin-2 N-term	1	dw031021_5.3307.3307.3	controllerType=0 controllerNumber=1 scan=3307	9.9295
02999:2	1	R.NNLGS[+162.053]FNC[+57.021]EC[+57.021]SPGSK.L	868	Hex(1)	C[+57]*2, S[+162]	916.878	2	1832.75	1832.74	0	3.8	Specific	245.37	245.37	9.6	4.72	154	>Fibrillin-2 N-term	1	dw031021_5.3243.3243.2	controllerType=0 controllerNumber=1 scan=3243	9.7816
02862:2	1	R.NNLGS[+162.053]FNC[+57.021]EC[+57.021]SPGSK.L	868	Hex(1)	C[+57]*2, S[+162]	916.877	2	1832.75	1832.74	0	2.2	Specific	250.84	250.84	9.6	5.05	154	>Fibrillin-2 N-term	1	dw031021_5.3136.3136.2	controllerType=0 controllerNumber=1 scan=3136	9.5299
02581:3	1	R.NNLGSFNC[+57.021]EC[+57.021]S[+162.053]PGSK.L	868	Hex(1)	C[+57]*2, S[+162]	611.586	3	1832.74	1832.74	0	0.7	Specific	426.32	426.32	0	7.67	154	>Fibrillin-2 N-term	1	dw031021_5.2902.2902.3	controllerType=0 controllerNumber=1 scan=2902	9.0022
02735:2	1	R.NNLGSFNC[+57.021]EC[+57.021]S[+162.053]PGSK.L	868	Hex(1)	C[+57]*2, S[+162]	916.876	2	1832.75	1832.74	0	1.6	Specific	479.46	479.46	0	7.83	154	>Fibrillin-2 N-term	1	dw031021_5.3031.3031.2	controllerType=0 controllerNumber=1 scan=3031	9.2902
02605:2	1	R.NNLGS[+162.053]FNC[+57.021]EC[+57.021]SPGSK.L	868	Hex(1)	C[+57]*2, S[+162]	916.877	2	1832.75	1832.74	0	2	Specific	543.67	543.67	9.6	8.19	154	>Fibrillin-2 N-term	1	dw031021_5.2920.2920.2	controllerType=0 controllerNumber=1 scan=2920	9.0433
02669:2	1	R.NNLGSFNC[+57.021]EC[+57.021]S[+162.053]PGSK.L	868	Hex(1)	C[+57]*2, S[+162]	916.876	2	1832.74	1832.74	0	1.2	Specific	571.59	571.59	0	9.13	154	>Fibrillin-2 N-term	1	dw031021_5.2975.2975.2	controllerType=0 controllerNumber=1 scan=2975	9.1656
02538:2	1	R.NNLGSFNC[+57.021]EC[+57.021]S[+162.053]PGSK.L	868	Hex(1)	C[+57]*2, S[+162]	916.877	2	1832.75	1832.74	0	2.4	Specific	589.66	589.66	0	9.13	154	>Fibrillin-2 N-term	1	dw031021_5.2868.2868.2	controllerType=0 controllerNumber=1 scan=2868	8.9258
03490:2	1	R.N[+0.984]NLGS[+162.053]FNC[+57.021]EC[+57.021]SPGSK.L	868	Hex(1)	C[+57]*2, N[+1], S[+162]	917.368	2	1833.73	1833.73	0	0.7	Specific	177.51	177.51	0	4.06	154	>Fibrillin-2 N-term	1	dw031021_5.3621.3621.2	controllerType=0 controllerNumber=1 scan=3621	10.6542
03000:2	1	R.N[+0.984]NLGSFNC[+57.021]EC[+57.021]SPGS[+162.053]K.L	868	Hex(1)	C[+57]*2, N[+1], S[+162]	917.37	2	1833.73	1833.73	0	3.9	Specific	267.86	267.86	0	4.84	154	>Fibrillin-2 N-term	1	dw031021_5.3243.3243.2	controllerType=0 controllerNumber=1 scan=3243	9.7816
03398:2	1	R.N[+0.984]NLGS[+162.053]FNC[+57.021]EC[+57.021]SPGSK.L	868	Hex(1)	C[+57]*2, N[+1], S[+162]	917.369	2	1833.73	1833.73	0	2.6	Specific	382.95	382.95	0	7.07	154	>Fibrillin-2 N-term	1	dw031021_5.3550.3550.2	controllerType=0 controllerNumber=1 scan=3550	10.4934
05338:2	1	K.LSSTGLIC[+57.021]IDSLK.G	883		C[+57]	703.883	2	1406.76	1406.76	0	2.1	Specific	224.37	209.9	209.9	1.65	154	>Fibrillin-2 N-term	1	dw031021_5.5146.5146.3	controllerType=0 controllerNumber=1 scan=5146	14.1776
05249:2	1	K.LSSTGLIC[+57.021]IDSLK.G	883		C[+57]	703.884	2	1406.76	1406.76	0	2.7	Specific	691.18	461.74	461.74	10.01	154	>Fibrillin-2 N-term	1	dw031021_5.5076.5076.2	controllerType=0 controllerNumber=1 scan=5076	14.0142
05183:2	1	K.LSSTGLIC[+57.021]IDSLK.G	883		C[+57]	703.884	2	1406.76	1406.76	0	2.9	Specific	703.08	439.83	439.83	11.01	154	>Fibrillin-2 N-term	1	dw031021_5.5021.5021.2	controllerType=0 controllerNumber=1 scan=5021	13.8849
05122:2	1	K.LSSTGLIC[+57.021]IDSLK.G	883		C[+57]	703.883	2	1406.76	1406.76	0	2.6	Specific	720.12	464.99	464.99	11.01	154	>Fibrillin-2 N-term	1	dw031021_5.4966.4966.2	controllerType=0 controllerNumber=1 scan=4966	13.7562
05059:2	1	K.LSSTGLIC[+57.021]IDSLK.G	883		C[+57]	703.883	2	1406.76	1406.76	0	2.5	Specific	720.55	479.19	479.19	11.34	154	>Fibrillin-2 N-term	1	dw031021_5.4914.4914.2	controllerType=0 controllerNumber=1 scan=4914	13.6353
05116:2	1	K.LSSTGLIC[+57.021]ID[+15.995]SLK.G	883		C[+57], D[+16]	711.88	2	1422.75	1422.75	0	0.5	Specific	174.49	156.3	156.3	1.76	154	>Fibrillin-2 N-term	1	dw031021_5.4961.4961.2	controllerType=0 controllerNumber=1 scan=4961	13.7434
04777:2	1	K.GTC[+57.021]WLNIQDSR.C	896		C[+57]	675.319	2	1349.63	1349.63	0	2.9	Specific	253.45	253.45	253.45	2.39	154	>Fibrillin-2 N-term	1	dw031021_5.4678.4678.2	controllerType=0 controllerNumber=1 scan=4678	13.0848
04708:2	1	K.GTC[+57.021]WLNIQDSR.C	896		C[+57]	675.318	2	1349.63	1349.63	0	1.7	Specific	257.69	257.69	257.69	2.7	154	>Fibrillin-2 N-term	1	dw031021_5.4621.4621.2	controllerType=0 controllerNumber=1 scan=4621	12.9517
04608:2	1	K.GTC[+57.021]WLNIQDSR.C	896		C[+57]	675.319	2	1349.63	1349.63	0	2.6	Specific	318.99	318.99	318.99	3.1	154	>Fibrillin-2 N-term	1	dw031021_5.4549.4549.2	controllerType=0 controllerNumber=1 scan=4549	12.7841
04543:2	1	K.GTC[+57.021]WLNIQDSR.C	896		C[+57]	675.319	2	1349.63	1349.63	0	3.2	Specific	372.74	372.74	372.74	4.75	154	>Fibrillin-2 N-term	1	dw031021_5.4495.4495.2	controllerType=0 controllerNumber=1 scan=4495	12.6567
04540:2	1	K.GTC[+57.021]WLNIQDSR.C	896		C[+57]	675.319	2	1349.63	1349.63	0	3.2	Specific	483.01	483.01	483.01	6.88	154	>Fibrillin-2 N-term	1	dw031021_5.4493.4493.2	controllerType=0 controllerNumber=1 scan=4493	12.6524
04469:2	1	K.GTC[+57.021]WLNIQDSR.C	896		C[+57]	675.319	2	1349.63	1349.63	0	3.1	Specific	609.01	609.01	609.01	9.01	154	>Fibrillin-2 N-term	1	dw031021_5.4438.4438.2	controllerType=0 controllerNumber=1 scan=4438	12.5229
04337:2	1	K.GTC[+57.021]WLNIQDSR.C	896		C[+57]	675.318	2	1349.63	1349.63	0	2.2	Specific	621.03	621.03	621.03	9.34	154	>Fibrillin-2 N-term	1	dw031021_5.4331.4331.2	controllerType=0 controllerNumber=1 scan=4331	12.2738
04403:2	1	K.GTC[+57.021]WLNIQDSR.C	896		C[+57]	675.319	2	1349.63	1349.63	0	3.7	Specific	629.71	629.71	629.71	9.01	154	>Fibrillin-2 N-term	1	dw031021_5.4383.4383.2	controllerType=0 controllerNumber=1 scan=4383	12.396
04400:2	1	K.GTC[+57.021]W[+15.995]LNIQDSR.C	896		C[+57], W[+16]	683.317	2	1365.63	1365.62	0	3.5	Specific	440.75	439.93	144.36	6.71	154	>Fibrillin-2 N-term	1	dw031021_5.4379.4379.2	controllerType=0 controllerNumber=1 scan=4379	12.3854
03193:2	1	R.C[+57.021]EVNINGATLK.S	907		C[+57]	609.812	2	1218.62	1218.61	0	1.5	Specific	761.34	761.34	761.34	12.34	154	>Fibrillin-2 N-term	1	dw031021_5.3393.3393.2	controllerType=0 controllerNumber=1 scan=3393	10.1311
03056:2	1	R.C[+57.021]EVNINGATLK.S	907		C[+57]	609.812	2	1218.62	1218.61	0	1.8	Specific	788.55	788.55	788.55	12.34	154	>Fibrillin-2 N-term	1	dw031021_5.3285.3285.2	controllerType=0 controllerNumber=1 scan=3285	9.8789
03123:2	1	R.C[+57.021]EVNINGATLK.S	907		C[+57]	609.812	2	1218.62	1218.61	0	2.2	Specific	797.87	797.87	797.87	12.34	154	>Fibrillin-2 N-term	1	dw031021_5.3338.3338.2	controllerType=0 controllerNumber=1 scan=3338	10.0019
04901:2	1	R.C[+57.021][-17.027]EVNINGATLK.S	907		C[-17][+57]	601.299	2	1201.59	1201.59	0	3	Specific	602.63	602.63	602.63	9.01	154	>Fibrillin-2 N-term	1	dw031021_5.4779.4779.2	controllerType=0 controllerNumber=1 scan=4779	13.3187
04844:2	1	R.C[+57.021][-17.027]EVNINGATLK.S	907		C[-17][+57]	601.301	2	1201.59	1201.59	0	4.6	Specific	618.14	618.14	618.14	9.01	154	>Fibrillin-2 N-term	1	dw031021_5.4733.4733.2	controllerType=0 controllerNumber=1 scan=4733	13.2112
03267:2	1	R.C[+57.021]EVNIN[+0.984]GATLK.S	907		C[+57], N[+1]	610.304	2	1219.6	1219.6	0	2.4	Specific	733.08	733.08	230.54	11.34	154	>Fibrillin-2 N-term	1	dw031021_5.3449.3449.2	controllerType=0 controllerNumber=1 scan=3449	10.2598
03408:2	1	R.C[+57.021]EVNIN[+0.984]GATLK.S	907		C[+57], N[+1]	610.304	2	1219.6	1219.6	0	1.9	Specific	752.26	752.26	146.01	12.34	154	>Fibrillin-2 N-term	1	dw031021_5.3559.3559.2	controllerType=0 controllerNumber=1 scan=3559	10.515
03341:2	1	R.C[+57.021]EVNIN[+0.984]GATLK.S	907		C[+57], N[+1]	610.304	2	1219.6	1219.6	0	2.3	Specific	760.65	760.65	173.69	12.34	154	>Fibrillin-2 N-term	1	dw031021_5.3503.3503.2	controllerType=0 controllerNumber=1 scan=3503	10.3851
03482:2	1	R.C[+57.021]EVNIN[+0.984]GATLK.S	907		C[+57], N[+1]	610.304	2	1219.6	1219.6	0	1.5	Specific	781.09	781.09	162.01	12.34	154	>Fibrillin-2 N-term	1	dw031021_5.3615.3615.2	controllerType=0 controllerNumber=1 scan=3615	10.6412
05075:2	1	R.C[+57.021][-17.027]EVNIN[+0.984]GATLK.S	907		C[-17][+57], N[+1]	601.791	2	1202.58	1202.57	0	2.6	Specific	470.26	470.26	242.69	6.71	154	>Fibrillin-2 N-term	1	dw031021_5.4927.4927.2	controllerType=0 controllerNumber=1 scan=4927	13.6647
05155:2	1	R.C[+57.021][-17.027]EVNIN[+0.984]GATLK.S	907		C[-17][+57], N[+1]	601.791	2	1202.58	1202.57	0	2.4	Specific	524.61	524.61	255.42	7.4	154	>Fibrillin-2 N-term	1	dw031021_5.4997.4997.2	controllerType=0 controllerNumber=1 scan=4997	13.8269
05013:2	1	R.C[+57.021][-17.027]EVNIN[+0.984]GATLK.S	907		C[-17][+57], N[+1]	601.791	2	1202.57	1202.57	0	1.9	Specific	536.38	536.38	187.26	7.4	154	>Fibrillin-2 N-term	1	dw031021_5.4874.4874.2	controllerType=0 controllerNumber=1 scan=4874	13.5403
04275:2	1	K.SEC[+57.021]C[+57.021]ATLGAAWGSPC[+57.021]ER.C	918		C[+57]*3	956.396	2	1911.79	1911.78	0	3.6	Specific	436.73	436.73	436.73	7.33	154	>Fibrillin-2 N-term	1	dw031021_5.4280.4280.2	controllerType=0 controllerNumber=1 scan=4280	12.1538
04201:2	1	K.SEC[+57.021]C[+57.021]ATLGAAWGSPC[+57.021]ER.C	918		C[+57]*3	956.396	2	1911.78	1911.78	0	3	Specific	670.91	670.91	670.91	10.8	154	>Fibrillin-2 N-term	1	dw031021_5.4219.4219.2	controllerType=0 controllerNumber=1 scan=4219	12.0143
04146:3	1	K.SEC[+57.021]C[+57.021]ATLGAAWGSPC[+57.021]ER.C	918		C[+57]*3	637.933	3	1911.78	1911.78	0	3.1	Specific	677.19	677.19	677.19	10.8	154	>Fibrillin-2 N-term	1	dw031021_5.4174.4174.3	controllerType=0 controllerNumber=1 scan=4174	11.9109
04088:3	1	K.SEC[+57.021]C[+57.021]ATLGAAWGSPC[+57.021]ER.C	918		C[+57]*3	637.932	3	1911.78	1911.78	0	2.2	Specific	702.41	702.41	702.41	12.13	154	>Fibrillin-2 N-term	1	dw031021_5.4121.4121.3	controllerType=0 controllerNumber=1 scan=4121	11.7901
04133:2	1	K.SEC[+57.021]C[+57.021]ATLGAAWGSPC[+57.021]ER.C	918		C[+57]*3	956.395	2	1911.78	1911.78	0	2.5	Specific	814.93	814.93	814.93	14.13	154	>Fibrillin-2 N-term	1	dw031021_5.4163.4163.2	controllerType=0 controllerNumber=1 scan=4163	11.8852
04076:2	1	K.SEC[+57.021]C[+57.021]ATLGAAWGSPC[+57.021]ER.C	918		C[+57]*3	956.395	2	1911.78	1911.78	0	2.2	Specific	834.19	834.19	834.19	14.13	154	>Fibrillin-2 N-term	1	dw031021_5.4110.4110.2	controllerType=0 controllerNumber=1 scan=4110	11.7651
03756:2	1	R.C[+57.021][-17.027]ELDTAC[+57.021]PR.G	935		C[-17][+57]*2	552.727	2	1104.45	1104.44	0	1.5	Specific	225.09	225.09	225.09	1.8	154	>Fibrillin-2 N-term	1	dw031021_5.3844.3844.3	controllerType=0 controllerNumber=1 scan=3844	11.1652
03581:3	1	K.GSFHC[+57.021]EC[+57.021]PEGLTLDGTGR.V	976		C[+57]*2	664.958	3	1992.86	1992.85	0	2.3	Specific	708.12	708.12	708.12	11.45	154	>Fibrillin-2 N-term	1	dw031021_5.3695.3695.3	controllerType=0 controllerNumber=1 scan=3695	10.8259
03715:3	1	K.GS[+162.053]FHC[+57.021]EC[+57.021]PEGLTLDGTGR.V	976	Hex(1)	C[+57]*2, S[+162]	718.974	3	2154.91	2154.91	0	0.7	Specific	621.82	621.82	10.12	9.45	154	>Fibrillin-2 N-term	1	dw031021_5.3809.3809.3	controllerType=0 controllerNumber=1 scan=3809	11.0861
03455:2	1	K.GSFHC[+57.021]EC[+57.021]PEGLT[+162.053]LDGTGR.V	976	Hex(1)	C[+57]*2, T[+162]	1077.96	2	2154.91	2154.91	0	3.4	Specific	660.32	660.32	1.2	9.38	154	>Fibrillin-2 N-term	1	dw031021_5.3595.3595.2	controllerType=0 controllerNumber=1 scan=3595	10.5961
03615:3	1	K.GS[+162.053]FHC[+57.021]EC[+57.021]PEGLTLDGTGR.V	976	Hex(1)	C[+57]*2, S[+162]	718.976	3	2154.91	2154.91	0	3	Specific	799.09	799.09	26.27	12.12	154	>Fibrillin-2 N-term	1	dw031021_5.3724.3724.3	controllerType=0 controllerNumber=1 scan=3724	10.8949
03479:3	1	K.GS[+162.053]FHC[+57.021]EC[+57.021]PEGLTLDGTGR.V	976	Hex(1)	C[+57]*2, S[+162]	718.975	3	2154.91	2154.91	0	1.9	Specific	818.24	818.24	10.13	13.45	154	>Fibrillin-2 N-term	1	dw031021_5.3613.3613.3	controllerType=0 controllerNumber=1 scan=3613	10.6382
03411:3	1	K.GS[+162.053]FHC[+57.021]EC[+57.021]PEGLTLDGTGR.V	976	Hex(1)	C[+57]*2, S[+162]	718.976	3	2154.91	2154.91	0	3	Specific	832.52	832.52	3.9	13.12	154	>Fibrillin-2 N-term	1	dw031021_5.3561.3561.3	controllerType=0 controllerNumber=1 scan=3561	10.5193
03549:3	1	K.GS[+162.053]FHC[+57.021]EC[+57.021]PEGLTLDGTGR.V	976	Hex(1)	C[+57]*2, S[+162]	718.975	3	2154.91	2154.91	0	2.3	Specific	850.1	850.1	10.73	14.45	154	>Fibrillin-2 N-term	1	dw031021_5.3668.3668.3	controllerType=0 controllerNumber=1 scan=3668	10.7654
03443:3	1	K.GS[+203.079]FH[+15.995]C[+57.021]EC[+57.021]PEGLTLDGTGR.V	976	HexNAc(1)	C[+57]*2, H[+16], S[+203]	737.982	3	2211.93	2211.93	0	2.2	Specific	190.53	190.53	29.55	1.65	154	>Fibrillin-2 N-term	1	dw031021_5.3584.3584.3	controllerType=0 controllerNumber=1 scan=3584	10.5713
03508:3	1	K.GS[+203.079]FH[+15.995]C[+57.021]EC[+57.021]PEGLTLDGTGR.V	976	HexNAc(1)	C[+57]*2, H[+16], S[+203]	737.983	3	2211.93	2211.93	0	2.4	Specific	191.84	191.84	14.97	1.64	154	>Fibrillin-2 N-term	1	dw031021_5.3636.3636.3	controllerType=0 controllerNumber=1 scan=3636	10.6905
04178:4	1	R.MEQC[+57.021]YLKWDEDEC[+57.021]IHPVPGK.F	1000		C[+57]*2	634.286	4	2534.12	2534.11	0	2.5	Specific	847.2	847.2	847.2	12.62	154	>Fibrillin-2 N-term	1	dw031021_5.4199.4199.4	controllerType=0 controllerNumber=1 scan=4199	11.9675
03366:3	1	K.WDEDEC[+57.021]IHPVPGK.F	1007		C[+57]	527.907	3	1581.71	1581.7	0	3.4	Specific	312.92	312.92	312.92	2.64	154	>Fibrillin-2 N-term	1	dw031021_5.3522.3522.3	controllerType=0 controllerNumber=1 scan=3522	10.4282
03048:2	1	K.WDEDEC[+57.021]IHPVPGK.F	1007		C[+57]	791.357	2	1581.71	1581.7	0	4.3	Specific	466.43	466.43	466.43	5.96	154	>Fibrillin-2 N-term	1	dw031021_5.3278.3278.2	controllerType=0 controllerNumber=1 scan=3278	9.8618
03016:3	1	K.WDEDEC[+57.021]IHPVPGK.F	1007		C[+57]	527.906	3	1581.7	1581.7	0	1.7	Specific	561.89	491.6	491.6	8.34	154	>Fibrillin-2 N-term	1	dw031021_5.3253.3253.3	controllerType=0 controllerNumber=1 scan=3253	9.8052
03152:3	1	K.WDEDEC[+57.021]IHPVPGK.F	1007		C[+57]	527.906	3	1581.7	1581.7	0	2.9	Specific	613.21	480.42	480.42	9.01	154	>Fibrillin-2 N-term	1	dw031021_5.3360.3360.3	controllerType=0 controllerNumber=1 scan=3360	10.0534
03082:3	1	K.WDEDEC[+57.021]IHPVPGK.F	1007		C[+57]	527.907	3	1581.7	1581.7	0	3	Specific	640.09	497.68	497.68	9.01	154	>Fibrillin-2 N-term	1	dw031021_5.3305.3305.3	controllerType=0 controllerNumber=1 scan=3305	9.9251
03888:3	1	R.MDAC[+57.021]C[+57.021]C[+57.021]AVGAAWGTEC[+57.021]EEC[+57.021]PKPGTK.E	1022		C[+57]*5	949.047	3	2845.13	2845.12	0	3.4	Specific	893.99	893.99	893.99	13.88	154	>Fibrillin-2 N-term	1	dw031021_5.3949.3949.3	controllerType=0 controllerNumber=1 scan=3949	11.3996
03810:3	1	R.MDAC[+57.021]C[+57.021]C[+57.021]AVGAAWGTEC[+57.021]EEC[+57.021]PKPGTK.E	1022		C[+57]*5	949.047	3	2845.13	2845.12	0	2.6	Specific	1150.11	1150.11	1150.11	19.88	154	>Fibrillin-2 N-term	1	dw031021_5.3889.3889.3	controllerType=0 controllerNumber=1 scan=3889	11.2636
03744:3	1	R.MDAC[+57.021]C[+57.021]C[+57.021]AVGAAWGTEC[+57.021]EEC[+57.021]PKPGTK.E	1022		C[+57]*5	949.046	3	2845.12	2845.12	0	2.3	Specific	1257.69	1257.69	1257.69	22.21	154	>Fibrillin-2 N-term	1	dw031021_5.3835.3835.3	controllerType=0 controllerNumber=1 scan=3835	11.1449
02500:2	1	K.EYETLC[+57.021]PR.G	1047		C[+57]	534.247	2	1067.49	1067.48	0	3.1	Specific	443.07	443.07	443.07	5.18	154	>Fibrillin-2 N-term	1	dw031021_5.2837.2837.2	controllerType=0 controllerNumber=1 scan=2837	8.8537
02306:2	1	K.EYETLC[+57.021]PR.G	1047		C[+57]	534.246	2	1067.48	1067.48	0	1.6	Specific	496.26	496.26	496.26	7.21	154	>Fibrillin-2 N-term	1	dw031021_5.2670.2670.2	controllerType=0 controllerNumber=1 scan=2670	8.4737
02430:2	1	K.EYETLC[+57.021]PR.G	1047		C[+57]	534.246	2	1067.48	1067.48	0	1.3	Specific	516.41	516.41	516.41	7.21	154	>Fibrillin-2 N-term	1	dw031021_5.2778.2778.2	controllerType=0 controllerNumber=1 scan=2778	8.7174
02364:2	1	K.EYETLC[+57.021]PR.G	1047		C[+57]	534.246	2	1067.48	1067.48	0	1.5	Specific	518.91	518.91	518.91	7.21	154	>Fibrillin-2 N-term	1	dw031021_5.2722.2722.2	controllerType=0 controllerNumber=1 scan=2722	8.5908
03354:3	1	R.GDVLTGRPFYK.D	1062			418.229	3	1252.67	1252.67	0	2.5	Specific	532.54	532.54	532.54	7.4	154	>Fibrillin-2 N-term	1	dw031021_5.3515.3515.3	controllerType=0 controllerNumber=1 scan=3515	10.413
03142:3	1	R.GDVLTGRPFYK.D	1062			418.228	3	1252.67	1252.67	0	1.5	Specific	556.41	556.41	556.41	7.4	154	>Fibrillin-2 N-term	1	dw031021_5.3352.3352.3	controllerType=0 controllerNumber=1 scan=3352	10.0342
03280:3	1	R.GDVLTGRPFYK.D	1062			418.228	3	1252.67	1252.67	0	1.7	Specific	557.73	557.73	557.73	7.4	154	>Fibrillin-2 N-term	1	dw031021_5.3459.3459.3	controllerType=0 controllerNumber=1 scan=3459	10.2833
03209:3	1	R.GDVLTGRPFYK.D	1062			418.229	3	1252.67	1252.67	0	2.3	Specific	561.08	561.08	561.08	8.34	154	>Fibrillin-2 N-term	1	dw031021_5.3404.3404.3	controllerType=0 controllerNumber=1 scan=3404	10.1569
03299:2	1	R.GDVLTGRPFYK.D	1062			626.839	2	1252.67	1252.67	0	1.8	Specific	779.02	779.02	779.02	11.6	154	>Fibrillin-2 N-term	1	dw031021_5.3472.3472.2	controllerType=0 controllerNumber=1 scan=3472	10.3117
03154:2	1	R.GDVLTGRPFYK.D	1062			626.839	2	1252.67	1252.67	0	2.2	Specific	798.7	798.7	798.7	11.6	154	>Fibrillin-2 N-term	1	dw031021_5.3362.3362.2	controllerType=0 controllerNumber=1 scan=3362	10.0577
03222:2	1	R.GDVLTGRPFYK.D	1062			626.839	2	1252.67	1252.67	0	1.9	Specific	844.62	844.62	844.62	12.6	154	>Fibrillin-2 N-term	1	dw031021_5.3415.3415.2	controllerType=0 controllerNumber=1 scan=3415	10.1826
03481:4	1	R.GDVLTGRPFYKDINEC[+57.021]K.A	1062		C[+57]	503.754	4	2011.99	2011.99	0	1.2	Specific	249.98	249.98	249.98	2.48	154	>Fibrillin-2 N-term	1	dw031021_5.3614.3614.3	controllerType=0 controllerNumber=1 scan=3614	10.6394
03470:3	1	R.GDVLTGRPFYKDINEC[+57.021]K.A	1062		C[+57]	671.336	3	2011.99	2011.99	0	2	Specific	727.2	727.2	727.2	10.88	154	>Fibrillin-2 N-term	1	dw031021_5.3607.3607.3	controllerType=0 controllerNumber=1 scan=3607	10.6233
02207:3	1	R.PFYKDINEC[+57.021]K.A	1069		C[+57]	438.545	3	1313.62	1313.62	0	1.1	Specific	477.47	477.47	477.47	6.54	154	>Fibrillin-2 N-term	1	dw031021_5.2585.2585.3	controllerType=0 controllerNumber=1 scan=2585	8.2786
02140:3	1	R.PFYKDINEC[+57.021]K.A	1069		C[+57]	438.545	3	1313.62	1313.62	0	1.4	Specific	566.95	566.95	566.95	7.84	154	>Fibrillin-2 N-term	1	dw031021_5.2532.2532.3	controllerType=0 controllerNumber=1 scan=2532	8.1549
03777:2	1	K.AFPGMC[+57.021]TYGK.C	1079		C[+57]	566.254	2	1131.5	1131.5	0	3.1	Specific	308.19	308.19	308.19	1.92	154	>Fibrillin-2 N-term	1	dw031021_5.3860.3860.2	controllerType=0 controllerNumber=1 scan=3860	11.1992
03710:2	1	K.AFPGMC[+57.021]TYGK.C	1079		C[+57]	566.253	2	1131.5	1131.5	0	1.9	Specific	405.66	405.66	405.66	5.17	154	>Fibrillin-2 N-term	1	dw031021_5.3804.3804.2	controllerType=0 controllerNumber=1 scan=3804	11.0753
03639:2	1	K.AFPGMC[+57.021]TYGK.C	1079		C[+57]	566.253	2	1131.5	1131.5	0	2.5	Specific	438	358.55	358.55	4.23	154	>Fibrillin-2 N-term	1	dw031021_5.3745.3745.2	controllerType=0 controllerNumber=1 scan=3745	10.9419
03576:2	1	K.AFPGMC[+57.021]TYGK.C	1079		C[+57]	566.253	2	1131.5	1131.5	0	2.7	Specific	464.32	394.13	394.13	6.71	154	>Fibrillin-2 N-term	1	dw031021_5.3690.3690.2	controllerType=0 controllerNumber=1 scan=3690	10.8153
03509:2	1	K.AFPGMC[+57.021]TYGK.C	1079		C[+57]	566.252	2	1131.5	1131.5	0	1	Specific	466.92	379.01	379.01	7.04	154	>Fibrillin-2 N-term	1	dw031021_5.3637.3637.2	controllerType=0 controllerNumber=1 scan=3637	10.6927
03220:2	1	K.AFPGM[+15.995]C[+57.021]TYGK.C	1079		C[+57], M[+16]	574.25	2	1147.49	1147.49	0	2	Specific	266.76	266.76	266.76	2.88	154	>Fibrillin-2 N-term	1	dw031021_5.3412.3412.2	controllerType=0 controllerNumber=1 scan=3412	10.1741
02491:2	1	K.AFPGM[+15.995]C[+57.021]TYGK.C	1079		C[+57], M[+16]	574.251	2	1147.49	1147.49	0	3	Specific	322.84	322.84	322.84	4.63	154	>Fibrillin-2 N-term	1	dw031021_5.2828.2828.2	controllerType=0 controllerNumber=1 scan=2828	8.8323
03565:2	1	K.AFPGM[+15.995]C[+57.021]TYGK.C	1079		C[+57], M[+16]	574.25	2	1147.49	1147.49	0	2	Specific	328	328	328	3.73	154	>Fibrillin-2 N-term	1	dw031021_5.3682.3682.2	controllerType=0 controllerNumber=1 scan=3682	10.7961
03284:2	1	K.AFPGM[+15.995]C[+57.021]TYGK.C	1079		C[+57], M[+16]	574.25	2	1147.49	1147.49	0	2.3	Specific	332.93	332.93	332.93	4.96	154	>Fibrillin-2 N-term	1	dw031021_5.3462.3462.2	controllerType=0 controllerNumber=1 scan=3462	10.2892
03409:2	1	K.AFPGM[+15.995]C[+57.021]TYGK.C	1079		C[+57], M[+16]	574.251	2	1147.49	1147.49	0	2.6	Specific	376.73	372.24	372.24	5.04	154	>Fibrillin-2 N-term	1	dw031021_5.3560.3560.2	controllerType=0 controllerNumber=1 scan=3560	10.5172
03496:2	1	K.AFPGM[+15.995]C[+57.021]TYGK.C	1079		C[+57], M[+16]	574.25	2	1147.49	1147.49	0	2.3	Specific	389.96	389.36	389.36	6.61	154	>Fibrillin-2 N-term	1	dw031021_5.3626.3626.2	controllerType=0 controllerNumber=1 scan=3626	10.667
02455:2	1	K.C[+57.021][-17.027]RN[+15.995]T[+162.053]IGSFK.C	1089	Hex(1)	C[-17][+57], N[+16], T[+162]	622.285	2	1243.56	1243.56	0	0.7	Specific	495.03	438.49	6	4.44	154	>Fibrillin-2 N-term	1	dw031021_5.2801.2801.2	controllerType=0 controllerNumber=1 scan=2801	8.7703
04194:2	1	R.C[+57.021]NSGFALDMEER.N	1100		C[+57]	714.8	2	1428.59	1428.59	0	3	Specific	603.25	603.25	603.25	9.01	154	>Fibrillin-2 N-term	1	dw031021_5.4212.4212.2	controllerType=0 controllerNumber=1 scan=4212	11.9967
04114:2	1	R.C[+57.021]NSGFALDMEER.N	1100		C[+57]	714.798	2	1428.59	1428.59	0	0.8	Specific	737.2	737.2	737.2	11.34	154	>Fibrillin-2 N-term	1	dw031021_5.4145.4145.2	controllerType=0 controllerNumber=1 scan=4145	11.8446
02531:2	1	K.NC[+57.021]MDIDEC[+57.021]ER.N	1155		C[+57]*2	671.248	2	1341.49	1341.49	0	2	Specific	237.34	237.34	237.34	1.52	154	>Fibrillin-2 N-term	1	dw031021_5.2862.2862.2	controllerType=0 controllerNumber=1 scan=2862	8.9113
02407:2	1	K.NC[+57.021]MDIDEC[+57.021]ER.N	1155		C[+57]*2	671.248	2	1341.49	1341.49	0	0.9	Specific	433.95	433.95	433.95	6.88	154	>Fibrillin-2 N-term	1	dw031021_5.2758.2758.2	controllerType=0 controllerNumber=1 scan=2758	8.6724
02468:2	1	K.NC[+57.021]MDIDEC[+57.021]ER.N	1155		C[+57]*2	671.248	2	1341.49	1341.49	0	1.7	Specific	497.25	497.25	497.25	7.21	154	>Fibrillin-2 N-term	1	dw031021_5.2811.2811.2	controllerType=0 controllerNumber=1 scan=2811	8.7938
02322:2	1	K.NC[+57.021]M[+15.995]DIDEC[+57.021]ER.N	1155		C[+57]*2, M[+16]	679.247	2	1357.49	1357.48	0	3.3	Specific	287.3	287.3	65.75	3.87	154	>Fibrillin-2 N-term	1	dw031021_5.2684.2684.2	controllerType=0 controllerNumber=1 scan=2684	8.5049
04187:3	1	K.NC[+57.021]MDIDEC[+57.021]ERNPLLC[+57.021]R.G	1155		C[+57]*3	698.967	3	2094.89	2094.88	0	2.2	Specific	610.6	610.6	610.6	9.63	154	>Fibrillin-2 N-term	1	dw031021_5.4207.4207.3	controllerType=0 controllerNumber=1 scan=4207	11.9868
04071:3	1	K.NC[+57.021]MDIDEC[+57.021]ERNPLLC[+57.021]R.G	1155		C[+57]*3	698.967	3	2094.89	2094.88	0	2.7	Specific	613.85	613.85	613.85	9.3	154	>Fibrillin-2 N-term	1	dw031021_5.4105.4105.3	controllerType=0 controllerNumber=1 scan=4105	11.7533
04120:3	1	K.NC[+57.021]MDIDEC[+57.021]ERNPLLC[+57.021]R.G	1155		C[+57]*3	698.967	3	2094.89	2094.88	0	2.5	Specific	615.45	615.45	615.45	9.63	154	>Fibrillin-2 N-term	1	dw031021_5.4152.4152.3	controllerType=0 controllerNumber=1 scan=4152	11.8616
04253:3	1	K.NC[+57.021]MDIDEC[+57.021]ERNPLLC[+57.021]R.G	1155		C[+57]*3	698.968	3	2094.89	2094.88	0	3.6	Specific	619.18	619.18	619.18	9.3	154	>Fibrillin-2 N-term	1	dw031021_5.4262.4262.3	controllerType=0 controllerNumber=1 scan=4262	12.1129
04724:3	1	K.N[+0.984]C[+57.021]MDIDEC[+57.021]ERNPLLC[+57.021]R.G	1155		C[+57]*3, N[+1]	699.295	3	2095.87	2095.87	0	2.3	Specific	513.29	513.29	381.08	7.5	154	>Fibrillin-2 N-term	1	dw031021_5.4632.4632.3	controllerType=0 controllerNumber=1 scan=4632	12.9775
04000:3	1	K.NC[+57.021]M[+15.995]DIDEC[+57.021]ERNPLLC[+57.021]R.G	1155		C[+57]*3, M[+16]	704.298	3	2110.88	2110.88	0	1.3	Specific	515.02	515.02	64.18	7.5	154	>Fibrillin-2 N-term	1	dw031021_5.4049.4049.3	controllerType=0 controllerNumber=1 scan=4049	11.6279
04115:3	1	K.NC[+57.021]M[+15.995]DIDEC[+57.021]ERNPLLC[+57.021]R.G	1155		C[+57]*3, M[+16]	704.298	3	2110.88	2110.88	0	1.4	Specific	529	529	87.75	7.68	154	>Fibrillin-2 N-term	1	dw031021_5.4146.4146.3	controllerType=0 controllerNumber=1 scan=4146	11.8467
03570:3	1	K.NC[+57.021]M[+15.995]DIDEC[+57.021]ERNPLLC[+57.021]R.G	1155		C[+57]*3, M[+16]	704.299	3	2110.88	2110.88	0	2.7	Specific	553.29	553.29	109.99	7.35	154	>Fibrillin-2 N-term	1	dw031021_5.3685.3685.3	controllerType=0 controllerNumber=1 scan=3685	10.8026
03869:3	1	R.GGTC[+57.021]VNTEGS[+162.053]FQC[+57.021]DC[+57.021]PLGHELSPSR.E	1171	Hex(1)	C[+57]*3, S[+162]	976.415	3	2927.23	2927.22	0	2.6	Specific	1014.98	1014.98	3.6	16.88	154	>Fibrillin-2 N-term	1	dw031021_5.3934.3934.3	controllerType=0 controllerNumber=1 scan=3934	11.3669
05047:4	1	R.GGTC[+57.021]VNTEGSFQC[+57.021]DC[+57.021]PLGHELSPSREDC[+57.021]VDINEC[+57.021]SLSDNLC[+57.021]R.N	1171		C[+57]*6	1212.01	4	4845.01	4845	0	2.4	Specific	463.98	463.98	40.73	5.81	154	>Fibrillin-2 N-term	1	dw031021_5.4903.4903.4	controllerType=0 controllerNumber=1 scan=4903	13.6097
04977:4	1	R.GGTC[+57.021]VNTEGSFQC[+57.021]DC[+57.021]PLGHELSPSREDC[+57.021]VDINEC[+57.021]SLSDNLC[+57.021]R.N	1171		C[+57]*6	1212.01	4	4845.02	4845	0	3.5	Specific	707.12	707.12	64.88	9.79	154	>Fibrillin-2 N-term	1	dw031021_5.4847.4847.4	controllerType=0 controllerNumber=1 scan=4847	13.4779
05009:4	1	R.GGTC[+57.021]VNTEGSFQC[+57.021]DC[+57.021]PLGHELS[+162.053]PSREDC[+57.021]VDINEC[+57.021]SLSDNLC[+57.021]R.N	1171	Hex(1)	C[+57]*6, S[+162]	1252.52	4	5007.07	5007.05	0	2.6	Specific	230.82	230.82	0	2.18	154	>Fibrillin-2 N-term	1	dw031021_5.4871.4871.4	controllerType=0 controllerNumber=1 scan=4871	13.5338
04863:4	1	R.GGTC[+57.021]VNTEGSFQC[+57.021]DC[+57.021]PLGHELS[+162.053]PSREDC[+57.021]VDINEC[+57.021]SLSDNLC[+57.021]R.N	1171	Hex(1)	C[+57]*6, S[+162]	1252.52	4	5007.07	5007.05	0	3.3	Specific	724.26	724.26	0	9.79	154	>Fibrillin-2 N-term	1	dw031021_5.4748.4748.4	controllerType=0 controllerNumber=1 scan=4748	13.2474
04928:4	1	R.GGTC[+57.021]VNTEGSFQC[+57.021]DC[+57.021]PLGHELS[+162.053]PSREDC[+57.021]VDINEC[+57.021]SLSDNLC[+57.021]R.N	1171	Hex(1)	C[+57]*6, S[+162]	1252.52	4	5007.07	5007.05	0	3.5	Specific	925.72	925.72	0	13.79	154	>Fibrillin-2 N-term	1	dw031021_5.4801.4801.4	controllerType=0 controllerNumber=1 scan=4801	13.3707
04568:2	1	R.EDC[+57.021]VDINEC[+57.021]SLSDNLC[+57.021]R.N	1196		C[+57]*3	1049.93	2	2098.86	2098.85	0	4	Specific	683.45	683.45	683.45	10.8	154	>Fibrillin-2 N-term	1	dw031021_5.4517.4517.2	controllerType=0 controllerNumber=1 scan=4517	12.7083
04165:2	1	K.C[+57.021]VNMIGTYQC[+57.021]SC[+57.021]NPGYQATPDR.Q	1216		C[+57]*3	1296.55	2	2592.08	2592.07	0	3.7	Specific	199.9	199.9	199.9	2.97	154	>Fibrillin-2 N-term	1	dw031021_5.4190.4190.2	controllerType=0 controllerNumber=1 scan=4190	11.9474
04124:3	1	K.C[+57.021]VNMIGTYQC[+57.021]SC[+57.021]NPGYQATPDR.Q	1216		C[+57]*3	864.699	3	2592.08	2592.07	0	3	Specific	908.76	908.76	908.76	14.88	154	>Fibrillin-2 N-term	1	dw031021_5.4155.4155.3	controllerType=0 controllerNumber=1 scan=4155	11.8661
03589:3	1	K.C[+57.021]VN[+15.995]MIGTYQC[+57.021]SC[+57.021]NPGYQATPDR.Q	1216		C[+57]*3, N[+16]	870.029	3	2608.07	2608.07	0	1.7	Specific	209.2	209.2	4	1.91	154	>Fibrillin-2 N-term	1	dw031021_5.3702.3702.3	controllerType=0 controllerNumber=1 scan=3702	10.8435
04016:3	1	K.C[+57.021]VNM[+15.995]IGTYQC[+57.021]SC[+57.021]NPGYQATPDR.Q	1216		C[+57]*3, M[+16]	870.029	3	2608.07	2608.07	0	1.8	Specific	499.31	499.31	31.63	7.08	154	>Fibrillin-2 N-term	1	dw031021_5.4061.4061.3	controllerType=0 controllerNumber=1 scan=4061	11.6548
05988:3	1	K.C[+57.021][-17.027]VNMIGTYQC[+57.021]SC[+57.021]NPGYQATPDR.Q	1216		C[-17][+57]*3	859.023	3	2575.05	2575.05	0	3	Specific	617.4	617.4	617.4	8.88	154	>Fibrillin-2 N-term	1	dw031021_5.5688.5688.3	controllerType=0 controllerNumber=1 scan=5688	15.4452
04206:3	1	K.C[+57.021]VN[+15.995]MIGTYQC[+57.021]SC[+57.021]NPGYQATPDR.Q	1216		C[+57]*3, N[+16]	870.03	3	2608.08	2608.07	0	3.3	Specific	721.75	721.75	45.14	10.88	154	>Fibrillin-2 N-term	1	dw031021_5.4222.4222.3	controllerType=0 controllerNumber=1 scan=4222	12.0189
04136:3	1	K.C[+57.021]VN[+15.995]MIGTYQC[+57.021]SC[+57.021]NPGYQATPDR.Q	1216		C[+57]*3, N[+16]	870.031	3	2608.08	2608.07	0	3.5	Specific	749.55	749.55	14.92	10.88	154	>Fibrillin-2 N-term	1	dw031021_5.4165.4165.3	controllerType=0 controllerNumber=1 scan=4165	11.8895
05999:3	1	K.C[+57.021][-17.027]VN[+15.995]MIGTYQC[+57.021]SC[+57.021]NPGYQATPDR.Q	1216		C[-17][+57]*3, N[+16]	864.356	3	2591.05	2591.04	0	3.9	Specific	476.32	476.32	18.33	6.58	154	>Fibrillin-2 N-term	1	dw031021_5.5697.5697.3	controllerType=0 controllerNumber=1 scan=5697	15.4667
04255:3	1	R.SC[+57.021]ADIDEC[+57.021]ENNPDIC[+57.021]DGGQC[+57.021]TNIPGEYR.C	1280		C[+57]*4	1087.1	3	3259.28	3259.27	0	3.4	Specific	200.93	200.93	200.93	2.95	154	>Fibrillin-2 N-term	1	dw031021_5.4264.4264.3	controllerType=0 controllerNumber=1 scan=4264	12.1173
04390:3	1	R.SC[+57.021]ADIDEC[+57.021]ENNPDIC[+57.021]DGGQC[+57.021]TNIPGEYR.C	1280		C[+57]*4	1087.1	3	3259.28	3259.27	0	2.7	Specific	225.81	225.81	225.81	3.19	154	>Fibrillin-2 N-term	1	dw031021_5.4372.4372.3	controllerType=0 controllerNumber=1 scan=4372	12.3708
04323:3	1	R.SC[+57.021]ADIDEC[+57.021]ENNPDIC[+57.021]DGGQC[+57.021]TNIPGEYR.C	1280		C[+57]*4	1087.1	3	3259.28	3259.27	0	3.8	Specific	619.69	619.69	619.69	8.87	154	>Fibrillin-2 N-term	1	dw031021_5.4318.4318.3	controllerType=0 controllerNumber=1 scan=4318	12.2438
04209:3	1	R.SC[+57.021]ADIDEC[+57.021]ENNPDIC[+57.021]DGGQC[+57.021]TN[+15.995]IPGEYR.C	1280		C[+57]*4, N[+16]	1092.43	3	3275.27	3275.26	0	3.2	Specific	316.5	316.5	149.84	4.19	154	>Fibrillin-2 N-term	1	dw031021_5.4224.4224.3	controllerType=0 controllerNumber=1 scan=4224	12.0232
04266:3	1	R.SC[+57.021]ADIDEC[+57.021]ENNPDIC[+57.021]DGGQC[+57.021]TN[+15.995]IPGEYR.C	1280		C[+57]*4, N[+16]	1092.43	3	3275.28	3275.26	0	4.1	Specific	640.74	640.74	179.77	8.87	154	>Fibrillin-2 N-term	1	dw031021_5.4273.4273.3	controllerType=0 controllerNumber=1 scan=4273	12.1387
05926:2	1	R.C[+57.021]LC[+57.021]YDGFMASMDMK.T	1308		C[+57]*2	864.833	2	1728.66	1728.66	0	2	Specific	525.4	525.4	525.4	8.19	154	>Fibrillin-2 N-term	1	dw031021_5.5637.5637.2	controllerType=0 controllerNumber=1 scan=5637	15.3268
05799:2	1	R.C[+57.021]LC[+57.021]YDGFMASMDMK.T	1308		C[+57]*2	864.834	2	1728.66	1728.66	0	3.2	Specific	568.66	568.66	568.66	8.8	154	>Fibrillin-2 N-term	1	dw031021_5.5529.5529.2	controllerType=0 controllerNumber=1 scan=5529	15.0728
05859:2	1	R.C[+57.021]LC[+57.021]YDGFMASMDMK.T	1308		C[+57]*2	864.834	2	1728.66	1728.66	0	3.2	Specific	660.08	660.08	660.08	10.8	154	>Fibrillin-2 N-term	1	dw031021_5.5582.5582.2	controllerType=0 controllerNumber=1 scan=5582	15.1981
07983:2	1	R.C[+57.021][-17.027]LC[+57.021]YDGFMASMDMK.T	1308		C[-17][+57]*2	856.322	2	1711.64	1711.63	0	4.6	Specific	55.31	55.31	55.31	1.47	154	>Fibrillin-2 N-term	1	dw031021_5.7376.7376.2	controllerType=0 controllerNumber=1 scan=7376	19.4619
05849:2	1	R.C[+57.021]LC[+57.021]YDGFMASMD[+15.995]MK.T	1308		C[+57]*2, D[+16]	872.832	2	1744.66	1744.65	0	3.8	Specific	274.24	274.24	3.06	3.14	154	>Fibrillin-2 N-term	1	dw031021_5.5573.5573.2	controllerType=0 controllerNumber=1 scan=5573	15.1767
05823:2	1	R.C[+57.021]LC[+57.021]YDGFMASM[+15.995]DMK.T	1308		C[+57]*2, M[+16]	872.83	2	1744.65	1744.65	0	1.4	Specific	414.6	414.6	5.1	7.67	154	>Fibrillin-2 N-term	1	dw031021_5.5550.5550.2	controllerType=0 controllerNumber=1 scan=5550	15.1228
05632:2	1	R.C[+57.021]LC[+57.021]YDGFMASMD[+15.995]MK.T	1308		C[+57]*2, D[+16]	872.832	2	1744.66	1744.65	0	2.8	Specific	418.99	418.99	4	7.33	154	>Fibrillin-2 N-term	1	dw031021_5.5390.5390.2	controllerType=0 controllerNumber=1 scan=5390	14.7488
07928:2	1	R.C[+57.021][-17.027]LC[+57.021]YDGFMASMDMK.T	1308		C[-17][+57]*2	856.321	2	1711.63	1711.63	0	2.7	Specific	424.71	424.71	424.71	7.33	154	>Fibrillin-2 N-term	1	dw031021_5.7333.7333.2	controllerType=0 controllerNumber=1 scan=7333	19.3571
05688:2	1	R.C[+57.021]LC[+57.021]YDGFMASM[+15.995]DMK.T	1308		C[+57]*2, M[+16]	872.833	2	1744.66	1744.65	0	4.3	Specific	434.36	434.36	15.52	7.33	154	>Fibrillin-2 N-term	1	dw031021_5.5440.5440.2	controllerType=0 controllerNumber=1 scan=5440	14.866
05761:2	1	R.C[+57.021]LC[+57.021]YDGFMASM[+15.995]DMK.T	1308		C[+57]*2, M[+16]	872.833	2	1744.66	1744.65	0	4.2	Specific	473.43	473.43	13.71	7.5	154	>Fibrillin-2 N-term	1	dw031021_5.5498.5498.2	controllerType=0 controllerNumber=1 scan=5498	15.0004
05515:2	1	K.TC[+57.021]IDVNEC[+57.021]DLNSNIC[+57.021]MFGEC[+57.021]ENTK.G	1322		C[+57]*4	1462.09	2	2923.17	2923.17	0	1.3	Specific	436.29	436.29	436.29	6.75	154	>Fibrillin-2 N-term	1	dw031021_5.5292.5292.2	controllerType=0 controllerNumber=1 scan=5292	14.5203
05652:3	1	K.TC[+57.021]IDVNEC[+57.021]DLNSNIC[+57.021]MFGEC[+57.021]ENTK.G	1322		C[+57]*4	975.063	3	2923.18	2923.17	0	2.7	Specific	436.52	436.52	436.52	6.42	154	>Fibrillin-2 N-term	1	dw031021_5.5409.5409.3	controllerType=0 controllerNumber=1 scan=5409	14.7927
05572:3	1	K.TC[+57.021]IDVNEC[+57.021]DLNSNIC[+57.021]MFGEC[+57.021]ENTK.G	1322		C[+57]*4	975.063	3	2923.18	2923.17	0	2.9	Specific	689.96	689.96	689.96	9.88	154	>Fibrillin-2 N-term	1	dw031021_5.5341.5341.3	controllerType=0 controllerNumber=1 scan=5341	14.6366
05511:3	1	K.TC[+57.021]IDVNEC[+57.021]DLNSNIC[+57.021]MFGEC[+57.021]ENTK.G	1322		C[+57]*4	975.064	3	2923.18	2923.17	0	3.8	Specific	842.23	823.79	823.79	12.88	154	>Fibrillin-2 N-term	1	dw031021_5.5288.5288.3	controllerType=0 controllerNumber=1 scan=5288	14.5115
05417:3	1	K.TC[+57.021]IDVNEC[+57.021]DLNSNIC[+57.021]M[+15.995]FGEC[+57.021]ENTK.G	1322		C[+57]*4, M[+16]	980.397	3	2939.18	2939.16	0	4.5	Specific	267.05	267.05	43.18	3.93	154	>Fibrillin-2 N-term	1	dw031021_5.5213.5213.3	controllerType=0 controllerNumber=1 scan=5213	14.3354
05498:3	1	K.TC[+57.021]IDVNEC[+57.021]DLNSN[+15.995]IC[+57.021]MFGEC[+57.021]ENTK.G	1322		C[+57]*4, N[+16]	980.396	3	2939.17	2939.16	0	3.5	Specific	327.4	327.4	0	4.5	154	>Fibrillin-2 N-term	1	dw031021_5.5278.5278.3	controllerType=0 controllerNumber=1 scan=5278	14.4888
05548:3	1	K.TC[+57.021]IDVNEC[+57.021]D[+15.995]LN[+0.984]SNIC[+57.021]MFGEC[+57.021]ENTK.G	1322		C[+57]*4, D[+16], N[+1]	980.736	3	2940.19	2940.15	0	16.5	Specific	273.41	273.41	0	2.45	154	>Fibrillin-2 N-term	1	dw031021_5.5320.5320.3	controllerType=0 controllerNumber=1 scan=5320	14.5873
03014:9	1	K.TC[+57.021]IDVNEC[+57.021]D[+15.995]LNS[+426.137]NIC[+57.021]MFGEC[+57.021]EN[+15.995]T[+426.137]KGSFIC[+57.021]HC[+57.021]QLGYSVK.K	1322	Hex(1)Pent(2),Hex(1)Pent(2)	C[+57]*6, D[+16], N[+16], S[+426], T[+426]	605.904	9	5445.08	5444.18	1	-18.9	Specific	374.48	374.48	0	1.81	154	>Fibrillin-2 N-term	1	dw031021_5.3252.3252.3	controllerType=0 controllerNumber=1 scan=3252	9.803
03419:2	1	K.GSFIC[+57.021]HC[+57.021]QLGYSVK.K	1346		C[+57]*2	828.388	2	1655.77	1655.77	0	1.3	Specific	452.93	428.24	428.24	5.37	154	>Fibrillin-2 N-term	1	dw031021_5.3565.3565.2	controllerType=0 controllerNumber=1 scan=3565	10.528
03466:3	1	K.GSFIC[+57.021]HC[+57.021]QLGYSVK.K	1346		C[+57]*2	552.595	3	1655.77	1655.77	0	2	Specific	657.79	610.62	610.62	11.13	154	>Fibrillin-2 N-term	1	dw031021_5.3603.3603.3	controllerType=0 controllerNumber=1 scan=3603	10.6146
03607:3	1	K.GSFIC[+57.021]HC[+57.021]QLGYSVK.K	1346		C[+57]*2	552.595	3	1655.77	1655.77	0	2.1	Specific	661.75	661.75	661.75	11.13	154	>Fibrillin-2 N-term	1	dw031021_5.3718.3718.3	controllerType=0 controllerNumber=1 scan=3718	10.8799
03537:3	1	K.GSFIC[+57.021]HC[+57.021]QLGYSVK.K	1346		C[+57]*2	552.595	3	1655.77	1655.77	0	2.6	Specific	682.36	682.36	682.36	10.8	154	>Fibrillin-2 N-term	1	dw031021_5.3658.3658.3	controllerType=0 controllerNumber=1 scan=3658	10.742
03331:3	1	K.GSFIC[+57.021]HC[+57.021]QLGYSVK.K	1346		C[+57]*2	552.595	3	1655.77	1655.77	0	2.9	Specific	747.31	643.2	643.2	11.8	154	>Fibrillin-2 N-term	1	dw031021_5.3494.3494.3	controllerType=0 controllerNumber=1 scan=3494	10.3636
03395:3	1	K.GSFIC[+57.021]HC[+57.021]QLGYSVK.K	1346		C[+57]*2	552.596	3	1655.77	1655.77	0	3.8	Specific	772.61	679.16	679.16	12.8	154	>Fibrillin-2 N-term	1	dw031021_5.3547.3547.3	controllerType=0 controllerNumber=1 scan=3547	10.4882
03348:2	1	K.GSFIC[+57.021]HC[+57.021]QLGYSVK.K	1346		C[+57]*2	828.391	2	1655.77	1655.77	0	4.3	Specific	874.76	760.11	760.11	14.06	154	>Fibrillin-2 N-term	1	dw031021_5.3509.3509.2	controllerType=0 controllerNumber=1 scan=3509	10.3981
03103:3	1	K.GSFIC[+57.021]HC[+57.021]QLGYS[+162.053]VK.K	1346	Hex(1)	C[+57]*2, S[+162]	606.614	3	1817.83	1817.82	0	3.4	Specific	482.9	482.9	7.39	7.67	154	>Fibrillin-2 N-term	1	dw031021_5.3322.3322.3	controllerType=0 controllerNumber=1 scan=3322	9.9635
03013:3	1	K.GSFIC[+57.021]HC[+57.021]QLGYS[+162.053]VK.K	1346	Hex(1)	C[+57]*2, S[+162]	606.613	3	1817.82	1817.82	0	2.3	Specific	737.78	737.78	10.57	12.13	154	>Fibrillin-2 N-term	1	dw031021_5.3252.3252.3	controllerType=0 controllerNumber=1 scan=3252	9.803
04067:5	1	K.KGTTGC[+57.021]TDVDEC[+57.021]EIGAHNC[+57.021]DMHASC[+57.021]LNIPGSFK.C	1360		C[+57]*4	737.117	5	3681.56	3681.55	0	1.5	Specific	808.73	808.73	808.73	12.88	154	>Fibrillin-2 N-term	1	dw031021_5.4102.4102.5	controllerType=0 controllerNumber=1 scan=4102	11.7468
03883:4	1	K.KGTTGC[+57.021]TDVDEC[+57.021]EIGAHNC[+57.021]DMHASC[+57.021]LNIPGSFK.C	1360		C[+57]*4	921.145	4	3681.56	3681.55	0	2.8	Specific	990.86	990.86	990.86	14.8	154	>Fibrillin-2 N-term	1	dw031021_5.3946.3946.4	controllerType=0 controllerNumber=1 scan=3946	11.3934
03870:5	1	K.KGTTGC[+57.021]TDVDEC[+57.021]EIGAHNC[+57.021]DMHASC[+57.021]LNIPGSFK.C	1360		C[+57]*4	737.118	5	3681.56	3681.55	0	2.8	Specific	1012.25	1012.25	1012.25	16.54	154	>Fibrillin-2 N-term	1	dw031021_5.3935.3935.5	controllerType=0 controllerNumber=1 scan=3935	11.369
03929:5	1	K.KGTTGC[+57.021]TDVDEC[+57.021]EIGAHNC[+57.021]DMHASC[+57.021]LNIPGSFK.C	1360		C[+57]*4	737.118	5	3681.56	3681.55	0	2.8	Specific	1064.86	1064.86	1064.86	17.54	154	>Fibrillin-2 N-term	1	dw031021_5.3988.3988.5	controllerType=0 controllerNumber=1 scan=3988	11.489
03991:5	1	K.KGTTGC[+57.021]TDVDEC[+57.021]EIGAHNC[+57.021]DMHASC[+57.021]LNIPGSFK.C	1360		C[+57]*4	737.117	5	3681.55	3681.55	0	1.4	Specific	1101.97	1101.97	1101.97	18.88	154	>Fibrillin-2 N-term	1	dw031021_5.4042.4042.5	controllerType=0 controllerNumber=1 scan=4042	11.6138
03943:4	1	K.KGTTGC[+57.021]TDVDEC[+57.021]EIGAHNC[+57.021]DMHASC[+57.021]LNIPGSFK.C	1360		C[+57]*4	921.145	4	3681.56	3681.55	0	2.4	Specific	1218.57	1218.57	1218.57	20.13	154	>Fibrillin-2 N-term	1	dw031021_5.4000.4000.4	controllerType=0 controllerNumber=1 scan=4000	11.517
03857:5	1	K.KGTTGC[+57.021]TDVDEC[+57.021]EIGAHNC[+57.021]DMHASC[+57.021]LN[+15.995]IPGSFK.C	1360		C[+57]*4, N[+16]	740.317	5	3697.55	3697.54	0	2.6	Specific	917.43	917.43	111.49	14.54	154	>Fibrillin-2 N-term	1	dw031021_5.3925.3925.5	controllerType=0 controllerNumber=1 scan=3925	11.345
03889:4	1	K.KGTTGC[+57.021]TDVDEC[+57.021]EIGAHNC[+57.021]DMHASC[+57.021]LN[+15.995]IPGSFK.C	1360		C[+57]*4, N[+16]	925.144	4	3697.56	3697.54	0	3.1	Specific	949.2	949.2	177.31	13.8	154	>Fibrillin-2 N-term	1	dw031021_5.3950.3950.4	controllerType=0 controllerNumber=1 scan=3950	11.4018
03918:5	1	K.KGTTGC[+57.021]TDVDEC[+57.021]EIGAHNC[+57.021]DMHASC[+57.021]LN[+15.995]IPGSFK.C	1360		C[+57]*4, N[+16]	740.316	5	3697.55	3697.54	0	1.1	Specific	1073.57	1073.57	80.22	17.88	154	>Fibrillin-2 N-term	1	dw031021_5.3977.3977.5	controllerType=0 controllerNumber=1 scan=3977	11.4649
04335:4	1	K.GTTGC[+57.021]TDVDEC[+57.021]EIGAHNC[+57.021]DMHASC[+57.021]LNIPGSFK.C	1361		C[+57]*4	889.122	4	3553.46	3553.45	0	2.9	Specific	1006.23	1006.23	1006.23	16.54	154	>Fibrillin-2 N-term	1	dw031021_5.4329.4329.4	controllerType=0 controllerNumber=1 scan=4329	12.2695
04268:4	1	K.GTTGC[+57.021]TDVDEC[+57.021]EIGAHNC[+57.021]DMHASC[+57.021]LNIPGSFK.C	1361		C[+57]*4	889.122	4	3553.47	3553.45	0	3.6	Specific	1155.35	1155.35	1155.35	19.54	154	>Fibrillin-2 N-term	1	dw031021_5.4275.4275.4	controllerType=0 controllerNumber=1 scan=4275	12.1429
04298:4	1	K.GTTGC[+57.021]TDVDEC[+57.021]EIGAHNC[+57.021]DMHASC[+57.021]LN[+15.995]IPGSFK.C	1361		C[+57]*4, N[+16]	893.121	4	3569.46	3569.45	0	3.4	Specific	761.31	761.31	148.25	11.54	154	>Fibrillin-2 N-term	1	dw031021_5.4299.4299.4	controllerType=0 controllerNumber=1 scan=4299	12.1987
03614:2	1	R.EGWIGNGIK.C	1397			487.26	2	973.513	973.51	0	2.4	Specific	456.56	456.56	456.56	5.33	154	>Fibrillin-2 N-term	1	dw031021_5.3723.3723.2	controllerType=0 controllerNumber=1 scan=3723	10.8927
03683:2	1	R.EGWIGNGIK.C	1397			487.26	2	973.512	973.51	0	1.7	Specific	458.55	458.55	458.55	5.51	154	>Fibrillin-2 N-term	1	dw031021_5.3781.3781.2	controllerType=0 controllerNumber=1 scan=3781	11.0228
03550:2	1	R.EGWIGNGIK.C	1397			487.26	2	973.512	973.51	0	1.9	Specific	494.47	494.47	494.47	5.69	154	>Fibrillin-2 N-term	1	dw031021_5.3669.3669.2	controllerType=0 controllerNumber=1 scan=3669	10.7666
04121:2	1	R.EGWIGN[+0.984]GIK.C	1397		N[+1]	487.752	2	974.496	974.494	0	2.1	Specific	387.51	387.51	387.51	4.51	154	>Fibrillin-2 N-term	1	dw031021_5.4153.4153.2	controllerType=0 controllerNumber=1 scan=4153	11.8628
04365:2	1	R.EGWIGN[+0.984]GIK.C	1397		N[+1]	487.752	2	974.496	974.494	0	2.4	Specific	404.27	404.27	404.27	4.8	154	>Fibrillin-2 N-term	1	dw031021_5.4353.4353.2	controllerType=0 controllerNumber=1 scan=4353	12.3254
04062:2	1	R.EGWIGN[+0.984]GIK.C	1397		N[+1]	487.752	2	974.496	974.494	0	2	Specific	434.14	434.14	434.14	5.17	154	>Fibrillin-2 N-term	1	dw031021_5.4099.4099.2	controllerType=0 controllerNumber=1 scan=4099	11.7413
04295:2	1	R.EGWIGN[+0.984]GIK.C	1397		N[+1]	487.752	2	974.497	974.494	0	2.8	Specific	440.65	440.65	440.65	4.63	154	>Fibrillin-2 N-term	1	dw031021_5.4298.4298.2	controllerType=0 controllerNumber=1 scan=4298	12.1966
03342:2	1	R.C[+57.021]EC[+57.021]EMGFTPASDSR.S	1474		C[+57]*2	823.818	2	1646.63	1646.62	0	2.9	Specific	654.6	654.6	654.6	10.8	154	>Fibrillin-2 N-term	1	dw031021_5.3504.3504.2	controllerType=0 controllerNumber=1 scan=3504	10.3873
03196:2	1	R.C[+57.021]EC[+57.021]EMGFTPASDSR.S	1474		C[+57]*2	823.818	2	1646.63	1646.62	0	2.9	Specific	668.89	668.89	668.89	10.8	154	>Fibrillin-2 N-term	1	dw031021_5.3395.3395.2	controllerType=0 controllerNumber=1 scan=3395	10.1355
03265:2	1	R.C[+57.021]EC[+57.021]EMGFTPASDSR.S	1474		C[+57]*2	823.818	2	1646.63	1646.62	0	2.5	Specific	734.88	734.88	734.88	12.13	154	>Fibrillin-2 N-term	1	dw031021_5.3448.3448.2	controllerType=0 controllerNumber=1 scan=3448	10.2586
02906:2	1	R.C[+57.021]EC[+57.021]EM[+15.995]GFTPASDSR.S	1474		C[+57]*2, M[+16]	831.815	2	1662.62	1662.62	0	2.5	Specific	255.02	255.02	218.23	5.17	154	>Fibrillin-2 N-term	1	dw031021_5.3171.3171.2	controllerType=0 controllerNumber=1 scan=3171	9.612
02295:2	1	R.C[+57.021]EC[+57.021]EM[+15.995]GFTPASDSR.S	1474		C[+57]*2, M[+16]	831.814	2	1662.62	1662.62	0	1.5	Specific	343.07	343.07	285.11	5.86	154	>Fibrillin-2 N-term	1	dw031021_5.2659.2659.2	controllerType=0 controllerNumber=1 scan=2659	8.4481
02974:2	1	R.C[+57.021]EC[+57.021]EM[+15.995]GFTPASDSR.S	1474		C[+57]*2, M[+16]	831.816	2	1662.62	1662.62	0	3.1	Specific	412.52	412.52	254.17	7.33	154	>Fibrillin-2 N-term	1	dw031021_5.3224.3224.4	controllerType=0 controllerNumber=1 scan=3224	9.7367
03317:2	1	R.C[+57.021]EC[+57.021]EM[+15.995]GFTPASDSR.S	1474		C[+57]*2, M[+16]	831.815	2	1662.62	1662.62	0	1.8	Specific	460.55	460.55	292.61	7.83	154	>Fibrillin-2 N-term	1	dw031021_5.3485.3485.2	controllerType=0 controllerNumber=1 scan=3485	10.3419
03236:2	1	R.C[+57.021]EC[+57.021]EM[+15.995]GFTPASDSR.S	1474		C[+57]*2, M[+16]	831.815	2	1662.62	1662.62	0	2.1	Specific	492.65	492.65	303.88	8	154	>Fibrillin-2 N-term	1	dw031021_5.3428.3428.2	controllerType=0 controllerNumber=1 scan=3428	10.2115
03169:2	1	R.C[+57.021]EC[+57.021]EM[+15.995]GFTPASDSR.S	1474		C[+57]*2, M[+16]	831.815	2	1662.62	1662.62	0	2.2	Specific	520.34	520.34	285.99	8.19	154	>Fibrillin-2 N-term	1	dw031021_5.3373.3373.2	controllerType=0 controllerNumber=1 scan=3373	10.0835
03031:2	1	R.C[+57.021]EC[+57.021]EM[+15.995]GFTPASDSR.S	1474		C[+57]*2, M[+16]	831.814	2	1662.62	1662.62	0	1.4	Specific	527.78	527.78	304.25	8.19	154	>Fibrillin-2 N-term	1	dw031021_5.3264.3264.2	controllerType=0 controllerNumber=1 scan=3264	9.831
05027:2	1	R.C[+57.021][-17.027]EC[+57.021]EMGFTPASDSR.S	1474		C[-17][+57]*2	815.302	2	1629.6	1629.6	0	-0.2	Specific	549.85	549.85	549.85	8.19	154	>Fibrillin-2 N-term	1	dw031021_5.4886.4886.2	controllerType=0 controllerNumber=1 scan=4886	13.5683
05083:2	1	R.C[+57.021][-17.027]EC[+57.021]EMGFTPASDSR.S	1474		C[-17][+57]*2	815.304	2	1629.6	1629.6	0	2.3	Specific	588.95	588.95	588.95	9.13	154	>Fibrillin-2 N-term	1	dw031021_5.4934.4934.2	controllerType=0 controllerNumber=1 scan=4934	13.6823
03096:2	1	R.C[+57.021]EC[+57.021]EM[+15.995]GFTPASDSR.S	1474		C[+57]*2, M[+16]	831.815	2	1662.62	1662.62	0	2.4	Specific	593.46	593.46	338.99	9.13	154	>Fibrillin-2 N-term	1	dw031021_5.3317.3317.2	controllerType=0 controllerNumber=1 scan=3317	9.9527
04968:2	1	R.YEC[+57.021]NC[+57.021]PPDFQLNPTGVGC[+57.021]VDNR.V	1554		C[+57]*3	1306.55	2	2612.1	2612.1	0	1.4	Specific	344.21	344.21	344.21	4.94	154	>Fibrillin-2 N-term	1	dw031021_5.4840.4840.2	controllerType=0 controllerNumber=1 scan=4840	13.4616
04920:3	1	R.YEC[+57.021]NC[+57.021]PPDFQLNPTGVGC[+57.021]VDNR.V	1554		C[+57]*3	871.373	3	2612.11	2612.1	0	3.4	Specific	715.84	715.84	715.84	10.88	154	>Fibrillin-2 N-term	1	dw031021_5.4794.4794.3	controllerType=0 controllerNumber=1 scan=4794	13.3536
05108:3	1	R.YEC[+57.021]NC[+57.021]PPDFQLNPTGVGC[+57.021]VDNR.V	1554		C[+57]*3	871.372	3	2612.1	2612.1	0	2.4	Specific	736.06	736.06	736.06	11.21	154	>Fibrillin-2 N-term	1	dw031021_5.4955.4955.3	controllerType=0 controllerNumber=1 scan=4955	13.7304
04974:3	1	R.YEC[+57.021]NC[+57.021]PPDFQLNPTGVGC[+57.021]VDNR.V	1554		C[+57]*3	871.373	3	2612.11	2612.1	0	3.5	Specific	841.63	841.63	841.63	12.88	154	>Fibrillin-2 N-term	1	dw031021_5.4845.4845.3	controllerType=0 controllerNumber=1 scan=4845	13.4744
05043:3	1	R.YEC[+57.021]NC[+57.021]PPDFQLNPTGVGC[+57.021]VDNR.V	1554		C[+57]*3	871.373	3	2612.1	2612.1	0	2.9	Specific	843.98	843.98	843.98	12.88	154	>Fibrillin-2 N-term	1	dw031021_5.4900.4900.3	controllerType=0 controllerNumber=1 scan=4900	13.6031
04567:2	1	R.GDGSLSC[+57.021]NTEIGVGVSR.S	1587		C[+57]	854.404	2	1707.8	1707.8	0	3	Specific	401.82	401.82	401.82	7.33	154	>Fibrillin-2 N-term	1	dw031021_5.4516.4516.2	controllerType=0 controllerNumber=1 scan=4516	12.7061
04509:2	1	R.GDGSLSC[+57.021]NTEIGVGVSR.S	1587		C[+57]	854.405	2	1707.8	1707.8	0	3.5	Specific	427.03	427.03	427.03	7.33	154	>Fibrillin-2 N-term	1	dw031021_5.4467.4467.2	controllerType=0 controllerNumber=1 scan=4467	12.5896
04330:2	1	R.GDGSLSC[+57.021]NTEIGVGVSR.S	1587		C[+57]	854.406	2	1707.8	1707.8	0	4.5	Specific	454.37	454.37	454.37	7.5	154	>Fibrillin-2 N-term	1	dw031021_5.4324.4324.2	controllerType=0 controllerNumber=1 scan=4324	12.2567
04427:2	1	R.GDGSLSC[+57.021]NTEIGVGVSR.S	1587		C[+57]	854.406	2	1707.8	1707.8	0	4.5	Specific	491.86	491.86	491.86	7.67	154	>Fibrillin-2 N-term	1	dw031021_5.4403.4403.2	controllerType=0 controllerNumber=1 scan=4403	12.4387
04264:2	1	R.GDGSLSC[+57.021]NTEIGVGVSR.S	1587		C[+57]	854.407	2	1707.81	1707.8	0	5.3	Specific	503.8	503.8	503.8	7.67	154	>Fibrillin-2 N-term	1	dw031021_5.4270.4270.2	controllerType=0 controllerNumber=1 scan=4270	12.1302
04197:2	1	R.GDGSLSC[+57.021]NTEIGVGVSR.S	1587		C[+57]	854.407	2	1707.81	1707.8	0	5.7	Specific	552.16	552.16	552.16	6.71	154	>Fibrillin-2 N-term	1	dw031021_5.4214.4214.2	controllerType=0 controllerNumber=1 scan=4214	12.001
04050:2	1	R.GDGSLSC[+57.021]NTEIGVGVSR.S	1587		C[+57]	854.404	2	1707.8	1707.8	0	2.2	Specific	586.53	586.53	586.53	9.13	154	>Fibrillin-2 N-term	1	dw031021_5.4089.4089.2	controllerType=0 controllerNumber=1 scan=4089	11.7188
04132:2	1	R.GDGSLSC[+57.021]NTEIGVGVSR.S	1587		C[+57]	854.403	2	1707.8	1707.8	0	1.5	Specific	611.53	611.53	611.53	10.13	154	>Fibrillin-2 N-term	1	dw031021_5.4161.4161.2	controllerType=0 controllerNumber=1 scan=4161	11.8789
03900:2	1	R.GDGSLSC[+57.021]NTEIGVGVSR.S	1587		C[+57]	854.404	2	1707.8	1707.8	0	1.9	Specific	654.81	654.81	654.81	11.13	154	>Fibrillin-2 N-term	1	dw031021_5.3960.3960.2	controllerType=0 controllerNumber=1 scan=3960	11.4253
03956:2	1	R.GDGSLSC[+57.021]NTEIGVGVSR.S	1587		C[+57]	854.404	2	1707.8	1707.8	0	2.2	Specific	671.43	671.43	671.43	11.13	154	>Fibrillin-2 N-term	1	dw031021_5.4010.4010.2	controllerType=0 controllerNumber=1 scan=4010	11.5406
03583:3	1	R.GDGSLSC[+57.021]NTEIGVGVSR.S	1587		C[+57]	569.938	3	1707.8	1707.8	0	2.1	Specific	701.65	701.65	701.65	12.13	154	>Fibrillin-2 N-term	1	dw031021_5.3696.3696.3	controllerType=0 controllerNumber=1 scan=3696	10.8281
03826:2	1	R.GDGSLSC[+57.021]NTEIGVGVSR.S	1587		C[+57]	854.404	2	1707.8	1707.8	0	2	Specific	710.71	710.71	710.71	12.13	154	>Fibrillin-2 N-term	1	dw031021_5.3903.3903.2	controllerType=0 controllerNumber=1 scan=3903	11.2943
03567:2	1	R.GDGSLSC[+57.021]NTEIGVGVSR.S	1587		C[+57]	854.404	2	1707.8	1707.8	0	2.6	Specific	769.39	769.39	769.39	12.8	154	>Fibrillin-2 N-term	1	dw031021_5.3683.3683.2	controllerType=0 controllerNumber=1 scan=3683	10.7982
03692:2	1	R.GDGSLSC[+57.021]NTEIGVGVSR.S	1587		C[+57]	854.404	2	1707.8	1707.8	0	2.7	Specific	782.45	782.45	782.45	12.8	154	>Fibrillin-2 N-term	1	dw031021_5.3790.3790.2	controllerType=0 controllerNumber=1 scan=3790	11.0439
03625:2	1	R.GDGSLSC[+57.021]NTEIGVGVSR.S	1587		C[+57]	854.404	2	1707.8	1707.8	0	2.5	Specific	829.77	829.77	829.77	14.13	154	>Fibrillin-2 N-term	1	dw031021_5.3734.3734.2	controllerType=0 controllerNumber=1 scan=3734	10.9181

## Sheet: DW_032421_5
Query #:z	Protein Rank	Peptide < ProteinMetrics Confidential >	Starting position	Glycans NHFAGNa	Modification Type(s)	Observed m/z	z	Observed (M+H)	Calc. mass (M+H)	Off-by-x error	Mass error (ppm)	Cleavage	Score	Delta	Delta Mod	|Log Prob|	# of unique peptides	Protein Name	Protein DB number	Comment	Scan #	Scan Time
05057:2	1	R.NTPGSFVC[+57.021]TC[+57.021]PPGYVFR.T	828		C[+57]*2	979.948	2	1958.89	1958.89	0	0.2	Specific	776.9	738	738	12.87	131	>Fibrillin-2 N-term	1	DW032421_5.5051.5051.2	controllerType=0 controllerNumber=1 scan=5051	13.7165
04813:3	1	R.NT[+162.053]PGSFVC[+57.021]TC[+57.021]PPGYVFR.T	828	Hex(1)	C[+57]*2, T[+162]	707.651	3	2120.94	2120.94	0	-1.3	Specific	462.24	462.24	2.9	7.61	131	>Fibrillin-2 N-term	1	DW032421_5.4841.4841.3	controllerType=0 controllerNumber=1 scan=4841	13.2413
04751:3	1	R.NTPGS[+162.053]FVC[+57.021]TC[+57.021]PPGYVFR.T	828	Hex(1)	C[+57]*2, S[+162]	707.653	3	2120.94	2120.94	0	0.9	Specific	662.32	662.32	0	10.87	131	>Fibrillin-2 N-term	1	DW032421_5.4787.4787.3	controllerType=0 controllerNumber=1 scan=4787	13.1227
04730:2	1	R.NTPGS[+162.053]FVC[+57.021]TC[+57.021]PPGYVFR.T	828	Hex(1)	C[+57]*2, S[+162]	1060.98	2	2120.95	2120.94	0	1.8	Specific	801.35	801.35	0	13.06	131	>Fibrillin-2 N-term	1	DW032421_5.4770.4770.2	controllerType=0 controllerNumber=1 scan=4770	13.0836
04788:2	1	R.NTPGS[+162.053]FVC[+57.021]TC[+57.021]PPGYVFR.T	828	Hex(1)	C[+57]*2, S[+162]	1060.98	2	2120.94	2120.94	0	1	Specific	814.31	814.31	0	13.87	131	>Fibrillin-2 N-term	1	DW032421_5.4818.4818.2	controllerType=0 controllerNumber=1 scan=4818	13.1922
04776:2	1	R.N[+15.995]TPGS[+162.053]FVC[+57.021]TC[+57.021]PPGYVFR.T	828	Hex(1)	C[+57]*2, N[+16], S[+162]	1068.97	2	2136.94	2136.94	0	0.5	Specific	751.61	751.61	3.83	12.87	131	>Fibrillin-2 N-term	1	DW032421_5.4807.4807.2	controllerType=0 controllerNumber=1 scan=4807	13.1675
04711:2	1	R.N[+15.995]TPGS[+162.053]FVC[+57.021]TC[+57.021]PPGYVFR.T	828	Hex(1)	C[+57]*2, N[+16], S[+162]	1068.97	2	2136.94	2136.94	0	1.3	Specific	797.59	797.59	3.96	12.06	131	>Fibrillin-2 N-term	1	DW032421_5.4755.4755.2	controllerType=0 controllerNumber=1 scan=4755	13.0491
Other Peptides
04087:2	1	R.SATAGSEGGFLAPEYR.E	49			806.883	2	1612.76	1612.76	0	-1.1	Specific	708.16	708.16	708.16	11.87	131	>Fibrillin-2 N-term	1	DW032421_5.4236.4236.2	controllerType=0 controllerNumber=1 scan=4236	11.92
04011:2	1	R.SATAGSEGGFLAPEYR.E	49			806.883	2	1612.76	1612.76	0	-1.1	Specific	877.22	877.22	877.22	14.87	131	>Fibrillin-2 N-term	1	DW032421_5.4172.4172.2	controllerType=0 controllerNumber=1 scan=4172	11.79
04022:3	1	R.SATAGSEGGFLAPEYREEGAAVASR.V	49			828.398	3	2483.18	2483.18	0	-0.3	Specific	822.48	822.48	822.48	11.82	131	>Fibrillin-2 N-term	1	DW032421_5.4180.4180.3	controllerType=0 controllerNumber=1 scan=4180	11.8077
03959:3	1	R.SATAGSEGGFLAPEYREEGAAVASR.V	49			828.398	3	2483.18	2483.18	0	-0.1	Specific	1164.61	1155.67	1155.67	18.82	131	>Fibrillin-2 N-term	1	DW032421_5.4127.4127.3	controllerType=0 controllerNumber=1 scan=4127	11.6984
02345:3	1	R.GQQDVLRGPNVC[+57.021]GSR.F	78		C[+57]	548.274	3	1642.81	1642.81	0	-0.1	Specific	348.92	348.92	348.92	3.98	131	>Fibrillin-2 N-term	1	DW032421_5.2749.2749.4	controllerType=0 controllerNumber=1 scan=2749	8.7702
02640:3	1	R.FHSYC[+57.021]C[+57.021]PGWK.T	93		C[+57]*2	447.855	3	1341.55	1341.55	0	0.1	Specific	495.46	495.46	495.46	6.77	131	>Fibrillin-2 N-term	1	DW032421_5.3026.3026.3	controllerType=0 controllerNumber=1 scan=3026	9.3699
02582:3	1	R.FHSYC[+57.021]C[+57.021]PGWK.T	93		C[+57]*2	447.854	3	1341.55	1341.55	0	-2.2	Specific	637.55	637.21	637.21	9.91	131	>Fibrillin-2 N-term	1	DW032421_5.2972.2972.3	controllerType=0 controllerNumber=1 scan=2972	9.2511
02591:2	1	R.FHSYC[+57.021]C[+57.021]PGWK.T	93		C[+57]*2	671.278	2	1341.55	1341.55	0	-1.6	Specific	776.58	761.8	761.8	10.98	131	>Fibrillin-2 N-term	1	DW032421_5.2979.2979.2	controllerType=0 controllerNumber=1 scan=2979	9.2663
04254:2	1	K.TLPGGNQC[+57.021]IVPIC[+57.021]R.N	103		C[+57]*2	792.903	2	1584.8	1584.8	0	-0.3	Specific	549.82	549.82	549.82	8.31	131	>Fibrillin-2 N-term	1	DW032421_5.4373.4373.2	controllerType=0 controllerNumber=1 scan=4373	12.2043
04177:2	1	K.TLPGGNQC[+57.021]IVPIC[+57.021]R.N	103		C[+57]*2	792.903	2	1584.8	1584.8	0	0	Specific	616.04	616.04	616.04	10.29	131	>Fibrillin-2 N-term	1	DW032421_5.4312.4312.2	controllerType=0 controllerNumber=1 scan=4312	12.0832
04116:2	1	K.TLPGGNQC[+57.021]IVPIC[+57.021]R.N	103		C[+57]*2	792.902	2	1584.8	1584.8	0	-0.7	Specific	625.39	625.39	625.39	10.29	131	>Fibrillin-2 N-term	1	DW032421_5.4259.4259.2	controllerType=0 controllerNumber=1 scan=4259	11.9687
02688:4	1	R.NSC[+57.021]GDGFC[+57.021]SRPNMC[+57.021]TC[+57.021]SSGQISSTC[+57.021]GSK.S	117		C[+57]*5	776.303	4	3102.19	3102.19	0	0.3	Specific	408.43	408.43	408.43	6.62	131	>Fibrillin-2 N-term	1	DW032421_5.3067.3067.4	controllerType=0 controllerNumber=1 scan=3067	9.4555
02711:3	1	R.NSC[+57.021]GDGFC[+57.021]SRPNMC[+57.021]TC[+57.021]SSGQISSTC[+57.021]GSK.S	117		C[+57]*5	1034.73	3	3102.19	3102.19	0	-1	Specific	1011.65	1011.65	1011.65	17.13	131	>Fibrillin-2 N-term	1	DW032421_5.3091.3091.3	controllerType=0 controllerNumber=1 scan=3091	9.5034
02649:3	1	R.NSC[+57.021]GDGFC[+57.021]SRPNMC[+57.021]TC[+57.021]SSGQISSTC[+57.021]GSK.S	117		C[+57]*5	1034.73	3	3102.19	3102.19	0	-0.2	Specific	1253.27	1253.27	1253.27	22.13	131	>Fibrillin-2 N-term	1	DW032421_5.3033.3033.3	controllerType=0 controllerNumber=1 scan=3033	9.3821
02169:3	1	R.NSC[+57.021]GDGFC[+57.021]SRPN[+15.995]MC[+57.021]TC[+57.021]SSGQISSTC[+57.021]GSK.S	117		C[+57]*5, N[+16]	1040.07	3	3118.19	3118.18	0	0.8	Specific	255.61	255.61	4	4.07	131	>Fibrillin-2 N-term	1	DW032421_5.2588.2588.3	controllerType=0 controllerNumber=1 scan=2588	8.4122
01905:3	1	R.PNMC[+57.021]TC[+57.021]SSGQISSTC[+57.021]GSK.S	127		C[+57]*3	654.598	3	1961.78	1961.78	0	-0.6	Specific	673.02	673.02	673.02	10.87	131	>Fibrillin-2 N-term	1	DW032421_5.2368.2368.3	controllerType=0 controllerNumber=1 scan=2368	7.8988
01892:2	1	R.PNMC[+57.021]TC[+57.021]SSGQISSTC[+57.021]GSK.S	127		C[+57]*3	981.396	2	1961.79	1961.78	0	1.6	Specific	721.25	721.25	721.25	11.06	131	>Fibrillin-2 N-term	1	DW032421_5.2356.2356.2	controllerType=0 controllerNumber=1 scan=2356	7.871
01912:3	1	R.PN[+15.995]MC[+57.021]TC[+57.021]SSGQISSTC[+57.021]GSK.S	127		C[+57]*3, N[+16]	659.931	3	1977.78	1977.78	0	1.1	Specific	388.59	388.59	4	7.03	131	>Fibrillin-2 N-term	1	DW032421_5.2373.2373.3	controllerType=0 controllerNumber=1 scan=2373	7.9096
01927:2	1	R.PNM[+15.995]C[+57.021]TC[+57.021]SSGQISSTC[+57.021]GSK.S	127		C[+57]*3, M[+16]	989.394	2	1977.78	1977.78	0	2.5	Specific	560.31	560.31	97.54	8.06	131	>Fibrillin-2 N-term	1	DW032421_5.2385.2385.2	controllerType=0 controllerNumber=1 scan=2385	7.9375
01866:2	1	R.C[+57.021][-17.027]MNGGT[+146.058]C[+57.021]ADDHC[+57.021]QC[+57.021]QK.G	153	Fuc(1)	C[-17][+57]*4, T[+146]	1035.86	2	2070.71	2070.71	0	-0.1	Specific	599.79	599.79	599.79	7.95	131	>Fibrillin-2 N-term	1	DW032421_5.2336.2336.2	controllerType=0 controllerNumber=1 scan=2336	7.8234
02048:2	1	R.C[+57.021][-17.027]MN[+0.984]GGT[+146.058]C[+57.021]ADDHC[+57.021]QC[+57.021]QK.G	153	Fuc(1)	C[-17][+57]*4, N[+1], T[+146]	1036.35	2	2071.69	2071.69	0	0	Specific	570.82	570.82	570.82	7.95	131	>Fibrillin-2 N-term	1	DW032421_5.2486.2486.2	controllerType=0 controllerNumber=1 scan=2486	8.1765
03318:3	1	K.GYIGTYC[+57.021]GQPVC[+57.021]ENGC[+57.021]QNGGR.C	169		C[+57]*3	782.988	3	2346.95	2346.96	0	-7.1	Specific	684.39	684.39	684.39	8.24	131	>Fibrillin-2 N-term	1	DW032421_5.3576.3576.3	controllerType=0 controllerNumber=1 scan=3576	10.568
03239:3	1	K.GYIGTYC[+57.021]GQPVC[+57.021]ENGC[+57.021]QNGGR.C	169		C[+57]*3	782.993	3	2346.97	2346.96	0	0.4	Specific	888.39	888.39	888.39	14.38	131	>Fibrillin-2 N-term	1	DW032421_5.3511.3511.3	controllerType=0 controllerNumber=1 scan=3511	10.4312
03260:2	1	K.GYIGTYC[+57.021]GQPVC[+57.021]ENGC[+57.021]QNGGR.C	169		C[+57]*3	1173.99	2	2346.96	2346.96	0	-0.2	Specific	922.58	922.58	922.58	15.38	131	>Fibrillin-2 N-term	1	DW032421_5.3526.3526.2	controllerType=0 controllerNumber=1 scan=3526	10.4635
03472:3	1	K.GYIGTYC[+57.021]GQPVC[+57.021]ENGC[+57.021]QN[+0.984]GGR.C	169		C[+57]*3, N[+1]	783.321	3	2347.95	2347.95	0	-0.8	Specific	830.55	830.55	21.72	13.38	131	>Fibrillin-2 N-term	1	DW032421_5.3707.3707.3	controllerType=0 controllerNumber=1 scan=3707	10.8369
03432:2	1	K.GYIGTYC[+57.021]GQPVC[+57.021]EN[+0.984]GC[+57.021]QNGGR.C	169		C[+57]*3, N[+1]	1174.48	2	2347.95	2347.95	0	1.4	Specific	883.46	883.46	48.43	13.56	131	>Fibrillin-2 N-term	1	DW032421_5.3669.3669.2	controllerType=0 controllerNumber=1 scan=3669	10.758
03410:3	1	K.GYIGTYC[+57.021]GQPVC[+57.021]EN[+0.984]GC[+57.021]QNGGR.C	169		C[+57]*3, N[+1]	783.322	3	2347.95	2347.95	0	0.9	Specific	904.11	904.11	114.75	15.38	131	>Fibrillin-2 N-term	1	DW032421_5.3653.3653.3	controllerType=0 controllerNumber=1 scan=3653	10.7261
03700:3	1	R.C[+57.021]AC[+57.021]VYGFTGPQC[+57.021]ER.D	196		C[+57]*3	568.903	3	1704.69	1704.69	0	0.2	Specific	598.07	584.32	584.32	8.29	131	>Fibrillin-2 N-term	1	DW032421_5.3898.3898.3	controllerType=0 controllerNumber=1 scan=3898	11.2229
03736:2	1	R.C[+57.021]AC[+57.021]VYGFTGPQC[+57.021]ER.D	196		C[+57]*3	852.849	2	1704.69	1704.69	0	-0.6	Specific	677.16	677.16	677.16	11.29	131	>Fibrillin-2 N-term	1	DW032421_5.3927.3927.2	controllerType=0 controllerNumber=1 scan=3927	11.2863
03674:2	1	R.C[+57.021]AC[+57.021]VYGFTGPQC[+57.021]ER.D	196		C[+57]*3	852.849	2	1704.69	1704.69	0	-0.8	Specific	684.91	684.91	684.91	11.29	131	>Fibrillin-2 N-term	1	DW032421_5.3873.3873.2	controllerType=0 controllerNumber=1 scan=3873	11.1719
05281:2	1	R.C[+57.021][-17.027]AC[+57.021]VYGFTGPQC[+57.021]ER.D	196		C[-17][+57]*3	844.338	2	1687.67	1687.67	0	1.6	Specific	630.55	630.55	630.55	9.47	131	>Fibrillin-2 N-term	1	DW032421_5.5240.5240.2	controllerType=0 controllerNumber=1 scan=5240	14.1473
05348:2	1	R.C[+57.021][-17.027]AC[+57.021]VYGFTGPQC[+57.021]ER.D	196		C[-17][+57]*3	844.338	2	1687.67	1687.67	0	1.5	Specific	636.02	636.02	636.02	9.47	131	>Fibrillin-2 N-term	1	DW032421_5.5291.5291.2	controllerType=0 controllerNumber=1 scan=5291	14.2666
04915:3	1	R.TGPC[+57.021]FTQVNNQMC[+57.021]QGQLTGIVC[+57.021]TK.T	213		C[+57]*3	914.755	3	2742.25	2742.25	0	1.6	Specific	809.78	809.78	809.78	12.32	131	>Fibrillin-2 N-term	1	DW032421_5.4930.4930.3	controllerType=0 controllerNumber=1 scan=4930	13.4419
04980:3	1	R.TGPC[+57.021]FTQVNNQMC[+57.021]QGQLTGIVC[+57.021]TK.T	213		C[+57]*3	914.752	3	2742.24	2742.25	0	-1.5	Specific	830.86	830.86	830.86	13.13	131	>Fibrillin-2 N-term	1	DW032421_5.4984.4984.3	controllerType=0 controllerNumber=1 scan=4984	13.5668
04931:2	1	R.TGPC[+57.021]FTQVNNQMC[+57.021]QGQLTGIVC[+57.021]TK.T	213		C[+57]*3	1371.63	2	2742.25	2742.25	0	0.4	Specific	1008.44	1008.44	1008.44	17.13	131	>Fibrillin-2 N-term	1	DW032421_5.4944.4944.2	controllerType=0 controllerNumber=1 scan=4944	13.4738
02134:2	1	K.TLC[+57.021]C[+57.021]ATIGR.A	237		C[+57]*2	526.255	2	1051.5	1051.5	0	-0.6	Specific	536.62	536.62	536.62	7.93	131	>Fibrillin-2 N-term	1	DW032421_5.2558.2558.2	controllerType=0 controllerNumber=1 scan=2558	8.3422
02781:3	1	R.AWGHPC[+57.021]EMC[+57.021]PAQPQPC[+57.021]R.R	246		C[+57]*3	694.623	3	2081.86	2081.86	0	-0.5	Specific	637.93	637.93	637.93	9.87	131	>Fibrillin-2 N-term	1	DW032421_5.3146.3146.3	controllerType=0 controllerNumber=1 scan=3146	9.6192
02715:3	1	R.AWGHPC[+57.021]EMC[+57.021]PAQPQPC[+57.021]R.R	246		C[+57]*3	694.623	3	2081.86	2081.86	0	-0.2	Specific	688.84	688.84	688.84	10.87	131	>Fibrillin-2 N-term	1	DW032421_5.3094.3094.3	controllerType=0 controllerNumber=1 scan=3094	9.5081
02797:3	1	R.AWGHPC[+57.021]EM[+15.995]C[+57.021]PAQPQPC[+57.021]R.R	246		C[+57]*3, M[+16]	699.955	3	2097.85	2097.85	0	-0.4	Specific	469.63	469.63	84.46	7.61	131	>Fibrillin-2 N-term	1	DW032421_5.3158.3158.3	controllerType=0 controllerNumber=1 scan=3158	9.6421
02184:3	1	R.AWGHPC[+57.021]EM[+15.995]C[+57.021]PAQPQPC[+57.021]R.R	246		C[+57]*3, M[+16]	699.955	3	2097.85	2097.85	0	0.2	Specific	503.99	503.99	73.99	7.74	131	>Fibrillin-2 N-term	1	DW032421_5.2599.2599.3	controllerType=0 controllerNumber=1 scan=2599	8.4374
02732:3	1	R.AWGHPC[+57.021]EM[+15.995]C[+57.021]PAQPQPC[+57.021]R.R	246		C[+57]*3, M[+16]	699.954	3	2097.85	2097.85	0	-1.1	Specific	544.33	544.33	50.78	7.89	131	>Fibrillin-2 N-term	1	DW032421_5.3106.3106.3	controllerType=0 controllerNumber=1 scan=3106	9.5336
02302:4	1	R.AWGHPC[+57.021]EMC[+57.021]PAQPQPC[+57.021]RR.G	246		C[+57]*3	560.245	4	2237.96	2237.96	0	0.5	Specific	639.11	639.11	639.11	9.04	131	>Fibrillin-2 N-term	1	DW032421_5.2703.2703.4	controllerType=0 controllerNumber=1 scan=2703	8.6649
03252:2	1	R.RGFIPNIR.T	263			486.79	2	972.573	972.574	0	-1.1	Specific	480.45	298.67	298.67	3.26	131	>Fibrillin-2 N-term	1	DW032421_5.3520.3520.2	controllerType=0 controllerNumber=1 scan=3520	10.4525
03185:2	1	R.RGFIPNIR.T	263			486.79	2	972.573	972.574	0	-1.2	Specific	511.04	337.23	337.23	3.66	131	>Fibrillin-2 N-term	1	DW032421_5.3469.3469.2	controllerType=0 controllerNumber=1 scan=3469	10.339
04247:2	1	R.GFIPNIR.T	264			408.74	2	816.472	816.473	0	-0.9	Specific	336.87	336.87	336.87	4.65	131	>Fibrillin-2 N-term	1	DW032421_5.4368.4368.2	controllerType=0 controllerNumber=1 scan=4368	12.1963
04169:2	1	R.GFIPNIR.T	264			408.74	2	816.472	816.473	0	-1.2	Specific	341.54	251.68	251.68	3.27	131	>Fibrillin-2 N-term	1	DW032421_5.4305.4305.2	controllerType=0 controllerNumber=1 scan=4305	12.0669
05184:3	1	R.TGAC[+57.021]QDVDEC[+57.021]QAIPGIC[+57.021]QGGNC[+57.021]INTVGSFEC[+57.021]R.C	271		C[+57]*5	1191.83	3	3573.49	3573.49	0	-1.5	Specific	448.53	448.53	448.53	6.75	131	>Fibrillin-2 N-term	1	DW032421_5.5160.5160.3	controllerType=0 controllerNumber=1 scan=5160	13.9643
04953:3	1	R.TGAC[+57.021]QDVDEC[+57.021]QAIPGIC[+57.021]QGGNC[+57.021]INTVGS[+162.053]FEC[+57.021]R.C	271	Hex(1)	C[+57]*5, S[+162]	1245.85	3	3735.55	3735.54	0	0.4	Specific	936.91	936.91	32.61	15.01	131	>Fibrillin-2 N-term	1	DW032421_5.4961.4961.3	controllerType=0 controllerNumber=1 scan=4961	13.5148
04890:3	1	R.TGAC[+57.021]QDVDEC[+57.021]QAIPGIC[+57.021]QGGNC[+57.021]INTVGS[+162.053]FEC[+57.021]R.C	271	Hex(1)	C[+57]*5, S[+162]	1245.85	3	3735.55	3735.54	0	1.5	Specific	954.53	954.53	30.03	15.19	131	>Fibrillin-2 N-term	1	DW032421_5.4909.4909.3	controllerType=0 controllerNumber=1 scan=4909	13.3941
04892:3	1	R.TGAC[+57.021]QDVDEC[+57.021]QAIPGIC[+57.021]QGGNC[+57.021]IN[+15.995]TVGS[+162.053]FEC[+57.021]R.C	271	Hex(1)	C[+57]*5, N[+16], S[+162]	1251.18	3	3751.54	3751.54	0	0.1	Specific	875.94	837.92	30.45	14.01	131	>Fibrillin-2 N-term	1	DW032421_5.4911.4911.3	controllerType=0 controllerNumber=1 scan=4911	13.3984
06353:3	1	K.C[+57.021]EDIDEC[+57.021]SIIPGIC[+57.021]ETGEC[+57.021]SNTVGS[+162.053]YFC[+57.021]VC[+57.021]PR.G	316	Hex(1)	C[+57]*6, S[+162]	1316.2	3	3946.6	3946.59	0	2.1	Specific	854.54	854.54	18.67	13.19	131	>Fibrillin-2 N-term	1	DW032421_5.6147.6147.3	controllerType=0 controllerNumber=1 scan=6147	16.2191
06405:3	1	K.C[+57.021]EDIDEC[+57.021]SIIPGIC[+57.021]ETGEC[+57.021]SNTVGS[+162.053]YFC[+57.021]VC[+57.021]PR.G	316	Hex(1)	C[+57]*6, S[+162]	1316.2	3	3946.6	3946.59	0	2.2	Specific	871.64	871.64	22.39	13.19	131	>Fibrillin-2 N-term	1	DW032421_5.6193.6193.3	controllerType=0 controllerNumber=1 scan=6193	16.3268
07249:3	1	K.C[+57.021][-17.027]EDIDEC[+57.021]SIIPGIC[+57.021]ETGEC[+57.021]SNTVGS[+162.053]YFC[+57.021]VC[+57.021]PR.G	316	Hex(1)	C[-17][+57]*6, S[+162]	1310.53	3	3929.57	3929.56	0	1.2	Specific	708.97	708.97	24.07	10.19	131	>Fibrillin-2 N-term	1	DW032421_5.6945.6945.3	controllerType=0 controllerNumber=1 scan=6945	18.083
06322:3	1	K.C[+57.021]EDIDEC[+57.021]SIIPGIC[+57.021]ETGEC[+57.021]SN[+15.995]TVGS[+162.053]YFC[+57.021]VC[+57.021]PR.G	316	Hex(1)	C[+57]*6, N[+16], S[+162]	1321.54	3	3962.59	3962.58	0	1.8	Specific	981.56	939.48	27.25	15.19	131	>Fibrillin-2 N-term	1	DW032421_5.6121.6121.3	controllerType=0 controllerNumber=1 scan=6121	16.1587
05673:4	1	K.C[+57.021]EDIDEC[+57.021]SIIPGIC[+57.021]ETGEC[+57.021]SN[+15.995]T[+802.286]VGS[+162.053]YFC[+57.021]VC[+57.021]PR.G	316	HexNAc(1)Hex(1)Fuc(1)NeuAc(1),Hex(1)	C[+57]*6, N[+16], S[+162], T[+802]	1192.22	4	4765.87	4764.87	1	-0.3	Specific	436.33	30.89	0	3.94	131	>Fibrillin-2 N-term	1	DW032421_5.5561.5561.4	controllerType=0 controllerNumber=1 scan=5561	14.8864
07233:3	1	K.C[+57.021][-17.027]EDIDEC[+57.021]SIIPGIC[+57.021]ETGEC[+57.021]SN[+15.995]TVGS[+162.053]YFC[+57.021]VC[+57.021]PR.G	316	Hex(1)	C[-17][+57]*6, N[+16], S[+162]	1315.86	3	3945.56	3945.56	0	-0.2	Specific	630.75	630.75	22.62	9.01	131	>Fibrillin-2 N-term	1	DW032421_5.6928.6928.3	controllerType=0 controllerNumber=1 scan=6928	18.0434
04559:2	1	R.TGMC[+57.021]FSGLVNGR.C	363		C[+57]	649.803	2	1298.6	1298.6	0	0.4	Specific	574.23	574.23	574.23	7.91	131	>Fibrillin-2 N-term	1	DW032421_5.4627.4627.2	controllerType=0 controllerNumber=1 scan=4627	12.7634
04475:2	1	R.TGMC[+57.021]FSGLVNGR.C	363		C[+57]	649.802	2	1298.6	1298.6	0	-0.5	Specific	677.68	664.21	664.21	9.91	131	>Fibrillin-2 N-term	1	DW032421_5.4554.4554.2	controllerType=0 controllerNumber=1 scan=4554	12.6009
04416:2	1	R.TGMC[+57.021]FSGLVNGR.C	363		C[+57]	649.802	2	1298.6	1298.6	0	-0.4	Specific	785.02	771.3	771.3	12.91	131	>Fibrillin-2 N-term	1	DW032421_5.4501.4501.2	controllerType=0 controllerNumber=1 scan=4501	12.4826
04682:2	1	R.TGMC[+57.021]FSGLVN[+0.984]GR.C	363		C[+57], N[+1]	650.295	2	1299.58	1299.58	0	0	Specific	671.84	659.63	659.63	10.91	131	>Fibrillin-2 N-term	1	DW032421_5.4730.4730.2	controllerType=0 controllerNumber=1 scan=4730	12.9941
04614:2	1	R.TGMC[+57.021]FSGLVN[+0.984]GR.C	363		C[+57], N[+1]	650.295	2	1299.58	1299.58	0	0.2	Specific	771.37	768.17	768.17	12.91	131	>Fibrillin-2 N-term	1	DW032421_5.4675.4675.2	controllerType=0 controllerNumber=1 scan=4675	12.8714
04560:2	1	R.TGMC[+57.021]FSGLVN[+0.984]GR.C	363		C[+57], N[+1]	650.294	2	1299.58	1299.58	0	-0.4	Specific	835.04	796.62	796.62	13.91	131	>Fibrillin-2 N-term	1	DW032421_5.4627.4627.2	controllerType=0 controllerNumber=1 scan=4627	12.7634
03491:2	1	R.C[+57.021][-17.027]AQELPGR.M	375		C[-17][+57]	457.213	2	913.419	913.42	0	-0.5	Specific	451.67	451.67	451.67	7.64	131	>Fibrillin-2 N-term	1	DW032421_5.3724.3724.2	controllerType=0 controllerNumber=1 scan=3724	10.867
05211:2	1	R.C[+57.021]WGIGTIPEAC[+57.021]PVR.G	395		C[+57]*2	808.393	2	1615.78	1615.77	0	3.6	Specific	625.1	622.79	622.79	9.47	131	>Fibrillin-2 N-term	1	DW032421_5.5182.5182.2	controllerType=0 controllerNumber=1 scan=5182	14.0153
05143:2	1	R.C[+57.021]WGIGTIPEAC[+57.021]PVR.G	395		C[+57]*2	808.39	2	1615.77	1615.77	0	0.2	Specific	770.7	770.7	770.7	13.29	131	>Fibrillin-2 N-term	1	DW032421_5.5126.5126.2	controllerType=0 controllerNumber=1 scan=5126	13.8867
05085:2	1	R.C[+57.021]WGIGTIPEAC[+57.021]PVR.G	395		C[+57]*2	808.39	2	1615.77	1615.77	0	0.9	Specific	794.58	763.28	763.28	13.29	131	>Fibrillin-2 N-term	1	DW032421_5.5073.5073.2	controllerType=0 controllerNumber=1 scan=5073	13.7665
06743:2	1	R.C[+57.021][-17.027]WGIGTIPEAC[+57.021]PVR.G	395		C[-17][+57]*2	799.878	2	1598.75	1598.75	0	2.3	Specific	524.32	524.32	524.32	7.49	131	>Fibrillin-2 N-term	1	DW032421_5.6485.6485.2	controllerType=0 controllerNumber=1 scan=6485	17.0102
06802:2	1	R.C[+57.021][-17.027]WGIGTIPEAC[+57.021]PVR.G	395		C[-17][+57]*2	799.878	2	1598.75	1598.75	0	1.5	Specific	591.92	591.92	591.92	8.47	131	>Fibrillin-2 N-term	1	DW032421_5.6535.6535.2	controllerType=0 controllerNumber=1 scan=6535	17.1285
02744:2	1	R.C[+57.021]IPTVSSYR.C	510		C[+57]	541.778	2	1082.55	1082.53	0	16.9	Specific	376.68	315.88	315.88	2.25	131	>Fibrillin-2 N-term	1	DW032421_5.3117.3117.2	controllerType=0 controllerNumber=1 scan=3117	9.5585
02917:2	1	R.C[+57.021]IPTVSSYR.C	510		C[+57]	541.768	2	1082.53	1082.53	0	-0.8	Specific	404.85	368.71	368.71	5.08	131	>Fibrillin-2 N-term	1	DW032421_5.3256.3256.2	controllerType=0 controllerNumber=1 scan=3256	9.8631
02854:2	1	R.C[+57.021]IPTVSSYR.C	510		C[+57]	541.768	2	1082.53	1082.53	0	-0.4	Specific	433.64	415.84	415.84	6.14	131	>Fibrillin-2 N-term	1	DW032421_5.3205.3205.2	controllerType=0 controllerNumber=1 scan=3205	9.7466
02389:2	1	R.C[+57.021]IPTVS[+162.053]SYR.C	510	Hex(1)	C[+57], S[+162]	622.794	2	1244.58	1244.58	0	-0.8	Specific	180.8	180.8	0	1.8	131	>Fibrillin-2 N-term	1	DW032421_5.2792.2792.2	controllerType=0 controllerNumber=1 scan=2792	8.8685
02886:2	1	R.C[+57.021]IPT[+132.042]VSSYR.C	510	Pent(1)	C[+57], T[+132]	607.789	2	1214.57	1214.57	0	-1.2	Specific	250.49	250.49	30.07	2.97	131	>Fibrillin-2 N-term	1	DW032421_5.3230.3230.2	controllerType=0 controllerNumber=1 scan=3230	9.8021
02754:2	1	R.C[+57.021]IPTVS[+162.053]SYR.C	510	Hex(1)	C[+57], S[+162]	622.795	2	1244.58	1244.58	0	-0.5	Specific	327.57	324.32	0	4.4	131	>Fibrillin-2 N-term	1	DW032421_5.3127.3127.2	controllerType=0 controllerNumber=1 scan=3127	9.579
02659:2	1	R.C[+57.021]IPTVSS[+162.053]YR.C	510	Hex(1)	C[+57], S[+162]	622.795	2	1244.58	1244.58	0	0.4	Specific	337.11	337.11	8.01	4.4	131	>Fibrillin-2 N-term	1	DW032421_5.3042.3042.2	controllerType=0 controllerNumber=1 scan=3042	9.4001
02666:2	1	R.C[+57.021]IPTVS[+162.053]SYR.C	510	Hex(1)	C[+57], S[+162]	622.794	2	1244.58	1244.58	0	-1.1	Specific	355.72	355.72	0	5.98	131	>Fibrillin-2 N-term	1	DW032421_5.3049.3049.2	controllerType=0 controllerNumber=1 scan=3049	9.4151
02726:2	1	R.C[+57.021]IPTVSS[+162.053]YR.C	510	Hex(1)	C[+57], S[+162]	622.795	2	1244.58	1244.58	0	0.2	Specific	381.61	341.44	10.65	5	131	>Fibrillin-2 N-term	1	DW032421_5.3102.3102.2	controllerType=0 controllerNumber=1 scan=3102	9.5259
02829:2	1	R.C[+57.021]IPTVS[+162.053]SYR.C	510	Hex(1)	C[+57], S[+162]	622.795	2	1244.58	1244.58	0	-0.1	Specific	396.18	396.18	0	5.51	131	>Fibrillin-2 N-term	1	DW032421_5.3184.3184.2	controllerType=0 controllerNumber=1 scan=3184	9.699
05144:2	1	R.C[+57.021][-17.027]IPTVSS[+162.053]YR.C	510	Hex(1)	C[-17][+57], S[+162]	614.282	2	1227.56	1227.56	0	0.4	Specific	495.81	495.81	10.44	7.77	131	>Fibrillin-2 N-term	1	DW032421_5.5127.5127.2	controllerType=0 controllerNumber=1 scan=5127	13.8889
03951:3	1	K.QDANGDC[+57.021]IDVDEC[+57.021]TSNPC[+57.021]T[+162.053]NGDC[+57.021]VNTPGSYYC[+57.021]K.C	527	Hex(1)	C[+57]*5, T[+162]	1316.83	3	3948.49	3948.49	0	-0.5	Specific	1105.73	1105.73	0	19.01	131	>Fibrillin-2 N-term	1	DW032421_5.4120.4120.3	controllerType=0 controllerNumber=1 scan=4120	11.6819
04989:3	1	K.QAC[+57.021]IDIDEC[+57.021]IQNGVLC[+57.021]K.N	571		C[+57]*3	679.313	3	2035.92	2035.92	0	-0.1	Specific	835.66	726.78	726.78	13.87	131	>Fibrillin-2 N-term	1	DW032421_5.4992.4992.3	controllerType=0 controllerNumber=1 scan=4992	13.5835
04992:2	1	K.QAC[+57.021]IDIDEC[+57.021]IQNGVLC[+57.021]K.N	571		C[+57]*3	1018.47	2	2035.93	2035.92	0	0.7	Specific	1016.08	881.34	881.34	17.87	131	>Fibrillin-2 N-term	1	DW032421_5.4996.4996.2	controllerType=0 controllerNumber=1 scan=4996	13.5942
05168:3	1	K.QAC[+57.021]IDIDEC[+57.021]IQN[+0.984]GVLC[+57.021]K.N	571		C[+57]*3, N[+1]	679.643	3	2036.92	2036.91	0	3.3	Specific	567.48	567.48	567.48	8.06	131	>Fibrillin-2 N-term	1	DW032421_5.5146.5146.3	controllerType=0 controllerNumber=1 scan=5146	13.9302
04797:3	1	K.QAC[+57.021]IDIDEC[+57.021]IQN[+0.984]GVLC[+57.021]K.N	571		C[+57]*3, N[+1]	679.641	3	2036.91	2036.91	0	-0.3	Specific	741.04	707.72	707.72	11.87	131	>Fibrillin-2 N-term	1	DW032421_5.4826.4826.3	controllerType=0 controllerNumber=1 scan=4826	13.2055
04835:2	1	K.QAC[+57.021]IDIDEC[+57.021]IQN[+0.984]GVLC[+57.021]K.N	571		C[+57]*3, N[+1]	1018.96	2	2036.91	2036.91	0	1.6	Specific	850.29	841.12	841.12	14.06	131	>Fibrillin-2 N-term	1	DW032421_5.4862.4862.2	controllerType=0 controllerNumber=1 scan=4862	13.2882
05162:2	1	K.QAC[+57.021]IDIDEC[+57.021]IQN[+0.984]GVLC[+57.021]K.N	571		C[+57]*3, N[+1]	1018.96	2	2036.92	2036.91	0	3.4	Specific	870.33	818.68	818.68	14.06	131	>Fibrillin-2 N-term	1	DW032421_5.5142.5142.2	controllerType=0 controllerNumber=1 scan=5142	13.9215
04781:2	1	K.QAC[+57.021]IDIDEC[+57.021]IQN[+0.984]GVLC[+57.021]K.N	571		C[+57]*3, N[+1]	1018.96	2	2036.91	2036.91	0	0	Specific	951.58	898.99	898.99	16.87	131	>Fibrillin-2 N-term	1	DW032421_5.4811.4811.2	controllerType=0 controllerNumber=1 scan=4811	13.1752
05219:3	1	R.C[+57.021]VNTDGS[+162.053]FQC[+57.021]IC[+57.021]NAGFELTTDGK.N	591	Hex(1)	C[+57]*3, S[+162]	919.388	3	2756.15	2756.15	0	0.8	Specific	666.85	666.85	2.4	10.13	131	>Fibrillin-2 N-term	1	DW032421_5.5188.5188.3	controllerType=0 controllerNumber=1 scan=5188	14.0284
05149:3	1	R.C[+57.021]VNTDGS[+162.053]FQC[+57.021]IC[+57.021]NAGFELTTDGK.N	591	Hex(1)	C[+57]*3, S[+162]	919.389	3	2756.15	2756.15	0	1.2	Specific	844.83	835.02	2.4	12.32	131	>Fibrillin-2 N-term	1	DW032421_5.5131.5131.3	controllerType=0 controllerNumber=1 scan=5131	13.897
05215:3	1	R.C[+57.021]VN[+15.995]T[+162.053]DGSFQC[+57.021]IC[+57.021]NAGFELTTDGK.N	591	Hex(1)	C[+57]*3, N[+16], T[+162]	924.719	3	2772.14	2772.14	0	-0.3	Specific	324.39	324.39	0	4.88	131	>Fibrillin-2 N-term	1	DW032421_5.5185.5185.4	controllerType=0 controllerNumber=1 scan=5185	14.0219
05183:2	1	R.C[+57.021]VN[+15.995]TDGS[+162.053]FQC[+57.021]IC[+57.021]NAGFELTTDGK.N	591	Hex(1)	C[+57]*3, N[+16], S[+162]	1386.58	2	2772.15	2772.14	0	2.7	Specific	820.75	820.75	3.6	12.32	131	>Fibrillin-2 N-term	1	DW032421_5.5159.5159.2	controllerType=0 controllerNumber=1 scan=5159	13.9621
04465:3	1	K.NC[+57.021]VDHDEC[+57.021]TTTNMC[+57.021]LNGMC[+57.021]INEDGSFK.C	614		C[+57]*4	1074.75	3	3222.23	3222.24	0	-0.3	Specific	925.8	925.8	925.8	14.66	131	>Fibrillin-2 N-term	1	DW032421_5.4545.4545.3	controllerType=0 controllerNumber=1 scan=4545	12.5795
04705:3	1	K.NC[+57.021]VDHDEC[+57.021]TTTNMC[+57.021]LN[+0.984]GMC[+57.021]INEDGSFK.C	614		C[+57]*4, N[+1]	1075.08	3	3223.22	3223.22	0	1.4	Specific	566.13	566.13	77.15	6.84	131	>Fibrillin-2 N-term	1	DW032421_5.4749.4749.3	controllerType=0 controllerNumber=1 scan=4749	13.0344
04555:3	1	K.NC[+57.021]VDHDEC[+57.021]TTTNMC[+57.021]LN[+0.984]GMC[+57.021]INEDGSFK.C	614		C[+57]*4, N[+1]	1075.08	3	3223.23	3223.22	0	1.8	Specific	926.81	919.83	105.13	13.84	131	>Fibrillin-2 N-term	1	DW032421_5.4624.4624.3	controllerType=0 controllerNumber=1 scan=4624	12.7574
03454:2	1	K.C[+57.021]IC[+57.021]KPGFVLAPNGR.Y	641		C[+57]*2	794.907	2	1588.81	1588.81	0	-1.7	Specific	463.05	463.05	463.05	5.35	131	>Fibrillin-2 N-term	1	DW032421_5.3689.3689.2	controllerType=0 controllerNumber=1 scan=3689	10.7998
03428:3	1	K.C[+57.021]IC[+57.021]KPGFVLAPNGR.Y	641		C[+57]*2	530.274	3	1588.81	1588.81	0	-1.7	Specific	490.89	490.89	490.89	8.15	131	>Fibrillin-2 N-term	1	DW032421_5.3667.3667.3	controllerType=0 controllerNumber=1 scan=3667	10.7543
03510:3	1	K.C[+57.021]IC[+57.021]KPGFVLAPNGR.Y	641		C[+57]*2	530.274	3	1588.81	1588.81	0	-0.9	Specific	538.21	538.21	538.21	8.31	131	>Fibrillin-2 N-term	1	DW032421_5.3740.3740.3	controllerType=0 controllerNumber=1 scan=3740	10.9027
03448:3	1	K.C[+57.021]IC[+57.021]KPGFVLAPNGR.Y	641		C[+57]*2	530.274	3	1588.81	1588.81	0	-0.2	Specific	687.41	687.41	687.41	11.29	131	>Fibrillin-2 N-term	1	DW032421_5.3683.3683.3	controllerType=0 controllerNumber=1 scan=3683	10.7868
03748:2	1	K.C[+57.021]IC[+57.021]KPGFVLAPN[+0.984]GR.Y	641		C[+57]*2, N[+1]	795.399	2	1589.79	1589.79	0	-1.8	Specific	606.82	606.82	606.82	8.36	131	>Fibrillin-2 N-term	1	DW032421_5.3936.3936.2	controllerType=0 controllerNumber=1 scan=3936	11.3013
03666:3	1	K.C[+57.021]IC[+57.021]KPGFVLAPN[+0.984]GR.Y	641		C[+57]*2, N[+1]	530.602	3	1589.79	1589.79	0	-0.4	Specific	641.13	641.13	641.13	10.29	131	>Fibrillin-2 N-term	1	DW032421_5.3865.3865.3	controllerType=0 controllerNumber=1 scan=3865	11.1575
03737:3	1	K.C[+57.021]IC[+57.021]KPGFVLAPN[+0.984]GR.Y	641		C[+57]*2, N[+1]	530.602	3	1589.79	1589.79	0	-0.1	Specific	712.99	712.99	712.99	12.29	131	>Fibrillin-2 N-term	1	DW032421_5.3928.3928.3	controllerType=0 controllerNumber=1 scan=3928	11.2875
05077:2	1	K.C[+57.021][-17.027]IC[+57.021]KPGFVLAPNGR.Y	641		C[-17][+57]*2	786.394	2	1571.78	1571.78	0	-0.3	Specific	805.58	805.58	805.58	13.36	131	>Fibrillin-2 N-term	1	DW032421_5.5066.5066.2	controllerType=0 controllerNumber=1 scan=5066	13.7499
05448:2	1	K.C[+57.021][-17.027]IC[+57.021]KPGFVLAPN[+0.984]GR.Y	641		C[-17][+57]*2, N[+1]	786.887	2	1572.77	1572.77	0	0.1	Specific	446.78	430.26	430.26	5.35	131	>Fibrillin-2 N-term	1	DW032421_5.5372.5372.2	controllerType=0 controllerNumber=1 scan=5372	14.4523
05298:2	1	K.C[+57.021][-17.027]IC[+57.021]KPGFVLAPN[+0.984]GR.Y	641		C[-17][+57]*2, N[+1]	786.888	2	1572.77	1572.77	0	2	Specific	567.06	567.06	567.06	6.55	131	>Fibrillin-2 N-term	1	DW032421_5.5254.5254.2	controllerType=0 controllerNumber=1 scan=5254	14.1787
05385:2	1	K.C[+57.021][-17.027]IC[+57.021]KPGFVLAPN[+0.984]GR.Y	641		C[-17][+57]*2, N[+1]	786.888	2	1572.77	1572.77	0	1	Specific	755.5	755.5	755.5	11.36	131	>Fibrillin-2 N-term	1	DW032421_5.5317.5317.2	controllerType=0 controllerNumber=1 scan=5317	14.3258
04063:3	1	R.YC[+57.021]TDVDEC[+57.021]QTPGIC[+57.021]MNGHC[+57.021]INSEGS[+162.053]FR.C	655	Hex(1)	C[+57]*4, S[+162]	1123.78	3	3369.32	3369.32	0	0.3	Specific	1095.16	1095.16	28.67	17.66	131	>Fibrillin-2 N-term	1	DW032421_5.4215.4215.3	controllerType=0 controllerNumber=1 scan=4215	11.8757
02947:4	1	R.YC[+57.021]TDVDEC[+57.021]QT[+203.079]PGIC[+57.021]M[+15.995]NGHC[+57.021]INSEGSFR.C	655	HexNAc(1)	C[+57]*4, M[+16], T[+203]	857.342	4	3426.35	3426.34	0	0.8	Specific	484.2	484.2	9.6	5.27	131	>Fibrillin-2 N-term	1	DW032421_5.3280.3280.4	controllerType=0 controllerNumber=1 scan=3280	9.9175
04276:3	1	R.YC[+57.021]TDVDEC[+57.021]QTPGIC[+57.021]MN[+0.984]GHC[+57.021]INSEGS[+162.053]FR.C	655	Hex(1)	C[+57]*4, N[+1], S[+162]	1124.11	3	3370.31	3370.31	0	0.6	Specific	1126.07	1126.07	27.52	18.66	131	>Fibrillin-2 N-term	1	DW032421_5.4391.4391.3	controllerType=0 controllerNumber=1 scan=4391	12.2431
03288:4	1	R.YC[+57.021]TDVDEC[+57.021]QT[+203.079]PGIC[+57.021]M[+15.995]N[+0.984]GHC[+57.021]INSEGSFR.C	655	HexNAc(1)	C[+57]*4, M[+16], N[+1], T[+203]	857.587	4	3427.33	3427.33	0	0.2	Specific	356.84	356.84	9.6	3.18	131	>Fibrillin-2 N-term	1	DW032421_5.3551.3551.4	controllerType=0 controllerNumber=1 scan=3551	10.5128
03805:2	1	R.C[+57.021]DC[+57.021]PPGLAVGMDGR.V	682		C[+57]*2	752.82	2	1504.63	1504.63	0	-1.1	Specific	708.37	708.37	708.37	12.29	131	>Fibrillin-2 N-term	1	DW032421_5.3983.3983.2	controllerType=0 controllerNumber=1 scan=3983	11.4007
03728:2	1	R.C[+57.021]DC[+57.021]PPGLAVGMDGR.V	682		C[+57]*2	752.82	2	1504.63	1504.63	0	-0.5	Specific	808.64	781.35	781.35	14.29	131	>Fibrillin-2 N-term	1	DW032421_5.3920.3920.2	controllerType=0 controllerNumber=1 scan=3920	11.2704
05073:2	1	R.C[+57.021][-17.027]DC[+57.021]PPGLAVGMDGR.V	682		C[-17][+57]*2	744.308	2	1487.61	1487.61	0	0.9	Specific	703.56	703.56	703.56	12.29	131	>Fibrillin-2 N-term	1	DW032421_5.5064.5064.2	controllerType=0 controllerNumber=1 scan=5064	13.7456
02386:3	1	K.KGVC[+57.021]VRPFPGAVTK.S	712		C[+57]	505.953	3	1515.85	1515.85	0	-0.6	Specific	347.33	347.33	347.33	3.88	131	>Fibrillin-2 N-term	1	DW032421_5.2789.2789.3	controllerType=0 controllerNumber=1 scan=2789	8.8626
02333:3	1	K.KGVC[+57.021]VRPFPGAVTK.S	712		C[+57]	505.953	3	1515.85	1515.85	0	-0.7	Specific	482.62	392.5	392.5	5.98	131	>Fibrillin-2 N-term	1	DW032421_5.2735.2735.3	controllerType=0 controllerNumber=1 scan=2735	8.737
03109:3	1	K.GVC[+57.021]VRPFPGAVTK.S	713		C[+57]	463.255	3	1387.75	1387.75	0	-0.2	Specific	458.78	425.9	425.9	8.03	131	>Fibrillin-2 N-term	1	DW032421_5.3410.3410.3	controllerType=0 controllerNumber=1 scan=3410	10.2071
03046:3	1	K.GVC[+57.021]VRPFPGAVTK.S	713		C[+57]	463.255	3	1387.75	1387.75	0	-0.8	Specific	505.17	505.17	505.17	8.15	131	>Fibrillin-2 N-term	1	DW032421_5.3357.3357.3	controllerType=0 controllerNumber=1 scan=3357	10.0879
03622:3	1	K.SEC[+57.021]C[+57.021]C[+57.021]ANPDYGFGEPC[+57.021]QPC[+57.021]PAK.N	726		C[+57]*5	868.662	3	2603.97	2603.97	0	0.3	Specific	879.7	836.28	836.28	14.13	131	>Fibrillin-2 N-term	1	DW032421_5.3829.3829.3	controllerType=0 controllerNumber=1 scan=3829	11.0834
04923:3	1	K.NSAEFHGLC[+57.021]SSGVGITVDGR.D	748		C[+57]	688.325	3	2062.96	2062.96	0	-0.4	Specific	321.19	321.19	321.19	3.37	131	>Fibrillin-2 N-term	1	DW032421_5.4936.4936.3	controllerType=0 controllerNumber=1 scan=4936	13.4549
04128:3	1	K.NSAEFHGLC[+57.021]SSGVGITVDGR.D	748		C[+57]	688.326	3	2062.96	2062.96	0	1.3	Specific	749.08	749.08	749.08	10.56	131	>Fibrillin-2 N-term	1	DW032421_5.4269.4269.3	controllerType=0 controllerNumber=1 scan=4269	11.9905
04064:3	1	K.NSAEFHGLC[+57.021]SSGVGITVDGR.D	748		C[+57]	688.325	3	2062.96	2062.96	0	-0.6	Specific	913.8	913.8	913.8	15.38	131	>Fibrillin-2 N-term	1	DW032421_5.4216.4216.3	controllerType=0 controllerNumber=1 scan=4216	11.8768
05551:2	1	R.DINEC[+57.021]ALDPDIC[+57.021]ANGIC[+57.021]ENLR.G	768		C[+57]*3	1231.54	2	2462.07	2462.07	0	-2.5	Specific	699.05	699.05	699.05	8.78	131	>Fibrillin-2 N-term	1	DW032421_5.5456.5456.2	controllerType=0 controllerNumber=1 scan=5456	14.6465
05490:2	1	R.DINEC[+57.021]ALDPDIC[+57.021]ANGIC[+57.021]ENLR.G	768		C[+57]*3	1231.54	2	2462.08	2462.07	0	1.8	Specific	772.59	772.59	772.59	11.56	131	>Fibrillin-2 N-term	1	DW032421_5.5406.5406.2	controllerType=0 controllerNumber=1 scan=5406	14.53
05477:3	1	R.DINEC[+57.021]ALDPDIC[+57.021]ANGIC[+57.021]ENLR.G	768		C[+57]*3	821.364	3	2462.08	2462.07	0	1.3	Specific	788.01	788.01	788.01	11.56	131	>Fibrillin-2 N-term	1	DW032421_5.5395.5395.3	controllerType=0 controllerNumber=1 scan=5395	14.5045
05552:2	1	R.DINEC[+57.021]ALDPDIC[+57.021]AN[+0.984]GIC[+57.021]ENLR.G	768		C[+57]*3, N[+1]	1232.04	2	2463.06	2463.06	0	2.3	Specific	680.41	680.41	139.85	9.56	131	>Fibrillin-2 N-term	1	DW032421_5.5456.5456.2	controllerType=0 controllerNumber=1 scan=5456	14.6465
02547:2	1	R.C[+57.021][-17.027]NC[+57.021]NSGYEPDASGR.N	793		C[-17][+57]*2	785.286	2	1569.56	1569.57	0	-3	Specific	747.38	747.38	747.38	10.7	131	>Fibrillin-2 N-term	1	DW032421_5.2936.2936.2	controllerType=0 controllerNumber=1 scan=2936	9.1754
04314:3	1	R.NC[+57.021]IDIDEC[+57.021]LVNR.L	807		C[+57]*2	507.566	3	1520.68	1520.68	0	0.6	Specific	289.78	252.77	252.77	2.88	131	>Fibrillin-2 N-term	1	DW032421_5.4420.4420.3	controllerType=0 controllerNumber=1 scan=4420	12.3056
04288:2	1	R.NC[+57.021]IDIDEC[+57.021]LVNR.L	807		C[+57]*2	760.845	2	1520.68	1520.68	0	-0.3	Specific	580.94	493.87	493.87	8.91	131	>Fibrillin-2 N-term	1	DW032421_5.4400.4400.2	controllerType=0 controllerNumber=1 scan=4400	12.2629
04234:3	1	R.NC[+57.021]IDIDEC[+57.021]LVNR.L	807		C[+57]*2	507.566	3	1520.68	1520.68	0	-0.5	Specific	585.66	363.03	363.03	7.84	131	>Fibrillin-2 N-term	1	DW032421_5.4358.4358.3	controllerType=0 controllerNumber=1 scan=4358	12.1743
04223:2	1	R.NC[+57.021]IDIDEC[+57.021]LVNR.L	807		C[+57]*2	760.845	2	1520.68	1520.68	0	0.1	Specific	631.94	477.99	477.99	9.91	131	>Fibrillin-2 N-term	1	DW032421_5.4348.4348.2	controllerType=0 controllerNumber=1 scan=4348	12.1532
02844:2	1	R.LLC[+57.021]DNGLC[+57.021]R.N	819		C[+57]*2	560.765	2	1120.52	1120.52	0	-1	Specific	455.12	342.02	342.02	5.58	131	>Fibrillin-2 N-term	1	DW032421_5.3196.3196.2	controllerType=0 controllerNumber=1 scan=3196	9.7261
02739:2	1	R.LLC[+57.021]DNGLC[+57.021]R.N	819		C[+57]*2	560.765	2	1120.52	1120.52	0	-0.8	Specific	469.5	350.96	350.96	6.58	131	>Fibrillin-2 N-term	1	DW032421_5.3113.3113.2	controllerType=0 controllerNumber=1 scan=3113	9.5506
02676:2	1	R.LLC[+57.021]DNGLC[+57.021]R.N	819		C[+57]*2	560.765	2	1120.52	1120.52	0	-1	Specific	535.07	348.41	348.41	5.87	131	>Fibrillin-2 N-term	1	DW032421_5.3055.3055.2	controllerType=0 controllerNumber=1 scan=3055	9.4278
03098:2	1	R.LLC[+57.021]DN[+0.984]GLC[+57.021]R.N	819		C[+57]*2, N[+1]	561.258	2	1121.51	1121.51	0	0.4	Specific	416.69	339.93	339.93	4.75	131	>Fibrillin-2 N-term	1	DW032421_5.3400.3400.2	controllerType=0 controllerNumber=1 scan=3400	10.1847
03036:2	1	R.LLC[+57.021]DN[+0.984]GLC[+57.021]R.N	819		C[+57]*2, N[+1]	561.257	2	1121.51	1121.51	0	-1.4	Specific	453.38	382.85	382.85	6.4	131	>Fibrillin-2 N-term	1	DW032421_5.3346.3346.2	controllerType=0 controllerNumber=1 scan=3346	10.0639
02962:2	1	R.LLC[+57.021]DN[+0.984]GLC[+57.021]R.N	819		C[+57]*2, N[+1]	561.257	2	1121.51	1121.51	0	-0.8	Specific	461.14	364.94	364.94	5.58	131	>Fibrillin-2 N-term	1	DW032421_5.3291.3291.2	controllerType=0 controllerNumber=1 scan=3291	9.9417
02949:2	1	R.LLC[+57.021]DN[+0.984]GLC[+57.021]R.N	819		C[+57]*2, N[+1]	561.257	2	1121.51	1121.51	0	-0.7	Specific	472.07	388.08	388.08	7.64	131	>Fibrillin-2 N-term	1	DW032421_5.3282.3282.2	controllerType=0 controllerNumber=1 scan=3282	9.9209
02658:3	1	R.TETETC[+57.021]EDINEC[+57.021]ES[+426.137]NPC[+57.021]VNGAC[+57.021]R.N	845	Hex(1)Pent(2)	C[+57]*4, S[+426]	1057.74	3	3171.19	3171.19	0	1.7	Specific	1029.68	1029.68	1.24	16.32	131	>Fibrillin-2 N-term	1	DW032421_5.3041.3041.3	controllerType=0 controllerNumber=1 scan=3041	9.3989
02804:3	1	R.TETETC[+57.021]EDINEC[+57.021]ES[+426.137]NPC[+57.021]VN[+0.984]GAC[+57.021]R.N	845	Hex(1)Pent(2)	C[+57]*4, N[+1], S[+426]	1058.06	3	3172.18	3172.17	0	2.3	Specific	968.91	968.91	6	15.32	131	>Fibrillin-2 N-term	1	DW032421_5.3163.3163.3	controllerType=0 controllerNumber=1 scan=3163	9.6522
02728:3	1	R.TETETC[+57.021]EDINEC[+57.021]ES[+426.137]NPC[+57.021]VN[+0.984]GAC[+57.021]R.N	845	Hex(1)Pent(2)	C[+57]*4, N[+1], S[+426]	1058.06	3	3172.18	3172.17	0	1.7	Specific	996.03	996.03	6	15.32	131	>Fibrillin-2 N-term	1	DW032421_5.3103.3103.3	controllerType=0 controllerNumber=1 scan=3103	9.5277
02585:2	1	R.NNLGSFNC[+57.021]EC[+57.021]S[+162.053]PGSK.L	868	Hex(1)	C[+57]*2, S[+162]	916.871	2	1832.74	1832.74	0	-3.8	Specific	560.17	560.17	0	7.7	131	>Fibrillin-2 N-term	1	DW032421_5.2975.2975.2	controllerType=0 controllerNumber=1 scan=2975	9.2595
02531:2	1	R.NNLGSFNC[+57.021]EC[+57.021]S[+162.053]PGSK.L	868	Hex(1)	C[+57]*2, S[+162]	916.875	2	1832.74	1832.74	0	-0.2	Specific	602.35	602.35	0	10.29	131	>Fibrillin-2 N-term	1	DW032421_5.2920.2920.2	controllerType=0 controllerNumber=1 scan=2920	9.147
02461:2	1	R.NNLGSFNC[+57.021]EC[+57.021]S[+162.053]PGSK.L	868	Hex(1)	C[+57]*2, S[+162]	916.875	2	1832.74	1832.74	0	0	Specific	682.2	682.2	0	11.29	131	>Fibrillin-2 N-term	1	DW032421_5.2859.2859.2	controllerType=0 controllerNumber=1 scan=2859	9.0144
03128:2	1	R.NN[+0.984]LGSFNC[+57.021]EC[+57.021]SPGS[+162.053]K.L	868	Hex(1)	C[+57]*2, N[+1], S[+162]	917.367	2	1833.73	1833.73	0	-0.2	Specific	715.4	715.4	0.82	12.29	131	>Fibrillin-2 N-term	1	DW032421_5.3425.3425.2	controllerType=0 controllerNumber=1 scan=3425	10.2409
05333:2	1	K.LSSTGLIC[+57.021]IDSLK.G	883		C[+57]	703.882	2	1406.76	1406.76	0	0.7	Specific	548.16	383.25	383.25	8.31	131	>Fibrillin-2 N-term	1	DW032421_5.5278.5278.2	controllerType=0 controllerNumber=1 scan=5278	14.2348
05223:2	1	K.LSSTGLIC[+57.021]IDSLK.G	883		C[+57]	703.882	2	1406.76	1406.76	0	0.5	Specific	694.05	472.03	472.03	11.29	131	>Fibrillin-2 N-term	1	DW032421_5.5193.5193.2	controllerType=0 controllerNumber=1 scan=5193	14.0411
05157:2	1	K.LSSTGLIC[+57.021]IDSLK.G	883		C[+57]	703.882	2	1406.76	1406.76	0	1.1	Specific	718.08	447.3	447.3	11.47	131	>Fibrillin-2 N-term	1	DW032421_5.5137.5137.2	controllerType=0 controllerNumber=1 scan=5137	13.9119
05100:2	1	K.LSSTGLIC[+57.021]IDSLK.G	883		C[+57]	703.882	2	1406.76	1406.76	0	0.3	Specific	727.71	473.86	473.86	12.29	131	>Fibrillin-2 N-term	1	DW032421_5.5087.5087.2	controllerType=0 controllerNumber=1 scan=5087	13.7972
04477:2	1	K.GTC[+57.021]WLNIQDSR.C	896		C[+57]	675.316	2	1349.63	1349.63	0	-0.8	Specific	334.69	334.69	334.69	4.4	131	>Fibrillin-2 N-term	1	DW032421_5.4556.4556.2	controllerType=0 controllerNumber=1 scan=4556	12.6045
04440:2	1	K.GTC[+57.021]WLNIQDSR.C	896		C[+57]	675.317	2	1349.63	1349.63	0	0	Specific	614.99	614.99	614.99	9.91	131	>Fibrillin-2 N-term	1	DW032421_5.4521.4521.2	controllerType=0 controllerNumber=1 scan=4521	12.527
04370:2	1	K.GTC[+57.021]WLNIQDSR.C	896		C[+57]	675.317	2	1349.63	1349.63	0	-0.5	Specific	654.07	654.07	654.07	10.91	131	>Fibrillin-2 N-term	1	DW032421_5.4468.4468.2	controllerType=0 controllerNumber=1 scan=4468	12.4085
03084:2	1	R.C[+57.021]EVNINGATLK.S	907		C[+57]	609.811	2	1218.61	1218.61	0	-0.6	Specific	732.71	732.71	732.71	11.91	131	>Fibrillin-2 N-term	1	DW032421_5.3390.3390.2	controllerType=0 controllerNumber=1 scan=3390	10.1608
03152:2	1	R.C[+57.021]EVNINGATLK.S	907		C[+57]	609.811	2	1218.61	1218.61	0	0	Specific	751.44	751.44	751.44	12.91	131	>Fibrillin-2 N-term	1	DW032421_5.3443.3443.2	controllerType=0 controllerNumber=1 scan=3443	10.2819
03381:2	1	R.C[+57.021]EVNIN[+0.984]GATLK.S	907		C[+57], N[+1]	610.302	2	1219.6	1219.6	0	-1.1	Specific	400.07	400.07	96.34	6.39	131	>Fibrillin-2 N-term	1	DW032421_5.3630.3630.2	controllerType=0 controllerNumber=1 scan=3630	10.6792
04691:2	1	R.C[+57.021][-17.027]EVNINGATLK.S	907		C[-17][+57]	601.298	2	1201.59	1201.59	0	1.1	Specific	616.67	616.67	616.67	9.91	131	>Fibrillin-2 N-term	1	DW032421_5.4736.4736.2	controllerType=0 controllerNumber=1 scan=4736	13.005
03290:2	1	R.C[+57.021]EVNIN[+0.984]GATLK.S	907		C[+57], N[+1]	610.304	2	1219.6	1219.6	0	1.1	Specific	710.65	710.65	145.97	11.91	131	>Fibrillin-2 N-term	1	DW032421_5.3554.3554.2	controllerType=0 controllerNumber=1 scan=3554	10.5208
03411:2	1	R.C[+57.021]EVNIN[+0.984]GATLK.S	907		C[+57], N[+1]	610.303	2	1219.6	1219.6	0	-0.1	Specific	735.09	735.09	198.08	11.91	131	>Fibrillin-2 N-term	1	DW032421_5.3654.3654.2	controllerType=0 controllerNumber=1 scan=3654	10.7273
03224:2	1	R.C[+57.021]EVNIN[+0.984]GATLK.S	907		C[+57], N[+1]	610.303	2	1219.6	1219.6	0	-0.6	Specific	742.66	742.66	183.14	11.91	131	>Fibrillin-2 N-term	1	DW032421_5.3498.3498.2	controllerType=0 controllerNumber=1 scan=3498	10.4036
04749:2	1	R.C[+57.021][-17.027]EVNIN[+0.984]GATLK.S	907		C[-17][+57], N[+1]	601.788	2	1202.57	1202.57	0	-2.4	Specific	478.14	478.14	148	6.05	131	>Fibrillin-2 N-term	1	DW032421_5.4786.4786.2	controllerType=0 controllerNumber=1 scan=4786	13.1215
04040:3	1	K.SEC[+57.021]C[+57.021]ATLGAAWGSPC[+57.021]ER.C	918		C[+57]*3	637.93	3	1911.78	1911.78	0	-0.7	Specific	649.47	649.47	649.47	9.87	131	>Fibrillin-2 N-term	1	DW032421_5.4196.4196.3	controllerType=0 controllerNumber=1 scan=4196	11.8377
04024:2	1	K.SEC[+57.021]C[+57.021]ATLGAAWGSPC[+57.021]ER.C	918		C[+57]*3	956.393	2	1911.78	1911.78	0	-0.1	Specific	863.56	863.56	863.56	14.87	131	>Fibrillin-2 N-term	1	DW032421_5.4182.4182.2	controllerType=0 controllerNumber=1 scan=4182	11.8104
04086:2	1	K.SEC[+57.021]C[+57.021]ATLGAAWGSPC[+57.021]ER.C	918		C[+57]*3	956.393	2	1911.78	1911.78	0	-0.1	Specific	898.85	898.85	898.85	14.87	131	>Fibrillin-2 N-term	1	DW032421_5.4235.4235.2	controllerType=0 controllerNumber=1 scan=4235	11.9188
03450:3	1	K.GS[+162.053]FHC[+57.021]EC[+57.021]PEGLTLDGTGR.V	976	Hex(1)	C[+57]*2, S[+162]	718.973	3	2154.91	2154.91	0	-0.5	Specific	772.05	772.05	17.67	12.87	131	>Fibrillin-2 N-term	1	DW032421_5.3685.3685.3	controllerType=0 controllerNumber=1 scan=3685	10.793
03423:2	1	K.GSFHC[+57.021]EC[+57.021]PEGLT[+162.053]LDGTGR.V	976	Hex(1)	C[+57]*2, T[+162]	1077.96	2	2154.91	2154.91	0	-0.1	Specific	777.65	773.64	1.2	11.95	131	>Fibrillin-2 N-term	1	DW032421_5.3664.3664.2	controllerType=0 controllerNumber=1 scan=3664	10.7506
03385:3	1	K.GSFHC[+57.021]EC[+57.021]PEGLT[+162.053]LDGTGR.V	976	Hex(1)	C[+57]*2, T[+162]	718.974	3	2154.91	2154.91	0	-0.2	Specific	839.86	839.86	1.2	13.87	131	>Fibrillin-2 N-term	1	DW032421_5.3632.3632.3	controllerType=0 controllerNumber=1 scan=3632	10.6826
03420:3	1	K.GS[+203.079]FH[+15.995]C[+57.021]EC[+57.021]PEGLTLDGTGR.V	976	HexNAc(1)	C[+57]*2, H[+16], S[+203]	737.98	3	2211.92	2211.93	0	-1.5	Specific	266.38	266.38	31.93	3.56	131	>Fibrillin-2 N-term	1	DW032421_5.3661.3661.3	controllerType=0 controllerNumber=1 scan=3661	10.7421
04155:4	1	R.MEQC[+57.021]YLKWDEDEC[+57.021]IHPVPGK.F	1000		C[+57]*2	634.284	4	2534.11	2534.11	0	0	Specific	909.85	909.85	909.85	14.54	131	>Fibrillin-2 N-term	1	DW032421_5.4293.4293.4	controllerType=0 controllerNumber=1 scan=4293	12.0423
03153:3	1	K.WDEDEC[+57.021]IHPVPGK.F	1007		C[+57]	527.904	3	1581.7	1581.7	0	-0.7	Specific	220.27	220.27	220.27	2.7	131	>Fibrillin-2 N-term	1	DW032421_5.3444.3444.3	controllerType=0 controllerNumber=1 scan=3444	10.2841
03057:3	1	K.WDEDEC[+57.021]IHPVPGK.F	1007		C[+57]	527.904	3	1581.7	1581.7	0	-0.7	Specific	511.88	477.28	477.28	8.15	131	>Fibrillin-2 N-term	1	DW032421_5.3367.3367.3	controllerType=0 controllerNumber=1 scan=3367	10.1096
02994:3	1	K.WDEDEC[+57.021]IHPVPGK.F	1007		C[+57]	527.905	3	1581.7	1581.7	0	-0.4	Specific	566.22	424.74	424.74	8.29	131	>Fibrillin-2 N-term	1	DW032421_5.3313.3313.3	controllerType=0 controllerNumber=1 scan=3313	9.99
03003:2	1	K.WDEDEC[+57.021]IHPVPGK.F	1007		C[+57]	791.355	2	1581.7	1581.7	0	1	Specific	582.48	557.72	557.72	7.36	131	>Fibrillin-2 N-term	1	DW032421_5.3319.3319.2	controllerType=0 controllerNumber=1 scan=3319	10.0024
03723:3	1	R.MDAC[+57.021]C[+57.021]C[+57.021]AVGAAWGTEC[+57.021]EEC[+57.021]PKPGTK.E	1022		C[+57]*5	949.046	3	2845.12	2845.12	0	1.7	Specific	927.99	927.99	927.99	13.84	131	>Fibrillin-2 N-term	1	DW032421_5.3916.3916.3	controllerType=0 controllerNumber=1 scan=3916	11.2637
03663:3	1	R.MDAC[+57.021]C[+57.021]C[+57.021]AVGAAWGTEC[+57.021]EEC[+57.021]PKPGTK.E	1022		C[+57]*5	949.044	3	2845.12	2845.12	0	0.1	Specific	1243.74	1243.74	1243.74	20.66	131	>Fibrillin-2 N-term	1	DW032421_5.3863.3863.3	controllerType=0 controllerNumber=1 scan=3863	11.1552
02314:2	1	K.EYETLC[+57.021]PR.G	1047		C[+57]	534.245	2	1067.48	1067.48	0	-0.8	Specific	516.2	516.2	516.2	7.77	131	>Fibrillin-2 N-term	1	DW032421_5.2718.2718.2	controllerType=0 controllerNumber=1 scan=2718	8.7014
02265:2	1	K.EYETLC[+57.021]PR.G	1047		C[+57]	534.245	2	1067.48	1067.48	0	0	Specific	545.02	545.02	545.02	7.93	131	>Fibrillin-2 N-term	1	DW032421_5.2671.2671.2	controllerType=0 controllerNumber=1 scan=2671	8.5955
03342:3	1	R.GDVLTGRPFYK.D	1062			418.227	3	1252.67	1252.67	0	-1.5	Specific	553.45	553.45	553.45	7.93	131	>Fibrillin-2 N-term	1	DW032421_5.3597.3597.3	controllerType=0 controllerNumber=1 scan=3597	10.6106
03270:3	1	R.GDVLTGRPFYK.D	1062			418.227	3	1252.67	1252.67	0	-1.5	Specific	570.95	570.95	570.95	8.91	131	>Fibrillin-2 N-term	1	DW032421_5.3536.3536.3	controllerType=0 controllerNumber=1 scan=3536	10.4839
03266:2	1	R.GDVLTGRPFYK.D	1062			626.837	2	1252.67	1252.67	0	-1	Specific	793.43	793.43	793.43	11.98	131	>Fibrillin-2 N-term	1	DW032421_5.3533.3533.2	controllerType=0 controllerNumber=1 scan=3533	10.4798
03328:2	1	R.GDVLTGRPFYK.D	1062			626.838	2	1252.67	1252.67	0	0	Specific	804.14	804.14	804.14	12.98	131	>Fibrillin-2 N-term	1	DW032421_5.3586.3586.2	controllerType=0 controllerNumber=1 scan=3586	10.5896
02188:3	1	R.PFYKDINEC[+57.021]K.A	1069		C[+57]	438.544	3	1313.62	1313.62	0	-1.8	Specific	600.99	600.99	600.99	9.07	131	>Fibrillin-2 N-term	1	DW032421_5.2602.2602.3	controllerType=0 controllerNumber=1 scan=2602	8.4425
03672:2	1	K.AFPGMC[+57.021]TYGK.C	1079		C[+57]	566.251	2	1131.5	1131.5	0	-0.3	Specific	415.82	402.86	402.86	7.39	131	>Fibrillin-2 N-term	1	DW032421_5.3872.3872.2	controllerType=0 controllerNumber=1 scan=3872	11.1706
03606:2	1	K.AFPGMC[+57.021]TYGK.C	1079		C[+57]	566.251	2	1131.5	1131.5	0	-0.6	Specific	456.48	456.48	456.48	7.64	131	>Fibrillin-2 N-term	1	DW032421_5.3817.3817.2	controllerType=0 controllerNumber=1 scan=3817	11.0588
03539:2	1	K.AFPGMC[+57.021]TYGK.C	1079		C[+57]	566.251	2	1131.5	1131.5	0	-0.5	Specific	457.27	354.6	354.6	6.58	131	>Fibrillin-2 N-term	1	DW032421_5.3764.3764.2	controllerType=0 controllerNumber=1 scan=3764	10.9505
03621:2	1	K.AFPGM[+15.995]C[+57.021]TYGK.C	1079		C[+57], M[+16]	574.249	2	1147.49	1147.49	0	-0.2	Specific	341.31	341.31	341.31	4.73	131	>Fibrillin-2 N-term	1	DW032421_5.3828.3828.2	controllerType=0 controllerNumber=1 scan=3828	11.0821
02466:2	1	K.C[+57.021][-17.027]RN[+15.995]T[+162.053]IGSFK.C	1089	Hex(1)	C[-17][+57], N[+16], T[+162]	622.284	2	1243.56	1243.56	0	-1.2	Specific	510.67	436.95	6	4.46	131	>Fibrillin-2 N-term	1	DW032421_5.2862.2862.2	controllerType=0 controllerNumber=1 scan=2862	9.02
04111:2	1	R.C[+57.021]NSGFALDMEER.N	1100		C[+57]	714.796	2	1428.59	1428.59	0	-2.1	Specific	758.71	750.12	750.12	12.91	131	>Fibrillin-2 N-term	1	DW032421_5.4254.4254.2	controllerType=0 controllerNumber=1 scan=4254	11.9578
07039:3	1	R.ISPDLC[+57.021]GSGIC[+57.021]VN[+0.984]TPGSFEC[+57.021]EC[+57.021]FEGYESGFMMMK.N	1121		C[+57]*4, N[+1]	1299.87	3	3897.58	3897.56	0	6.4	Specific	705.36	705.36	705.36	9	131	>Fibrillin-2 N-term	1	DW032421_5.6752.6752.3	controllerType=0 controllerNumber=1 scan=6752	17.6305
06998:3	1	R.ISPDLC[+57.021]GSGIC[+57.021]VN[+15.995]TPGSFEC[+57.021]EC[+57.021]FEGYESGFMMMK.N	1121		C[+57]*4, N[+16]	1304.86	3	3912.58	3912.57	0	1.8	Specific	1171.47	1171.47	403.95	19.02	131	>Fibrillin-2 N-term	1	DW032421_5.6716.6716.3	controllerType=0 controllerNumber=1 scan=6716	17.548
02364:2	1	K.NC[+57.021]MDIDEC[+57.021]ER.N	1155		C[+57]*2	671.247	2	1341.49	1341.49	0	0.3	Specific	401.43	401.43	401.43	7.39	131	>Fibrillin-2 N-term	1	DW032421_5.2768.2768.2	controllerType=0 controllerNumber=1 scan=2768	8.815
02310:2	1	K.NC[+57.021]MDIDEC[+57.021]ER.N	1155		C[+57]*2	671.246	2	1341.49	1341.49	0	-0.9	Specific	477.46	477.46	477.46	7.64	131	>Fibrillin-2 N-term	1	DW032421_5.2712.2712.2	controllerType=0 controllerNumber=1 scan=2712	8.6859
04114:3	1	K.NC[+57.021]MDIDEC[+57.021]ERNPLLC[+57.021]R.G	1155		C[+57]*3	698.966	3	2094.88	2094.88	0	-0.1	Specific	616.92	616.92	616.92	9.04	131	>Fibrillin-2 N-term	1	DW032421_5.4257.4257.3	controllerType=0 controllerNumber=1 scan=4257	11.9662
04051:3	1	K.NC[+57.021]MDIDEC[+57.021]ERNPLLC[+57.021]R.G	1155		C[+57]*3	698.965	3	2094.88	2094.88	0	-0.5	Specific	617.81	617.81	617.81	9.04	131	>Fibrillin-2 N-term	1	DW032421_5.4205.4205.3	controllerType=0 controllerNumber=1 scan=4205	11.8561
03788:3	1	R.GGTC[+57.021]VNTEGS[+162.053]FQC[+57.021]DC[+57.021]PLGHELSPSR.E	1171	Hex(1)	C[+57]*3, S[+162]	976.411	3	2927.22	2927.22	0	-1.7	Specific	1192.05	1192.05	2.83	19.66	131	>Fibrillin-2 N-term	1	DW032421_5.3968.3968.3	controllerType=0 controllerNumber=1 scan=3968	11.367
04889:4	1	R.GGTC[+57.021]VNTEGSFQC[+57.021]DC[+57.021]PLGHELSPSREDC[+57.021]VDINEC[+57.021]SLSDNLC[+57.021]R.N	1171		C[+57]*6	1212.01	4	4845.01	4845	0	1.2	Specific	1406.61	1383.41	202.86	23.19	131	>Fibrillin-2 N-term	1	DW032421_5.4908.4908.4	controllerType=0 controllerNumber=1 scan=4908	13.3919
04869:4	1	R.GGTC[+57.021]VNTEGSFQC[+57.021]DC[+57.021]PLGHELSPS[+162.053]REDC[+57.021]VDINEC[+57.021]SLSDNLC[+57.021]R.N	1171	Hex(1)	C[+57]*6, S[+162]	1252.52	4	5007.05	5007.05	0	-0.9	Specific	895.8	895.8	0	13	131	>Fibrillin-2 N-term	1	DW032421_5.4891.4891.4	controllerType=0 controllerNumber=1 scan=4891	13.3539
04765:4	1	R.GGTC[+57.021]VNTEGSFQC[+57.021]DC[+57.021]PLGHELSPS[+162.053]REDC[+57.021]VDINEC[+57.021]SLSDNLC[+57.021]R.N	1171	Hex(1)	C[+57]*6, S[+162]	1252.52	4	5007.06	5007.05	0	1	Specific	1380.37	1380.37	0	23	131	>Fibrillin-2 N-term	1	DW032421_5.4798.4798.4	controllerType=0 controllerNumber=1 scan=4798	13.147
04417:2	1	R.EDC[+57.021]VDINEC[+57.021]SLSDNLC[+57.021]R.N	1196		C[+57]*3	1049.93	2	2098.85	2098.85	0	0.3	Specific	786.48	786.48	786.48	12.87	131	>Fibrillin-2 N-term	1	DW032421_5.4502.4502.2	controllerType=0 controllerNumber=1 scan=4502	12.4848
04050:3	1	K.C[+57.021]VNMIGTYQC[+57.021]SC[+57.021]NPGYQATPDR.Q	1216		C[+57]*3	864.697	3	2592.08	2592.07	0	0.7	Specific	348.26	348.26	170.53	3.46	131	>Fibrillin-2 N-term	1	DW032421_5.4204.4204.2	controllerType=0 controllerNumber=1 scan=4204	11.8542
04010:3	1	K.C[+57.021]VNMIGTYQC[+57.021]SC[+57.021]NPGYQATPDR.Q	1216		C[+57]*3	864.696	3	2592.07	2592.07	0	-0.2	Specific	1023.77	1023.77	541.36	17.13	131	>Fibrillin-2 N-term	1	DW032421_5.4171.4171.3	controllerType=0 controllerNumber=1 scan=4171	11.7888
04021:3	1	K.C[+57.021]VN[+15.995]MIGTYQC[+57.021]SC[+57.021]NPGYQATPDR.Q	1216		C[+57]*3, N[+16]	870.03	3	2608.07	2608.07	0	2.4	Specific	931.32	931.32	15.92	14.32	131	>Fibrillin-2 N-term	1	DW032421_5.4178.4178.3	controllerType=0 controllerNumber=1 scan=4178	11.8015
04038:3	1	R.SC[+57.021]ADIDEC[+57.021]ENNPDIC[+57.021]DGGQC[+57.021]TNIPGEYR.C	1280		C[+57]*4	1087.09	3	3259.27	3259.27	0	0.3	Specific	898.41	898.41	898.41	14.13	131	>Fibrillin-2 N-term	1	DW032421_5.4194.4194.3	controllerType=0 controllerNumber=1 scan=4194	11.8352
04068:3	1	R.SC[+57.021]ADIDEC[+57.021]ENNPDIC[+57.021]DGGQC[+57.021]TN[+15.995]IPGEYR.C	1280		C[+57]*4, N[+16]	1092.43	3	3275.27	3275.26	0	3.2	Specific	813.67	813.67	6.74	12.32	131	>Fibrillin-2 N-term	1	DW032421_5.4220.4220.3	controllerType=0 controllerNumber=1 scan=4220	11.8841
03979:3	1	R.SC[+57.021]ADIDEC[+57.021]ENNPDIC[+57.021]DGGQC[+57.021]TN[+15.995]IPGEYR.C	1280		C[+57]*4, N[+16]	1092.43	3	3275.26	3275.26	0	0.8	Specific	980.58	980.58	203.95	16.13	131	>Fibrillin-2 N-term	1	DW032421_5.4144.4144.3	controllerType=0 controllerNumber=1 scan=4144	11.7317
05765:2	1	R.C[+57.021]LC[+57.021]YDGFMASMDMK.T	1308		C[+57]*2	864.833	2	1728.66	1728.66	0	1.2	Specific	722.58	722.58	722.58	11.47	131	>Fibrillin-2 N-term	1	DW032421_5.5639.5639.2	controllerType=0 controllerNumber=1 scan=5639	15.0665
05794:2	1	R.C[+57.021]LC[+57.021]YDGFMASM[+15.995]DMK.T	1308		C[+57]*2, M[+16]	872.829	2	1744.65	1744.65	0	-0.2	Specific	464.93	464.93	0.39	8.03	131	>Fibrillin-2 N-term	1	DW032421_5.5660.5660.2	controllerType=0 controllerNumber=1 scan=5660	15.114
07603:2	1	R.C[+57.021][-17.027]LC[+57.021]YDGFMASMDMK.T	1308		C[-17][+57]*2	856.319	2	1711.63	1711.63	0	0.7	Specific	598.65	598.65	598.65	9.29	131	>Fibrillin-2 N-term	1	DW032421_5.7242.7242.2	controllerType=0 controllerNumber=1 scan=7242	18.7866
07666:2	1	R.C[+57.021][-17.027]LC[+57.021]YDGFMASMDMK.T	1308		C[-17][+57]*2	856.32	2	1711.63	1711.63	0	1.5	Specific	618.13	618.13	618.13	9.47	131	>Fibrillin-2 N-term	1	DW032421_5.7293.7293.2	controllerType=0 controllerNumber=1 scan=7293	18.9079
05418:3	1	K.TC[+57.021]IDVNEC[+57.021]DLNSNIC[+57.021]MFGEC[+57.021]ENTK.G	1322		C[+57]*4	975.063	3	2923.17	2923.17	0	2.4	Specific	754.92	754.92	754.92	11.32	131	>Fibrillin-2 N-term	1	DW032421_5.5347.5347.3	controllerType=0 controllerNumber=1 scan=5347	14.3954
05351:3	1	K.TC[+57.021]IDVNEC[+57.021]DLNSNIC[+57.021]MFGEC[+57.021]ENTK.G	1322		C[+57]*4	975.062	3	2923.17	2923.17	0	1.8	Specific	870.24	870.24	870.24	13.32	131	>Fibrillin-2 N-term	1	DW032421_5.5293.5293.3	controllerType=0 controllerNumber=1 scan=5293	14.271
05377:2	1	K.TC[+57.021]IDVNEC[+57.021]DLNSNIC[+57.021]MFGEC[+57.021]ENTK.G	1322		C[+57]*4	1462.09	2	2923.18	2923.17	0	2.9	Specific	957.24	888.19	888.19	15.32	131	>Fibrillin-2 N-term	1	DW032421_5.5310.5310.2	controllerType=0 controllerNumber=1 scan=5310	14.3096
03422:2	1	K.GSFIC[+57.021]HC[+57.021]QLGYSVK.K	1346		C[+57]*2	828.385	2	1655.76	1655.77	0	-2.3	Specific	437.33	437.33	437.33	4.01	131	>Fibrillin-2 N-term	1	DW032421_5.3663.3663.2	controllerType=0 controllerNumber=1 scan=3663	10.7484
03462:3	1	K.GSFIC[+57.021]HC[+57.021]QLGYSVK.K	1346		C[+57]*2	552.594	3	1655.77	1655.77	0	-0.4	Specific	641.99	641.99	641.99	10.29	131	>Fibrillin-2 N-term	1	DW032421_5.3697.3697.3	controllerType=0 controllerNumber=1 scan=3697	10.8177
03398:3	1	K.GSFIC[+57.021]HC[+57.021]QLGYSVK.K	1346		C[+57]*2	552.593	3	1655.77	1655.77	0	-0.6	Specific	712.02	680.23	680.23	12.29	131	>Fibrillin-2 N-term	1	DW032421_5.3642.3642.3	controllerType=0 controllerNumber=1 scan=3642	10.7017
03400:3	1	K.GSFIC[+57.021]HC[+57.021]QLGYSVK.K	1346		C[+57]*2	552.593	3	1655.77	1655.77	0	-0.6	Specific	714.11	625.73	625.73	12.29	131	>Fibrillin-2 N-term	1	DW032421_5.3643.3643.3	controllerType=0 controllerNumber=1 scan=3643	10.7029
03072:3	1	K.GSFIC[+57.021]HC[+57.021]QLGYS[+162.053]VK.K	1346	Hex(1)	C[+57]*2, S[+162]	606.611	3	1817.82	1817.82	0	-0.5	Specific	706.43	701.49	9.76	12.29	131	>Fibrillin-2 N-term	1	DW032421_5.3380.3380.3	controllerType=0 controllerNumber=1 scan=3380	10.1382
03955:4	1	K.KGTTGC[+57.021]TDVDEC[+57.021]EIGAHNC[+57.021]DMHASC[+57.021]LNIPGSFK.C	1360		C[+57]*4	921.142	4	3681.55	3681.55	0	-1.1	Specific	698.56	698.56	698.56	9.08	131	>Fibrillin-2 N-term	1	DW032421_5.4123.4123.4	controllerType=0 controllerNumber=1 scan=4123	11.6884
03909:5	1	K.KGTTGC[+57.021]TDVDEC[+57.021]EIGAHNC[+57.021]DMHASC[+57.021]LNIPGSFK.C	1360		C[+57]*4	737.115	5	3681.55	3681.55	0	-1.1	Specific	1065.73	1065.73	1065.73	18.01	131	>Fibrillin-2 N-term	1	DW032421_5.4081.4081.5	controllerType=0 controllerNumber=1 scan=4081	11.605
03853:5	1	K.KGTTGC[+57.021]TDVDEC[+57.021]EIGAHNC[+57.021]DMHASC[+57.021]LNIPGSFK.C	1360		C[+57]*4	737.115	5	3681.55	3681.55	0	-1.2	Specific	1129.81	1129.81	1129.81	19.01	131	>Fibrillin-2 N-term	1	DW032421_5.4028.4028.5	controllerType=0 controllerNumber=1 scan=4028	11.4976
03883:4	1	K.KGTTGC[+57.021]TDVDEC[+57.021]EIGAHNC[+57.021]DMHASC[+57.021]LNIPGSFK.C	1360		C[+57]*4	921.142	4	3681.55	3681.55	0	-0.9	Specific	1271.51	1271.51	1271.51	21.08	131	>Fibrillin-2 N-term	1	DW032421_5.4056.4056.4	controllerType=0 controllerNumber=1 scan=4056	11.5524
03866:5	1	K.KGTTGC[+57.021]TDVDEC[+57.021]EIGAHNC[+57.021]DMHASC[+57.021]LN[+15.995]IPGSFK.C	1360		C[+57]*4, N[+16]	740.314	5	3697.54	3697.54	0	-1.1	Specific	1097.25	1097.25	139.77	18.01	131	>Fibrillin-2 N-term	1	DW032421_5.4040.4040.5	controllerType=0 controllerNumber=1 scan=4040	11.5219
04230:4	1	K.GTTGC[+57.021]TDVDEC[+57.021]EIGAHNC[+57.021]DMHASC[+57.021]LNIPGSFK.C	1361		C[+57]*4	889.117	4	3553.45	3553.45	0	-1.7	Specific	1096.69	1096.69	1096.69	18.01	131	>Fibrillin-2 N-term	1	DW032421_5.4354.4354.4	controllerType=0 controllerNumber=1 scan=4354	12.1655
03712:2	1	R.EGWIGNGIK.C	1397			487.259	2	973.511	973.51	0	0.5	Specific	450.91	450.91	450.91	6.4	131	>Fibrillin-2 N-term	1	DW032421_5.3906.3906.2	controllerType=0 controllerNumber=1 scan=3906	11.2416
03646:2	1	R.EGWIGNGIK.C	1397			487.258	2	973.509	973.51	0	-0.7	Specific	471.24	471.24	471.24	6.1	131	>Fibrillin-2 N-term	1	DW032421_5.3850.3850.2	controllerType=0 controllerNumber=1 scan=3850	11.1297
04012:2	1	R.EGWIGN[+0.984]GIK.C	1397		N[+1]	487.751	2	974.494	974.494	0	-0.2	Specific	144.26	144.26	144.26	1.43	131	>Fibrillin-2 N-term	1	DW032421_5.4173.4173.3	controllerType=0 controllerNumber=1 scan=4173	11.7914
04097:2	1	R.EGWIGN[+0.984]GIK.C	1397		N[+1]	487.751	2	974.494	974.494	0	0.1	Specific	346.88	346.88	346.88	4.18	131	>Fibrillin-2 N-term	1	DW032421_5.4246.4246.2	controllerType=0 controllerNumber=1 scan=4246	11.9416
04037:2	1	R.EGWIGN[+0.984]GIK.C	1397		N[+1]	487.75	2	974.494	974.494	0	-0.6	Specific	420.94	420.94	420.94	5.84	131	>Fibrillin-2 N-term	1	DW032421_5.4193.4193.2	controllerType=0 controllerNumber=1 scan=4193	11.833
03419:4	1	K.C[+57.021]IDLDEC[+57.021]SN[+1971.719]GTHQC[+57.021]SINAQC[+57.021]VNTPGSYR.C	1406	HexNAc(5)Hex(5)Fuc(1)	C[+57]*4, N[+1972]	1307.77	4	5228.08	5228.07	0	1.4	Specific	299.84	299.84	21.03	3.31	131	>Fibrillin-2 N-term	1	DW032421_5.3660.3660.4	controllerType=0 controllerNumber=1 scan=3660	10.74
05628:4	1	R.C[+57.021]AC[+57.021]SEGFTGDGFTC[+57.021]S[+365.132]DVDEC[+57.021]AENINLC[+57.021]ENGQC[+57.021]LN[+15.995]VPGAYR.C	1434	HexNAc(1)Hex(1)	C[+57]*6, N[+16], S[+365]	1232.74	4	4927.94	4927.93	0	1.7	Specific	774.05	774.05	1.8	11.02	131	>Fibrillin-2 N-term	1	DW032421_5.5519.5519.4	controllerType=0 controllerNumber=1 scan=5519	14.7916
03196:2	1	R.C[+57.021]EC[+57.021]EMGFTPASDSR.S	1474		C[+57]*2	823.815	2	1646.62	1646.62	0	-0.7	Specific	770.32	770.32	770.32	13.29	131	>Fibrillin-2 N-term	1	DW032421_5.3476.3476.2	controllerType=0 controllerNumber=1 scan=3476	10.3556
03125:2	1	R.C[+57.021]EC[+57.021]EMGFTPASDSR.S	1474		C[+57]*2	823.816	2	1646.62	1646.62	0	-0.1	Specific	830.85	830.85	830.85	14.29	131	>Fibrillin-2 N-term	1	DW032421_5.3423.3423.2	controllerType=0 controllerNumber=1 scan=3423	10.2366
02179:2	1	R.C[+57.021]EC[+57.021]EM[+15.995]GFTPASDSR.S	1474		C[+57]*2, M[+16]	831.813	2	1662.62	1662.62	0	-0.4	Specific	428.5	428.5	270.3	7.77	131	>Fibrillin-2 N-term	1	DW032421_5.2595.2595.2	controllerType=0 controllerNumber=1 scan=2595	8.4264
04759:2	1	R.C[+57.021][-17.027]EC[+57.021]EMGFTPASDSR.S	1474		C[-17][+57]*2	815.302	2	1629.6	1629.6	0	-1.1	Specific	646.84	646.84	646.84	10.29	131	>Fibrillin-2 N-term	1	DW032421_5.4792.4792.2	controllerType=0 controllerNumber=1 scan=4792	13.1331
03160:2	1	R.C[+57.021]EC[+57.021]EM[+15.995]GFTPASDSR.S	1474		C[+57]*2, M[+16]	831.813	2	1662.62	1662.62	0	-0.7	Specific	766.15	757.81	445.98	13.29	131	>Fibrillin-2 N-term	1	DW032421_5.3449.3449.2	controllerType=0 controllerNumber=1 scan=3449	10.2942
06973:4	1	R.SC[+57.021]QDIDEC[+57.021]SFQNIC[+57.021]VFGTC[+57.021]NNLPGMFHC[+57.021]IC[+57.021]DDGYELDR.T	1488		C[+57]*6	1162.47	4	4646.86	4646.85	0	1	Specific	1345.21	1242.85	35.89	22.83	131	>Fibrillin-2 N-term	1	DW032421_5.6694.6694.4	controllerType=0 controllerNumber=1 scan=6694	17.4975
07025:4	1	R.SC[+57.021]QDIDEC[+57.021]SFQNIC[+57.021]VFGTC[+57.021]NN[+15.995]LPGMFHC[+57.021]IC[+57.021]DDGYELDR.T	1488		C[+57]*6, N[+16]	1166.47	4	4662.86	4662.85	0	1.3	Specific	1235.53	1235.53	19.01	20.02	131	>Fibrillin-2 N-term	1	DW032421_5.6741.6741.4	controllerType=0 controllerNumber=1 scan=6741	17.6042
07036:3	1	R.SC[+57.021]QDIDEC[+57.021]SFQN[+0.984]IC[+57.021]VFGTC[+57.021]NN[+15.995]LPGMFHC[+57.021]IC[+57.021]DDGYELDR.T	1488		C[+57]*6, N[+1][+16]	1554.96	3	4662.86	4663.83	-1	6.2	Specific	1434.94	1374.09	9.09	23	131	>Fibrillin-2 N-term	1	DW032421_5.6749.6749.3	controllerType=0 controllerNumber=1 scan=6749	17.624
04817:2	1	R.YEC[+57.021]NC[+57.021]PPDFQLNPTGVGC[+57.021]VDNR.V	1554		C[+57]*3	1306.55	2	2612.1	2612.1	0	0.4	Specific	839.04	839.04	839.04	13.13	131	>Fibrillin-2 N-term	1	DW032421_5.4844.4844.2	controllerType=0 controllerNumber=1 scan=4844	13.2463
04847:3	1	R.YEC[+57.021]NC[+57.021]PPDFQLNPTGVGC[+57.021]VDNR.V	1554		C[+57]*3	871.371	3	2612.1	2612.1	0	1.4	Specific	861.52	861.52	861.52	13.32	131	>Fibrillin-2 N-term	1	DW032421_5.4873.4873.3	controllerType=0 controllerNumber=1 scan=4873	13.3139
04786:3	1	R.YEC[+57.021]NC[+57.021]PPDFQLNPTGVGC[+57.021]VDNR.V	1554		C[+57]*3	871.37	3	2612.1	2612.1	0	-0.3	Specific	895.68	895.68	895.68	14.13	131	>Fibrillin-2 N-term	1	DW032421_5.4815.4815.3	controllerType=0 controllerNumber=1 scan=4815	13.1838
03641:2	1	R.GDGSLSC[+57.021]NTEIGVGVSR.S	1587		C[+57]	854.403	2	1707.8	1707.8	0	0.9	Specific	742.14	742.14	742.14	11.87	131	>Fibrillin-2 N-term	1	DW032421_5.3845.3845.2	controllerType=0 controllerNumber=1 scan=3845	11.117
03549:2	1	R.GDGSLSC[+57.021]NTEIGVGVSR.S	1587		C[+57]	854.401	2	1707.79	1707.8	0	-1.5	Specific	875.11	875.11	875.11	14.87	131	>Fibrillin-2 N-term	1	DW032421_5.3771.3771.2	controllerType=0 controllerNumber=1 scan=3771	10.9634
03463:2	1	R.GDGSLSC[+57.021]NTEIGVGVSR.S	1587		C[+57]	854.402	2	1707.8	1707.8	0	-0.5	Specific	884.32	884.32	884.32	14.87	131	>Fibrillin-2 N-term	1	DW032421_5.3698.3698.2	controllerType=0 controllerNumber=1 scan=3698	10.8189
04409:4	2	R.C[+57.021]LN[+714.269]DS[+802.286]LSC[+57.021]EN[+15.995]ID[+15.995]VC[+57.021]DER.S	530	HexNAc(2)Hex(1)Fuc(1),HexNAc(1)Hex(1)Fuc(1)NeuAc(1)	C[+57]*3, D[+16], N[+16][+714], S[+802]	912.604	4	3647.39	3647.39	0	0.5	Specific	69.39	69.39	0	2.16	1	>Reverse >Fibrillin-2 N-term	2	DW032421_5.4495.4495.4	controllerType=0 controllerNumber=1 scan=4495	12.4688
