# Supplementary material for: POGLUT2 and POGLUT3 O-glucosylate multiple EGF repeats in fibrillin-1, -2, and LTBP1 and promote secretion of fibrillin-1
Source: J Biol Chem. 2021 Aug 17;297(3):101055. doi: 10.1016/j.jbc.2021.101055 (PMC8405936; doi:10.1016/j.jbc.2021.101055)
Supplement: Supplemental Table S39 [file mmc37.xlsx]

## Sheet: Sheet1
Table S39: Trypsin digestion of recombinant human FBN2-N EGF12 mutant expressed in POGLUT3 knockout HEK293T cells.
Each tab is a biological replicate. Only EGF12 is analyzed.

## Sheet: DW_021921_3
Query #:z	Protein Rank	Peptide < ProteinMetrics Confidential >	Starting position	Glycans NHFAGNa	Modification Type(s)	Observed m/z	z	Observed (M+H)	Calc. mass (M+H)	Off-by-x error	Mass error (ppm)	Cleavage	Score	Delta	Delta Mod	|Log Prob|	# of unique peptides	Protein Name	Protein DB number	Comment	Scan #	Scan Time
06109:3	1	R.NTPGSFVC[+57.021]TC[+57.021]PPGYVFR.T	828		C[+57]*2	653.636	3	1958.89	1958.89	0	3.1	Specific	592.8	592.8	592.8	8.22	131	>Fibrillin-2 N-term	1	DW021921_3.5170.5170.3	controllerType=0 controllerNumber=1 scan=5170	13.0132
06039:3	1	R.NTPGSFVC[+57.021]TC[+57.021]PPGYVFR.T	828		C[+57]*2	653.636	3	1958.89	1958.89	0	2.9	Specific	599.19	599.19	599.19	8.22	131	>Fibrillin-2 N-term	1	DW021921_3.5113.5113.3	controllerType=0 controllerNumber=1 scan=5113	12.8803
06143:2	1	R.NTPGSFVC[+57.021]TC[+57.021]PPGYVFR.T	828		C[+57]*2	979.95	2	1958.89	1958.89	0	2	Specific	600.14	600.14	600.14	9.09	131	>Fibrillin-2 N-term	1	DW021921_3.5200.5200.2	controllerType=0 controllerNumber=1 scan=5200	13.0823
06020:2	1	R.NTPGSFVC[+57.021]TC[+57.021]PPGYVFR.T	828		C[+57]*2	979.952	2	1958.9	1958.89	0	4.3	Specific	680.96	680.96	680.96	9.78	131	>Fibrillin-2 N-term	1	DW021921_3.5097.5097.2	controllerType=0 controllerNumber=1 scan=5097	12.8418
06076:2	1	R.NTPGSFVC[+57.021]TC[+57.021]PPGYVFR.T	828		C[+57]*2	979.951	2	1958.89	1958.89	0	3.1	Specific	768.54	768.54	768.54	12.22	131	>Fibrillin-2 N-term	1	DW021921_3.5145.5145.2	controllerType=0 controllerNumber=1 scan=5145	12.9555
05755:3	1	R.NT[+162.053]PGSFVC[+57.021]TC[+57.021]PPGYVFR.T	828	Hex(1)	C[+57]*2, T[+162]	707.655	3	2120.95	2120.94	0	4.7	Specific	474.59	474.59	2.9	6.34	131	>Fibrillin-2 N-term	1	DW021921_3.4878.4878.3	controllerType=0 controllerNumber=1 scan=4878	12.3311
05783:3	1	R.NTPGSFVC[+57.021]T[+162.053]C[+57.021]PPGYVFR.T	828	Hex(1)	C[+57]*2, T[+162]	707.655	3	2120.95	2120.94	0	4.4	Specific	477.7	477.7	0	6.34	131	>Fibrillin-2 N-term	1	DW021921_3.4900.4900.3	controllerType=0 controllerNumber=1 scan=4900	12.3816
05780:2	1	R.NTPGS[+162.053]FVC[+57.021]TC[+57.021]PPGYVFR.T	828	Hex(1)	C[+57]*2, S[+162]	1060.98	2	2120.95	2120.94	0	4.1	Specific	635.74	635.74	0	8.78	131	>Fibrillin-2 N-term	1	DW021921_3.4898.4898.2	controllerType=0 controllerNumber=1 scan=4898	12.3773
05806:3	1	R.N[+15.995]T[+162.053]PGSFVC[+57.021]TC[+57.021]PPGYVFR.T	828	Hex(1)	C[+57]*2, N[+16], T[+162]	712.988	3	2136.95	2136.94	0	5.9	Specific	465.08	465.08	2.9	5.95	131	>Fibrillin-2 N-term	1	DW021921_3.4917.4917.3	controllerType=0 controllerNumber=1 scan=4917	12.4224
05736:3	1	R.N[+15.995]TPGS[+162.053]FVC[+57.021]TC[+57.021]PPGYVFR.T	828	Hex(1)	C[+57]*2, N[+16], S[+162]	712.987	3	2136.95	2136.94	0	4.7	Specific	598.35	598.35	4.24	7.78	131	>Fibrillin-2 N-term	1	DW021921_3.4862.4862.3	controllerType=0 controllerNumber=1 scan=4862	12.2954
05740:2	1	R.N[+15.995]TPGS[+162.053]FVC[+57.021]TC[+57.021]PPGYVFR.T	828	Hex(1)	C[+57]*2, N[+16], S[+162]	1068.98	2	2136.95	2136.94	0	4.1	Specific	610.83	610.83	3.56	9.22	131	>Fibrillin-2 N-term	1	DW021921_3.4865.4865.2	controllerType=0 controllerNumber=1 scan=4865	12.3019
Other Peptides
05011:3	1	R.SATAGSEGGFLAPEYR.E	49			538.261	3	1612.77	1612.76	0	4.8	Specific	286.03	286.03	286.03	2.58	131	>Fibrillin-2 N-term	1	DW021921_3.4293.4293.4	controllerType=0 controllerNumber=1 scan=4293	10.9914
04972:3	1	R.SATAGSEGGFLAPEYR.E	49			538.26	3	1612.77	1612.76	0	3.5	Specific	486.64	486.64	486.64	6.36	131	>Fibrillin-2 N-term	1	DW021921_3.4258.4258.3	controllerType=0 controllerNumber=1 scan=4258	10.9137
05016:2	1	R.SATAGSEGGFLAPEYR.E	49			806.887	2	1612.77	1612.76	0	4.1	Specific	843.86	843.86	843.86	13.58	131	>Fibrillin-2 N-term	1	DW021921_3.4297.4297.2	controllerType=0 controllerNumber=1 scan=4297	11.002
04951:2	1	R.SATAGSEGGFLAPEYR.E	49			806.886	2	1612.76	1612.76	0	2.9	Specific	863.47	863.47	863.47	14.58	131	>Fibrillin-2 N-term	1	DW021921_3.4244.4244.2	controllerType=0 controllerNumber=1 scan=4244	10.8821
04991:3	1	R.SATAGSEGGFLAPEYREEGAAVASR.V	49			828.4	3	2483.19	2483.18	0	2.2	Specific	824.62	824.62	824.62	11.56	131	>Fibrillin-2 N-term	1	DW021921_3.4276.4276.3	controllerType=0 controllerNumber=1 scan=4276	10.9555
04926:3	1	R.SATAGSEGGFLAPEYREEGAAVASR.V	49			828.401	3	2483.19	2483.18	0	3.1	Specific	911.18	911.18	911.18	13.68	131	>Fibrillin-2 N-term	1	DW021921_3.4224.4224.3	controllerType=0 controllerNumber=1 scan=4224	10.8354
03572:3	1	R.FHSYC[+57.021]C[+57.021]PGWK.T	93		C[+57]*2	447.856	3	1341.55	1341.55	0	1.6	Specific	298.75	298.75	298.75	2.03	131	>Fibrillin-2 N-term	1	DW021921_3.3144.3144.2	controllerType=0 controllerNumber=1 scan=3144	8.3772
03495:3	1	R.FHSYC[+57.021]C[+57.021]PGWK.T	93		C[+57]*2	447.856	3	1341.55	1341.55	0	1.9	Specific	560.8	560.8	560.8	6.56	131	>Fibrillin-2 N-term	1	DW021921_3.3087.3087.3	controllerType=0 controllerNumber=1 scan=3087	8.2506
03425:3	1	R.FHSYC[+57.021]C[+57.021]PGWK.T	93		C[+57]*2	447.856	3	1341.55	1341.55	0	2.5	Specific	579.19	579.19	579.19	6.2	131	>Fibrillin-2 N-term	1	DW021921_3.3036.3036.3	controllerType=0 controllerNumber=1 scan=3036	8.1347
03450:2	1	R.FHSYC[+57.021]C[+57.021]PGWK.T	93		C[+57]*2	671.281	2	1341.55	1341.55	0	2.9	Specific	609.49	597.43	597.43	6.77	131	>Fibrillin-2 N-term	1	DW021921_3.3051.3051.2	controllerType=0 controllerNumber=1 scan=3051	8.1686
03107:3	1	R.FHSYC[+57.021]C[+57.021]PGW[+15.995]K.T	93		C[+57]*2, W[+16]	453.188	3	1357.55	1357.55	0	2.5	Specific	343.82	343.82	284.82	2.39	131	>Fibrillin-2 N-term	1	DW021921_3.2787.2787.3	controllerType=0 controllerNumber=1 scan=2787	7.5756
05272:2	1	K.TLPGGNQC[+57.021]IVPIC[+57.021]R.N	103		C[+57]*2	792.906	2	1584.8	1584.8	0	3.7	Specific	471.5	471.5	471.5	7.14	131	>Fibrillin-2 N-term	1	DW021921_3.4504.4504.2	controllerType=0 controllerNumber=1 scan=4504	11.4697
05191:2	1	K.TLPGGNQC[+57.021]IVPIC[+57.021]R.N	103		C[+57]*2	792.906	2	1584.8	1584.8	0	3.7	Specific	540.39	540.39	540.39	7.52	131	>Fibrillin-2 N-term	1	DW021921_3.4441.4441.2	controllerType=0 controllerNumber=1 scan=4441	11.3259
05144:3	1	K.TLPGGNQC[+57.021]IVPIC[+57.021]R.N	103		C[+57]*2	528.94	3	1584.81	1584.8	0	4.4	Specific	542.01	542.01	542.01	7.08	131	>Fibrillin-2 N-term	1	DW021921_3.4397.4397.3	controllerType=0 controllerNumber=1 scan=4397	11.2274
05062:2	1	K.TLPGGNQC[+57.021]IVPIC[+57.021]R.N	103		C[+57]*2	792.907	2	1584.81	1584.8	0	4.8	Specific	571.93	571.93	571.93	8.14	131	>Fibrillin-2 N-term	1	DW021921_3.4332.4332.2	controllerType=0 controllerNumber=1 scan=4332	11.0791
05128:2	1	K.TLPGGNQC[+57.021]IVPIC[+57.021]R.N	103		C[+57]*2	792.906	2	1584.8	1584.8	0	3.7	Specific	589.59	589.59	589.59	8.58	131	>Fibrillin-2 N-term	1	DW021921_3.4385.4385.2	controllerType=0 controllerNumber=1 scan=4385	11.2003
05082:3	1	K.TLPGGNQC[+57.021]IVPIC[+57.021]R.N	103		C[+57]*2	528.939	3	1584.8	1584.8	0	3.3	Specific	615.35	615.35	615.35	9.58	131	>Fibrillin-2 N-term	1	DW021921_3.4348.4348.3	controllerType=0 controllerNumber=1 scan=4348	11.1144
03708:4	1	R.NSC[+57.021]GDGFC[+57.021]SRPNMC[+57.021]TC[+57.021]SSGQISSTC[+57.021]GSK.S	117		C[+57]*5	776.305	4	3102.2	3102.19	0	2.5	Specific	503.49	503.49	503.49	6.35	131	>Fibrillin-2 N-term	1	DW021921_3.3258.3258.4	controllerType=0 controllerNumber=1 scan=3258	8.6265
03755:3	1	R.NSC[+57.021]GDGFC[+57.021]SRPNMC[+57.021]TC[+57.021]SSGQISSTC[+57.021]GSK.S	117		C[+57]*5	1034.74	3	3102.2	3102.19	0	3.2	Specific	987.57	987.57	987.57	15.63	131	>Fibrillin-2 N-term	1	DW021921_3.3299.3299.3	controllerType=0 controllerNumber=1 scan=3299	8.7188
03689:3	1	R.NSC[+57.021]GDGFC[+57.021]SRPNMC[+57.021]TC[+57.021]SSGQISSTC[+57.021]GSK.S	117		C[+57]*5	1034.74	3	3102.2	3102.19	0	3.5	Specific	1189.43	1189.43	1189.43	19.63	131	>Fibrillin-2 N-term	1	DW021921_3.3243.3243.3	controllerType=0 controllerNumber=1 scan=3243	8.5931
02894:3	1	R.PNMC[+57.021]TC[+57.021]SSGQISSTC[+57.021]GSK.S	127		C[+57]*3	654.601	3	1961.79	1961.78	0	2.7	Specific	105.13	105.13	105.13	1.62	131	>Fibrillin-2 N-term	1	DW021921_3.2623.2623.3	controllerType=0 controllerNumber=1 scan=2623	7.1949
02813:3	1	R.PNMC[+57.021]TC[+57.021]SSGQISSTC[+57.021]GSK.S	127		C[+57]*3	654.6	3	1961.79	1961.78	0	1.7	Specific	534.61	534.61	534.61	7.03	131	>Fibrillin-2 N-term	1	DW021921_3.2561.2561.3	controllerType=0 controllerNumber=1 scan=2561	7.0535
01028:3	1	R.C[+57.021]MN[+0.984]GGT[+146.058]C[+57.021]ADDHC[+57.021]QC[+57.021]QK.G	153	Fuc(1)	C[+57]*4, N[+1], T[+146]	696.913	3	2088.72	2088.72	0	2.8	Specific	851.44	851.44	851.44	14.58	131	>Fibrillin-2 N-term	1	DW021921_3.1118.1118.3	controllerType=0 controllerNumber=1 scan=1118	3.6447
01023:3	1	R.C[+57.021]M[+15.995]N[+0.984]GGT[+146.058]C[+57.021]ADDHC[+57.021]QC[+57.021]QK.G	153	Fuc(1)	C[+57]*4, M[+16], N[+1], T[+146]	702.245	3	2104.72	2104.71	0	3.8	Specific	220.09	220.09	35.64	3.74	131	>Fibrillin-2 N-term	1	DW021921_3.1114.1114.3	controllerType=0 controllerNumber=1 scan=1114	3.6338
04306:3	1	K.GYIGTYC[+57.021]GQPVC[+57.021]ENGC[+57.021]QNGGR.C	169		C[+57]*3	782.995	3	2346.97	2346.96	0	2.8	Specific	733.39	733.39	733.39	11.09	131	>Fibrillin-2 N-term	1	DW021921_3.3740.3740.3	controllerType=0 controllerNumber=1 scan=3740	9.7386
04237:3	1	K.GYIGTYC[+57.021]GQPVC[+57.021]ENGC[+57.021]QNGGR.C	169		C[+57]*3	782.996	3	2346.97	2346.96	0	3.4	Specific	792.69	792.69	792.69	12.09	131	>Fibrillin-2 N-term	1	DW021921_3.3684.3684.3	controllerType=0 controllerNumber=1 scan=3684	9.6104
04422:3	1	K.GYIGTYC[+57.021]GQPVC[+57.021]EN[+0.984]GC[+57.021]QNGGR.C	169		C[+57]*3, N[+1]	783.325	3	2347.96	2347.95	0	4.8	Specific	624.43	624.43	66	8.65	131	>Fibrillin-2 N-term	1	DW021921_3.3820.3820.3	controllerType=0 controllerNumber=1 scan=3820	9.9197
04483:3	1	K.GYIGTYC[+57.021]GQPVC[+57.021]EN[+0.984]GC[+57.021]QNGGR.C	169		C[+57]*3, N[+1]	783.324	3	2347.96	2347.95	0	3.4	Specific	775.8	775.8	128.89	12.09	131	>Fibrillin-2 N-term	1	DW021921_3.3869.3869.3	controllerType=0 controllerNumber=1 scan=3869	10.0359
04554:3	1	K.GYIGTYC[+57.021]GQPVC[+57.021]ENGC[+57.021]QN[+0.984]GGR.C	169		C[+57]*3, N[+1]	783.324	3	2347.96	2347.95	0	3.7	Specific	785.49	785.49	7.14	12.09	131	>Fibrillin-2 N-term	1	DW021921_3.3926.3926.3	controllerType=0 controllerNumber=1 scan=3926	10.1678
04713:2	1	R.C[+57.021]AC[+57.021]VYGFTGPQC[+57.021]ER.D	196		C[+57]*3	852.852	2	1704.7	1704.69	0	2.6	Specific	151.33	151.33	151.33	1.79	131	>Fibrillin-2 N-term	1	DW021921_3.4052.4052.2	controllerType=0 controllerNumber=1 scan=4052	10.4484
04608:2	1	R.C[+57.021]AC[+57.021]VYGFTGPQC[+57.021]ER.D	196		C[+57]*3	852.853	2	1704.7	1704.69	0	3.8	Specific	238.96	238.96	238.96	2.94	131	>Fibrillin-2 N-term	1	DW021921_3.3968.3968.2	controllerType=0 controllerNumber=1 scan=3968	10.2641
04748:2	1	R.C[+57.021]AC[+57.021]VYGFTGPQC[+57.021]ER.D	196		C[+57]*3	852.853	2	1704.7	1704.69	0	3.4	Specific	505.52	505.52	505.52	7.43	131	>Fibrillin-2 N-term	1	DW021921_3.4083.4083.2	controllerType=0 controllerNumber=1 scan=4083	10.5187
04706:3	1	R.C[+57.021]AC[+57.021]VYGFTGPQC[+57.021]ER.D	196		C[+57]*3	568.904	3	1704.7	1704.69	0	2.7	Specific	514.23	514.23	514.23	6	131	>Fibrillin-2 N-term	1	DW021921_3.4048.4048.3	controllerType=0 controllerNumber=1 scan=4048	10.4398
04640:3	1	R.C[+57.021]AC[+57.021]VYGFTGPQC[+57.021]ER.D	196		C[+57]*3	568.904	3	1704.7	1704.69	0	2.8	Specific	613.4	613.4	613.4	8.15	131	>Fibrillin-2 N-term	1	DW021921_3.3994.3994.3	controllerType=0 controllerNumber=1 scan=3994	10.3211
04617:2	1	R.C[+57.021]AC[+57.021]VYGFTGPQC[+57.021]ER.D	196		C[+57]*3	852.853	2	1704.7	1704.69	0	3.8	Specific	636.05	636.05	636.05	9.58	131	>Fibrillin-2 N-term	1	DW021921_3.3974.3974.2	controllerType=0 controllerNumber=1 scan=3974	10.2765
04674:2	1	R.C[+57.021]AC[+57.021]VYGFTGPQC[+57.021]ER.D	196		C[+57]*3	852.853	2	1704.7	1704.69	0	3.2	Specific	714.47	714.47	714.47	11.58	131	>Fibrillin-2 N-term	1	DW021921_3.4023.4023.2	controllerType=0 controllerNumber=1 scan=4023	10.3859
06559:2	1	R.C[+57.021][-17.027]AC[+57.021]VYGFTGPQC[+57.021]ER.D	196		C[-17][+57]*3	844.34	2	1687.67	1687.67	0	3.8	Specific	572.56	572.56	572.56	8.58	131	>Fibrillin-2 N-term	1	DW021921_3.5540.5540.2	controllerType=0 controllerNumber=1 scan=5540	13.8771
06491:2	1	R.C[+57.021][-17.027]AC[+57.021]VYGFTGPQC[+57.021]ER.D	196		C[-17][+57]*3	844.34	2	1687.67	1687.67	0	3.4	Specific	611.84	611.84	611.84	9.58	131	>Fibrillin-2 N-term	1	DW021921_3.5488.5488.2	controllerType=0 controllerNumber=1 scan=5488	13.7541
06110:3	1	R.TGPC[+57.021]FTQVNNQMC[+57.021]QGQLTGIVC[+57.021]TK.T	213		C[+57]*3	914.757	3	2742.26	2742.25	0	3.9	Specific	604.71	604.71	604.71	8.33	131	>Fibrillin-2 N-term	1	DW021921_3.5171.5171.3	controllerType=0 controllerNumber=1 scan=5171	13.0154
06022:3	1	R.TGPC[+57.021]FTQVNNQMC[+57.021]QGQLTGIVC[+57.021]TK.T	213		C[+57]*3	914.758	3	2742.26	2742.25	0	4.3	Specific	829.76	829.76	829.76	11.89	131	>Fibrillin-2 N-term	1	DW021921_3.5100.5100.3	controllerType=0 controllerNumber=1 scan=5100	12.8502
05967:3	1	R.TGPC[+57.021]FTQVNNQM[+15.995]C[+57.021]QGQLTGIVC[+57.021]TK.T	213		C[+57]*3, M[+16]	920.088	3	2758.25	2758.24	0	3.3	Specific	358.26	358.26	26.44	3.82	131	>Fibrillin-2 N-term	1	DW021921_3.5050.5050.3	controllerType=0 controllerNumber=1 scan=5050	12.7329
05550:3	1	R.TGPC[+57.021]FTQVN[+15.995]NQMC[+57.021]QGQLTGIVC[+57.021]TK.T	213		C[+57]*3, N[+16]	920.091	3	2758.26	2758.24	0	5.8	Specific	411.82	411.82	0	4.95	131	>Fibrillin-2 N-term	1	DW021921_3.4720.4720.3	controllerType=0 controllerNumber=1 scan=4720	11.9685
03274:2	1	K.TLC[+57.021]C[+57.021]ATIGR.A	237		C[+57]*2	526.257	2	1051.51	1051.5	0	3.6	Specific	395.3	395.3	395.3	6.05	131	>Fibrillin-2 N-term	1	DW021921_3.2919.2919.2	controllerType=0 controllerNumber=1 scan=2919	7.8735
03196:2	1	K.TLC[+57.021]C[+57.021]ATIGR.A	237		C[+57]*2	526.256	2	1051.5	1051.5	0	2.2	Specific	454.53	454.53	454.53	6.19	131	>Fibrillin-2 N-term	1	DW021921_3.2859.2859.2	controllerType=0 controllerNumber=1 scan=2859	7.7383
02987:2	1	K.TLC[+57.021]C[+57.021]ATIGR.A	237		C[+57]*2	526.256	2	1051.5	1051.5	0	2.4	Specific	487.09	487.09	487.09	6.48	131	>Fibrillin-2 N-term	1	DW021921_3.2693.2693.2	controllerType=0 controllerNumber=1 scan=2693	7.36
03051:2	1	K.TLC[+57.021]C[+57.021]ATIGR.A	237		C[+57]*2	526.256	2	1051.5	1051.5	0	2.2	Specific	497.98	497.98	497.98	6.48	131	>Fibrillin-2 N-term	1	DW021921_3.2746.2746.2	controllerType=0 controllerNumber=1 scan=2746	7.4831
03127:2	1	K.TLC[+57.021]C[+57.021]ATIGR.A	237		C[+57]*2	526.256	2	1051.5	1051.5	0	2.3	Specific	559.58	559.58	559.58	6.56	131	>Fibrillin-2 N-term	1	DW021921_3.2804.2804.2	controllerType=0 controllerNumber=1 scan=2804	7.6132
03659:3	1	R.AWGHPC[+57.021]EMC[+57.021]PAQPQPC[+57.021]R.R	246		C[+57]*3	694.625	3	2081.86	2081.86	0	2.8	Specific	637.2	637.2	637.2	9.22	131	>Fibrillin-2 N-term	1	DW021921_3.3217.3217.3	controllerType=0 controllerNumber=1 scan=3217	8.5348
03726:3	1	R.AWGHPC[+57.021]EMC[+57.021]PAQPQPC[+57.021]R.R	246		C[+57]*3	694.625	3	2081.86	2081.86	0	2.9	Specific	676.75	676.75	676.75	10.22	131	>Fibrillin-2 N-term	1	DW021921_3.3275.3275.3	controllerType=0 controllerNumber=1 scan=3275	8.6631
03135:3	1	R.AWGHPC[+57.021]EM[+15.995]C[+57.021]PAQPQPC[+57.021]R.R	246		C[+57]*3, M[+16]	699.957	3	2097.86	2097.85	0	2.3	Specific	507.04	507.04	126.75	6.94	131	>Fibrillin-2 N-term	1	DW021921_3.2809.2809.3	controllerType=0 controllerNumber=1 scan=2809	7.624
03654:3	1	R.AWGHPC[+57.021]EM[+15.995]C[+57.021]PAQPQPC[+57.021]R.R	246		C[+57]*3, M[+16]	699.956	3	2097.85	2097.85	0	1.5	Specific	570.85	570.85	111.16	8.09	131	>Fibrillin-2 N-term	1	DW021921_3.3214.3214.3	controllerType=0 controllerNumber=1 scan=3214	8.5283
03858:2	1	R.RGFIPNIR.T	263			486.792	2	972.577	972.574	0	2.9	Specific	489.7	319.47	319.47	3.13	131	>Fibrillin-2 N-term	1	DW021921_3.3377.3377.2	controllerType=0 controllerNumber=1 scan=3377	8.9006
03916:2	1	R.RGFIPNIR.T	263			486.792	2	972.576	972.574	0	2.5	Specific	511.25	323.98	323.98	2.61	131	>Fibrillin-2 N-term	1	DW021921_3.3428.3428.2	controllerType=0 controllerNumber=1 scan=3428	9.0206
04984:2	1	R.GFIPNIR.T	264			408.741	2	816.474	816.473	0	2.2	Specific	335.65	244.82	244.82	1.86	131	>Fibrillin-2 N-term	1	DW021921_3.4268.4268.2	controllerType=0 controllerNumber=1 scan=4268	10.9363
05114:2	1	R.GFIPNIR.T	264			408.741	2	816.475	816.473	0	2.6	Specific	338.53	243.92	243.92	1.9	131	>Fibrillin-2 N-term	1	DW021921_3.4375.4375.2	controllerType=0 controllerNumber=1 scan=4375	11.1767
05045:2	1	R.GFIPNIR.T	264			408.741	2	816.475	816.473	0	2.5	Specific	338.68	244.22	244.22	1.9	131	>Fibrillin-2 N-term	1	DW021921_3.4319.4319.2	controllerType=0 controllerNumber=1 scan=4319	11.0512
06148:3	1	R.TGAC[+57.021]QDVDEC[+57.021]QAIPGIC[+57.021]QGGNC[+57.021]INTVGS[+162.053]FEC[+57.021]R.C	271	Hex(1)	C[+57]*5, S[+162]	1245.86	3	3735.56	3735.54	0	2.9	Specific	501.22	501.22	14.25	6.48	131	>Fibrillin-2 N-term	1	DW021921_3.5204.5204.3	controllerType=0 controllerNumber=1 scan=5204	13.091
06077:3	1	R.TGAC[+57.021]QDVDEC[+57.021]QAIPGIC[+57.021]QGGNC[+57.021]INTVGS[+162.053]FEC[+57.021]R.C	271	Hex(1)	C[+57]*5, S[+162]	1245.86	3	3735.56	3735.54	0	3.3	Specific	783.33	783.33	23.39	11.63	131	>Fibrillin-2 N-term	1	DW021921_3.5146.5146.3	controllerType=0 controllerNumber=1 scan=5146	12.9577
06094:4	1	R.TGAC[+57.021]QDVDEC[+57.021]QAIPGIC[+57.021]QGGNC[+57.021]INTVGS[+162.053]FEC[+57.021]R.C	271	Hex(1)	C[+57]*5, S[+162]	934.645	4	3735.56	3735.54	0	3.5	Specific	851.79	851.79	30.61	13.63	131	>Fibrillin-2 N-term	1	DW021921_3.5158.5158.4	controllerType=0 controllerNumber=1 scan=5158	12.9852
06086:3	1	R.TGAC[+57.021]QDVDEC[+57.021]QAIPGIC[+57.021]QGGNC[+57.021]IN[+15.995]TVGS[+162.053]FEC[+57.021]R.C	271	Hex(1)	C[+57]*5, N[+16], S[+162]	1251.19	3	3751.55	3751.54	0	3.7	Specific	455.81	455.81	12.7	6.19	131	>Fibrillin-2 N-term	1	DW021921_3.5153.5153.3	controllerType=0 controllerNumber=1 scan=5153	12.9729
06821:4	1	K.QSETTQKC[+57.021]EDIDEC[+57.021]SIIPGIC[+57.021]ETGEC[+57.021]SN[+15.995]TVGS[+162.053]YFC[+57.021]VC[+57.021]PR.G	309	Hex(1)	C[+57]*6, N[+16], S[+162]	1192	4	4764.99	4764.97	0	4.6	Specific	418.44	418.44	7.4	4.69	131	>Fibrillin-2 N-term	1	DW021921_3.5764.5764.4	controllerType=0 controllerNumber=1 scan=5764	14.3969
08748:3	1	K.C[+57.021][-17.027]EDIDEC[+57.021]SIIPGIC[+57.021]ET[+162.053]GEC[+57.021]SNTVGSYFC[+57.021]VC[+57.021]PR.G	316	Hex(1)	C[-17][+57]*6, T[+162]	1310.53	3	3929.58	3929.56	0	5.1	Specific	185.04	185.04	1.2	2.32	131	>Fibrillin-2 N-term	1	DW021921_3.7401.7401.3	controllerType=0 controllerNumber=1 scan=7401	18.247
07583:4	1	K.C[+57.021]EDIDEC[+57.021]SIIPGIC[+57.021]ETGEC[+57.021]SN[+15.995]TVGS[+162.053]YFC[+57.021]VC[+57.021]PR.G	316	Hex(1)	C[+57]*6, N[+16], S[+162]	991.408	4	3962.61	3962.58	0	6.5	Specific	593.25	593.25	5.03	6.8	131	>Fibrillin-2 N-term	1	DW021921_3.6413.6413.4	controllerType=0 controllerNumber=1 scan=6413	15.9151
07568:3	1	K.C[+57.021]EDIDEC[+57.021]SIIPGIC[+57.021]ETGEC[+57.021]SN[+15.995]TVGS[+162.053]YFC[+57.021]VC[+57.021]PR.G	316	Hex(1)	C[+57]*6, N[+16], S[+162]	1321.54	3	3962.6	3962.58	0	4.9	Specific	772.42	772.42	8.03	11.19	131	>Fibrillin-2 N-term	1	DW021921_3.6401.6401.3	controllerType=0 controllerNumber=1 scan=6401	15.8869
08688:3	1	K.C[+57.021][-17.027]EDIDEC[+57.021]SIIPGIC[+57.021]ET[+162.053]GEC[+57.021]SN[+15.995]TVGSYFC[+57.021]VC[+57.021]PR.G	316	Hex(1)	C[-17][+57]*6, N[+16], T[+162]	1315.86	3	3945.56	3945.56	0	1.3	Specific	324.86	324.86	1.08	3.89	131	>Fibrillin-2 N-term	1	DW021921_3.7351.7351.3	controllerType=0 controllerNumber=1 scan=7351	18.1276
05554:2	1	R.TGMC[+57.021]FSGLVNGR.C	363		C[+57]	649.807	2	1298.61	1298.6	0	6.6	Specific	453.81	453.81	453.81	4.4	131	>Fibrillin-2 N-term	1	DW021921_3.4723.4723.2	controllerType=0 controllerNumber=1 scan=4723	11.9751
05368:2	1	R.TGMC[+57.021]FSGLVNGR.C	363		C[+57]	649.805	2	1298.6	1298.6	0	3.3	Specific	687.43	687.43	687.43	10.1	131	>Fibrillin-2 N-term	1	DW021921_3.4585.4585.2	controllerType=0 controllerNumber=1 scan=4585	11.6554
05304:2	1	R.TGMC[+57.021]FSGLVNGR.C	363		C[+57]	649.805	2	1298.6	1298.6	0	3.1	Specific	751.26	751.26	751.26	12.1	131	>Fibrillin-2 N-term	1	DW021921_3.4532.4532.2	controllerType=0 controllerNumber=1 scan=4532	11.5351
05765:2	1	R.TGMC[+57.021]FSGLVN[+0.984]GR.C	363		C[+57], N[+1]	650.296	2	1299.58	1299.58	0	1.9	Specific	244.03	244.03	244.03	2.19	131	>Fibrillin-2 N-term	1	DW021921_3.4887.4887.3	controllerType=0 controllerNumber=1 scan=4887	12.3515
05688:2	1	R.TGMC[+57.021]FSGLVN[+0.984]GR.C	363		C[+57], N[+1]	650.297	2	1299.59	1299.58	0	3.8	Specific	626.28	626.28	626.28	9.1	131	>Fibrillin-2 N-term	1	DW021921_3.4826.4826.2	controllerType=0 controllerNumber=1 scan=4826	12.2115
05555:2	1	R.TGMC[+57.021]FSGLVN[+0.984]GR.C	363		C[+57], N[+1]	650.298	2	1299.59	1299.58	0	5.3	Specific	630	630	630	8.66	131	>Fibrillin-2 N-term	1	DW021921_3.4723.4723.2	controllerType=0 controllerNumber=1 scan=4723	11.9751
05618:2	1	R.TGMC[+57.021]FSGLVN[+0.984]GR.C	363		C[+57], N[+1]	650.297	2	1299.59	1299.58	0	3.5	Specific	744.31	737.57	737.57	11.1	131	>Fibrillin-2 N-term	1	DW021921_3.4771.4771.2	controllerType=0 controllerNumber=1 scan=4771	12.0859
04613:2	1	R.C[+57.021][-17.027]AQELPGR.M	375		C[-17][+57]	457.215	2	913.422	913.42	0	2.7	Specific	506.56	506.56	506.56	6.6	131	>Fibrillin-2 N-term	1	DW021921_3.3971.3971.2	controllerType=0 controllerNumber=1 scan=3971	10.2701
06080:3	1	R.C[+57.021]WGIGTIPEAC[+57.021]PVR.G	395		C[+57]*2	539.265	3	1615.78	1615.77	0	4.6	Specific	540.79	535.13	535.13	7.08	131	>Fibrillin-2 N-term	1	DW021921_3.5149.5149.3	controllerType=0 controllerNumber=1 scan=5149	12.9642
06184:2	1	R.C[+57.021]WGIGTIPEAC[+57.021]PVR.G	395		C[+57]*2	808.393	2	1615.78	1615.77	0	3.6	Specific	642.93	642.93	642.93	9.58	131	>Fibrillin-2 N-term	1	DW021921_3.5237.5237.2	controllerType=0 controllerNumber=1 scan=5237	13.1687
06117:2	1	R.C[+57.021]WGIGTIPEAC[+57.021]PVR.G	395		C[+57]*2	808.393	2	1615.78	1615.77	0	4.2	Specific	744.34	744.34	744.34	11.14	131	>Fibrillin-2 N-term	1	DW021921_3.5178.5178.2	controllerType=0 controllerNumber=1 scan=5178	13.0316
06054:2	1	R.C[+57.021]WGIGTIPEAC[+57.021]PVR.G	395		C[+57]*2	808.393	2	1615.78	1615.77	0	4.3	Specific	754.71	754.71	754.71	12.14	131	>Fibrillin-2 N-term	1	DW021921_3.5125.5125.2	controllerType=0 controllerNumber=1 scan=5125	12.9081
08017:2	1	R.C[+57.021][-17.027]WGIGTIPEAC[+57.021]PVR.G	395		C[-17][+57]*2	799.879	2	1598.75	1598.75	0	2.7	Specific	573.75	573.75	573.75	8.46	131	>Fibrillin-2 N-term	1	DW021921_3.6785.6785.2	controllerType=0 controllerNumber=1 scan=6785	16.7913
07954:2	1	R.C[+57.021][-17.027]WGIGTIPEAC[+57.021]PVR.G	395		C[-17][+57]*2	799.879	2	1598.75	1598.75	0	3.2	Specific	582.89	582.89	582.89	8.58	131	>Fibrillin-2 N-term	1	DW021921_3.6731.6731.2	controllerType=0 controllerNumber=1 scan=6731	16.6631
06183:2	1	R.C[+57.021][-17.027]W[+15.995]GIGTIPEAC[+57.021]PVR.G	395		C[-17][+57]*2, W[+16]	807.864	2	1614.72	1614.74	0	-12.7	Specific	339.6	339.6	339.6	1.65	131	>Fibrillin-2 N-term	1	DW021921_3.5237.5237.2	controllerType=0 controllerNumber=1 scan=5237	13.1687
03797:2	1	R.C[+57.021]IPTVSSYR.C	510		C[+57]	541.771	2	1082.53	1082.53	0	3.8	Specific	409.54	333.24	333.24	3.17	131	>Fibrillin-2 N-term	1	DW021921_3.3330.3330.2	controllerType=0 controllerNumber=1 scan=3330	8.7913
03727:2	1	R.C[+57.021]IPTVS[+162.053]SYR.C	510	Hex(1)	C[+57], S[+162]	622.797	2	1244.59	1244.58	0	2.7	Specific	341.16	302.96	0	2.19	131	>Fibrillin-2 N-term	1	DW021921_3.3276.3276.2	controllerType=0 controllerNumber=1 scan=3276	8.6652
03789:2	1	R.C[+57.021]IPTVS[+162.053]SYR.C	510	Hex(1)	C[+57], S[+162]	622.797	2	1244.59	1244.58	0	2.6	Specific	349.34	323.02	0	2.44	131	>Fibrillin-2 N-term	1	DW021921_3.3324.3324.2	controllerType=0 controllerNumber=1 scan=3324	8.7763
03712:2	1	R.C[+57.021]IPTVSS[+162.053]YR.C	510	Hex(1)	C[+57], S[+162]	622.797	2	1244.59	1244.58	0	2.4	Specific	385.41	345.46	4.47	3.18	131	>Fibrillin-2 N-term	1	DW021921_3.3263.3263.2	controllerType=0 controllerNumber=1 scan=3263	8.6392
03590:2	1	R.C[+57.021]IPTVSS[+162.053]YR.C	510	Hex(1)	C[+57], S[+162]	622.795	2	1244.58	1244.58	0	0.9	Specific	408.14	337.73	10.87	2.75	131	>Fibrillin-2 N-term	1	DW021921_3.3160.3160.2	controllerType=0 controllerNumber=1 scan=3160	8.4104
03648:2	1	R.C[+57.021]IPTVSS[+162.053]YR.C	510	Hex(1)	C[+57], S[+162]	622.796	2	1244.59	1244.58	0	1.9	Specific	481.15	430.67	10.94	6.48	131	>Fibrillin-2 N-term	1	DW021921_3.3208.3208.2	controllerType=0 controllerNumber=1 scan=3208	8.5182
06198:2	1	R.C[+57.021][-17.027]IPTVS[+162.053]SYR.C	510	Hex(1)	C[-17][+57], S[+162]	614.284	2	1227.56	1227.56	0	4.1	Specific	263.83	263.83	0	2.12	131	>Fibrillin-2 N-term	1	DW021921_3.5252.5252.2	controllerType=0 controllerNumber=1 scan=5252	13.2033
06220:2	1	R.C[+57.021][-17.027]IPTVSS[+162.053]YR.C	510	Hex(1)	C[-17][+57], S[+162]	614.283	2	1227.56	1227.56	0	2.3	Specific	447.28	447.28	8.9	5.12	131	>Fibrillin-2 N-term	1	DW021921_3.5270.5270.2	controllerType=0 controllerNumber=1 scan=5270	13.2461
06283:2	1	R.C[+57.021][-17.027]IPTVSS[+162.053]YR.C	510	Hex(1)	C[-17][+57], S[+162]	614.284	2	1227.56	1227.56	0	4	Specific	469.53	469.53	11.24	6.31	131	>Fibrillin-2 N-term	1	DW021921_3.5322.5322.2	controllerType=0 controllerNumber=1 scan=5322	13.3678
04148:2	1	R.C[+57.021][-17.027]EC[+57.021]NMGYK.Q	519		C[-17][+57]*2	522.684	2	1044.36	1044.36	0	3	Specific	472.31	472.31	472.31	5.25	131	>Fibrillin-2 N-term	1	DW021921_3.3611.3611.2	controllerType=0 controllerNumber=1 scan=3611	9.442
06154:3	1	K.QAC[+57.021]IDIDEC[+57.021]IQNGVLC[+57.021]K.N	571		C[+57]*3	679.315	3	2035.93	2035.92	0	2.8	Specific	747.61	717.14	717.14	11.22	131	>Fibrillin-2 N-term	1	DW021921_3.5211.5211.3	controllerType=0 controllerNumber=1 scan=5211	13.1085
06092:3	1	K.QAC[+57.021]IDIDEC[+57.021]IQNGVLC[+57.021]K.N	571		C[+57]*3	679.315	3	2035.93	2035.92	0	3	Specific	753.04	652.69	652.69	12.22	131	>Fibrillin-2 N-term	1	DW021921_3.5157.5157.3	controllerType=0 controllerNumber=1 scan=5157	12.983
06081:2	1	K.QAC[+57.021]IDIDEC[+57.021]IQNGVLC[+57.021]K.N	571		C[+57]*3	1018.47	2	2035.93	2035.92	0	2.7	Specific	945.92	837.48	837.48	15.09	131	>Fibrillin-2 N-term	1	DW021921_3.5150.5150.2	controllerType=0 controllerNumber=1 scan=5150	12.9664
06263:3	1	K.QAC[+57.021]IDIDEC[+57.021]IQN[+0.984]GVLC[+57.021]K.N	571		C[+57]*3, N[+1]	679.645	3	2036.92	2036.91	0	6.6	Specific	440.79	440.79	440.79	4.88	131	>Fibrillin-2 N-term	1	DW021921_3.5303.5303.2	controllerType=0 controllerNumber=1 scan=5303	13.3231
06254:2	1	K.QAC[+57.021]IDIDEC[+57.021]IQN[+0.984]GVLC[+57.021]K.N	571		C[+57]*3, N[+1]	1018.96	2	2036.92	2036.91	0	6.7	Specific	666.69	666.69	666.69	9.39	131	>Fibrillin-2 N-term	1	DW021921_3.5296.5296.2	controllerType=0 controllerNumber=1 scan=5296	13.3059
05939:3	1	K.QAC[+57.021]IDIDEC[+57.021]IQN[+0.984]GVLC[+57.021]K.N	571		C[+57]*3, N[+1]	679.644	3	2036.92	2036.91	0	4.4	Specific	706.81	659.15	659.15	10.78	131	>Fibrillin-2 N-term	1	DW021921_3.5027.5027.3	controllerType=0 controllerNumber=1 scan=5027	12.6795
05920:2	1	K.QAC[+57.021]IDIDEC[+57.021]IQN[+0.984]GVLC[+57.021]K.N	571		C[+57]*3, N[+1]	1018.96	2	2036.92	2036.91	0	4.6	Specific	810.81	810.81	810.81	12.78	131	>Fibrillin-2 N-term	1	DW021921_3.5010.5010.2	controllerType=0 controllerNumber=1 scan=5010	12.6399
06272:3	1	R.C[+57.021]VNTDGS[+162.053]FQC[+57.021]IC[+57.021]NAGFELTTDGK.N	591	Hex(1)	C[+57]*3, S[+162]	919.391	3	2756.16	2756.15	0	3.9	Specific	703.26	703.26	2.4	11.09	131	>Fibrillin-2 N-term	1	DW021921_3.5312.5312.3	controllerType=0 controllerNumber=1 scan=5312	13.3446
07801:3	1	R.C[+57.021][-17.027]VNTDGS[+162.053]FQC[+57.021]IC[+57.021]NAGFELTTDGK.N	591	Hex(1)	C[-17][+57]*3, S[+162]	913.713	3	2739.12	2739.12	0	0.9	Specific	352.41	352.41	2.4	3.63	131	>Fibrillin-2 N-term	1	DW021921_3.6602.6602.3	controllerType=0 controllerNumber=1 scan=6602	16.3594
06371:3	1	R.C[+57.021]VN[+15.995]TDGSFQC[+57.021]IC[+57.021]NAGFELT[+162.053]TDGK.N	591	Hex(1)	C[+57]*3, N[+16], T[+162]	924.723	3	2772.16	2772.14	0	4.2	Specific	503.67	503.67	1.2	6.5	131	>Fibrillin-2 N-term	1	DW021921_3.5388.5388.3	controllerType=0 controllerNumber=1 scan=5388	13.5207
06298:3	1	R.C[+57.021]VN[+15.995]TDGS[+162.053]FQC[+57.021]IC[+57.021]NAGFELTTDGK.N	591	Hex(1)	C[+57]*3, N[+16], S[+162]	924.723	3	2772.16	2772.14	0	4.4	Specific	689.3	689.3	3.6	9.65	131	>Fibrillin-2 N-term	1	DW021921_3.5333.5333.3	controllerType=0 controllerNumber=1 scan=5333	13.3936
07788:3	1	R.C[+57.021][-17.027]VN[+15.995]TDGS[+162.053]FQC[+57.021]IC[+57.021]NAGFELTTDGK.N	591	Hex(1)	C[-17][+57]*3, N[+16], S[+162]	919.046	3	2755.12	2755.12	0	2.2	Specific	397.68	397.68	2.4	6.26	131	>Fibrillin-2 N-term	1	DW021921_3.6591.6591.3	controllerType=0 controllerNumber=1 scan=6591	16.333
05335:4	1	K.NC[+57.021]VDHDEC[+57.021]TTT[+162.053]NMC[+57.021]LNGMC[+57.021]INEDGSFK.C	614	Hex(1)	C[+57]*4, T[+162]	846.833	4	3384.31	3384.29	0	6.4	Specific	334.74	334.74	1.2	3.19	131	>Fibrillin-2 N-term	1	DW021921_3.4559.4559.4	controllerType=0 controllerNumber=1 scan=4559	11.5955
05400:3	1	K.NC[+57.021]VDHDEC[+57.021]TTTNMC[+57.021]LNGMC[+57.021]INEDGS[+162.053]FK.C	614	Hex(1)	C[+57]*4, S[+162]	1128.77	3	3384.31	3384.29	0	5.4	Specific	606.32	606.32	24.63	8.19	131	>Fibrillin-2 N-term	1	DW021921_3.4609.4609.3	controllerType=0 controllerNumber=1 scan=4609	11.71
05318:3	1	K.NC[+57.021]VDHDEC[+57.021]TTTNMC[+57.021]LNGMC[+57.021]INEDGS[+162.053]FK.C	614	Hex(1)	C[+57]*4, S[+162]	1128.77	3	3384.31	3384.29	0	4.8	Specific	839.62	839.62	58.8	12.19	131	>Fibrillin-2 N-term	1	DW021921_3.4543.4543.3	controllerType=0 controllerNumber=1 scan=4543	11.5589
04140:4	1	K.NC[+57.021]VDHDEC[+57.021]TTT[+203.079]NM[+15.995]C[+57.021]LNGMC[+57.021]INEDGSFK.C	614	HexNAc(1)	C[+57]*4, M[+16], T[+203]	861.086	4	3441.32	3441.31	0	3.1	Specific	228.19	228.19	0.86	1.83	131	>Fibrillin-2 N-term	1	DW021921_3.3605.3605.4	controllerType=0 controllerNumber=1 scan=3605	9.4291
05495:3	1	K.NC[+57.021]VDHDEC[+57.021]TTTNMC[+57.021]LN[+0.984]GMC[+57.021]INEDGS[+162.053]FK.C	614	Hex(1)	C[+57]*4, N[+1], S[+162]	1129.1	3	3385.29	3385.27	0	6	Specific	312.97	312.97	4	3.19	131	>Fibrillin-2 N-term	1	DW021921_3.4679.4679.3	controllerType=0 controllerNumber=1 scan=4679	11.8714
04180:3	1	K.C[+57.021]IC[+57.021]KPGFVLAPNGR.Y	641		C[+57]*2	530.275	3	1588.81	1588.81	0	1.1	Specific	632.13	632.13	632.13	8.63	131	>Fibrillin-2 N-term	1	DW021921_3.3639.3639.3	controllerType=0 controllerNumber=1 scan=3639	9.5069
04248:3	1	K.C[+57.021]IC[+57.021]KPGFVLAPNGR.Y	641		C[+57]*2	530.276	3	1588.81	1588.81	0	2.6	Specific	672.45	672.45	672.45	10.46	131	>Fibrillin-2 N-term	1	DW021921_3.3693.3693.3	controllerType=0 controllerNumber=1 scan=3693	9.6309
04460:3	1	K.C[+57.021]IC[+57.021]KPGFVLAPN[+0.984]GR.Y	641		C[+57]*2, N[+1]	530.605	3	1589.8	1589.79	0	4.2	Specific	609.16	609.16	609.16	9.14	131	>Fibrillin-2 N-term	1	DW021921_3.3852.3852.3	controllerType=0 controllerNumber=1 scan=3852	9.9948
04573:3	1	K.C[+57.021]IC[+57.021]KPGFVLAPN[+0.984]GR.Y	641		C[+57]*2, N[+1]	530.604	3	1589.8	1589.79	0	3	Specific	691.78	691.78	691.78	10.58	131	>Fibrillin-2 N-term	1	DW021921_3.3939.3939.3	controllerType=0 controllerNumber=1 scan=3939	10.1974
04634:3	1	K.C[+57.021]IC[+57.021]KPGFVLAPN[+0.984]GR.Y	641		C[+57]*2, N[+1]	530.604	3	1589.8	1589.79	0	3.3	Specific	720.98	720.98	720.98	11.58	131	>Fibrillin-2 N-term	1	DW021921_3.3989.3989.3	controllerType=0 controllerNumber=1 scan=3989	10.3123
06055:2	1	K.C[+57.021][-17.027]IC[+57.021]KPGFVLAPNGR.Y	641		C[-17][+57]*2	786.398	2	1571.79	1571.78	0	3.9	Specific	742.39	742.39	742.39	10.12	131	>Fibrillin-2 N-term	1	DW021921_3.5126.5126.2	controllerType=0 controllerNumber=1 scan=5126	12.9102
06427:2	1	K.C[+57.021][-17.027]IC[+57.021]KPGFVLAPN[+0.984]GR.Y	641		C[-17][+57]*2, N[+1]	786.888	2	1572.77	1572.77	0	1.8	Specific	481.93	453.02	453.02	5.27	131	>Fibrillin-2 N-term	1	DW021921_3.5435.5435.2	controllerType=0 controllerNumber=1 scan=5435	13.6299
06488:2	1	K.C[+57.021][-17.027]IC[+57.021]KPGFVLAPN[+0.984]GR.Y	641		C[-17][+57]*2, N[+1]	786.889	2	1572.77	1572.77	0	3.5	Specific	623.43	585.09	585.09	7.6	131	>Fibrillin-2 N-term	1	DW021921_3.5485.5485.2	controllerType=0 controllerNumber=1 scan=5485	13.7476
05255:3	1	R.YC[+57.021]TDVDEC[+57.021]QTPGIC[+57.021]MNGHC[+57.021]INS[+162.053]EGSFR.C	655	Hex(1)	C[+57]*4, S[+162]	1123.78	3	3369.33	3369.32	0	1.5	Specific	192.64	192.64	3.6	1.69	131	>Fibrillin-2 N-term	1	DW021921_3.4492.4492.3	controllerType=0 controllerNumber=1 scan=4492	11.4418
05153:4	1	R.YC[+57.021]TDVDEC[+57.021]QTPGIC[+57.021]MNGHC[+57.021]INSEGS[+162.053]FR.C	655	Hex(1)	C[+57]*4, S[+162]	843.09	4	3369.34	3369.32	0	4.6	Specific	846.01	846.01	27.69	12.19	131	>Fibrillin-2 N-term	1	DW021921_3.4405.4405.4	controllerType=0 controllerNumber=1 scan=4405	11.2424
05148:3	1	R.YC[+57.021]TDVDEC[+57.021]QTPGIC[+57.021]MNGHC[+57.021]INSEGS[+162.053]FR.C	655	Hex(1)	C[+57]*4, S[+162]	1123.78	3	3369.34	3369.32	0	4.4	Specific	1006.42	1001.76	28.58	16.19	131	>Fibrillin-2 N-term	1	DW021921_3.4400.4400.3	controllerType=0 controllerNumber=1 scan=4400	11.2321
05451:4	1	R.YC[+57.021]TDVDEC[+57.021]QTPGIC[+57.021]MN[+0.984]GHC[+57.021]INSEGS[+162.053]FR.C	655	Hex(1)	C[+57]*4, N[+1], S[+162]	843.335	4	3370.32	3370.31	0	3.9	Specific	648.59	648.59	8.74	8.63	131	>Fibrillin-2 N-term	1	DW021921_3.4646.4646.4	controllerType=0 controllerNumber=1 scan=4646	11.7945
05468:3	1	R.YC[+57.021]TDVDEC[+57.021]QTPGIC[+57.021]MN[+0.984]GHC[+57.021]INSEGS[+162.053]FR.C	655	Hex(1)	C[+57]*4, N[+1], S[+162]	1124.11	3	3370.32	3370.31	0	5	Specific	745.63	745.63	9.46	10.19	131	>Fibrillin-2 N-term	1	DW021921_3.4660.4660.3	controllerType=0 controllerNumber=1 scan=4660	11.8288
05402:3	1	R.YC[+57.021]TDVDEC[+57.021]QTPGIC[+57.021]MN[+0.984]GHC[+57.021]INSEGS[+162.053]FR.C	655	Hex(1)	C[+57]*4, N[+1], S[+162]	1124.11	3	3370.32	3370.31	0	5.3	Specific	999.4	999.4	28.36	15.19	131	>Fibrillin-2 N-term	1	DW021921_3.4611.4611.3	controllerType=0 controllerNumber=1 scan=4611	11.7144
05031:2	1	R.C[+57.021]DC[+57.021]PPGLAVGMDGR.V	682		C[+57]*2	752.822	2	1504.64	1504.63	0	1.5	Specific	326.64	326.64	326.64	3.77	131	>Fibrillin-2 N-term	1	DW021921_3.4309.4309.2	controllerType=0 controllerNumber=1 scan=4309	11.0287
04813:2	1	R.C[+57.021]DC[+57.021]PPGLAVGMDGR.V	682		C[+57]*2	752.823	2	1504.64	1504.63	0	3.6	Specific	722.2	722.2	722.2	11.58	131	>Fibrillin-2 N-term	1	DW021921_3.4132.4132.2	controllerType=0 controllerNumber=1 scan=4132	10.6296
04746:2	1	R.C[+57.021]DC[+57.021]PPGLAVGMDGR.V	682		C[+57]*2	752.823	2	1504.64	1504.63	0	2.5	Specific	752.01	752.01	752.01	12.46	131	>Fibrillin-2 N-term	1	DW021921_3.4081.4081.2	controllerType=0 controllerNumber=1 scan=4081	10.5144
06404:2	1	R.C[+57.021][-17.027]DC[+57.021]PPGLAVGMDGR.V	682		C[-17][+57]*2	744.311	2	1487.61	1487.61	0	4.3	Specific	406.6	406.6	406.6	6.59	131	>Fibrillin-2 N-term	1	DW021921_3.5414.5414.2	controllerType=0 controllerNumber=1 scan=5414	13.581
06313:2	1	R.C[+57.021][-17.027]DC[+57.021]PPGLAVGMDGR.V	682		C[-17][+57]*2	744.31	2	1487.61	1487.61	0	3.4	Specific	449.85	449.85	449.85	7.14	131	>Fibrillin-2 N-term	1	DW021921_3.5343.5343.2	controllerType=0 controllerNumber=1 scan=5343	13.4172
06332:2	1	R.C[+57.021][-17.027]DC[+57.021]PPGLAVGMDGR.V	682		C[-17][+57]*2	744.31	2	1487.61	1487.61	0	3.1	Specific	554.57	554.57	554.57	7.52	131	>Fibrillin-2 N-term	1	DW021921_3.5358.5358.2	controllerType=0 controllerNumber=1 scan=5358	13.4507
03012:3	1	K.KGVC[+57.021]VRPFPGAVTK.S	712		C[+57]	505.955	3	1515.85	1515.85	0	2	Specific	562.61	490.73	490.73	7	131	>Fibrillin-2 N-term	1	DW021921_3.2714.2714.3	controllerType=0 controllerNumber=1 scan=2714	7.4091
03891:3	1	K.GVC[+57.021]VRPFPGAVTK.S	713		C[+57]	463.257	3	1387.76	1387.75	0	3.6	Specific	458.91	360.7	360.7	5.33	131	>Fibrillin-2 N-term	1	DW021921_3.3406.3406.3	controllerType=0 controllerNumber=1 scan=3406	8.9695
03825:3	1	K.GVC[+57.021]VRPFPGAVTK.S	713		C[+57]	463.257	3	1387.76	1387.75	0	3.6	Specific	513.23	401.55	401.55	6.95	131	>Fibrillin-2 N-term	1	DW021921_3.3351.3351.3	controllerType=0 controllerNumber=1 scan=3351	8.8407
03762:3	1	K.GVC[+57.021]VRPFPGAVTK.S	713		C[+57]	463.257	3	1387.76	1387.75	0	4.4	Specific	524.47	380.85	380.85	5.52	131	>Fibrillin-2 N-term	1	DW021921_3.3304.3304.3	controllerType=0 controllerNumber=1 scan=3304	8.7295
04762:3	1	K.SEC[+57.021]C[+57.021]C[+57.021]ANPDYGFGEPC[+57.021]QPC[+57.021]PAK.N	726		C[+57]*5	868.665	3	2603.98	2603.97	0	3.1	Specific	610.14	610.14	610.14	9.09	131	>Fibrillin-2 N-term	1	DW021921_3.4094.4094.3	controllerType=0 controllerNumber=1 scan=4094	10.5434
04689:3	1	K.SEC[+57.021]C[+57.021]C[+57.021]ANPDYGFGEPC[+57.021]QPC[+57.021]PAK.N	726		C[+57]*5	868.664	3	2603.98	2603.97	0	2.8	Specific	870.32	870.32	870.32	14.09	131	>Fibrillin-2 N-term	1	DW021921_3.4036.4036.3	controllerType=0 controllerNumber=1 scan=4036	10.4134
05216:3	1	K.NSAEFHGLC[+57.021]SSGVGITVDGR.D	748		C[+57]	688.328	3	2062.97	2062.96	0	4.5	Specific	646.88	646.88	646.88	8.78	131	>Fibrillin-2 N-term	1	DW021921_3.4458.4458.3	controllerType=0 controllerNumber=1 scan=4458	11.3642
05151:3	1	K.NSAEFHGLC[+57.021]SSGVGITVDGR.D	748		C[+57]	688.328	3	2062.97	2062.96	0	3.5	Specific	851.06	851.06	851.06	14.22	131	>Fibrillin-2 N-term	1	DW021921_3.4403.4403.3	controllerType=0 controllerNumber=1 scan=4403	11.2381
05074:3	1	K.NSAEFHGLC[+57.021]SSGVGITVDGR.D	748		C[+57]	688.327	3	2062.97	2062.96	0	3.2	Specific	899.81	899.81	899.81	14.22	131	>Fibrillin-2 N-term	1	DW021921_3.4341.4341.3	controllerType=0 controllerNumber=1 scan=4341	11.1005
05009:3	1	K.NSAEFHGLC[+57.021]SSGVGITVDGR.D	748		C[+57]	688.328	3	2062.97	2062.96	0	3.5	Specific	961.4	961.4	961.4	16.22	131	>Fibrillin-2 N-term	1	DW021921_3.4291.4291.3	controllerType=0 controllerNumber=1 scan=4291	10.9872
06735:2	1	R.DINEC[+57.021]ALDPDIC[+57.021]ANGIC[+57.021]ENLR.G	768		C[+57]*3	1231.55	2	2462.08	2462.07	0	3.9	Specific	557.82	557.82	557.82	7.02	131	>Fibrillin-2 N-term	1	DW021921_3.5691.5691.2	controllerType=0 controllerNumber=1 scan=5691	14.226
06767:3	1	R.DINEC[+57.021]ALDPDIC[+57.021]ANGIC[+57.021]ENLR.G	768		C[+57]*3	821.366	3	2462.08	2462.07	0	3.2	Specific	745.27	745.27	745.27	11.09	131	>Fibrillin-2 N-term	1	DW021921_3.5717.5717.3	controllerType=0 controllerNumber=1 scan=5717	14.2887
06699:3	1	R.DINEC[+57.021]ALDPDIC[+57.021]ANGIC[+57.021]ENLR.G	768		C[+57]*3	821.367	3	2462.09	2462.07	0	4.6	Specific	770.72	770.72	770.72	11.65	131	>Fibrillin-2 N-term	1	DW021921_3.5663.5663.3	controllerType=0 controllerNumber=1 scan=5663	14.1613
06915:3	1	R.DINEC[+57.021]ALDPDIC[+57.021]AN[+0.984]GIC[+57.021]ENLR.G	768		C[+57]*3, N[+1]	821.695	3	2463.07	2463.06	0	4.9	Specific	569.85	569.85	159.22	7.65	131	>Fibrillin-2 N-term	1	DW021921_3.5844.5844.3	controllerType=0 controllerNumber=1 scan=5844	14.5842
02072:2	1	R.C[+57.021]NC[+57.021]NSGYEPDASGR.N	793		C[+57]*2	793.803	2	1586.6	1586.6	0	1.2	Specific	252.31	252.31	252.31	3.46	131	>Fibrillin-2 N-term	1	DW021921_3.1967.1967.2	controllerType=0 controllerNumber=1 scan=1967	5.6666
02344:2	1	R.C[+57.021]NC[+57.021]NSGYEPDASGR.N	793		C[+57]*2	793.805	2	1586.6	1586.6	0	4.2	Specific	326.91	326.91	326.91	4.53	131	>Fibrillin-2 N-term	1	DW021921_3.2191.2191.2	controllerType=0 controllerNumber=1 scan=2191	6.1911
02454:2	1	R.C[+57.021]NC[+57.021]NSGYEPDASGR.N	793		C[+57]*2	793.803	2	1586.6	1586.6	0	1.8	Specific	395.9	395.9	395.9	6.75	131	>Fibrillin-2 N-term	1	DW021921_3.2281.2281.2	controllerType=0 controllerNumber=1 scan=2281	6.4014
02269:2	1	R.C[+57.021]NC[+57.021]NSGYEPDASGR.N	793		C[+57]*2	793.803	2	1586.6	1586.6	0	1.9	Specific	488.09	488.09	488.09	7.31	131	>Fibrillin-2 N-term	1	DW021921_3.2132.2132.2	controllerType=0 controllerNumber=1 scan=2132	6.0538
02203:2	1	R.C[+57.021]NC[+57.021]NSGYEPDASGR.N	793		C[+57]*2	793.803	2	1586.6	1586.6	0	2	Specific	739.35	739.35	739.35	11.46	131	>Fibrillin-2 N-term	1	DW021921_3.2076.2076.2	controllerType=0 controllerNumber=1 scan=2076	5.9222
02133:2	1	R.C[+57.021]NC[+57.021]NSGYEPDASGR.N	793		C[+57]*2	793.803	2	1586.6	1586.6	0	2.3	Specific	819.39	819.39	819.39	13.46	131	>Fibrillin-2 N-term	1	DW021921_3.2020.2020.2	controllerType=0 controllerNumber=1 scan=2020	5.7915
02455:2	1	R.C[+57.021]NC[+57.021]N[+0.984]SGYEPDASGR.N	793		C[+57]*2, N[+1]	794.298	2	1587.59	1587.58	0	5.6	Specific	422.98	422.98	137.71	6.2	131	>Fibrillin-2 N-term	1	DW021921_3.2281.2281.2	controllerType=0 controllerNumber=1 scan=2281	6.4014
03905:2	1	R.C[+57.021][-17.027]NC[+57.021]NSGYEPDASGR.N	793		C[-17][+57]*2	785.289	2	1569.57	1569.57	0	1	Specific	569.37	569.37	569.37	7.63	131	>Fibrillin-2 N-term	1	DW021921_3.3418.3418.2	controllerType=0 controllerNumber=1 scan=3418	8.9974
03841:2	1	R.C[+57.021][-17.027]NC[+57.021]NSGYEPDASGR.N	793		C[-17][+57]*2	785.291	2	1569.57	1569.57	0	3.3	Specific	624.23	624.23	624.23	9.58	131	>Fibrillin-2 N-term	1	DW021921_3.3364.3364.2	controllerType=0 controllerNumber=1 scan=3364	8.8705
05323:3	1	R.NC[+57.021]IDIDEC[+57.021]LVNR.L	807		C[+57]*2	507.567	3	1520.69	1520.68	0	1.7	Specific	516.14	315.72	315.72	5.17	131	>Fibrillin-2 N-term	1	DW021921_3.4547.4547.3	controllerType=0 controllerNumber=1 scan=4547	11.5675
05249:3	1	R.NC[+57.021]IDIDEC[+57.021]LVNR.L	807		C[+57]*2	507.568	3	1520.69	1520.68	0	3.8	Specific	527.77	294.42	294.42	5.38	131	>Fibrillin-2 N-term	1	DW021921_3.4488.4488.3	controllerType=0 controllerNumber=1 scan=4488	11.4332
05376:2	1	R.NC[+57.021]IDIDEC[+57.021]LVNR.L	807		C[+57]*2	760.848	2	1520.69	1520.68	0	3.9	Specific	540.32	486.16	486.16	7.03	131	>Fibrillin-2 N-term	1	DW021921_3.4590.4590.2	controllerType=0 controllerNumber=1 scan=4590	11.6654
05301:2	1	R.NC[+57.021]IDIDEC[+57.021]LVNR.L	807		C[+57]*2	760.848	2	1520.69	1520.68	0	3.6	Specific	577.64	489.12	489.12	8.1	131	>Fibrillin-2 N-term	1	DW021921_3.4529.4529.2	controllerType=0 controllerNumber=1 scan=4529	11.5286
05239:2	1	R.NC[+57.021]IDIDEC[+57.021]LVNR.L	807		C[+57]*2	760.848	2	1520.69	1520.68	0	3.4	Specific	602.05	452.2	452.2	9.1	131	>Fibrillin-2 N-term	1	DW021921_3.4478.4478.2	controllerType=0 controllerNumber=1 scan=4478	11.4114
03725:2	1	R.LLC[+57.021]DNGLC[+57.021]R.N	819		C[+57]*2	560.767	2	1120.53	1120.52	0	2.8	Specific	480.8	348.36	348.36	4.21	131	>Fibrillin-2 N-term	1	DW021921_3.3274.3274.2	controllerType=0 controllerNumber=1 scan=3274	8.6619
03666:2	1	R.LLC[+57.021]DNGLC[+57.021]R.N	819		C[+57]*2	560.767	2	1120.53	1120.52	0	2.4	Specific	491.67	372.96	372.96	6.48	131	>Fibrillin-2 N-term	1	DW021921_3.3223.3223.2	controllerType=0 controllerNumber=1 scan=3223	8.5468
03975:2	1	R.LLC[+57.021]DN[+0.984]GLC[+57.021]R.N	819		C[+57]*2, N[+1]	561.258	2	1121.51	1121.51	0	0.4	Specific	446.75	371.39	371.39	2.98	131	>Fibrillin-2 N-term	1	DW021921_3.3476.3476.2	controllerType=0 controllerNumber=1 scan=3476	9.13
03814:3	1	R.TETETC[+57.021]EDINEC[+57.021]ES[+426.137]NPC[+57.021]VNGAC[+57.021]R.N	845	Hex(1)Pent(2)	C[+57]*4, S[+426]	1057.74	3	3171.2	3171.19	0	3.9	Specific	782.32	782.32	6	12.09	131	>Fibrillin-2 N-term	1	DW021921_3.3342.3342.3	controllerType=0 controllerNumber=1 scan=3342	8.8193
03976:3	1	R.TETETC[+57.021]EDINEC[+57.021]ES[+426.137]NPC[+57.021]VN[+0.984]GAC[+57.021]R.N	845	Hex(1)Pent(2)	C[+57]*4, N[+1], S[+426]	1058.07	3	3172.18	3172.17	0	4.3	Specific	449.48	449.48	6	6.21	131	>Fibrillin-2 N-term	1	DW021921_3.3477.3477.3	controllerType=0 controllerNumber=1 scan=3477	9.1322
03914:3	1	R.TETETC[+57.021]EDINEC[+57.021]ES[+426.137]NPC[+57.021]VN[+0.984]GAC[+57.021]R.N	845	Hex(1)Pent(2)	C[+57]*4, N[+1], S[+426]	1058.07	3	3172.18	3172.17	0	4.5	Specific	717.15	717.15	6	10.65	131	>Fibrillin-2 N-term	1	DW021921_3.3425.3425.3	controllerType=0 controllerNumber=1 scan=3425	9.0117
03657:2	1	R.NNLGSFNC[+57.021]EC[+57.021]SPGSK.L	868		C[+57]*2	835.852	2	1670.7	1670.69	0	4.3	Specific	528.4	528.4	528.4	7.08	131	>Fibrillin-2 N-term	1	DW021921_3.3216.3216.2	controllerType=0 controllerNumber=1 scan=3216	8.5326
03595:2	1	R.NNLGS[+162.053]FNC[+57.021]EC[+57.021]SPGSK.L	868	Hex(1)	C[+57]*2, S[+162]	916.878	2	1832.75	1832.74	0	3.2	Specific	558.6	558.6	9.6	7.52	131	>Fibrillin-2 N-term	1	DW021921_3.3165.3165.2	controllerType=0 controllerNumber=1 scan=3165	8.4232
03501:3	1	R.NNLGSFNC[+57.021]EC[+57.021]S[+162.053]PGSK.L	868	Hex(1)	C[+57]*2, S[+162]	611.587	3	1832.75	1832.74	0	2.4	Specific	581.94	581.94	0	8.46	131	>Fibrillin-2 N-term	1	DW021921_3.3091.3091.3	controllerType=0 controllerNumber=1 scan=3091	8.2577
03461:2	1	R.NNLGS[+162.053]FNC[+57.021]EC[+57.021]SPGSK.L	868	Hex(1)	C[+57]*2, S[+162]	916.877	2	1832.75	1832.74	0	2.6	Specific	582.55	582.55	9.6	8.46	131	>Fibrillin-2 N-term	1	DW021921_3.3060.3060.2	controllerType=0 controllerNumber=1 scan=3060	8.1879
03523:2	1	R.NNLGSFNC[+57.021]EC[+57.021]S[+162.053]PGSK.L	868	Hex(1)	C[+57]*2, S[+162]	916.877	2	1832.75	1832.74	0	2.7	Specific	687.88	687.88	0	10.46	131	>Fibrillin-2 N-term	1	DW021921_3.3109.3109.2	controllerType=0 controllerNumber=1 scan=3109	8.2986
06085:3	1	K.LSSTGLIC[+57.021]IDSLK.G	883		C[+57]	469.591	3	1406.76	1406.76	0	2.5	Specific	400.35	303.51	303.51	3.7	131	>Fibrillin-2 N-term	1	DW021921_3.5152.5152.3	controllerType=0 controllerNumber=1 scan=5152	12.9707
06181:2	1	K.LSSTGLIC[+57.021]IDSLK.G	883		C[+57]	703.883	2	1406.76	1406.76	0	2.3	Specific	692	461.67	461.67	9.97	131	>Fibrillin-2 N-term	1	DW021921_3.5235.5235.2	controllerType=0 controllerNumber=1 scan=5235	13.1644
06052:2	1	K.LSSTGLIC[+57.021]IDSLK.G	883		C[+57]	703.883	2	1406.76	1406.76	0	2.5	Specific	695.12	443.32	443.32	9.97	131	>Fibrillin-2 N-term	1	DW021921_3.5124.5124.2	controllerType=0 controllerNumber=1 scan=5124	12.9059
06116:2	1	K.LSSTGLIC[+57.021]IDSLK.G	883		C[+57]	703.884	2	1406.76	1406.76	0	3.6	Specific	713.06	457.24	457.24	11.1	131	>Fibrillin-2 N-term	1	DW021921_3.5177.5177.2	controllerType=0 controllerNumber=1 scan=5177	13.0304
05587:2	1	K.GTC[+57.021]WLNIQDSR.C	896		C[+57]	675.318	2	1349.63	1349.63	0	1.5	Specific	285.69	285.69	285.69	2.47	131	>Fibrillin-2 N-term	1	DW021921_3.4749.4749.2	controllerType=0 controllerNumber=1 scan=4749	12.0365
05519:2	1	K.GTC[+57.021]WLNIQDSR.C	896		C[+57]	675.32	2	1349.63	1349.63	0	4.4	Specific	307.51	307.51	307.51	2.63	131	>Fibrillin-2 N-term	1	DW021921_3.4698.4698.2	controllerType=0 controllerNumber=1 scan=4698	11.9165
05365:2	1	K.GTC[+57.021]WLNIQDSR.C	896		C[+57]	675.319	2	1349.63	1349.63	0	3.6	Specific	582.25	582.25	582.25	8.1	131	>Fibrillin-2 N-term	1	DW021921_3.4583.4583.2	controllerType=0 controllerNumber=1 scan=4583	11.6523
05443:2	1	K.GTC[+57.021]WLNIQDSR.C	896		C[+57]	675.319	2	1349.63	1349.63	0	3.6	Specific	584.07	573.86	573.86	8.1	131	>Fibrillin-2 N-term	1	DW021921_3.4642.4642.2	controllerType=0 controllerNumber=1 scan=4642	11.7859
05302:2	1	K.GTC[+57.021]WLNIQDSR.C	896		C[+57]	675.319	2	1349.63	1349.63	0	2.9	Specific	652.91	652.91	652.91	10.1	131	>Fibrillin-2 N-term	1	DW021921_3.4530.4530.2	controllerType=0 controllerNumber=1 scan=4530	11.5308
04107:2	1	R.C[+57.021]EVNINGATLK.S	907		C[+57]	609.813	2	1218.62	1218.61	0	2.6	Specific	647.11	647.11	647.11	8.97	131	>Fibrillin-2 N-term	1	DW021921_3.3577.3577.2	controllerType=0 controllerNumber=1 scan=3577	9.3634
04029:2	1	R.C[+57.021]EVNINGATLK.S	907		C[+57]	609.813	2	1218.62	1218.61	0	3.1	Specific	754.55	754.55	754.55	12.1	131	>Fibrillin-2 N-term	1	DW021921_3.3516.3516.2	controllerType=0 controllerNumber=1 scan=3516	9.2248
03960:2	1	R.C[+57.021]EVNINGATLK.S	907		C[+57]	609.812	2	1218.62	1218.61	0	2.1	Specific	779.89	779.89	779.89	11.97	131	>Fibrillin-2 N-term	1	DW021921_3.3464.3464.2	controllerType=0 controllerNumber=1 scan=3464	9.1027
05830:2	1	R.C[+57.021][-17.027]EVNINGATLK.S	907		C[-17][+57]	601.3	2	1201.59	1201.59	0	4.1	Specific	552.8	552.8	552.8	7.03	131	>Fibrillin-2 N-term	1	DW021921_3.4939.4939.2	controllerType=0 controllerNumber=1 scan=4939	12.4741
04407:2	1	R.C[+57.021]EVNIN[+0.984]GATLK.S	907		C[+57], N[+1]	610.305	2	1219.6	1219.6	0	3.4	Specific	589.84	589.84	149.86	8.1	131	>Fibrillin-2 N-term	1	DW021921_3.3810.3810.2	controllerType=0 controllerNumber=1 scan=3810	9.8969
04251:2	1	R.C[+57.021]EVNIN[+0.984]GATLK.S	907		C[+57], N[+1]	610.304	2	1219.6	1219.6	0	2.1	Specific	722.98	722.98	192.23	10.97	131	>Fibrillin-2 N-term	1	DW021921_3.3696.3696.2	controllerType=0 controllerNumber=1 scan=3696	9.6365
04321:2	1	R.C[+57.021]EVNIN[+0.984]GATLK.S	907		C[+57], N[+1]	610.305	2	1219.6	1219.6	0	3.4	Specific	748.43	748.43	186.53	11.1	131	>Fibrillin-2 N-term	1	DW021921_3.3751.3751.2	controllerType=0 controllerNumber=1 scan=3751	9.7635
04164:2	1	R.C[+57.021]EVNIN[+0.984]GATLK.S	907		C[+57], N[+1]	610.305	2	1219.6	1219.6	0	2.8	Specific	768.54	768.54	194.22	12.1	131	>Fibrillin-2 N-term	1	DW021921_3.3626.3626.2	controllerType=0 controllerNumber=1 scan=3626	9.4784
06176:2	1	R.C[+57.021][-17.027]EVNIN[+0.984]GATLK.S	907		C[-17][+57], N[+1]	601.791	2	1202.58	1202.57	0	2.5	Specific	414.44	414.44	193.3	5.34	131	>Fibrillin-2 N-term	1	DW021921_3.5229.5229.2	controllerType=0 controllerNumber=1 scan=5229	13.1494
06005:2	1	R.C[+57.021][-17.027]EVNIN[+0.984]GATLK.S	907		C[-17][+57], N[+1]	601.792	2	1202.58	1202.57	0	3.7	Specific	505.88	505.88	204.06	6.95	131	>Fibrillin-2 N-term	1	DW021921_3.5083.5083.2	controllerType=0 controllerNumber=1 scan=5083	12.8101
05119:3	1	K.SEC[+57.021]C[+57.021]ATLGAAWGSPC[+57.021]ER.C	918		C[+57]*3	637.933	3	1911.78	1911.78	0	3.3	Specific	654.47	654.47	654.47	10.22	131	>Fibrillin-2 N-term	1	DW021921_3.4378.4378.3	controllerType=0 controllerNumber=1 scan=4378	11.1832
05049:3	1	K.SEC[+57.021]C[+57.021]ATLGAAWGSPC[+57.021]ER.C	918		C[+57]*3	637.933	3	1911.78	1911.78	0	3.3	Specific	721.23	721.23	721.23	11.22	131	>Fibrillin-2 N-term	1	DW021921_3.4322.4322.3	controllerType=0 controllerNumber=1 scan=4322	11.0559
05028:2	1	K.SEC[+57.021]C[+57.021]ATLGAAWGSPC[+57.021]ER.C	918		C[+57]*3	956.397	2	1911.79	1911.78	0	4.1	Specific	838.9	838.9	838.9	13.22	131	>Fibrillin-2 N-term	1	DW021921_3.4305.4305.2	controllerType=0 controllerNumber=1 scan=4305	11.0178
05087:2	1	K.SEC[+57.021]C[+57.021]ATLGAAWGSPC[+57.021]ER.C	918		C[+57]*3	956.397	2	1911.79	1911.78	0	4.1	Specific	886.88	886.88	886.88	14.22	131	>Fibrillin-2 N-term	1	DW021921_3.4352.4352.2	controllerType=0 controllerNumber=1 scan=4352	11.125
02769:2	1	R.C[+57.021]ELDTAC[+57.021]PR.G	935		C[+57]*2	561.24	2	1121.47	1121.47	0	1.9	Specific	407.2	407.2	407.2	6.07	131	>Fibrillin-2 N-term	1	DW021921_3.2524.2524.2	controllerType=0 controllerNumber=1 scan=2524	6.9682
02685:2	1	R.C[+57.021]ELDTAC[+57.021]PR.G	935		C[+57]*2	561.24	2	1121.47	1121.47	0	1.4	Specific	475.15	475.15	475.15	4.76	131	>Fibrillin-2 N-term	1	DW021921_3.2461.2461.2	controllerType=0 controllerNumber=1 scan=2461	6.8233
02472:2	1	R.C[+57.021]ELDTAC[+57.021]PR.G	935		C[+57]*2	561.24	2	1121.47	1121.47	0	1.8	Specific	600.98	597.69	597.69	7.56	131	>Fibrillin-2 N-term	1	DW021921_3.2297.2297.2	controllerType=0 controllerNumber=1 scan=2297	6.4405
02616:2	1	R.C[+57.021]ELDTAC[+57.021]PR.G	935		C[+57]*2	561.241	2	1121.47	1121.47	0	2.4	Specific	628.46	589.5	589.5	7.56	131	>Fibrillin-2 N-term	1	DW021921_3.2405.2405.2	controllerType=0 controllerNumber=1 scan=2405	6.6932
02546:2	1	R.C[+57.021]ELDTAC[+57.021]PR.G	935		C[+57]*2	561.241	2	1121.47	1121.47	0	2.5	Specific	680.1	678.24	678.24	9.63	131	>Fibrillin-2 N-term	1	DW021921_3.2350.2350.2	controllerType=0 controllerNumber=1 scan=2350	6.5642
04578:3	1	K.GSFHC[+57.021]EC[+57.021]PEGLTLDGTGR.V	976		C[+57]*2	664.958	3	1992.86	1992.85	0	2.3	Specific	625.54	625.54	625.54	9.09	131	>Fibrillin-2 N-term	1	DW021921_3.3941.3941.3	controllerType=0 controllerNumber=1 scan=3941	10.2017
04432:3	1	K.GSFHC[+57.021]EC[+57.021]PEGLTLDGTGR.V	976		C[+57]*2	664.958	3	1992.86	1992.85	0	3.5	Specific	768.33	768.33	768.33	12.22	131	>Fibrillin-2 N-term	1	DW021921_3.3828.3828.3	controllerType=0 controllerNumber=1 scan=3828	9.9395
04496:3	1	K.GSFHC[+57.021]EC[+57.021]PEGLTLDGTGR.V	976		C[+57]*2	664.959	3	1992.86	1992.85	0	3.7	Specific	812.81	812.81	812.81	13.22	131	>Fibrillin-2 N-term	1	DW021921_3.3879.3879.3	controllerType=0 controllerNumber=1 scan=3879	10.0595
04441:3	1	K.GS[+162.053]FHC[+57.021]EC[+57.021]PEGLTLDGTGR.V	976	Hex(1)	C[+57]*2, S[+162]	718.976	3	2154.91	2154.91	0	3.6	Specific	650.89	650.89	6.05	10.22	131	>Fibrillin-2 N-term	1	DW021921_3.3838.3838.3	controllerType=0 controllerNumber=1 scan=3838	9.9626
04364:3	1	K.GS[+162.053]FHC[+57.021]EC[+57.021]PEGLTLDGTGR.V	976	Hex(1)	C[+57]*2, S[+162]	718.976	3	2154.91	2154.91	0	3.4	Specific	827.3	827.3	5.29	13.22	131	>Fibrillin-2 N-term	1	DW021921_3.3780.3780.3	controllerType=0 controllerNumber=1 scan=3780	9.83
04291:3	1	K.GS[+162.053]FHC[+57.021]EC[+57.021]PEGLTLDGTGR.V	976	Hex(1)	C[+57]*2, S[+162]	718.976	3	2154.91	2154.91	0	3	Specific	847.22	847.22	13.39	13.22	131	>Fibrillin-2 N-term	1	DW021921_3.3728.3728.3	controllerType=0 controllerNumber=1 scan=3728	9.7116
02887:2	1	R.MEQC[+57.021]YLK.W	1000		C[+57]	486.22	2	971.432	971.433	0	-0.1	Specific	394.89	394.89	394.89	3.45	131	>Fibrillin-2 N-term	1	DW021921_3.2619.2619.2	controllerType=0 controllerNumber=1 scan=2619	7.1863
02719:2	1	R.MEQC[+57.021]YLK.W	1000		C[+57]	486.221	2	971.434	971.433	0	1.3	Specific	444.3	444.3	444.3	4.59	131	>Fibrillin-2 N-term	1	DW021921_3.2486.2486.2	controllerType=0 controllerNumber=1 scan=2486	6.88
02787:2	1	R.MEQC[+57.021]YLK.W	1000		C[+57]	486.221	2	971.435	971.433	0	2.6	Specific	463.54	463.54	463.54	4.76	131	>Fibrillin-2 N-term	1	DW021921_3.2538.2538.2	controllerType=0 controllerNumber=1 scan=2538	7.0014
02695:2	1	R.M[+15.995]EQC[+57.021]YLK.W	1000		C[+57], M[+16]	494.218	2	987.429	987.427	0	1.6	Specific	311.96	311.96	311.96	2.6	131	>Fibrillin-2 N-term	1	DW021921_3.2467.2467.2	controllerType=0 controllerNumber=1 scan=2467	6.8362
02757:2	1	R.M[+15.995]EQC[+57.021]YLK.W	1000		C[+57], M[+16]	494.218	2	987.428	987.427	0	0.8	Specific	355.64	355.64	355.64	2.27	131	>Fibrillin-2 N-term	1	DW021921_3.2516.2516.2	controllerType=0 controllerNumber=1 scan=2516	6.9509
02623:2	1	R.M[+15.995]EQC[+57.021]YLK.W	1000		C[+57], M[+16]	494.218	2	987.428	987.427	0	1.1	Specific	383.93	383.93	383.93	4.03	131	>Fibrillin-2 N-term	1	DW021921_3.2410.2410.2	controllerType=0 controllerNumber=1 scan=2410	6.704
05156:4	1	R.MEQC[+57.021]YLKWDEDEC[+57.021]IHPVPGK.F	1000		C[+57]*2	634.286	4	2534.12	2534.11	0	3	Specific	841.79	841.79	841.79	12.57	131	>Fibrillin-2 N-term	1	DW021921_3.4408.4408.4	controllerType=0 controllerNumber=1 scan=4408	11.2508
03965:2	1	K.WDEDEC[+57.021]IHPVPGK.F	1007		C[+57]	791.355	2	1581.7	1581.7	0	1.8	Specific	472.99	472.99	472.99	6.14	131	>Fibrillin-2 N-term	1	DW021921_3.3468.3468.2	controllerType=0 controllerNumber=1 scan=3468	9.1114
03920:3	1	K.WDEDEC[+57.021]IHPVPGK.F	1007		C[+57]	527.907	3	1581.7	1581.7	0	3	Specific	597.73	458.52	458.52	8.1	131	>Fibrillin-2 N-term	1	DW021921_3.3431.3431.3	controllerType=0 controllerNumber=1 scan=3431	9.0261
04054:3	1	K.WDEDEC[+57.021]IHPVPGK.F	1007		C[+57]	527.906	3	1581.7	1581.7	0	2.5	Specific	608.76	505.36	505.36	8.97	131	>Fibrillin-2 N-term	1	DW021921_3.3538.3538.3	controllerType=0 controllerNumber=1 scan=3538	9.2737
03984:3	1	K.WDEDEC[+57.021]IHPVPGK.F	1007		C[+57]	527.907	3	1581.71	1581.7	0	3.2	Specific	626.64	511.67	511.67	9.1	131	>Fibrillin-2 N-term	1	DW021921_3.3483.3483.3	controllerType=0 controllerNumber=1 scan=3483	9.1471
04809:3	1	R.MDAC[+57.021]C[+57.021]C[+57.021]AVGAAWGTEC[+57.021]EEC[+57.021]PKPGTK.E	1022		C[+57]*5	949.048	3	2845.13	2845.12	0	4.6	Specific	861.34	861.34	861.34	12.89	131	>Fibrillin-2 N-term	1	DW021921_3.4128.4128.3	controllerType=0 controllerNumber=1 scan=4128	10.619
04668:3	1	R.MDAC[+57.021]C[+57.021]C[+57.021]AVGAAWGTEC[+57.021]EEC[+57.021]PKPGTK.E	1022		C[+57]*5	949.046	3	2845.12	2845.12	0	2.3	Specific	1223.89	1223.89	1223.89	20.2	131	>Fibrillin-2 N-term	1	DW021921_3.4017.4017.3	controllerType=0 controllerNumber=1 scan=4017	10.3716
04730:3	1	R.MDAC[+57.021]C[+57.021]C[+57.021]AVGAAWGTEC[+57.021]EEC[+57.021]PKPGTK.E	1022		C[+57]*5	949.048	3	2845.13	2845.12	0	3.6	Specific	1234.02	1234.02	1234.02	20.33	131	>Fibrillin-2 N-term	1	DW021921_3.4067.4067.3	controllerType=0 controllerNumber=1 scan=4067	10.4839
03561:2	1	K.EYETLC[+57.021]PR.G	1047		C[+57]	534.248	2	1067.49	1067.48	0	5	Specific	373.05	373.05	373.05	3.56	131	>Fibrillin-2 N-term	1	DW021921_3.3136.3136.2	controllerType=0 controllerNumber=1 scan=3136	8.3594
03474:2	1	K.EYETLC[+57.021]PR.G	1047		C[+57]	534.249	2	1067.49	1067.48	0	7	Specific	376.52	376.52	376.52	3.58	131	>Fibrillin-2 N-term	1	DW021921_3.3070.3070.2	controllerType=0 controllerNumber=1 scan=3070	8.2104
03254:2	1	K.EYETLC[+57.021]PR.G	1047		C[+57]	534.246	2	1067.48	1067.48	0	2.2	Specific	483.89	483.89	483.89	5.05	131	>Fibrillin-2 N-term	1	DW021921_3.2903.2903.2	controllerType=0 controllerNumber=1 scan=2903	7.8371
03395:2	1	K.EYETLC[+57.021]PR.G	1047		C[+57]	534.246	2	1067.48	1067.48	0	2.2	Specific	496.21	496.21	496.21	6.48	131	>Fibrillin-2 N-term	1	DW021921_3.3011.3011.2	controllerType=0 controllerNumber=1 scan=3011	8.0794
03319:2	1	K.EYETLC[+57.021]PR.G	1047		C[+57]	534.246	2	1067.48	1067.48	0	1.8	Specific	514.34	514.34	514.34	5.05	131	>Fibrillin-2 N-term	1	DW021921_3.2955.2955.2	controllerType=0 controllerNumber=1 scan=2955	7.9538
04243:3	1	R.GDVLTGRPFYK.D	1062			418.228	3	1252.67	1252.67	0	2.1	Specific	471.86	471.86	471.86	6.53	131	>Fibrillin-2 N-term	1	DW021921_3.3688.3688.3	controllerType=0 controllerNumber=1 scan=3688	9.619
04035:3	1	R.GDVLTGRPFYK.D	1062			418.228	3	1252.67	1252.67	0	1.7	Specific	538.97	538.97	538.97	6.9	131	>Fibrillin-2 N-term	1	DW021921_3.3521.3521.3	controllerType=0 controllerNumber=1 scan=3521	9.2337
04165:3	1	R.GDVLTGRPFYK.D	1062			418.228	3	1252.67	1252.67	0	2.1	Specific	554.26	554.26	554.26	6.9	131	>Fibrillin-2 N-term	1	DW021921_3.3627.3627.3	controllerType=0 controllerNumber=1 scan=3627	9.48
04099:3	1	R.GDVLTGRPFYK.D	1062			418.229	3	1252.67	1252.67	0	2.6	Specific	588.78	588.78	588.78	7.97	131	>Fibrillin-2 N-term	1	DW021921_3.3571.3571.3	controllerType=0 controllerNumber=1 scan=3571	9.3509
04050:2	1	R.GDVLTGRPFYK.D	1062			626.839	2	1252.67	1252.67	0	2.2	Specific	779.96	779.96	779.96	11.58	131	>Fibrillin-2 N-term	1	DW021921_3.3534.3534.2	controllerType=0 controllerNumber=1 scan=3534	9.2626
04114:2	1	R.GDVLTGRPFYK.D	1062			626.84	2	1252.67	1252.67	0	2.6	Specific	803.51	803.51	803.51	11.51	131	>Fibrillin-2 N-term	1	DW021921_3.3584.3584.2	controllerType=0 controllerNumber=1 scan=3584	9.3796
03023:3	1	R.PFYKDINEC[+57.021]K.A	1069		C[+57]	438.546	3	1313.62	1313.62	0	3	Specific	504.55	504.55	504.55	5.96	131	>Fibrillin-2 N-term	1	DW021921_3.2722.2722.3	controllerType=0 controllerNumber=1 scan=2722	7.4256
04482:2	1	K.AFPGMC[+57.021]TYGK.C	1079		C[+57]	566.254	2	1131.5	1131.5	0	3.7	Specific	437.97	300.36	300.36	4.55	131	>Fibrillin-2 N-term	1	DW021921_3.3868.3868.2	controllerType=0 controllerNumber=1 scan=3868	10.0338
04414:2	1	K.AFPGMC[+57.021]TYGK.C	1079		C[+57]	566.254	2	1131.5	1131.5	0	3.2	Specific	457.46	342.97	342.97	4.88	131	>Fibrillin-2 N-term	1	DW021921_3.3815.3815.2	controllerType=0 controllerNumber=1 scan=3815	9.9089
04553:2	1	K.AFPGMC[+57.021]TYGK.C	1079		C[+57]	566.253	2	1131.5	1131.5	0	3	Specific	462.42	362.88	362.88	4.99	131	>Fibrillin-2 N-term	1	DW021921_3.3925.3925.2	controllerType=0 controllerNumber=1 scan=3925	10.1656
04390:2	1	K.AFPGM[+15.995]C[+57.021]TYGK.C	1079		C[+57], M[+16]	574.251	2	1147.5	1147.49	0	4.1	Specific	318.46	318.46	318.46	3.28	131	>Fibrillin-2 N-term	1	DW021921_3.3798.3798.3	controllerType=0 controllerNumber=1 scan=3798	9.8697
04434:2	1	K.AFPGM[+15.995]C[+57.021]TYGK.C	1079		C[+57], M[+16]	574.251	2	1147.5	1147.49	0	3.6	Specific	357.76	357.76	357.76	4.25	131	>Fibrillin-2 N-term	1	DW021921_3.3830.3830.2	controllerType=0 controllerNumber=1 scan=3830	9.9438
03382:2	1	K.C[+57.021][-17.027]RN[+15.995]T[+162.053]IGSFK.C	1089	Hex(1)	C[-17][+57], N[+16], T[+162]	622.286	2	1243.56	1243.56	0	1.4	Specific	388.05	359.36	6	1.99	131	>Fibrillin-2 N-term	1	DW021921_3.3002.3002.2	controllerType=0 controllerNumber=1 scan=3002	8.0582
05092:2	1	R.C[+57.021]NSGFALDMEER.N	1100		C[+57]	714.8	2	1428.59	1428.59	0	3.2	Specific	709.35	709.35	709.35	11.1	131	>Fibrillin-2 N-term	1	DW021921_3.4356.4356.2	controllerType=0 controllerNumber=1 scan=4356	11.1332
03426:2	1	K.NC[+57.021]MDIDEC[+57.021]ER.N	1155		C[+57]*2	671.249	2	1341.49	1341.49	0	2.3	Specific	341.74	341.74	341.74	2.95	131	>Fibrillin-2 N-term	1	DW021921_3.3037.3037.2	controllerType=0 controllerNumber=1 scan=3037	8.1369
03355:2	1	K.NC[+57.021]MDIDEC[+57.021]ER.N	1155		C[+57]*2	671.249	2	1341.49	1341.49	0	2.4	Specific	451.45	451.45	451.45	6.19	131	>Fibrillin-2 N-term	1	DW021921_3.2982.2982.2	controllerType=0 controllerNumber=1 scan=2982	8.0141
05048:3	1	K.NC[+57.021]MDIDEC[+57.021]ERNPLLC[+57.021]R.G	1155		C[+57]*3	698.968	3	2094.89	2094.88	0	3.7	Specific	612.59	612.59	612.59	8.94	131	>Fibrillin-2 N-term	1	DW021921_3.4321.4321.3	controllerType=0 controllerNumber=1 scan=4321	11.0545
05186:3	1	K.NC[+57.021]MDIDEC[+57.021]ERNPLLC[+57.021]R.G	1155		C[+57]*3	698.968	3	2094.89	2094.88	0	4.1	Specific	633.79	633.79	633.79	8.94	131	>Fibrillin-2 N-term	1	DW021921_3.4435.4435.3	controllerType=0 controllerNumber=1 scan=4435	11.311
05113:3	1	K.NC[+57.021]MDIDEC[+57.021]ERNPLLC[+57.021]R.G	1155		C[+57]*3	698.968	3	2094.89	2094.88	0	3.5	Specific	648.01	648.01	648.01	8.94	131	>Fibrillin-2 N-term	1	DW021921_3.4374.4374.3	controllerType=0 controllerNumber=1 scan=4374	11.1749
04795:3	1	R.GGTC[+57.021]VNTEGS[+162.053]FQC[+57.021]DC[+57.021]PLGHELSPSR.E	1171	Hex(1)	C[+57]*3, S[+162]	976.416	3	2927.23	2927.22	0	3.1	Specific	1089.41	1089.41	3.6	17.33	131	>Fibrillin-2 N-term	1	DW021921_3.4117.4117.3	controllerType=0 controllerNumber=1 scan=4117	10.5941
05921:4	1	R.GGTC[+57.021]VNTEGSFQC[+57.021]DC[+57.021]PLGHELS[+162.053]PSREDC[+57.021]VDINEC[+57.021]SLSDNLC[+57.021]R.N	1171	Hex(1)	C[+57]*6, S[+162]	1252.52	4	5007.08	5007.05	0	4.5	Specific	1257.95	1257.95	0	20.25	131	>Fibrillin-2 N-term	1	DW021921_3.5012.5012.4	controllerType=0 controllerNumber=1 scan=5012	12.6463
05854:4	1	R.GGTC[+57.021]VNTEGSFQC[+57.021]DC[+57.021]PLGHELS[+162.053]PSREDC[+57.021]VDINEC[+57.021]SLSDNLC[+57.021]R.N	1171	Hex(1)	C[+57]*6, S[+162]	1252.52	4	5007.07	5007.05	0	3.6	Specific	1397.84	1397.84	0	22.68	131	>Fibrillin-2 N-term	1	DW021921_3.4959.4959.4	controllerType=0 controllerNumber=1 scan=4959	12.5217
05079:3	1	K.C[+57.021]VNMIGTYQC[+57.021]SC[+57.021]NPGYQATPDR.Q	1216		C[+57]*3	864.699	3	2592.08	2592.07	0	3.5	Specific	976.32	976.32	976.32	16.09	131	>Fibrillin-2 N-term	1	DW021921_3.4345.4345.3	controllerType=0 controllerNumber=1 scan=4345	11.1079
06994:3	1	K.C[+57.021][-17.027]VNMIGTYQC[+57.021]SC[+57.021]NPGYQATPDR.Q	1216		C[-17][+57]*3	859.024	3	2575.06	2575.05	0	3.9	Specific	696.05	696.05	696.05	10.09	131	>Fibrillin-2 N-term	1	DW021921_3.5912.5912.3	controllerType=0 controllerNumber=1 scan=5912	14.7424
05089:3	1	K.C[+57.021]VN[+15.995]MIGTYQC[+57.021]SC[+57.021]NPGYQATPDR.Q	1216		C[+57]*3, N[+16]	870.031	3	2608.08	2608.07	0	4	Specific	783.07	760.03	39.83	12.09	131	>Fibrillin-2 N-term	1	DW021921_3.4354.4354.3	controllerType=0 controllerNumber=1 scan=4354	11.1288
05237:3	1	R.SC[+57.021]ADIDEC[+57.021]ENNPDIC[+57.021]DGGQC[+57.021]TNIPGEYR.C	1280		C[+57]*4	1087.1	3	3259.28	3259.27	0	4.8	Specific	774.3	774.3	774.3	11.19	131	>Fibrillin-2 N-term	1	DW021921_3.4476.4476.3	controllerType=0 controllerNumber=1 scan=4476	11.407
05181:3	1	R.SC[+57.021]ADIDEC[+57.021]ENNPDIC[+57.021]DGGQC[+57.021]TN[+15.995]IPGEYR.C	1280		C[+57]*4, N[+16]	1092.43	3	3275.27	3275.26	0	3.8	Specific	834.8	834.8	189.5	12.63	131	>Fibrillin-2 N-term	1	DW021921_3.4431.4431.3	controllerType=0 controllerNumber=1 scan=4431	11.3023
06805:2	1	R.C[+57.021]LC[+57.021]YDGFMASMDMK.T	1308		C[+57]*2	864.834	2	1728.66	1728.66	0	2.6	Specific	499.03	499.03	499.03	7.31	131	>Fibrillin-2 N-term	1	DW021921_3.5751.5751.3	controllerType=0 controllerNumber=1 scan=5751	14.3672
08963:2	1	R.C[+57.021][-17.027]LC[+57.021]YDGFMASMDMK.T	1308		C[-17][+57]*2	856.323	2	1711.64	1711.63	0	5.2	Specific	626.34	626.34	626.34	9.14	131	>Fibrillin-2 N-term	1	DW021921_3.7574.7574.2	controllerType=0 controllerNumber=1 scan=7574	18.6614
06520:3	1	K.TC[+57.021]IDVNEC[+57.021]DLNSNIC[+57.021]MFGEC[+57.021]ENTK.G	1322		C[+57]*4	975.065	3	2923.18	2923.17	0	4.5	Specific	853.13	853.13	853.13	12.89	131	>Fibrillin-2 N-term	1	DW021921_3.5509.5509.3	controllerType=0 controllerNumber=1 scan=5509	13.8041
04272:3	1	K.GSFIC[+57.021]HC[+57.021]QLGYSVK.K	1346		C[+57]*2	552.596	3	1655.77	1655.77	0	3.2	Specific	600.62	600.62	600.62	9.58	131	>Fibrillin-2 N-term	1	DW021921_3.3715.3715.3	controllerType=0 controllerNumber=1 scan=3715	9.6816
04211:3	1	K.GSFIC[+57.021]HC[+57.021]QLGYSVK.K	1346		C[+57]*2	552.595	3	1655.77	1655.77	0	2.8	Specific	671.86	671.86	671.86	10.58	131	>Fibrillin-2 N-term	1	DW021921_3.3663.3663.3	controllerType=0 controllerNumber=1 scan=3663	9.5624
04161:3	1	K.GSFIC[+57.021]HC[+57.021]QLGYS[+162.053]VK.K	1346	Hex(1)	C[+57]*2, S[+162]	606.614	3	1817.83	1817.82	0	4.3	Specific	501.83	501.83	10.02	6.99	131	>Fibrillin-2 N-term	1	DW021921_3.3623.3623.3	controllerType=0 controllerNumber=1 scan=3623	9.47
03958:2	1	K.GSFIC[+57.021]HC[+57.021]QLGYS[+162.053]VK.K	1346	Hex(1)	C[+57]*2, S[+162]	909.416	2	1817.82	1817.82	0	2.5	Specific	561.33	561.33	13.47	8.07	131	>Fibrillin-2 N-term	1	DW021921_3.3462.3462.2	controllerType=0 controllerNumber=1 scan=3462	9.0984
03902:2	1	K.GSFIC[+57.021]HC[+57.021]QLGYS[+162.053]VK.K	1346	Hex(1)	C[+57]*2, S[+162]	909.42	2	1817.83	1817.82	0	7.1	Specific	625.56	625.56	12.35	8.37	131	>Fibrillin-2 N-term	1	DW021921_3.3415.3415.2	controllerType=0 controllerNumber=1 scan=3415	8.989
04085:3	1	K.GSFIC[+57.021]HC[+57.021]QLGYS[+162.053]VK.K	1346	Hex(1)	C[+57]*2, S[+162]	606.613	3	1817.83	1817.82	0	3.2	Specific	627.33	627.33	11.96	9.58	131	>Fibrillin-2 N-term	1	DW021921_3.3561.3561.3	controllerType=0 controllerNumber=1 scan=3561	9.3273
04012:3	1	K.GSFIC[+57.021]HC[+57.021]QLGYS[+162.053]VK.K	1346	Hex(1)	C[+57]*2, S[+162]	606.613	3	1817.83	1817.82	0	3.3	Specific	696.29	661.79	9.46	10.58	131	>Fibrillin-2 N-term	1	DW021921_3.3505.3505.3	controllerType=0 controllerNumber=1 scan=3505	9.199
03944:3	1	K.GSFIC[+57.021]HC[+57.021]QLGYS[+162.053]VK.K	1346	Hex(1)	C[+57]*2, S[+162]	606.613	3	1817.82	1817.82	0	2.5	Specific	784.14	753.8	26.56	12.46	131	>Fibrillin-2 N-term	1	DW021921_3.3450.3450.3	controllerType=0 controllerNumber=1 scan=3450	9.0709
03884:3	1	K.GSFIC[+57.021]HC[+57.021]QLGYS[+162.053]VK.K	1346	Hex(1)	C[+57]*2, S[+162]	606.614	3	1817.83	1817.82	0	3.5	Specific	792.01	718.68	19.18	12.58	131	>Fibrillin-2 N-term	1	DW021921_3.3398.3398.3	controllerType=0 controllerNumber=1 scan=3398	8.9503
04858:5	1	K.KGTTGC[+57.021]TDVDEC[+57.021]EIGAHNC[+57.021]DMHASC[+57.021]LNIPGSFK.C	1360		C[+57]*4	737.119	5	3681.56	3681.55	0	3.8	Specific	1059.77	1059.77	1059.77	17.63	131	>Fibrillin-2 N-term	1	DW021921_3.4168.4168.5	controllerType=0 controllerNumber=1 scan=4168	10.71
04733:5	1	K.KGTTGC[+57.021]TDVDEC[+57.021]EIGAHNC[+57.021]DMHASC[+57.021]LNIPGS[+162.053]FK.C	1360	Hex(1)	C[+57]*4, S[+162]	769.528	5	3843.61	3843.6	0	2.8	Specific	803.97	803.97	31.02	12.63	131	>Fibrillin-2 N-term	1	DW021921_3.4069.4069.5	controllerType=0 controllerNumber=1 scan=4069	10.4873
04763:5	1	K.KGTTGC[+57.021]TDVDEC[+57.021]EIGAHNC[+57.021]DMHASC[+57.021]LN[+15.995]IPGS[+162.053]FK.C	1360	Hex(1)	C[+57]*4, N[+16], S[+162]	772.728	5	3859.61	3859.6	0	3.3	Specific	643.96	643.96	31.9	8.63	131	>Fibrillin-2 N-term	1	DW021921_3.4095.4095.5	controllerType=0 controllerNumber=1 scan=4095	10.5455
04511:2	1	R.EGWIGNGIK.C	1397			487.26	2	973.513	973.51	0	3.2	Specific	445.84	445.84	445.84	4.89	131	>Fibrillin-2 N-term	1	DW021921_3.3890.3890.2	controllerType=0 controllerNumber=1 scan=3890	10.0852
04442:2	1	R.EGWIGNGIK.C	1397			487.261	2	973.514	973.51	0	4	Specific	469.29	469.29	469.29	4.89	131	>Fibrillin-2 N-term	1	DW021921_3.3839.3839.2	controllerType=0 controllerNumber=1 scan=3839	9.9648
05018:2	1	R.EGWIGN[+0.984]GIK.C	1397		N[+1]	487.752	2	974.497	974.494	0	3	Specific	430.55	430.55	430.55	4.55	131	>Fibrillin-2 N-term	1	DW021921_3.4299.4299.2	controllerType=0 controllerNumber=1 scan=4299	11.0054
06914:4	1	R.C[+57.021]AC[+57.021]SEGFTGDGFTC[+57.021]S[+203.079]DVDEC[+57.021]AENINLC[+57.021]ENGQC[+57.021]LN[+15.995]VPGAYR.C	1434	HexNAc(1)	C[+57]*6, N[+16], S[+203]	1192.23	4	4765.9	4765.88	0	4.1	Specific	557.06	557.06	4.8	5.82	131	>Fibrillin-2 N-term	1	DW021921_3.5843.5843.4	controllerType=0 controllerNumber=1 scan=5843	14.582
07042:4	1	R.C[+57.021]AC[+57.021]SEGFTGDGFTC[+57.021]S[+203.079]DVDEC[+57.021]AENINLC[+57.021]EN[+0.984]GQC[+57.021]LN[+15.995]VPGAYR.C	1434	HexNAc(1)	C[+57]*6, N[+1][+16], S[+203]	1192.48	4	4766.89	4766.86	0	5.2	Specific	271.74	271.74	4.8	2.81	131	>Fibrillin-2 N-term	1	DW021921_3.5954.5954.4	controllerType=0 controllerNumber=1 scan=5954	14.8403
04090:2	1	R.C[+57.021]EC[+57.021]EMGFTPASDSR.S	1474		C[+57]*2	823.818	2	1646.63	1646.62	0	2.5	Specific	695.91	695.91	695.91	10.46	131	>Fibrillin-2 N-term	1	DW021921_3.3565.3565.2	controllerType=0 controllerNumber=1 scan=3565	9.336
04152:2	1	R.C[+57.021]EC[+57.021]EMGFTPASDSR.S	1474		C[+57]*2	823.818	2	1646.63	1646.62	0	3.2	Specific	799.18	799.18	799.18	12.58	131	>Fibrillin-2 N-term	1	DW021921_3.3615.3615.2	controllerType=0 controllerNumber=1 scan=3615	9.4527
04027:2	1	R.C[+57.021]EC[+57.021]EM[+15.995]GFTPASDSR.S	1474		C[+57]*2, M[+16]	831.816	2	1662.62	1662.62	0	3.3	Specific	405.17	405.17	253.82	7.03	131	>Fibrillin-2 N-term	1	DW021921_3.3514.3514.2	controllerType=0 controllerNumber=1 scan=3514	9.2185
05973:2	1	R.YEC[+57.021]NC[+57.021]PPDFQLNPTGVGC[+57.021]VDNR.V	1554		C[+57]*3	1306.56	2	2612.11	2612.1	0	6.4	Specific	396.46	396.46	396.46	5.56	131	>Fibrillin-2 N-term	1	DW021921_3.5054.5054.2	controllerType=0 controllerNumber=1 scan=5054	12.7416
06040:3	1	R.YEC[+57.021]NC[+57.021]PPDFQLNPTGVGC[+57.021]VDNR.V	1554		C[+57]*3	871.373	3	2612.11	2612.1	0	3.5	Specific	783.34	783.34	783.34	12.09	131	>Fibrillin-2 N-term	1	DW021921_3.5114.5114.3	controllerType=0 controllerNumber=1 scan=5114	12.8825
05910:3	1	R.YEC[+57.021]NC[+57.021]PPDFQLNPTGVGC[+57.021]VDNR.V	1554		C[+57]*3	871.374	3	2612.11	2612.1	0	3.9	Specific	873.84	873.84	873.84	14.09	131	>Fibrillin-2 N-term	1	DW021921_3.5003.5003.3	controllerType=0 controllerNumber=1 scan=5003	12.6248
05975:3	1	R.YEC[+57.021]NC[+57.021]PPDFQLNPTGVGC[+57.021]VDNR.V	1554		C[+57]*3	871.374	3	2612.11	2612.1	0	4.4	Specific	908.54	908.54	908.54	14.65	131	>Fibrillin-2 N-term	1	DW021921_3.5057.5057.3	controllerType=0 controllerNumber=1 scan=5057	12.75
01999:2	1	R.VGNC[+57.021]YLK.F	1576		C[+57]	427.216	2	853.425	853.424	0	1.5	Specific	290.63	290.63	290.63	2.44	131	>Fibrillin-2 N-term	1	DW021921_3.1911.1911.2	controllerType=0 controllerNumber=1 scan=1911	5.535
01933:2	1	R.VGNC[+57.021]YLK.F	1576		C[+57]	427.216	2	853.426	853.424	0	2.2	Specific	291.33	291.33	291.33	2.44	131	>Fibrillin-2 N-term	1	DW021921_3.1858.1858.2	controllerType=0 controllerNumber=1 scan=1858	5.4101
04844:2	1	R.GDGSLSC[+57.021]NTEIGVGVSR.S	1587		C[+57]	854.405	2	1707.8	1707.8	0	4.2	Specific	547.18	547.18	547.18	6.71	131	>Fibrillin-2 N-term	1	DW021921_3.4155.4155.2	controllerType=0 controllerNumber=1 scan=4155	10.6812
04714:2	1	R.GDGSLSC[+57.021]NTEIGVGVSR.S	1587		C[+57]	854.406	2	1707.8	1707.8	0	4.5	Specific	622.19	622.19	622.19	8.78	131	>Fibrillin-2 N-term	1	DW021921_3.4052.4052.2	controllerType=0 controllerNumber=1 scan=4052	10.4484
04609:2	1	R.GDGSLSC[+57.021]NTEIGVGVSR.S	1587		C[+57]	854.404	2	1707.8	1707.8	0	3	Specific	647.64	647.64	647.64	9.22	131	>Fibrillin-2 N-term	1	DW021921_3.3968.3968.2	controllerType=0 controllerNumber=1 scan=3968	10.2641
04781:2	1	R.GDGSLSC[+57.021]NTEIGVGVSR.S	1587		C[+57]	854.404	2	1707.8	1707.8	0	2.5	Specific	708.19	708.19	708.19	11.09	131	>Fibrillin-2 N-term	1	DW021921_3.4106.4106.2	controllerType=0 controllerNumber=1 scan=4106	10.5703
04470:2	1	R.GDGSLSC[+57.021]NTEIGVGVSR.S	1587		C[+57]	854.405	2	1707.8	1707.8	0	3.8	Specific	757.2	757.2	757.2	12.22	131	>Fibrillin-2 N-term	1	DW021921_3.3859.3859.2	controllerType=0 controllerNumber=1 scan=3859	10.0124
04535:2	1	R.GDGSLSC[+57.021]NTEIGVGVSR.S	1587		C[+57]	854.405	2	1707.8	1707.8	0	3.8	Specific	825.45	825.45	825.45	13.22	131	>Fibrillin-2 N-term	1	DW021921_3.3912.3912.2	controllerType=0 controllerNumber=1 scan=3912	10.1364

## Sheet: DW_031021_6
Query #:z	Protein Rank	Peptide < ProteinMetrics Confidential >	Starting position	Glycans NHFAGNa	Modification Type(s)	Observed m/z	z	Observed (M+H)	Calc. mass (M+H)	Off-by-x error	Mass error (ppm)	Cleavage	Score	Delta	Delta Mod	|Log Prob|	# of unique peptides	Protein Name	Protein DB number	Comment	Scan #	Scan Time
05224:2	1	R.NTPGSFVC[+57.021]TC[+57.021]PPGYVFR.T	828		C[+57]*2	979.951	2	1958.89	1958.89	0	2.6	Specific	591.57	591.57	591.57	8.27	130	>Fibrillin-2 N-term	1	dw031021_6.5162.5162.2	controllerType=0 controllerNumber=1 scan=5162	13.9058
05119:3	1	R.NTPGSFVC[+57.021]TC[+57.021]PPGYVFR.T	828		C[+57]*2	653.635	3	1958.89	1958.89	0	0.2	Specific	617.5	617.5	617.5	9.52	130	>Fibrillin-2 N-term	1	dw031021_6.5072.5072.3	controllerType=0 controllerNumber=1 scan=5072	13.6999
05080:2	1	R.NTPGSFVC[+57.021]TC[+57.021]PPGYVFR.T	828		C[+57]*2	979.95	2	1958.89	1958.89	0	2.2	Specific	723.48	723.48	723.48	11.27	130	>Fibrillin-2 N-term	1	dw031021_6.5038.5038.2	controllerType=0 controllerNumber=1 scan=5038	13.6275
05140:2	1	R.NTPGSFVC[+57.021]TC[+57.021]PPGYVFR.T	828		C[+57]*2	979.951	2	1958.89	1958.89	0	2.9	Specific	756.76	747.29	747.29	12.27	130	>Fibrillin-2 N-term	1	dw031021_6.5090.5090.2	controllerType=0 controllerNumber=1 scan=5090	13.7418
05085:2	1	R.N[+15.995]TPGSFVC[+57.021]TC[+57.021]PPGYVFR.T	828		C[+57]*2, N[+16]	987.948	2	1974.89	1974.88	0	2.1	Specific	541.14	541.14	541.14	7.26	130	>Fibrillin-2 N-term	1	dw031021_6.5043.5043.2	controllerType=0 controllerNumber=1 scan=5043	13.638
04847:3	1	R.NTPGS[+162.053]FVC[+57.021]TC[+57.021]PPGYVFR.T	828	Hex(1)	C[+57]*2, S[+162]	707.654	3	2120.95	2120.94	0	3	Specific	386.86	386.86	0	6.52	130	>Fibrillin-2 N-term	1	dw031021_6.4831.4831.3	controllerType=0 controllerNumber=1 scan=4831	13.1525
04815:2	1	R.NTPGS[+162.053]FVC[+57.021]TC[+57.021]PPGYVFR.T	828	Hex(1)	C[+57]*2, S[+162]	1060.98	2	2120.95	2120.94	0	3	Specific	562.37	562.37	0	8.27	130	>Fibrillin-2 N-term	1	dw031021_6.4806.4806.2	controllerType=0 controllerNumber=1 scan=4806	13.097
04854:3	1	R.N[+15.995]T[+162.053]PGSFVC[+57.021]TC[+57.021]PPGYVFR.T	828	Hex(1)	C[+57]*2, N[+16], T[+162]	712.986	3	2136.94	2136.94	0	2.6	Specific	472.68	472.68	2.9	6.97	130	>Fibrillin-2 N-term	1	dw031021_6.4838.4838.3	controllerType=0 controllerNumber=1 scan=4838	13.1696
04793:3	1	R.N[+15.995]T[+162.053]PGSFVC[+57.021]TC[+57.021]PPGYVFR.T	828	Hex(1)	C[+57]*2, N[+16], T[+162]	712.986	3	2136.94	2136.94	0	3.7	Specific	580.96	580.96	2.9	8.27	130	>Fibrillin-2 N-term	1	dw031021_6.4788.4788.3	controllerType=0 controllerNumber=1 scan=4788	13.0546
04788:2	1	R.N[+15.995]TPGS[+162.053]FVC[+57.021]TC[+57.021]PPGYVFR.T	828	Hex(1)	C[+57]*2, N[+16], S[+162]	1068.98	2	2136.94	2136.94	0	3	Specific	584.36	584.36	3.75	8.27	130	>Fibrillin-2 N-term	1	dw031021_6.4785.4785.2	controllerType=0 controllerNumber=1 scan=4785	13.0481
04853:2	1	R.N[+15.995]TPGS[+162.053]FVC[+57.021]TC[+57.021]PPGYVFR.T	828	Hex(1)	C[+57]*2, N[+16], S[+162]	1068.97	2	2136.94	2136.94	0	2.7	Specific	625.19	625.19	0	9.27	130	>Fibrillin-2 N-term	1	dw031021_6.4837.4837.2	controllerType=0 controllerNumber=1 scan=4837	13.1674
Other Peptides
04065:3	1	R.SATAGSEGGFLAPEYR.E	49			538.26	3	1612.77	1612.76	0	4.1	Specific	250.55	250.55	250.55	2.14	130	>Fibrillin-2 N-term	1	dw031021_6.4205.4205.4	controllerType=0 controllerNumber=1 scan=4205	11.732
04142:2	1	R.SATAGSEGGFLAPEYR.E	49			806.886	2	1612.76	1612.76	0	3	Specific	721.69	721.69	721.69	11.27	130	>Fibrillin-2 N-term	1	dw031021_6.4271.4271.2	controllerType=0 controllerNumber=1 scan=4271	11.8749
04009:2	1	R.SATAGSEGGFLAPEYR.E	49			806.886	2	1612.76	1612.76	0	2.3	Specific	801.33	801.33	801.33	13.27	130	>Fibrillin-2 N-term	1	dw031021_6.4158.4158.2	controllerType=0 controllerNumber=1 scan=4158	11.628
04070:2	1	R.SATAGSEGGFLAPEYR.E	49			806.886	2	1612.76	1612.76	0	2.4	Specific	833.7	833.7	833.7	13.27	130	>Fibrillin-2 N-term	1	dw031021_6.4210.4210.2	controllerType=0 controllerNumber=1 scan=4210	11.7447
04048:3	1	R.SATAGSEGGFLAPEYREEGAAVASR.V	49			828.4	3	2483.19	2483.18	0	2.4	Specific	1045.07	1040.23	1040.23	15.67	130	>Fibrillin-2 N-term	1	dw031021_6.4191.4191.3	controllerType=0 controllerNumber=1 scan=4191	11.7017
03973:3	1	R.SATAGSEGGFLAPEYREEGAAVASR.V	49			828.4	3	2483.19	2483.18	0	2.7	Specific	1107.82	1107.82	1107.82	17.67	130	>Fibrillin-2 N-term	1	dw031021_6.4125.4125.3	controllerType=0 controllerNumber=1 scan=4125	11.5541
02722:3	1	R.FHSYC[+57.021]C[+57.021]PGWK.T	93		C[+57]*2	447.855	3	1341.55	1341.55	0	0.7	Specific	349.38	349.38	349.38	3.04	130	>Fibrillin-2 N-term	1	dw031021_6.3132.3132.3	controllerType=0 controllerNumber=1 scan=3132	9.3525
02599:3	1	R.FHSYC[+57.021]C[+57.021]PGWK.T	93		C[+57]*2	447.855	3	1341.55	1341.55	0	0	Specific	445.2	445.2	445.2	4.99	130	>Fibrillin-2 N-term	1	dw031021_6.3025.3025.3	controllerType=0 controllerNumber=1 scan=3025	9.1216
02523:3	1	R.FHSYC[+57.021]C[+57.021]PGWK.T	93		C[+57]*2	447.855	3	1341.55	1341.55	0	0.3	Specific	497.77	497.77	497.77	5.33	130	>Fibrillin-2 N-term	1	dw031021_6.2967.2967.3	controllerType=0 controllerNumber=1 scan=2967	8.9968
02458:3	1	R.FHSYC[+57.021]C[+57.021]PGWK.T	93		C[+57]*2	447.855	3	1341.55	1341.55	0	0.6	Specific	579.74	579.74	579.74	8.06	130	>Fibrillin-2 N-term	1	dw031021_6.2914.2914.3	controllerType=0 controllerNumber=1 scan=2914	8.8815
02483:2	1	R.FHSYC[+57.021]C[+57.021]PGWK.T	93		C[+57]*2	671.279	2	1341.55	1341.55	0	-0.1	Specific	746.25	729.54	729.54	9.23	130	>Fibrillin-2 N-term	1	dw031021_6.2932.2932.2	controllerType=0 controllerNumber=1 scan=2932	8.9179
02169:3	1	R.FHSYC[+57.021]C[+57.021]PGW[+15.995]K.T	93		C[+57]*2, W[+16]	453.187	3	1357.55	1357.55	0	0	Specific	434.13	434.13	343.17	4.69	130	>Fibrillin-2 N-term	1	dw031021_6.2676.2676.3	controllerType=0 controllerNumber=1 scan=2676	8.3574
04326:2	1	K.TLPGGNQC[+57.021]IVPIC[+57.021]R.N	103		C[+57]*2	792.906	2	1584.81	1584.8	0	4.3	Specific	488.98	488.98	488.98	7.22	130	>Fibrillin-2 N-term	1	dw031021_6.4420.4420.2	controllerType=0 controllerNumber=1 scan=4420	12.2086
04254:2	1	K.TLPGGNQC[+57.021]IVPIC[+57.021]R.N	103		C[+57]*2	792.905	2	1584.8	1584.8	0	2.4	Specific	533.33	533.33	533.33	7.48	130	>Fibrillin-2 N-term	1	dw031021_6.4365.4365.2	controllerType=0 controllerNumber=1 scan=4365	12.0834
04188:2	1	K.TLPGGNQC[+57.021]IVPIC[+57.021]R.N	103		C[+57]*2	792.905	2	1584.8	1584.8	0	2.8	Specific	569.17	569.17	569.17	8.48	130	>Fibrillin-2 N-term	1	dw031021_6.4309.4309.2	controllerType=0 controllerNumber=1 scan=4309	11.96
04121:2	1	K.TLPGGNQC[+57.021]IVPIC[+57.021]R.N	103		C[+57]*2	792.906	2	1584.81	1584.8	0	4.4	Specific	601.05	601.05	601.05	9.48	130	>Fibrillin-2 N-term	1	dw031021_6.4252.4252.2	controllerType=0 controllerNumber=1 scan=4252	11.8334
02852:3	1	R.NSC[+57.021]GDGFC[+57.021]SRPNMC[+57.021]TC[+57.021]SSGQISSTC[+57.021]GSK.S	117		C[+57]*5	1034.74	3	3102.2	3102.19	0	3.2	Specific	405.49	405.49	405.49	5.8	130	>Fibrillin-2 N-term	1	dw031021_6.3232.3232.3	controllerType=0 controllerNumber=1 scan=3232	9.5811
02775:3	1	R.NSC[+57.021]GDGFC[+57.021]SRPNMC[+57.021]TC[+57.021]SSGQISSTC[+57.021]GSK.S	117		C[+57]*5	1034.74	3	3102.2	3102.19	0	2	Specific	978.96	978.96	978.96	15.39	130	>Fibrillin-2 N-term	1	dw031021_6.3177.3177.3	controllerType=0 controllerNumber=1 scan=3177	9.4538
02719:3	1	R.NSC[+57.021]GDGFC[+57.021]SRPNMC[+57.021]TC[+57.021]SSGQISSTC[+57.021]GSK.S	117		C[+57]*5	1034.74	3	3102.19	3102.19	0	1.7	Specific	986.75	986.75	986.75	15.64	130	>Fibrillin-2 N-term	1	dw031021_6.3128.3128.3	controllerType=0 controllerNumber=1 scan=3128	9.3415
01942:3	1	R.PNMC[+57.021]TC[+57.021]SSGQISSTC[+57.021]GSK.S	127		C[+57]*3	654.599	3	1961.78	1961.78	0	0.3	Specific	638.66	638.66	638.66	9.52	130	>Fibrillin-2 N-term	1	dw031021_6.2486.2486.3	controllerType=0 controllerNumber=1 scan=2486	7.9304
01989:2	1	R.C[+57.021][-17.027]MNGGT[+146.058]C[+57.021]ADDHC[+57.021]QC[+57.021]QK.G	153	Fuc(1)	C[-17][+57]*4, T[+146]	1035.86	2	2070.71	2070.71	0	-0.1	Specific	195.64	195.64	195.64	3.22	130	>Fibrillin-2 N-term	1	dw031021_6.2522.2522.2	controllerType=0 controllerNumber=1 scan=2522	8.0119
03483:3	1	K.GYIGTYC[+57.021]GQPVC[+57.021]ENGC[+57.021]QNGGR.C	169		C[+57]*3	782.989	3	2346.95	2346.96	0	-5.1	Specific	478.04	478.04	478.04	4.63	130	>Fibrillin-2 N-term	1	dw031021_6.3734.3734.3	controllerType=0 controllerNumber=1 scan=3734	10.7066
03302:3	1	K.GYIGTYC[+57.021]GQPVC[+57.021]ENGC[+57.021]QNGGR.C	169		C[+57]*3	782.994	3	2346.97	2346.96	0	1.5	Specific	698.68	698.68	698.68	10.01	130	>Fibrillin-2 N-term	1	dw031021_6.3596.3596.3	controllerType=0 controllerNumber=1 scan=3596	10.4031
03371:3	1	K.GYIGTYC[+57.021]GQPVC[+57.021]ENGC[+57.021]QNGGR.C	169		C[+57]*3	782.995	3	2346.97	2346.96	0	2.6	Specific	788.7	788.7	788.7	11.76	130	>Fibrillin-2 N-term	1	dw031021_6.3650.3650.3	controllerType=0 controllerNumber=1 scan=3650	10.5264
03594:2	1	K.GYIGTYC[+57.021]GQPVC[+57.021]EN[+0.984]GC[+57.021]QNGGR.C	169		C[+57]*3, N[+1]	1174.48	2	2347.95	2347.95	0	2.3	Specific	421.36	421.36	24.4	6.17	130	>Fibrillin-2 N-term	1	dw031021_6.3823.3823.2	controllerType=0 controllerNumber=1 scan=3823	10.904
03543:3	1	K.GYIGTYC[+57.021]GQPVC[+57.021]EN[+0.984]GC[+57.021]QNGGR.C	169		C[+57]*3, N[+1]	783.323	3	2347.96	2347.95	0	3	Specific	753.1	753.1	154.54	11.76	130	>Fibrillin-2 N-term	1	dw031021_6.3782.3782.3	controllerType=0 controllerNumber=1 scan=3782	10.8168
03611:3	1	K.GYIGTYC[+57.021]GQPVC[+57.021]EN[+0.984]GC[+57.021]QNGGR.C	169		C[+57]*3, N[+1]	783.322	3	2347.95	2347.95	0	1.4	Specific	780.39	780.39	8.99	12.01	130	>Fibrillin-2 N-term	1	dw031021_6.3837.3837.3	controllerType=0 controllerNumber=1 scan=3837	10.9367
03839:2	1	R.C[+57.021]AC[+57.021]VYGFTGPQC[+57.021]ER.D	196		C[+57]*3	852.852	2	1704.7	1704.69	0	3	Specific	136.22	136.22	136.22	1.98	130	>Fibrillin-2 N-term	1	dw031021_6.4019.4019.2	controllerType=0 controllerNumber=1 scan=4019	11.3235
03682:2	1	R.C[+57.021]AC[+57.021]VYGFTGPQC[+57.021]ER.D	196		C[+57]*3	852.851	2	1704.7	1704.69	0	1.7	Specific	381.17	381.17	381.17	6.99	130	>Fibrillin-2 N-term	1	dw031021_6.3891.3891.2	controllerType=0 controllerNumber=1 scan=3891	11.0536
03752:2	1	R.C[+57.021]AC[+57.021]VYGFTGPQC[+57.021]ER.D	196		C[+57]*3	852.851	2	1704.7	1704.69	0	1.7	Specific	447.38	447.38	447.38	6.22	130	>Fibrillin-2 N-term	1	dw031021_6.3953.3953.2	controllerType=0 controllerNumber=1 scan=3953	11.1806
03711:3	1	R.C[+57.021]AC[+57.021]VYGFTGPQC[+57.021]ER.D	196		C[+57]*3	568.903	3	1704.69	1704.69	0	1	Specific	607.57	571.81	571.81	8.26	130	>Fibrillin-2 N-term	1	dw031021_6.3918.3918.3	controllerType=0 controllerNumber=1 scan=3918	11.1099
03686:2	1	R.C[+57.021]AC[+57.021]VYGFTGPQC[+57.021]ER.D	196		C[+57]*3	852.851	2	1704.7	1704.69	0	1.7	Specific	621.25	621.25	621.25	9.73	130	>Fibrillin-2 N-term	1	dw031021_6.3894.3894.2	controllerType=0 controllerNumber=1 scan=3894	11.0585
03749:2	1	R.C[+57.021]AC[+57.021]VYGFTGPQC[+57.021]ER.D	196		C[+57]*3	852.851	2	1704.7	1704.69	0	1.7	Specific	667.05	667.05	667.05	10.73	130	>Fibrillin-2 N-term	1	dw031021_6.3950.3950.2	controllerType=0 controllerNumber=1 scan=3950	11.1746
05543:2	1	R.C[+57.021][-17.027]AC[+57.021]VYGFTGPQC[+57.021]ER.D	196		C[-17][+57]*3	844.34	2	1687.67	1687.67	0	3.8	Specific	559.47	559.47	559.47	7.48	130	>Fibrillin-2 N-term	1	dw031021_6.5427.5427.2	controllerType=0 controllerNumber=1 scan=5427	14.5183
05609:2	1	R.C[+57.021][-17.027]AC[+57.021]VYGFTGPQC[+57.021]ER.D	196		C[-17][+57]*3	844.338	2	1687.67	1687.67	0	1.5	Specific	582.76	582.76	582.76	8.73	130	>Fibrillin-2 N-term	1	dw031021_6.5482.5482.2	controllerType=0 controllerNumber=1 scan=5482	14.6439
05062:2	1	R.TGPC[+57.021]FTQVNNQMC[+57.021]QGQLTGIVC[+57.021]TK.T	213		C[+57]*3	1371.63	2	2742.26	2742.25	0	3.3	Specific	589.59	589.59	589.59	8.01	130	>Fibrillin-2 N-term	1	dw031021_6.5021.5021.2	controllerType=0 controllerNumber=1 scan=5021	13.5871
05155:3	1	R.TGPC[+57.021]FTQVNNQMC[+57.021]QGQLTGIVC[+57.021]TK.T	213		C[+57]*3	914.757	3	2742.26	2742.25	0	3.2	Specific	594.83	594.83	594.83	8.01	130	>Fibrillin-2 N-term	1	dw031021_6.5102.5102.3	controllerType=0 controllerNumber=1 scan=5102	13.7701
05029:3	1	R.TGPC[+57.021]FTQVNNQMC[+57.021]QGQLTGIVC[+57.021]TK.T	213		C[+57]*3	914.755	3	2742.25	2742.25	0	1.6	Specific	753.15	753.15	753.15	12.26	130	>Fibrillin-2 N-term	1	dw031021_6.4993.4993.3	controllerType=0 controllerNumber=1 scan=4993	13.5248
05088:3	1	R.TGPC[+57.021]FTQVNNQMC[+57.021]QGQLTGIVC[+57.021]TK.T	213		C[+57]*3	914.756	3	2742.25	2742.25	0	2.9	Specific	759.72	759.72	759.72	12.01	130	>Fibrillin-2 N-term	1	dw031021_6.5047.5047.3	controllerType=0 controllerNumber=1 scan=5047	13.6476
04994:3	1	R.TGPC[+57.021]FTQVNN[+15.995]QMC[+57.021]QGQLTGIVC[+57.021]TK.T	213		C[+57]*3, N[+16]	920.087	3	2758.24	2758.24	0	1.2	Specific	398.65	398.65	4	6.52	130	>Fibrillin-2 N-term	1	dw031021_6.4963.4963.3	controllerType=0 controllerNumber=1 scan=4963	13.4549
04593:3	1	R.TGPC[+57.021]FTQVNNQM[+15.995]C[+57.021]QGQLTGIVC[+57.021]TK.T	213		C[+57]*3, M[+16]	920.088	3	2758.25	2758.24	0	3.4	Specific	443.64	443.64	26.16	6.72	130	>Fibrillin-2 N-term	1	dw031021_6.4633.4633.3	controllerType=0 controllerNumber=1 scan=4633	12.6984
02241:2	1	K.TLC[+57.021]C[+57.021]ATIGR.A	237		C[+57]*2	526.255	2	1051.5	1051.5	0	-0.2	Specific	465.97	465.97	465.97	5.29	130	>Fibrillin-2 N-term	1	dw031021_6.2733.2733.2	controllerType=0 controllerNumber=1 scan=2733	8.4827
02098:2	1	K.TLC[+57.021]C[+57.021]ATIGR.A	237		C[+57]*2	526.255	2	1051.5	1051.5	0	0.7	Specific	526.48	526.48	526.48	7.05	130	>Fibrillin-2 N-term	1	dw031021_6.2615.2615.2	controllerType=0 controllerNumber=1 scan=2615	8.226
02166:2	1	K.TLC[+57.021]C[+57.021]ATIGR.A	237		C[+57]*2	526.255	2	1051.5	1051.5	0	1.2	Specific	529.15	529.15	529.15	7.05	130	>Fibrillin-2 N-term	1	dw031021_6.2673.2673.2	controllerType=0 controllerNumber=1 scan=2673	8.3512
02036:2	1	K.TLC[+57.021]C[+57.021]ATIGR.A	237		C[+57]*2	526.255	2	1051.5	1051.5	0	0.7	Specific	529.89	529.89	529.89	7.05	130	>Fibrillin-2 N-term	1	dw031021_6.2562.2562.2	controllerType=0 controllerNumber=1 scan=2562	8.1058
02851:3	1	R.AWGHPC[+57.021]EMC[+57.021]PAQPQPC[+57.021]R.R	246		C[+57]*3	694.625	3	2081.86	2081.86	0	1.7	Specific	616.8	616.8	616.8	9.52	130	>Fibrillin-2 N-term	1	dw031021_6.3231.3231.3	controllerType=0 controllerNumber=1 scan=3231	9.5789
02774:3	1	R.AWGHPC[+57.021]EMC[+57.021]PAQPQPC[+57.021]R.R	246		C[+57]*3	694.624	3	2081.86	2081.86	0	1.2	Specific	674.69	674.69	674.69	10.52	130	>Fibrillin-2 N-term	1	dw031021_6.3176.3176.3	controllerType=0 controllerNumber=1 scan=3176	9.4521
02713:3	1	R.AWGHPC[+57.021]EMC[+57.021]PAQPQPC[+57.021]R.R	246		C[+57]*3	694.625	3	2081.86	2081.86	0	1.3	Specific	707.35	707.35	707.35	11.52	130	>Fibrillin-2 N-term	1	dw031021_6.3124.3124.3	controllerType=0 controllerNumber=1 scan=3124	9.3343
02792:3	1	R.AWGHPC[+57.021]EM[+15.995]C[+57.021]PAQPQPC[+57.021]R.R	246		C[+57]*3, M[+16]	699.957	3	2097.86	2097.85	0	2.7	Specific	513.63	513.63	75.22	7.01	130	>Fibrillin-2 N-term	1	dw031021_6.3188.3188.3	controllerType=0 controllerNumber=1 scan=3188	9.4795
02179:3	1	R.AWGHPC[+57.021]EM[+15.995]C[+57.021]PAQPQPC[+57.021]R.R	246		C[+57]*3, M[+16]	699.956	3	2097.85	2097.85	0	0.5	Specific	539.34	539.34	96.26	7.51	130	>Fibrillin-2 N-term	1	dw031021_6.2685.2685.3	controllerType=0 controllerNumber=1 scan=2685	8.3772
02658:3	1	R.AWGHPC[+57.021]EM[+15.995]C[+57.021]PAQPQPC[+57.021]R.R	246		C[+57]*3, M[+16]	699.953	3	2097.84	2097.85	0	-3.4	Specific	553.6	553.6	94.73	5.6	130	>Fibrillin-2 N-term	1	dw031021_6.3073.3073.3	controllerType=0 controllerNumber=1 scan=3073	9.2238
02726:3	1	R.AWGHPC[+57.021]EM[+15.995]C[+57.021]PAQPQPC[+57.021]R.R	246		C[+57]*3, M[+16]	699.957	3	2097.86	2097.85	0	2.3	Specific	612.27	612.27	108.37	9.27	130	>Fibrillin-2 N-term	1	dw031021_6.3135.3135.3	controllerType=0 controllerNumber=1 scan=3135	9.358
02246:4	1	R.AWGHPC[+57.021]EMC[+57.021]PAQPQPC[+57.021]RR.G	246		C[+57]*3	560.245	4	2237.96	2237.96	0	-0.5	Specific	156.55	156.55	156.55	1.48	130	>Fibrillin-2 N-term	1	dw031021_6.2738.2738.2	controllerType=0 controllerNumber=1 scan=2738	8.4941
02200:4	1	R.AWGHPC[+57.021]EMC[+57.021]PAQPQPC[+57.021]RR.G	246		C[+57]*3	560.246	4	2237.96	2237.96	0	1.4	Specific	494.42	470.97	470.97	5.39	130	>Fibrillin-2 N-term	1	dw031021_6.2700.2700.4	controllerType=0 controllerNumber=1 scan=2700	8.409
03027:2	1	R.RGFIPNIR.T	263			486.791	2	972.575	972.574	0	1.1	Specific	350.9	287.03	287.03	1.44	130	>Fibrillin-2 N-term	1	dw031021_6.3376.3376.2	controllerType=0 controllerNumber=1 scan=3376	9.9096
02878:2	1	R.RGFIPNIR.T	263			486.791	2	972.574	972.574	0	0.5	Specific	444.33	308.47	308.47	2.6	130	>Fibrillin-2 N-term	1	dw031021_6.3250.3250.2	controllerType=0 controllerNumber=1 scan=3250	9.6224
03000:2	1	R.RGFIPNIR.T	263			486.791	2	972.575	972.574	0	1.1	Specific	455.65	327.88	327.88	2.49	130	>Fibrillin-2 N-term	1	dw031021_6.3354.3354.2	controllerType=0 controllerNumber=1 scan=3354	9.8588
02936:2	1	R.RGFIPNIR.T	263			486.791	2	972.575	972.574	0	1.6	Specific	567.06	389.39	389.39	5.43	130	>Fibrillin-2 N-term	1	dw031021_6.3297.3297.2	controllerType=0 controllerNumber=1 scan=3297	9.7326
04097:2	1	R.GFIPNIR.T	264			408.74	2	816.474	816.473	0	1.3	Specific	337.16	257.56	257.56	2.37	130	>Fibrillin-2 N-term	1	dw031021_6.4232.4232.2	controllerType=0 controllerNumber=1 scan=4232	11.7908
04038:2	1	R.GFIPNIR.T	264			408.74	2	816.473	816.473	0	0.7	Specific	346.71	248.36	248.36	2.37	130	>Fibrillin-2 N-term	1	dw031021_6.4181.4181.2	controllerType=0 controllerNumber=1 scan=4181	11.6778
04238:2	1	R.GFIPNIR.T	264			408.741	2	816.475	816.473	0	2.4	Specific	348.79	322.67	322.67	2.78	130	>Fibrillin-2 N-term	1	dw031021_6.4349.4349.2	controllerType=0 controllerNumber=1 scan=4349	12.048
04160:2	1	R.GFIPNIR.T	264			408.74	2	816.474	816.473	0	1.4	Specific	349.68	258.2	258.2	2.37	130	>Fibrillin-2 N-term	1	dw031021_6.4287.4287.2	controllerType=0 controllerNumber=1 scan=4287	11.91
05109:3	1	R.TGAC[+57.021]QDVDEC[+57.021]QAIPGIC[+57.021]QGGNC[+57.021]INTVGS[+162.053]FEC[+57.021]R.C	271	Hex(1)	C[+57]*5, S[+162]	1245.86	3	3735.55	3735.54	0	2	Specific	160.38	160.38	18.39	2.82	130	>Fibrillin-2 N-term	1	dw031021_6.5064.5064.3	controllerType=0 controllerNumber=1 scan=5064	13.6826
05170:3	1	R.TGAC[+57.021]QDVDEC[+57.021]QAIPGIC[+57.021]QGGNC[+57.021]INTVGS[+162.053]FEC[+57.021]R.C	271	Hex(1)	C[+57]*5, S[+162]	1245.86	3	3735.56	3735.54	0	3.3	Specific	373.74	373.74	15.06	5.77	130	>Fibrillin-2 N-term	1	dw031021_6.5114.5114.3	controllerType=0 controllerNumber=1 scan=5114	13.796
05146:4	1	R.TGAC[+57.021]QDVDEC[+57.021]QAIPGIC[+57.021]QGGNC[+57.021]INTVGS[+162.053]FEC[+57.021]R.C	271	Hex(1)	C[+57]*5, S[+162]	934.644	4	3735.55	3735.54	0	2.7	Specific	735.29	735.29	27.01	10.52	130	>Fibrillin-2 N-term	1	dw031021_6.5094.5094.4	controllerType=0 controllerNumber=1 scan=5094	13.7506
05128:3	1	R.TGAC[+57.021]QDVDEC[+57.021]QAIPGIC[+57.021]QGGNC[+57.021]IN[+15.995]TVGS[+162.053]FEC[+57.021]R.C	271	Hex(1)	C[+57]*5, N[+16], S[+162]	1251.19	3	3751.55	3751.54	0	3.2	Specific	319.93	319.93	11.07	3.81	130	>Fibrillin-2 N-term	1	dw031021_6.5081.5081.3	controllerType=0 controllerNumber=1 scan=5081	13.7203
05884:4	1	K.QSETTQKC[+57.021]EDIDEC[+57.021]SIIPGIC[+57.021]ET[+162.053]GEC[+57.021]SNTVGSYFC[+57.021]VC[+57.021]PR.G	309	Hex(1)	C[+57]*6, T[+162]	1188	4	4748.99	4748.97	0	3.5	Specific	152.82	152.82	0	2.03	130	>Fibrillin-2 N-term	1	dw031021_6.5713.5713.4	controllerType=0 controllerNumber=1 scan=5713	15.1754
06593:3	1	K.C[+57.021]EDIDEC[+57.021]SIIPGIC[+57.021]ET[+162.053]GEC[+57.021]SN[+15.995]TVGSYFC[+57.021]VC[+57.021]PR.G	316	Hex(1)	C[+57]*6, N[+16], T[+162]	1321.54	3	3962.6	3962.58	0	4.8	Specific	331.47	331.47	1.08	2.97	130	>Fibrillin-2 N-term	1	dw031021_6.6324.6324.3	controllerType=0 controllerNumber=1 scan=6324	16.5945
06656:3	1	K.C[+57.021]EDIDEC[+57.021]SIIPGIC[+57.021]ETGEC[+57.021]S[+162.053]N[+15.995]TVGSYFC[+57.021]VC[+57.021]PR.G	316	Hex(1)	C[+57]*6, N[+16], S[+162]	1321.54	3	3962.6	3962.58	0	4.6	Specific	395.26	395.26	2.4	5.77	130	>Fibrillin-2 N-term	1	dw031021_6.6377.6377.3	controllerType=0 controllerNumber=1 scan=6377	16.7197
06661:3	1	K.C[+57.021][-17.027]EDID[+15.995]EC[+57.021]SIIPGIC[+57.021]ETGEC[+57.021]SNTVGS[+162.053]YFC[+57.021]VC[+57.021]PR.G	316	Hex(1)	C[-17][+57]*6, D[+16], S[+162]	1315.87	3	3945.6	3945.56	0	10.9	Specific	356.88	356.88	9.5	2.66	130	>Fibrillin-2 N-term	1	dw031021_6.6381.6381.3	controllerType=0 controllerNumber=1 scan=6381	16.7275
04603:2	1	R.TGMC[+57.021]FSGLVNGR.C	363		C[+57]	649.806	2	1298.6	1298.6	0	4.6	Specific	480.62	480.62	480.62	5.08	130	>Fibrillin-2 N-term	1	dw031021_6.4641.4641.2	controllerType=0 controllerNumber=1 scan=4641	12.7177
04512:2	1	R.TGMC[+57.021]FSGLVNGR.C	363		C[+57]	649.805	2	1298.6	1298.6	0	4	Specific	619.85	619.85	619.85	8.81	130	>Fibrillin-2 N-term	1	dw031021_6.4569.4569.2	controllerType=0 controllerNumber=1 scan=4569	12.5491
04419:2	1	R.TGMC[+57.021]FSGLVNGR.C	363		C[+57]	649.804	2	1298.6	1298.6	0	2.8	Specific	665.07	665.07	665.07	9.81	130	>Fibrillin-2 N-term	1	dw031021_6.4497.4497.2	controllerType=0 controllerNumber=1 scan=4497	12.3833
04359:2	1	R.TGMC[+57.021]FSGLVNGR.C	363		C[+57]	649.804	2	1298.6	1298.6	0	2	Specific	701.22	660.79	660.79	10.81	130	>Fibrillin-2 N-term	1	dw031021_6.4450.4450.2	controllerType=0 controllerNumber=1 scan=4450	12.2747
04185:2	1	R.TGM[+15.995]C[+57.021]FSGLVNGR.C	363		C[+57], M[+16]	657.802	2	1314.6	1314.59	0	3.1	Specific	284.79	284.79	284.79	1.86	130	>Fibrillin-2 N-term	1	dw031021_6.4306.4306.2	controllerType=0 controllerNumber=1 scan=4306	11.9515
04604:2	1	R.TGMC[+57.021]FSGLVN[+0.984]GR.C	363		C[+57], N[+1]	650.297	2	1299.59	1299.58	0	3.5	Specific	666.95	666.95	666.95	9.81	130	>Fibrillin-2 N-term	1	dw031021_6.4641.4641.2	controllerType=0 controllerNumber=1 scan=4641	12.7177
04747:2	1	R.TGMC[+57.021]FSGLVN[+0.984]GR.C	363		C[+57], N[+1]	650.297	2	1299.59	1299.58	0	3	Specific	684.89	684.89	684.89	9.81	130	>Fibrillin-2 N-term	1	dw031021_6.4750.4750.2	controllerType=0 controllerNumber=1 scan=4750	12.9693
04676:2	1	R.TGMC[+57.021]FSGLVN[+0.984]GR.C	363		C[+57], N[+1]	650.296	2	1299.59	1299.58	0	2.3	Specific	721.25	713.94	713.94	10.81	130	>Fibrillin-2 N-term	1	dw031021_6.4694.4694.2	controllerType=0 controllerNumber=1 scan=4694	12.84
03697:2	1	R.C[+57.021][-17.027]AQELPGR.M	375		C[-17][+57]	457.214	2	913.42	913.42	0	0.8	Specific	315.36	301.26	301.26	2.36	130	>Fibrillin-2 N-term	1	dw031021_6.3905.3905.2	controllerType=0 controllerNumber=1 scan=3905	11.0831
03673:2	1	R.C[+57.021][-17.027]AQELPGR.M	375		C[-17][+57]	457.214	2	913.421	913.42	0	1	Specific	434.06	434.06	434.06	6.46	130	>Fibrillin-2 N-term	1	dw031021_6.3884.3884.2	controllerType=0 controllerNumber=1 scan=3884	11.0371
05300:2	1	R.C[+57.021]WGIGTIPEAC[+57.021]PVR.G	395		C[+57]*2	808.392	2	1615.78	1615.77	0	3.4	Specific	575.03	575.03	575.03	8.48	130	>Fibrillin-2 N-term	1	dw031021_6.5228.5228.2	controllerType=0 controllerNumber=1 scan=5228	14.0582
05232:2	1	R.C[+57.021]WGIGTIPEAC[+57.021]PVR.G	395		C[+57]*2	808.392	2	1615.78	1615.77	0	3.1	Specific	742.52	742.52	742.52	11.48	130	>Fibrillin-2 N-term	1	dw031021_6.5170.5170.2	controllerType=0 controllerNumber=1 scan=5170	13.9239
05168:2	1	R.C[+57.021]WGIGTIPEAC[+57.021]PVR.G	395		C[+57]*2	808.392	2	1615.78	1615.77	0	2.8	Specific	748.35	712.88	712.88	11.48	130	>Fibrillin-2 N-term	1	dw031021_6.5112.5112.2	controllerType=0 controllerNumber=1 scan=5112	13.7926
05105:2	1	R.C[+57.021]WGIGTIPEAC[+57.021]PVR.G	395		C[+57]*2	808.392	2	1615.78	1615.77	0	2.7	Specific	761.32	685.18	685.18	12.48	130	>Fibrillin-2 N-term	1	dw031021_6.5060.5060.2	controllerType=0 controllerNumber=1 scan=5060	13.6741
07024:2	1	R.C[+57.021][-17.027]WGIGTIPEAC[+57.021]PVR.G	395		C[-17][+57]*2	799.878	2	1598.75	1598.75	0	2.6	Specific	554.78	554.78	554.78	7.48	130	>Fibrillin-2 N-term	1	dw031021_6.6687.6687.2	controllerType=0 controllerNumber=1 scan=6687	17.4474
07087:2	1	R.C[+57.021][-17.027]WGIGTIPEAC[+57.021]PVR.G	395		C[-17][+57]*2	799.878	2	1598.75	1598.75	0	2.1	Specific	558.37	558.37	558.37	7.48	130	>Fibrillin-2 N-term	1	dw031021_6.6742.6742.2	controllerType=0 controllerNumber=1 scan=6742	17.5761
02830:2	1	R.C[+57.021]IPTVSSYR.C	510		C[+57]	541.769	2	1082.53	1082.53	0	1.7	Specific	460.41	409.84	409.84	5.29	130	>Fibrillin-2 N-term	1	dw031021_6.3215.3215.2	controllerType=0 controllerNumber=1 scan=3215	9.5408
02864:2	1	R.C[+57.021]IPT[+132.042]VSSYR.C	510	Pent(1)	C[+57], T[+132]	607.79	2	1214.57	1214.57	0	0.4	Specific	248.19	248.19	24.55	2.27	130	>Fibrillin-2 N-term	1	dw031021_6.3240.3240.2	controllerType=0 controllerNumber=1 scan=3240	9.5984
02932:2	1	R.C[+57.021]IPTVS[+162.053]SYR.C	510	Hex(1)	C[+57], S[+162]	622.796	2	1244.58	1244.58	0	1.7	Specific	322.85	322.85	0	2.83	130	>Fibrillin-2 N-term	1	dw031021_6.3293.3293.2	controllerType=0 controllerNumber=1 scan=3293	9.722
02776:2	1	R.C[+57.021]IPTVSS[+162.053]YR.C	510	Hex(1)	C[+57], S[+162]	622.795	2	1244.58	1244.58	0	0.8	Specific	386.04	353.05	3.15	3.3	130	>Fibrillin-2 N-term	1	dw031021_6.3178.3178.2	controllerType=0 controllerNumber=1 scan=3178	9.456
02855:2	1	R.C[+57.021]IPTVS[+162.053]SYR.C	510	Hex(1)	C[+57], S[+162]	622.795	2	1244.58	1244.58	0	-0.6	Specific	394.04	373.31	0	4.64	130	>Fibrillin-2 N-term	1	dw031021_6.3235.3235.2	controllerType=0 controllerNumber=1 scan=3235	9.5876
02651:2	1	R.C[+57.021]IPTVSS[+162.053]YR.C	510	Hex(1)	C[+57], S[+162]	622.795	2	1244.58	1244.58	0	0.7	Specific	450.71	434.76	11.78	5.54	130	>Fibrillin-2 N-term	1	dw031021_6.3068.3068.2	controllerType=0 controllerNumber=1 scan=3068	9.2137
02710:2	1	R.C[+57.021]IPTVSS[+162.053]YR.C	510	Hex(1)	C[+57], S[+162]	622.796	2	1244.58	1244.58	0	1	Specific	454.2	438.48	12.14	5.54	130	>Fibrillin-2 N-term	1	dw031021_6.3121.3121.2	controllerType=0 controllerNumber=1 scan=3121	9.3293
03190:2	1	R.C[+57.021][-17.027]EC[+57.021]NMGYK.Q	519		C[-17][+57]*2	522.683	2	1044.36	1044.36	0	1	Specific	473.64	473.64	473.64	6.77	130	>Fibrillin-2 N-term	1	dw031021_6.3502.3502.2	controllerType=0 controllerNumber=1 scan=3502	10.1912
05183:3	1	K.QAC[+57.021]IDIDEC[+57.021]IQNGVLC[+57.021]K.N	571		C[+57]*3	679.314	3	2035.93	2035.92	0	1.6	Specific	744.98	664.62	664.62	11.52	130	>Fibrillin-2 N-term	1	dw031021_6.5124.5124.3	controllerType=0 controllerNumber=1 scan=5124	13.8186
05116:3	1	K.QAC[+57.021]IDIDEC[+57.021]IQNGVLC[+57.021]K.N	571		C[+57]*3	679.315	3	2035.93	2035.92	0	2.3	Specific	751.21	683.43	683.43	12.27	130	>Fibrillin-2 N-term	1	dw031021_6.5070.5070.3	controllerType=0 controllerNumber=1 scan=5070	13.6956
05176:2	1	K.QAC[+57.021]IDIDEC[+57.021]IQNGVLC[+57.021]K.N	571		C[+57]*3	1018.47	2	2035.93	2035.92	0	2.4	Specific	864.1	796.43	796.43	14.27	130	>Fibrillin-2 N-term	1	dw031021_6.5119.5119.2	controllerType=0 controllerNumber=1 scan=5119	13.8059
05107:2	1	K.QAC[+57.021]IDIDEC[+57.021]IQNGVLC[+57.021]K.N	571		C[+57]*3	1018.47	2	2035.93	2035.92	0	1.5	Specific	937.03	871.44	871.44	15.52	130	>Fibrillin-2 N-term	1	dw031021_6.5062.5062.2	controllerType=0 controllerNumber=1 scan=5062	13.6782
05270:3	1	K.QAC[+57.021]IDIDEC[+57.021]IQN[+0.984]GVLC[+57.021]K.N	571		C[+57]*3, N[+1]	679.643	3	2036.92	2036.91	0	3.5	Specific	217.43	217.43	217.43	2.06	130	>Fibrillin-2 N-term	1	dw031021_6.5202.5202.2	controllerType=0 controllerNumber=1 scan=5202	13.9993
05016:3	1	K.QAC[+57.021]IDIDEC[+57.021]IQN[+0.984]GVLC[+57.021]K.N	571		C[+57]*3, N[+1]	679.643	3	2036.91	2036.91	0	2.3	Specific	524.61	524.61	524.61	6.04	130	>Fibrillin-2 N-term	1	dw031021_6.4981.4981.3	controllerType=0 controllerNumber=1 scan=4981	13.4977
04956:3	1	K.QAC[+57.021]IDIDEC[+57.021]IQN[+0.984]GVLC[+57.021]K.N	571		C[+57]*3, N[+1]	679.643	3	2036.92	2036.91	0	3.2	Specific	677.32	652.77	652.77	10.27	130	>Fibrillin-2 N-term	1	dw031021_6.4929.4929.3	controllerType=0 controllerNumber=1 scan=4929	13.3775
05290:2	1	K.QAC[+57.021]IDIDEC[+57.021]IQN[+0.984]GVLC[+57.021]K.N	571		C[+57]*3, N[+1]	1018.96	2	2036.92	2036.91	0	5.6	Specific	684.24	670.81	670.81	9.28	130	>Fibrillin-2 N-term	1	dw031021_6.5218.5218.2	controllerType=0 controllerNumber=1 scan=5218	14.0348
05021:2	1	K.QAC[+57.021]IDIDEC[+57.021]IQN[+0.984]GVLC[+57.021]K.N	571		C[+57]*3, N[+1]	1018.96	2	2036.91	2036.91	0	3	Specific	700.46	700.46	700.46	11.27	130	>Fibrillin-2 N-term	1	dw031021_6.4985.4985.2	controllerType=0 controllerNumber=1 scan=4985	13.5064
04955:2	1	K.QAC[+57.021]IDIDEC[+57.021]IQN[+0.984]GVLC[+57.021]K.N	571		C[+57]*3, N[+1]	1018.96	2	2036.92	2036.91	0	4	Specific	888.33	841.9	841.9	14.27	130	>Fibrillin-2 N-term	1	dw031021_6.4928.4928.2	controllerType=0 controllerNumber=1 scan=4928	13.3753
05503:3	1	R.C[+57.021]VNT[+162.053]DGSFQC[+57.021]IC[+57.021]NAGFELTTDGK.N	591	Hex(1)	C[+57]*3, T[+162]	919.386	3	2756.14	2756.15	0	-2.3	Specific	294.31	294.31	0	2.34	130	>Fibrillin-2 N-term	1	dw031021_6.5396.5396.3	controllerType=0 controllerNumber=1 scan=5396	14.4471
05387:3	1	R.C[+57.021]VNTDGS[+162.053]FQC[+57.021]IC[+57.021]NAGFELTTDGK.N	591	Hex(1)	C[+57]*3, S[+162]	919.39	3	2756.15	2756.15	0	2.1	Specific	603.07	603.07	0	9.01	130	>Fibrillin-2 N-term	1	dw031021_6.5301.5301.3	controllerType=0 controllerNumber=1 scan=5301	14.2281
05320:3	1	R.C[+57.021]VNTDGS[+162.053]FQC[+57.021]IC[+57.021]NAGFELTTDGK.N	591	Hex(1)	C[+57]*3, S[+162]	919.39	3	2756.15	2756.15	0	2.3	Specific	752.26	752.26	2.4	12.01	130	>Fibrillin-2 N-term	1	dw031021_6.5247.5247.3	controllerType=0 controllerNumber=1 scan=5247	14.1027
05369:2	1	R.C[+57.021]VNTD[+15.995]GS[+162.053]FQC[+57.021]IC[+57.021]NAGFELTTDGK.N	591	Hex(1)	C[+57]*3, D[+16], S[+162]	1386.58	2	2772.15	2772.14	0	3	Specific	140.86	140.86	0	1.97	130	>Fibrillin-2 N-term	1	dw031021_6.5284.5284.2	controllerType=0 controllerNumber=1 scan=5284	14.1889
05346:3	1	R.C[+57.021]VN[+15.995]TDGS[+162.053]FQC[+57.021]IC[+57.021]NAGFELTTDGK.N	591	Hex(1)	C[+57]*3, N[+16], S[+162]	924.722	3	2772.15	2772.14	0	3.4	Specific	641.14	641.14	3.6	9.01	130	>Fibrillin-2 N-term	1	dw031021_6.5268.5268.3	controllerType=0 controllerNumber=1 scan=5268	14.1522
04548:3	1	K.NC[+57.021]VDHDEC[+57.021]TTT[+162.053]NMC[+57.021]LNGMC[+57.021]INEDGSFK.C	614	Hex(1)	C[+57]*4, T[+162]	1128.77	3	3384.29	3384.29	0	1.5	Specific	82.72	82.72	1.2	2.68	130	>Fibrillin-2 N-term	1	dw031021_6.4599.4599.3	controllerType=0 controllerNumber=1 scan=4599	12.6196
04445:3	1	K.NC[+57.021]VDHDEC[+57.021]TTTNMC[+57.021]LNGMC[+57.021]INEDGS[+162.053]FK.C	614	Hex(1)	C[+57]*4, S[+162]	1128.77	3	3384.3	3384.29	0	4.6	Specific	324.91	324.91	5.74	3.75	130	>Fibrillin-2 N-term	1	dw031021_6.4518.4518.3	controllerType=0 controllerNumber=1 scan=4518	12.4321
04380:3	1	K.NC[+57.021]VDHDEC[+57.021]TTTNMC[+57.021]LNGMC[+57.021]INEDGS[+162.053]FK.C	614	Hex(1)	C[+57]*4, S[+162]	1128.77	3	3384.31	3384.29	0	4.8	Specific	778.44	778.44	44.33	10.32	130	>Fibrillin-2 N-term	1	dw031021_6.4465.4465.3	controllerType=0 controllerNumber=1 scan=4465	12.3102
03264:4	1	K.NC[+57.021]VDHDEC[+57.021]TTT[+203.079]N[+15.995]MC[+57.021]LNGMC[+57.021]INEDGSFK.C	614	HexNAc(1)	C[+57]*4, N[+16], T[+203]	861.084	4	3441.31	3441.31	0	1	Specific	172.68	172.68	2.4	1.77	130	>Fibrillin-2 N-term	1	dw031021_6.3562.3562.4	controllerType=0 controllerNumber=1 scan=3562	10.3264
03314:2	1	K.C[+57.021]IC[+57.021]KPGFVLAPNGR.Y	641		C[+57]*2	794.911	2	1588.82	1588.81	0	4	Specific	495.71	495.71	495.71	5.4	130	>Fibrillin-2 N-term	1	dw031021_6.3603.3603.2	controllerType=0 controllerNumber=1 scan=3603	10.4183
03370:3	1	K.C[+57.021]IC[+57.021]KPGFVLAPNGR.Y	641		C[+57]*2	530.275	3	1588.81	1588.81	0	1.4	Specific	648.45	648.45	648.45	9.73	130	>Fibrillin-2 N-term	1	dw031021_6.3649.3649.3	controllerType=0 controllerNumber=1 scan=3649	10.5243
03300:3	1	K.C[+57.021]IC[+57.021]KPGFVLAPNGR.Y	641		C[+57]*2	530.275	3	1588.81	1588.81	0	2.1	Specific	719.2	719.2	719.2	11.48	130	>Fibrillin-2 N-term	1	dw031021_6.3594.3594.3	controllerType=0 controllerNumber=1 scan=3594	10.3988
03706:3	1	K.C[+57.021]IC[+57.021]KPGFVLAPN[+0.984]GR.Y	641		C[+57]*2, N[+1]	530.603	3	1589.8	1589.79	0	1.7	Specific	671.72	671.72	671.72	10.73	130	>Fibrillin-2 N-term	1	dw031021_6.3914.3914.3	controllerType=0 controllerNumber=1 scan=3914	11.1032
03645:3	1	K.C[+57.021]IC[+57.021]KPGFVLAPN[+0.984]GR.Y	641		C[+57]*2, N[+1]	530.603	3	1589.8	1589.79	0	1.6	Specific	697.19	697.19	697.19	10.73	130	>Fibrillin-2 N-term	1	dw031021_6.3860.3860.3	controllerType=0 controllerNumber=1 scan=3860	10.9875
03546:3	1	K.C[+57.021]IC[+57.021]KPGFVLAPN[+0.984]GR.Y	641		C[+57]*2, N[+1]	530.604	3	1589.8	1589.79	0	2.2	Specific	714.53	714.53	714.53	11.48	130	>Fibrillin-2 N-term	1	dw031021_6.3784.3784.3	controllerType=0 controllerNumber=1 scan=3784	10.8197
05091:2	1	K.C[+57.021][-17.027]IC[+57.021]KPGFVLAPNGR.Y	641		C[-17][+57]*2	786.397	2	1571.79	1571.78	0	2.7	Specific	746.95	746.95	746.95	10.88	130	>Fibrillin-2 N-term	1	dw031021_6.5050.5050.2	controllerType=0 controllerNumber=1 scan=5050	13.6531
05353:2	1	K.C[+57.021][-17.027]IC[+57.021]KPGFVLAPN[+0.984]GR.Y	641		C[-17][+57]*2, N[+1]	786.888	2	1572.77	1572.77	0	1.2	Specific	531.94	531.94	531.94	7.12	130	>Fibrillin-2 N-term	1	dw031021_6.5272.5272.2	controllerType=0 controllerNumber=1 scan=5272	14.1604
05520:2	1	K.C[+57.021][-17.027]IC[+57.021]KPGFVLAPN[+0.984]GR.Y	641		C[-17][+57]*2, N[+1]	786.889	2	1572.77	1572.77	0	2.9	Specific	718.31	714.15	714.15	10.88	130	>Fibrillin-2 N-term	1	dw031021_6.5410.5410.2	controllerType=0 controllerNumber=1 scan=5410	14.4804
04211:4	1	R.YC[+57.021]TDVDEC[+57.021]QTPGIC[+57.021]MNGHC[+57.021]INSEGS[+162.053]FR.C	655	Hex(1)	C[+57]*4, S[+162]	843.088	4	3369.33	3369.32	0	2.4	Specific	773.64	773.64	15.67	11.31	130	>Fibrillin-2 N-term	1	dw031021_6.4325.4325.4	controllerType=0 controllerNumber=1 scan=4325	11.9933
04255:3	1	R.YC[+57.021]TDVDEC[+57.021]QTPGIC[+57.021]MNGHC[+57.021]INSEGS[+162.053]FR.C	655	Hex(1)	C[+57]*4, S[+162]	1123.78	3	3369.33	3369.32	0	3.4	Specific	780.48	780.48	19.49	11.31	130	>Fibrillin-2 N-term	1	dw031021_6.4366.4366.3	controllerType=0 controllerNumber=1 scan=4366	12.0856
04193:3	1	R.YC[+57.021]TDVDEC[+57.021]QTPGIC[+57.021]MNGHC[+57.021]INSEGS[+162.053]FR.C	655	Hex(1)	C[+57]*4, S[+162]	1123.78	3	3369.34	3369.32	0	4	Specific	991.2	991.2	19.64	15.31	130	>Fibrillin-2 N-term	1	dw031021_6.4313.4313.3	controllerType=0 controllerNumber=1 scan=4313	11.967
04530:3	1	R.YC[+57.021]TDVDEC[+57.021]QTPGIC[+57.021]MN[+0.984]GHC[+57.021]INSEGS[+162.053]FR.C	655	Hex(1)	C[+57]*4, N[+1], S[+162]	1124.11	3	3370.32	3370.31	0	3.9	Specific	358.81	358.81	11.95	3.97	130	>Fibrillin-2 N-term	1	dw031021_6.4585.4585.3	controllerType=0 controllerNumber=1 scan=4585	12.5876
04500:4	1	R.YC[+57.021]TDVDEC[+57.021]QTPGIC[+57.021]MN[+0.984]GHC[+57.021]INSEGS[+162.053]FR.C	655	Hex(1)	C[+57]*4, N[+1], S[+162]	843.335	4	3370.32	3370.31	0	3.9	Specific	505.56	505.56	8.47	6.05	130	>Fibrillin-2 N-term	1	dw031021_6.4559.4559.4	controllerType=0 controllerNumber=1 scan=4559	12.5255
04462:3	1	R.YC[+57.021]TDVDEC[+57.021]QTPGIC[+57.021]MN[+0.984]GHC[+57.021]INSEGS[+162.053]FR.C	655	Hex(1)	C[+57]*4, N[+1], S[+162]	1124.11	3	3370.32	3370.31	0	4.1	Specific	976.95	976.95	19.44	15.31	130	>Fibrillin-2 N-term	1	dw031021_6.4531.4531.3	controllerType=0 controllerNumber=1 scan=4531	12.462
03875:2	1	R.C[+57.021]DC[+57.021]PPGLAVGMDGR.V	682		C[+57]*2	752.822	2	1504.64	1504.63	0	1.8	Specific	669.04	669.04	669.04	10.73	130	>Fibrillin-2 N-term	1	dw031021_6.4046.4046.2	controllerType=0 controllerNumber=1 scan=4046	11.3843
03807:2	1	R.C[+57.021]DC[+57.021]PPGLAVGMDGR.V	682		C[+57]*2	752.822	2	1504.64	1504.63	0	2.3	Specific	757.8	757.8	757.8	12.48	130	>Fibrillin-2 N-term	1	dw031021_6.3994.3994.2	controllerType=0 controllerNumber=1 scan=3994	11.2713
03730:2	1	R.C[+57.021]DC[+57.021]PPGLAVGMD[+15.995]GR.V	682		C[+57]*2, D[+16]	760.817	2	1520.63	1520.63	0	-0.9	Specific	472.23	472.23	4	7.44	130	>Fibrillin-2 N-term	1	dw031021_6.3933.3933.2	controllerType=0 controllerNumber=1 scan=3933	11.1405
05429:2	1	R.C[+57.021][-17.027]DC[+57.021]PPGLAVGMDGR.V	682		C[-17][+57]*2	744.31	2	1487.61	1487.61	0	3.3	Specific	507.65	507.65	507.65	7.22	130	>Fibrillin-2 N-term	1	dw031021_6.5338.5338.2	controllerType=0 controllerNumber=1 scan=5338	14.3123
03657:2	1	R.C[+57.021]DC[+57.021]PPGLAVGMD[+15.995]GR.V	682		C[+57]*2, D[+16]	760.819	2	1520.63	1520.63	0	0.6	Specific	510.63	510.63	4	7.47	130	>Fibrillin-2 N-term	1	dw031021_6.3867.3867.2	controllerType=0 controllerNumber=1 scan=3867	11.0017
05368:2	1	R.C[+57.021][-17.027]DC[+57.021]PPGLAVGMDGR.V	682		C[-17][+57]*2	744.31	2	1487.61	1487.61	0	2.9	Specific	523.2	523.2	523.2	7.48	130	>Fibrillin-2 N-term	1	dw031021_6.5283.5283.2	controllerType=0 controllerNumber=1 scan=5283	14.1867
02066:3	1	K.KGVC[+57.021]VRPFPGAVTK.S	712		C[+57]	505.954	3	1515.85	1515.85	0	0.4	Specific	501.65	399	399	5.39	130	>Fibrillin-2 N-term	1	dw031021_6.2587.2587.3	controllerType=0 controllerNumber=1 scan=2587	8.1605
02122:3	1	K.KGVC[+57.021]VRPFPGAVTK.S	712		C[+57]	505.954	3	1515.85	1515.85	0	0.9	Specific	548.14	463.78	463.78	7.12	130	>Fibrillin-2 N-term	1	dw031021_6.2637.2637.3	controllerType=0 controllerNumber=1 scan=2637	8.2735
02948:3	1	K.GVC[+57.021]VRPFPGAVTK.S	713		C[+57]	463.256	3	1387.75	1387.75	0	1.1	Specific	450.53	366.18	366.18	6.1	130	>Fibrillin-2 N-term	1	dw031021_6.3309.3309.3	controllerType=0 controllerNumber=1 scan=3309	9.7594
02812:3	1	K.GVC[+57.021]VRPFPGAVTK.S	713		C[+57]	463.256	3	1387.75	1387.75	0	1.7	Specific	495.12	336.74	336.74	5.91	130	>Fibrillin-2 N-term	1	dw031021_6.3202.3202.3	controllerType=0 controllerNumber=1 scan=3202	9.5103
02881:3	1	K.GVC[+57.021]VRPFPGAVTK.S	713		C[+57]	463.256	3	1387.75	1387.75	0	1.5	Specific	521.47	410.51	410.51	7.73	130	>Fibrillin-2 N-term	1	dw031021_6.3253.3253.3	controllerType=0 controllerNumber=1 scan=3253	9.6308
03804:3	1	K.SEC[+57.021]C[+57.021]C[+57.021]ANPDYGFGEPC[+57.021]QPC[+57.021]PAK.N	726		C[+57]*5	868.664	3	2603.98	2603.97	0	2.6	Specific	700.8	700.8	700.8	11.01	130	>Fibrillin-2 N-term	1	dw031021_6.3991.3991.3	controllerType=0 controllerNumber=1 scan=3991	11.2663
03739:3	1	K.SEC[+57.021]C[+57.021]C[+57.021]ANPDYGFGEPC[+57.021]QPC[+57.021]PAK.N	726		C[+57]*5	868.663	3	2603.98	2603.97	0	1.4	Specific	725.15	725.15	725.15	11.26	130	>Fibrillin-2 N-term	1	dw031021_6.3940.3940.3	controllerType=0 controllerNumber=1 scan=3940	11.155
05456:3	1	K.NSAEFHGLC[+57.021]SSGVGITVDGR.D	748		C[+57]	688.325	3	2062.96	2062.96	0	0.2	Specific	199.84	199.84	199.84	1.5	130	>Fibrillin-2 N-term	1	dw031021_6.5360.5360.4	controllerType=0 controllerNumber=1 scan=5360	14.3632
04988:3	1	K.NSAEFHGLC[+57.021]SSGVGITVDGR.D	748		C[+57]	688.327	3	2062.97	2062.96	0	2.5	Specific	228.49	228.49	228.49	1.43	130	>Fibrillin-2 N-term	1	dw031021_6.4959.4959.3	controllerType=0 controllerNumber=1 scan=4959	13.4462
04392:3	1	K.NSAEFHGLC[+57.021]SSGVGITVDGR.D	748		C[+57]	688.328	3	2062.97	2062.96	0	3.8	Specific	557.59	557.59	557.59	6.75	130	>Fibrillin-2 N-term	1	dw031021_6.4475.4475.3	controllerType=0 controllerNumber=1 scan=4475	12.3333
04204:3	1	K.NSAEFHGLC[+57.021]SSGVGITVDGR.D	748		C[+57]	688.327	3	2062.97	2062.96	0	1.9	Specific	710.4	710.4	710.4	11.01	130	>Fibrillin-2 N-term	1	dw031021_6.4321.4321.3	controllerType=0 controllerNumber=1 scan=4321	11.986
04122:3	1	K.NSAEFHGLC[+57.021]SSGVGITVDGR.D	748		C[+57]	688.327	3	2062.97	2062.96	0	2.9	Specific	868.57	868.57	868.57	13.76	130	>Fibrillin-2 N-term	1	dw031021_6.4254.4254.3	controllerType=0 controllerNumber=1 scan=4254	11.8396
04063:3	1	K.NSAEFHGLC[+57.021]SSGVGITVDGR.D	748		C[+57]	688.327	3	2062.97	2062.96	0	2.4	Specific	924.66	924.66	924.66	14.76	130	>Fibrillin-2 N-term	1	dw031021_6.4203.4203.3	controllerType=0 controllerNumber=1 scan=4203	11.7282
05764:2	1	R.DINEC[+57.021]ALDPDIC[+57.021]ANGIC[+57.021]ENLR.G	768		C[+57]*3	1231.54	2	2462.08	2462.07	0	3.1	Specific	632.68	632.68	632.68	8.76	130	>Fibrillin-2 N-term	1	dw031021_6.5611.5611.2	controllerType=0 controllerNumber=1 scan=5611	14.9386
05748:3	1	R.DINEC[+57.021]ALDPDIC[+57.021]ANGIC[+57.021]ENLR.G	768		C[+57]*3	821.365	3	2462.08	2462.07	0	2.9	Specific	787.4	774.17	774.17	11.76	130	>Fibrillin-2 N-term	1	dw031021_6.5599.5599.3	controllerType=0 controllerNumber=1 scan=5599	14.9101
05919:3	1	R.DINEC[+57.021]ALDPDIC[+57.021]AN[+0.984]GIC[+57.021]ENLR.G	768		C[+57]*3, N[+1]	821.695	3	2463.07	2463.06	0	5	Specific	603.63	603.63	163.92	7.77	130	>Fibrillin-2 N-term	1	dw031021_6.5743.5743.3	controllerType=0 controllerNumber=1 scan=5743	15.2458
05860:3	1	R.DINEC[+57.021]ALDPDIC[+57.021]AN[+0.984]GIC[+57.021]ENLR.G	768		C[+57]*3, N[+1]	821.694	3	2463.07	2463.06	0	4.1	Specific	793.56	793.56	157.21	11.76	130	>Fibrillin-2 N-term	1	dw031021_6.5691.5691.3	controllerType=0 controllerNumber=1 scan=5691	15.1247
02890:2	1	R.C[+57.021][-17.027]NC[+57.021]NSGYEPDASGR.N	793		C[-17][+57]*2	785.29	2	1569.57	1569.57	0	1.9	Specific	690.59	690.59	690.59	10.73	130	>Fibrillin-2 N-term	1	dw031021_6.3261.3261.2	controllerType=0 controllerNumber=1 scan=3261	9.6481
04403:3	1	R.NC[+57.021]IDIDEC[+57.021]LVNR.L	807		C[+57]*2	507.568	3	1520.69	1520.68	0	3.3	Specific	449.31	272.56	272.56	3.15	130	>Fibrillin-2 N-term	1	dw031021_6.4483.4483.3	controllerType=0 controllerNumber=1 scan=4483	12.3506
04350:2	1	R.NC[+57.021]IDIDEC[+57.021]LVNR.L	807		C[+57]*2	760.847	2	1520.69	1520.68	0	2.7	Specific	538.03	483.89	483.89	6.8	130	>Fibrillin-2 N-term	1	dw031021_6.4441.4441.2	controllerType=0 controllerNumber=1 scan=4441	12.2562
04421:2	1	R.NC[+57.021]IDIDEC[+57.021]LVNR.L	807		C[+57]*2	760.847	2	1520.69	1520.68	0	2.9	Specific	562.5	483.88	483.88	7.81	130	>Fibrillin-2 N-term	1	dw031021_6.4499.4499.2	controllerType=0 controllerNumber=1 scan=4499	12.3873
04291:2	1	R.NC[+57.021]IDIDEC[+57.021]LVNR.L	807		C[+57]*2	760.847	2	1520.69	1520.68	0	2.1	Specific	586.02	465.89	465.89	7.81	130	>Fibrillin-2 N-term	1	dw031021_6.4394.4394.2	controllerType=0 controllerNumber=1 scan=4394	12.1492
04312:3	1	R.NC[+57.021]IDIDEC[+57.021]LVNR.L	807		C[+57]*2	507.567	3	1520.69	1520.68	0	2.5	Specific	624.96	377.96	377.96	8.81	130	>Fibrillin-2 N-term	1	dw031021_6.4411.4411.3	controllerType=0 controllerNumber=1 scan=4411	12.1874
02902:2	1	R.LLC[+57.021]DNGLC[+57.021]R.N	819		C[+57]*2	560.765	2	1120.52	1120.52	0	-0.5	Specific	295.15	249.64	249.64	2.33	130	>Fibrillin-2 N-term	1	dw031021_6.3269.3269.2	controllerType=0 controllerNumber=1 scan=3269	9.667
02808:2	1	R.LLC[+57.021]DNGLC[+57.021]R.N	819		C[+57]*2	560.766	2	1120.53	1120.52	0	1.4	Specific	458.75	366.79	366.79	4.2	130	>Fibrillin-2 N-term	1	dw031021_6.3199.3199.2	controllerType=0 controllerNumber=1 scan=3199	9.5044
02675:2	1	R.LLC[+57.021]DNGLC[+57.021]R.N	819		C[+57]*2	560.766	2	1120.52	1120.52	0	0.2	Specific	486.66	372.45	372.45	5.33	130	>Fibrillin-2 N-term	1	dw031021_6.3090.3090.2	controllerType=0 controllerNumber=1 scan=3090	9.2607
02736:2	1	R.LLC[+57.021]DNGLC[+57.021]R.N	819		C[+57]*2	560.766	2	1120.53	1120.52	0	1	Specific	492.34	346.02	346.02	4.23	130	>Fibrillin-2 N-term	1	dw031021_6.3143.3143.2	controllerType=0 controllerNumber=1 scan=3143	9.3772
03112:2	1	R.LLC[+57.021]DN[+0.984]GLC[+57.021]R.N	819		C[+57]*2, N[+1]	561.259	2	1121.51	1121.51	0	1.7	Specific	235.82	235.82	235.82	1.85	130	>Fibrillin-2 N-term	1	dw031021_6.3442.3442.2	controllerType=0 controllerNumber=1 scan=3442	10.0586
03007:2	1	R.LLC[+57.021]DN[+0.984]GLC[+57.021]R.N	819		C[+57]*2, N[+1]	561.259	2	1121.51	1121.51	0	2.9	Specific	433.86	339.6	339.6	3.43	130	>Fibrillin-2 N-term	1	dw031021_6.3359.3359.2	controllerType=0 controllerNumber=1 scan=3359	9.8696
03068:2	1	R.LLC[+57.021]DN[+0.984]GLC[+57.021]R.N	819		C[+57]*2, N[+1]	561.258	2	1121.51	1121.51	0	1.4	Specific	442.12	327.6	327.6	3.73	130	>Fibrillin-2 N-term	1	dw031021_6.3407.3407.2	controllerType=0 controllerNumber=1 scan=3407	9.9812
02937:3	1	R.TETETC[+57.021]EDINEC[+57.021]ES[+426.137]NPC[+57.021]VNGAC[+57.021]R.N	845	Hex(1)Pent(2)	C[+57]*4, S[+426]	1057.74	3	3171.19	3171.19	0	1.8	Specific	380.15	380.15	6	6.52	130	>Fibrillin-2 N-term	1	dw031021_6.3298.3298.3	controllerType=0 controllerNumber=1 scan=3298	9.7348
02868:3	1	R.TETETC[+57.021]EDINEC[+57.021]ES[+426.137]NPC[+57.021]VNGAC[+57.021]R.N	845	Hex(1)Pent(2)	C[+57]*4, S[+426]	1057.74	3	3171.2	3171.19	0	2.8	Specific	425.27	425.27	6	6.42	130	>Fibrillin-2 N-term	1	dw031021_6.3244.3244.3	controllerType=0 controllerNumber=1 scan=3244	9.6094
03008:3	1	R.TETETC[+57.021]EDINEC[+57.021]ES[+426.137]NPC[+57.021]VN[+0.984]GAC[+57.021]R.N	845	Hex(1)Pent(2)	C[+57]*4, N[+1], S[+426]	1058.07	3	3172.18	3172.17	0	3.3	Specific	318.43	318.43	6	4.3	130	>Fibrillin-2 N-term	1	dw031021_6.3360.3360.3	controllerType=0 controllerNumber=1 scan=3360	9.8718
02748:2	1	R.NNLGSFNC[+57.021]EC[+57.021]SPGSK.L	868		C[+57]*2	835.851	2	1670.69	1670.69	0	2.5	Specific	454.13	454.13	454.13	7.19	130	>Fibrillin-2 N-term	1	dw031021_6.3154.3154.2	controllerType=0 controllerNumber=1 scan=3154	9.4013
02693:2	1	R.NNLGSFNC[+57.021]EC[+57.021]SPGSK.L	868		C[+57]*2	835.851	2	1670.69	1670.69	0	2.9	Specific	499.75	499.75	499.75	7.22	130	>Fibrillin-2 N-term	1	dw031021_6.3104.3104.2	controllerType=0 controllerNumber=1 scan=3104	9.2915
02633:2	1	R.NNLGS[+162.053]FNC[+57.021]EC[+57.021]SPGSK.L	868	Hex(1)	C[+57]*2, S[+162]	916.876	2	1832.74	1832.74	0	1.3	Specific	516.72	516.72	9.6	7.47	130	>Fibrillin-2 N-term	1	dw031021_6.3052.3052.2	controllerType=0 controllerNumber=1 scan=3052	9.1801
02551:2	1	R.NNLGSFNC[+57.021]EC[+57.021]S[+162.053]PGSK.L	868	Hex(1)	C[+57]*2, S[+162]	916.876	2	1832.75	1832.74	0	1.5	Specific	572.69	572.69	0	8.73	130	>Fibrillin-2 N-term	1	dw031021_6.2990.2990.2	controllerType=0 controllerNumber=1 scan=2990	9.0492
02487:2	1	R.NNLGSFNC[+57.021]EC[+57.021]S[+162.053]PGSK.L	868	Hex(1)	C[+57]*2, S[+162]	916.876	2	1832.75	1832.74	0	1.4	Specific	622.93	622.93	0	9.73	130	>Fibrillin-2 N-term	1	dw031021_6.2937.2937.2	controllerType=0 controllerNumber=1 scan=2937	8.9296
05089:2	1	K.LSSTGLIC[+57.021]IDSLK.G	883		C[+57]	703.883	2	1406.76	1406.76	0	2	Specific	675.18	444.76	444.76	10.48	130	>Fibrillin-2 N-term	1	dw031021_6.5048.5048.2	controllerType=0 controllerNumber=1 scan=5048	13.6488
05169:2	1	K.LSSTGLIC[+57.021]IDSLK.G	883		C[+57]	703.883	2	1406.76	1406.76	0	2.5	Specific	677.34	443.8	443.8	10.48	130	>Fibrillin-2 N-term	1	dw031021_6.5113.5113.2	controllerType=0 controllerNumber=1 scan=5113	13.7938
05234:2	1	K.LSSTGLIC[+57.021]IDSLK.G	883		C[+57]	703.883	2	1406.76	1406.76	0	2.6	Specific	712.41	473.48	473.48	11.48	130	>Fibrillin-2 N-term	1	dw031021_6.5171.5171.2	controllerType=0 controllerNumber=1 scan=5171	13.9261
05104:2	1	K.LSSTGLIC[+57.021]IDSLK.G	883		C[+57]	703.883	2	1406.76	1406.76	0	2.1	Specific	725.08	445.65	445.65	11.48	130	>Fibrillin-2 N-term	1	dw031021_6.5059.5059.2	controllerType=0 controllerNumber=1 scan=5059	13.6725
04631:2	1	K.GTC[+57.021]WLNIQDSR.C	896		C[+57]	675.319	2	1349.63	1349.63	0	3	Specific	228.74	228.74	228.74	1.7	130	>Fibrillin-2 N-term	1	dw031021_6.4661.4661.2	controllerType=0 controllerNumber=1 scan=4661	12.7645
04567:2	1	K.GTC[+57.021]WLNIQDSR.C	896		C[+57]	675.319	2	1349.63	1349.63	0	3.8	Specific	274.32	274.32	274.32	2.17	130	>Fibrillin-2 N-term	1	dw031021_6.4613.4613.2	controllerType=0 controllerNumber=1 scan=4613	12.6508
04487:2	1	K.GTC[+57.021]WLNIQDSR.C	896		C[+57]	675.319	2	1349.63	1349.63	0	3	Specific	557.74	557.74	557.74	6.8	130	>Fibrillin-2 N-term	1	dw031021_6.4551.4551.2	controllerType=0 controllerNumber=1 scan=4551	12.5082
04358:2	1	K.GTC[+57.021]WLNIQDSR.C	896		C[+57]	675.32	2	1349.63	1349.63	0	4.1	Specific	615.27	615.27	615.27	8.81	130	>Fibrillin-2 N-term	1	dw031021_6.4449.4449.2	controllerType=0 controllerNumber=1 scan=4449	12.2725
04418:2	1	K.GTC[+57.021]WLNIQDSR.C	896		C[+57]	675.319	2	1349.63	1349.63	0	3	Specific	617.59	617.59	617.59	8.81	130	>Fibrillin-2 N-term	1	dw031021_6.4496.4496.2	controllerType=0 controllerNumber=1 scan=4496	12.3821
03153:2	1	R.C[+57.021]EVNINGATLK.S	907		C[+57]	609.812	2	1218.62	1218.61	0	0.8	Specific	676.28	676.28	676.28	10.06	130	>Fibrillin-2 N-term	1	dw031021_6.3474.3474.2	controllerType=0 controllerNumber=1 scan=3474	10.132
03084:2	1	R.C[+57.021]EVNINGATLK.S	907		C[+57]	609.811	2	1218.62	1218.61	0	0.7	Specific	777.43	777.43	777.43	12.06	130	>Fibrillin-2 N-term	1	dw031021_6.3418.3418.2	controllerType=0 controllerNumber=1 scan=3418	10.0056
03012:2	1	R.C[+57.021]EVNINGATLK.S	907		C[+57]	609.812	2	1218.62	1218.61	0	1	Specific	788.51	788.51	788.51	12.06	130	>Fibrillin-2 N-term	1	dw031021_6.3365.3365.2	controllerType=0 controllerNumber=1 scan=3365	9.8845
04890:2	1	R.C[+57.021][-17.027]EVNINGATLK.S	907		C[-17][+57]	601.3	2	1201.59	1201.59	0	3.4	Specific	617.57	617.57	617.57	8.81	130	>Fibrillin-2 N-term	1	dw031021_6.4872.4872.2	controllerType=0 controllerNumber=1 scan=4872	13.2468
03429:2	1	R.C[+57.021]EVNIN[+0.984]GATLK.S	907		C[+57], N[+1]	610.304	2	1219.6	1219.6	0	2	Specific	689.72	689.72	158.67	9.81	130	>Fibrillin-2 N-term	1	dw031021_6.3695.3695.2	controllerType=0 controllerNumber=1 scan=3695	10.6226
03288:2	1	R.C[+57.021]EVNIN[+0.984]GATLK.S	907		C[+57], N[+1]	610.304	2	1219.6	1219.6	0	1.3	Specific	697.85	697.85	133.12	10.06	130	>Fibrillin-2 N-term	1	dw031021_6.3584.3584.2	controllerType=0 controllerNumber=1 scan=3584	10.3768
03359:2	1	R.C[+57.021]EVNIN[+0.984]GATLK.S	907		C[+57], N[+1]	610.304	2	1219.6	1219.6	0	1.2	Specific	711.91	711.91	174.2	11.06	130	>Fibrillin-2 N-term	1	dw031021_6.3642.3642.2	controllerType=0 controllerNumber=1 scan=3642	10.5067
03225:2	1	R.C[+57.021]EVNIN[+0.984]GATLK.S	907		C[+57], N[+1]	610.304	2	1219.6	1219.6	0	1.6	Specific	758.29	758.29	226.5	12.06	130	>Fibrillin-2 N-term	1	dw031021_6.3528.3528.2	controllerType=0 controllerNumber=1 scan=3528	10.2522
05197:2	1	R.C[+57.021][-17.027]EVNIN[+0.984]GATLK.S	907		C[-17][+57], N[+1]	601.792	2	1202.58	1202.57	0	3.2	Specific	399.81	399.81	214.24	4.84	130	>Fibrillin-2 N-term	1	dw031021_6.5139.5139.2	controllerType=0 controllerNumber=1 scan=5139	13.853
05038:2	1	R.C[+57.021][-17.027]EVNIN[+0.984]GATLK.S	907		C[-17][+57], N[+1]	601.791	2	1202.57	1202.57	0	2.3	Specific	490.06	490.06	201.65	6.55	130	>Fibrillin-2 N-term	1	dw031021_6.5000.5000.2	controllerType=0 controllerNumber=1 scan=5000	13.54
04171:3	1	K.SEC[+57.021]C[+57.021]ATLGAAWGSPC[+57.021]ER.C	918		C[+57]*3	637.933	3	1911.78	1911.78	0	2.4	Specific	599.98	599.98	599.98	8.27	130	>Fibrillin-2 N-term	1	dw031021_6.4295.4295.3	controllerType=0 controllerNumber=1 scan=4295	11.9268
04202:2	1	K.SEC[+57.021]C[+57.021]ATLGAAWGSPC[+57.021]ER.C	918		C[+57]*3	956.395	2	1911.78	1911.78	0	2	Specific	657.83	657.83	657.83	10.27	130	>Fibrillin-2 N-term	1	dw031021_6.4320.4320.2	controllerType=0 controllerNumber=1 scan=4320	11.9839
04093:3	1	K.SEC[+57.021]C[+57.021]ATLGAAWGSPC[+57.021]ER.C	918		C[+57]*3	637.932	3	1911.78	1911.78	0	1.9	Specific	700.93	700.93	700.93	11.27	130	>Fibrillin-2 N-term	1	dw031021_6.4228.4228.3	controllerType=0 controllerNumber=1 scan=4228	11.7803
04075:2	1	K.SEC[+57.021]C[+57.021]ATLGAAWGSPC[+57.021]ER.C	918		C[+57]*3	956.396	2	1911.78	1911.78	0	3	Specific	805.51	805.51	805.51	13.27	130	>Fibrillin-2 N-term	1	dw031021_6.4214.4214.2	controllerType=0 controllerNumber=1 scan=4214	11.7514
04134:2	1	K.SEC[+57.021]C[+57.021]ATLGAAWGSPC[+57.021]ER.C	918		C[+57]*3	956.396	2	1911.78	1911.78	0	2.9	Specific	843.52	843.52	843.52	13.27	130	>Fibrillin-2 N-term	1	dw031021_6.4265.4265.2	controllerType=0 controllerNumber=1 scan=4265	11.8632
01651:2	1	R.C[+57.021]ELDTAC[+57.021]PR.G	935		C[+57]*2	561.239	2	1121.47	1121.47	0	0.2	Specific	467.61	467.61	467.61	6.77	130	>Fibrillin-2 N-term	1	dw031021_6.2237.2237.2	controllerType=0 controllerNumber=1 scan=2237	7.3546
03507:3	1	K.GSFHC[+57.021]EC[+57.021]PEGLTLDGTGR.V	976		C[+57]*2	664.957	3	1992.86	1992.85	0	2	Specific	786.91	786.91	786.91	12.27	130	>Fibrillin-2 N-term	1	dw031021_6.3752.3752.3	controllerType=0 controllerNumber=1 scan=3752	10.7473
03572:3	1	K.GSFHC[+57.021]EC[+57.021]PEGLTLDGTGR.V	976		C[+57]*2	664.957	3	1992.86	1992.85	0	1.7	Specific	787.66	787.66	787.66	12.52	130	>Fibrillin-2 N-term	1	dw031021_6.3805.3805.3	controllerType=0 controllerNumber=1 scan=3805	10.8667
03441:3	1	K.GS[+162.053]FHC[+57.021]EC[+57.021]PEGLTLDGTGR.V	976	Hex(1)	C[+57]*2, S[+162]	718.975	3	2154.91	2154.91	0	1.6	Specific	815.11	815.11	24.15	13.52	130	>Fibrillin-2 N-term	1	dw031021_6.3704.3704.3	controllerType=0 controllerNumber=1 scan=3704	10.6435
03516:3	1	K.GS[+162.053]FHC[+57.021]EC[+57.021]PEGLTLDGTGR.V	976	Hex(1)	C[+57]*2, S[+162]	718.975	3	2154.91	2154.91	0	1.9	Specific	822.61	822.61	36.03	13.27	130	>Fibrillin-2 N-term	1	dw031021_6.3759.3759.3	controllerType=0 controllerNumber=1 scan=3759	10.7648
03376:3	1	K.GS[+162.053]FHC[+57.021]EC[+57.021]PEGLTLDGTGR.V	976	Hex(1)	C[+57]*2, S[+162]	718.975	3	2154.91	2154.91	0	1.8	Specific	856.33	856.33	9.9	14.52	130	>Fibrillin-2 N-term	1	dw031021_6.3654.3654.3	controllerType=0 controllerNumber=1 scan=3654	10.5321
04198:4	1	R.MEQC[+57.021]YLKWDEDEC[+57.021]IHPVPGK.F	1000		C[+57]*2	634.285	4	2534.12	2534.11	0	2	Specific	858.51	858.51	858.51	13.11	130	>Fibrillin-2 N-term	1	dw031021_6.4316.4316.4	controllerType=0 controllerNumber=1 scan=4316	11.9733
02976:3	1	K.WDEDEC[+57.021]IHPVPGK.F	1007		C[+57]	527.906	3	1581.7	1581.7	0	1.5	Specific	610.62	520.42	520.42	9.73	130	>Fibrillin-2 N-term	1	dw031021_6.3334.3334.3	controllerType=0 controllerNumber=1 scan=3334	9.8134
03037:3	1	K.WDEDEC[+57.021]IHPVPGK.F	1007		C[+57]	527.906	3	1581.7	1581.7	0	2.1	Specific	617.32	492.97	492.97	9.48	130	>Fibrillin-2 N-term	1	dw031021_6.3385.3385.3	controllerType=0 controllerNumber=1 scan=3385	9.9309
03826:3	1	R.MDAC[+57.021]C[+57.021]C[+57.021]AVGAAWGTEC[+57.021]EEC[+57.021]PKPGTK.E	1022		C[+57]*5	949.047	3	2845.13	2845.12	0	2.7	Specific	972.42	972.42	972.42	15.31	130	>Fibrillin-2 N-term	1	dw031021_6.4008.4008.3	controllerType=0 controllerNumber=1 scan=4008	11.3003
03748:3	1	R.MDAC[+57.021]C[+57.021]C[+57.021]AVGAAWGTEC[+57.021]EEC[+57.021]PKPGTK.E	1022		C[+57]*5	949.046	3	2845.12	2845.12	0	2.2	Specific	1173.95	1173.95	1173.95	19.31	130	>Fibrillin-2 N-term	1	dw031021_6.3949.3949.3	controllerType=0 controllerNumber=1 scan=3949	11.1734
02400:2	1	K.EYETLC[+57.021]PR.G	1047		C[+57]	534.245	2	1067.48	1067.48	0	0.5	Specific	485.48	485.48	485.48	5.33	130	>Fibrillin-2 N-term	1	dw031021_6.2868.2868.2	controllerType=0 controllerNumber=1 scan=2868	8.7794
02333:2	1	K.EYETLC[+57.021]PR.G	1047		C[+57]	534.245	2	1067.48	1067.48	0	0.5	Specific	510.44	510.44	510.44	6.8	130	>Fibrillin-2 N-term	1	dw031021_6.2813.2813.2	controllerType=0 controllerNumber=1 scan=2813	8.6597
02274:2	1	K.EYETLC[+57.021]PR.G	1047		C[+57]	534.246	2	1067.48	1067.48	0	1.2	Specific	517.21	517.21	517.21	5.58	130	>Fibrillin-2 N-term	1	dw031021_6.2761.2761.2	controllerType=0 controllerNumber=1 scan=2761	8.5447
03243:3	1	R.GDVLTGRPFYK.D	1062			418.228	3	1252.67	1252.67	0	1.9	Specific	527.71	527.71	527.71	7.05	130	>Fibrillin-2 N-term	1	dw031021_6.3544.3544.3	controllerType=0 controllerNumber=1 scan=3544	10.2846
03167:3	1	R.GDVLTGRPFYK.D	1062			418.228	3	1252.67	1252.67	0	0.8	Specific	563.48	563.48	563.48	8.06	130	>Fibrillin-2 N-term	1	dw031021_6.3485.3485.3	controllerType=0 controllerNumber=1 scan=3485	10.1565
03102:3	1	R.GDVLTGRPFYK.D	1062			418.228	3	1252.67	1252.67	0	1.1	Specific	610.32	610.32	610.32	9.06	130	>Fibrillin-2 N-term	1	dw031021_6.3433.3433.3	controllerType=0 controllerNumber=1 scan=3433	10.0382
03245:2	1	R.GDVLTGRPFYK.D	1062			626.839	2	1252.67	1252.67	0	1.1	Specific	776.56	776.56	776.56	11.45	130	>Fibrillin-2 N-term	1	dw031021_6.3545.3545.2	controllerType=0 controllerNumber=1 scan=3545	10.2868
03168:2	1	R.GDVLTGRPFYK.D	1062			626.838	2	1252.67	1252.67	0	0.9	Specific	794.65	794.65	794.65	11.45	130	>Fibrillin-2 N-term	1	dw031021_6.3486.3486.2	controllerType=0 controllerNumber=1 scan=3486	10.1576
03105:2	1	R.GDVLTGRPFYK.D	1062			626.839	2	1252.67	1252.67	0	1.2	Specific	808.55	808.55	808.55	11.23	130	>Fibrillin-2 N-term	1	dw031021_6.3435.3435.2	controllerType=0 controllerNumber=1 scan=3435	10.0425
03644:2	1	K.AFPGMC[+57.021]TYGK.C	1079		C[+57]	566.251	2	1131.5	1131.5	0	-0.5	Specific	443.8	384.48	384.48	6.77	130	>Fibrillin-2 N-term	1	dw031021_6.3859.3859.2	controllerType=0 controllerNumber=1 scan=3859	10.9862
03570:2	1	K.AFPGMC[+57.021]TYGK.C	1079		C[+57]	566.253	2	1131.5	1131.5	0	1.9	Specific	463.74	384.32	384.32	6.77	130	>Fibrillin-2 N-term	1	dw031021_6.3803.3803.2	controllerType=0 controllerNumber=1 scan=3803	10.8642
03505:2	1	K.AFPGMC[+57.021]TYGK.C	1079		C[+57]	566.253	2	1131.5	1131.5	0	1.6	Specific	488.64	401.36	401.36	6.8	130	>Fibrillin-2 N-term	1	dw031021_6.3750.3750.2	controllerType=0 controllerNumber=1 scan=3750	10.744
03362:2	1	K.AFPGM[+15.995]C[+57.021]TYGK.C	1079		C[+57], M[+16]	574.25	2	1147.49	1147.49	0	1	Specific	350.27	350.27	350.27	3.24	130	>Fibrillin-2 N-term	1	dw031021_6.3644.3644.2	controllerType=0 controllerNumber=1 scan=3644	10.511
03476:2	1	K.AFPGM[+15.995]C[+57.021]TYGK.C	1079		C[+57], M[+16]	574.25	2	1147.49	1147.49	0	1.5	Specific	356.89	356.89	356.89	3.49	130	>Fibrillin-2 N-term	1	dw031021_6.3730.3730.2	controllerType=0 controllerNumber=1 scan=3730	10.698
04175:2	1	R.C[+57.021]NSGFALDMEER.N	1100		C[+57]	714.799	2	1428.59	1428.59	0	1.6	Specific	656.8	656.8	656.8	10.06	130	>Fibrillin-2 N-term	1	dw031021_6.4299.4299.2	controllerType=0 controllerNumber=1 scan=4299	11.9374
04116:2	1	R.C[+57.021]NSGFALDMEER.N	1100		C[+57]	714.799	2	1428.59	1428.59	0	1.8	Specific	748.25	748.25	748.25	11.06	130	>Fibrillin-2 N-term	1	dw031021_6.4248.4248.2	controllerType=0 controllerNumber=1 scan=4248	11.8247
07245:3	1	R.ISPDLC[+57.021]GSGIC[+57.021]VN[+15.995]TPGSFEC[+57.021]EC[+57.021]FEGYESGFMMMK.N	1121		C[+57]*4, N[+16]	1304.86	3	3912.58	3912.57	0	2.6	Specific	306.6	306.6	20.35	2.87	130	>Fibrillin-2 N-term	1	dw031021_6.6885.6885.3	controllerType=0 controllerNumber=1 scan=6885	17.9102
02434:2	1	K.NC[+57.021]MDIDEC[+57.021]ER.N	1155		C[+57]*2	671.246	2	1341.49	1341.49	0	-0.8	Specific	440.78	440.78	440.78	6.77	130	>Fibrillin-2 N-term	1	dw031021_6.2895.2895.2	controllerType=0 controllerNumber=1 scan=2895	8.8384
02365:2	1	K.NC[+57.021]MDIDEC[+57.021]ER.N	1155		C[+57]*2	671.248	2	1341.49	1341.49	0	1	Specific	469.44	469.44	469.44	6.77	130	>Fibrillin-2 N-term	1	dw031021_6.2840.2840.2	controllerType=0 controllerNumber=1 scan=2840	8.718
04306:3	1	K.NC[+57.021]MDIDEC[+57.021]ERNPLLC[+57.021]R.G	1155		C[+57]*3	698.968	3	2094.89	2094.88	0	3.5	Specific	550.34	550.34	550.34	6.61	130	>Fibrillin-2 N-term	1	dw031021_6.4405.4405.3	controllerType=0 controllerNumber=1 scan=4405	12.1747
04147:3	1	K.NC[+57.021]MDIDEC[+57.021]ERNPLLC[+57.021]R.G	1155		C[+57]*3	698.967	3	2094.89	2094.88	0	2.4	Specific	613.95	613.95	613.95	8.62	130	>Fibrillin-2 N-term	1	dw031021_6.4276.4276.3	controllerType=0 controllerNumber=1 scan=4276	11.8876
04218:3	1	K.NC[+57.021]MDIDEC[+57.021]ERNPLLC[+57.021]R.G	1155		C[+57]*3	698.967	3	2094.89	2094.88	0	2.3	Specific	618.25	618.25	618.25	8.62	130	>Fibrillin-2 N-term	1	dw031021_6.4332.4332.3	controllerType=0 controllerNumber=1 scan=4332	12.0104
04081:3	1	K.NC[+57.021]MDIDEC[+57.021]ERNPLLC[+57.021]R.G	1155		C[+57]*3	698.968	3	2094.89	2094.88	0	3.3	Specific	629.79	629.79	629.79	8.62	130	>Fibrillin-2 N-term	1	dw031021_6.4218.4218.3	controllerType=0 controllerNumber=1 scan=4218	11.76
04783:3	1	K.N[+0.984]C[+57.021]MDIDEC[+57.021]ERNPLLC[+57.021]R.G	1155		C[+57]*3, N[+1]	699.296	3	2095.87	2095.87	0	3.2	Specific	253.25	253.25	227.83	1.97	130	>Fibrillin-2 N-term	1	dw031021_6.4780.4780.4	controllerType=0 controllerNumber=1 scan=4780	13.0368
04004:3	1	K.NC[+57.021]M[+15.995]DIDEC[+57.021]ERNPLLC[+57.021]R.G	1155		C[+57]*3, M[+16]	704.298	3	2110.88	2110.88	0	1.4	Specific	396.64	396.64	92.92	6.13	130	>Fibrillin-2 N-term	1	dw031021_6.4152.4152.3	controllerType=0 controllerNumber=1 scan=4152	11.6148
03827:3	1	R.GGTC[+57.021]VNTEGS[+162.053]FQC[+57.021]DC[+57.021]PLGHELSPSR.E	1171	Hex(1)	C[+57]*3, S[+162]	976.417	3	2927.24	2927.22	0	3.9	Specific	1116.04	1116.04	3.6	18.31	130	>Fibrillin-2 N-term	1	dw031021_6.4009.4009.3	controllerType=0 controllerNumber=1 scan=4009	11.3025
04878:4	1	R.GGTC[+57.021]VNTEGSFQC[+57.021]DC[+57.021]PLGHELS[+162.053]PSREDC[+57.021]VDINEC[+57.021]SLSDNLC[+57.021]R.N	1171	Hex(1)	C[+57]*6, S[+162]	1252.52	4	5007.07	5007.05	0	3.2	Specific	812.14	812.14	0	11.67	130	>Fibrillin-2 N-term	1	dw031021_6.4861.4861.4	controllerType=0 controllerNumber=1 scan=4861	13.2222
04940:4	1	R.GGTC[+57.021]VNTEGSFQC[+57.021]DC[+57.021]PLGHELS[+162.053]PSREDC[+57.021]VDINEC[+57.021]SLSDNLC[+57.021]R.N	1171	Hex(1)	C[+57]*6, S[+162]	1252.52	4	5007.07	5007.05	0	3.1	Specific	899.2	899.2	0	12.67	130	>Fibrillin-2 N-term	1	dw031021_6.4914.4914.4	controllerType=0 controllerNumber=1 scan=4914	13.3438
04595:2	1	R.EDC[+57.021]VDINEC[+57.021]SLSDNLC[+57.021]R.N	1196		C[+57]*3	1049.93	2	2098.86	2098.85	0	4.4	Specific	646.76	646.76	646.76	9.27	130	>Fibrillin-2 N-term	1	dw031021_6.4635.4635.2	controllerType=0 controllerNumber=1 scan=4635	12.7028
04191:3	1	K.C[+57.021]VNMIGTYQC[+57.021]SC[+57.021]NPGYQATPDR.Q	1216		C[+57]*3	864.699	3	2592.08	2592.07	0	3.2	Specific	281.6	281.6	281.6	2.02	130	>Fibrillin-2 N-term	1	dw031021_6.4311.4311.2	controllerType=0 controllerNumber=1 scan=4311	11.9634
04127:3	1	K.C[+57.021]VNMIGTYQC[+57.021]SC[+57.021]NPGYQATPDR.Q	1216		C[+57]*3	864.699	3	2592.08	2592.07	0	3.5	Specific	788.06	788.06	788.06	12.01	130	>Fibrillin-2 N-term	1	dw031021_6.4258.4258.3	controllerType=0 controllerNumber=1 scan=4258	11.8461
04189:3	1	K.C[+57.021]VNMIGTYQC[+57.021]SC[+57.021]NPGYQATPDR.Q	1216		C[+57]*3	864.699	3	2592.08	2592.07	0	3.2	Specific	849.04	849.04	849.04	13.01	130	>Fibrillin-2 N-term	1	dw031021_6.4310.4310.3	controllerType=0 controllerNumber=1 scan=4310	11.9621
04177:3	1	K.C[+57.021]VN[+15.995]MIGTYQC[+57.021]SC[+57.021]NPGYQATPDR.Q	1216		C[+57]*3, N[+16]	870.03	3	2608.08	2608.07	0	2.7	Specific	771.99	771.99	40.34	12.01	130	>Fibrillin-2 N-term	1	dw031021_6.4301.4301.3	controllerType=0 controllerNumber=1 scan=4301	11.9407
04285:3	1	R.SC[+57.021]ADIDEC[+57.021]ENNPDIC[+57.021]DGGQC[+57.021]TNIPGEYR.C	1280		C[+57]*4	1087.1	3	3259.28	3259.27	0	3.4	Specific	513.83	513.83	513.83	6.13	130	>Fibrillin-2 N-term	1	dw031021_6.4389.4389.3	controllerType=0 controllerNumber=1 scan=4389	12.1384
04352:3	1	R.SC[+57.021]ADIDEC[+57.021]ENNPDIC[+57.021]DGGQC[+57.021]TNIPGEYR.C	1280		C[+57]*4	1087.1	3	3259.28	3259.27	0	3.4	Specific	587.96	587.96	587.96	7.39	130	>Fibrillin-2 N-term	1	dw031021_6.4443.4443.3	controllerType=0 controllerNumber=1 scan=4443	12.2596
04330:3	1	R.SC[+57.021]ADIDEC[+57.021]ENNPDIC[+57.021]DGGQC[+57.021]TN[+15.995]IPGEYR.C	1280		C[+57]*4, N[+16]	1092.43	3	3275.28	3275.26	0	5	Specific	350.99	350.99	162.86	3.07	130	>Fibrillin-2 N-term	1	dw031021_6.4423.4423.3	controllerType=0 controllerNumber=1 scan=4423	12.2146
04244:3	1	R.SC[+57.021]ADIDEC[+57.021]ENNPDIC[+57.021]DGGQC[+57.021]TN[+15.995]IPGEYR.C	1280		C[+57]*4, N[+16]	1092.43	3	3275.27	3275.26	0	3	Specific	487.54	487.54	172.79	6.13	130	>Fibrillin-2 N-term	1	dw031021_6.4356.4356.3	controllerType=0 controllerNumber=1 scan=4356	12.0631
05844:2	1	R.C[+57.021]LC[+57.021]YDGFMASMDMK.T	1308		C[+57]*2	864.834	2	1728.66	1728.66	0	2.4	Specific	569.09	569.09	569.09	8.48	130	>Fibrillin-2 N-term	1	dw031021_6.5677.5677.2	controllerType=0 controllerNumber=1 scan=5677	15.0924
05901:2	1	R.C[+57.021]LC[+57.021]YDGFMASMDMK.T	1308		C[+57]*2	864.834	2	1728.66	1728.66	0	2.8	Specific	588.26	588.26	588.26	8.48	130	>Fibrillin-2 N-term	1	dw031021_6.5728.5728.2	controllerType=0 controllerNumber=1 scan=5728	15.2114
05709:2	1	R.C[+57.021]LC[+57.021]YDGFMASMD[+15.995]MK.T	1308		C[+57]*2, D[+16]	872.832	2	1744.66	1744.65	0	2.8	Specific	379.76	379.76	0.79	6.74	130	>Fibrillin-2 N-term	1	dw031021_6.5568.5568.2	controllerType=0 controllerNumber=1 scan=5568	14.8402
05775:2	1	R.C[+57.021]LC[+57.021]YDGFM[+15.995]ASMDMK.T	1308		C[+57]*2, M[+16]	872.833	2	1744.66	1744.65	0	4.4	Specific	424.18	424.18	2.31	6.89	130	>Fibrillin-2 N-term	1	dw031021_6.5619.5619.2	controllerType=0 controllerNumber=1 scan=5619	14.9579
07987:2	1	R.C[+57.021][-17.027]LC[+57.021]YDGFMASMDMK.T	1308		C[-17][+57]*2	856.322	2	1711.64	1711.63	0	3.9	Specific	583.71	583.71	583.71	8.48	130	>Fibrillin-2 N-term	1	dw031021_6.7500.7500.2	controllerType=0 controllerNumber=1 scan=7500	19.3718
05627:3	1	K.TC[+57.021]IDVNEC[+57.021]DLNSNIC[+57.021]MFGEC[+57.021]ENTK.G	1322		C[+57]*4	975.063	3	2923.17	2923.17	0	2.6	Specific	474.82	474.82	474.82	5.49	130	>Fibrillin-2 N-term	1	dw031021_6.5498.5498.3	controllerType=0 controllerNumber=1 scan=5498	14.6815
05563:3	1	K.TC[+57.021]IDVNEC[+57.021]DLNSNIC[+57.021]MFGEC[+57.021]ENTK.G	1322		C[+57]*4	975.064	3	2923.18	2923.17	0	3.5	Specific	869.96	869.96	869.96	14.01	130	>Fibrillin-2 N-term	1	dw031021_6.5444.5444.3	controllerType=0 controllerNumber=1 scan=5444	14.558
05486:3	1	K.TC[+57.021]IDVNEC[+57.021]DLNSNIC[+57.021]M[+15.995]FGEC[+57.021]ENTK.G	1322		C[+57]*4, M[+16]	980.396	3	2939.17	2939.16	0	3.6	Specific	156.52	156.52	10.63	3.31	130	>Fibrillin-2 N-term	1	dw031021_6.5382.5382.3	controllerType=0 controllerNumber=1 scan=5382	14.4149
05573:3	1	K.TC[+57.021]IDVN[+15.995]EC[+57.021]DLNSN[+0.984]IC[+57.021]MFGEC[+57.021]ENTK.G	1322		C[+57]*4, N[+1][+16]	980.734	3	2940.19	2940.15	0	14.4	Specific	278.41	278.41	0	2.66	130	>Fibrillin-2 N-term	1	dw031021_6.5450.5450.3	controllerType=0 controllerNumber=1 scan=5450	14.5711
03328:2	1	K.GSFIC[+57.021]HC[+57.021]QLGYSVK.K	1346		C[+57]*2	828.385	2	1655.76	1655.77	0	-2	Specific	394.96	392.2	392.2	2.81	130	>Fibrillin-2 N-term	1	dw031021_6.3614.3614.2	controllerType=0 controllerNumber=1 scan=3614	10.4444
03286:3	1	K.GSFIC[+57.021]HC[+57.021]QLGYSVK.K	1346		C[+57]*2	552.595	3	1655.77	1655.77	0	1.6	Specific	691.25	617.12	617.12	10.73	130	>Fibrillin-2 N-term	1	dw031021_6.3581.3581.3	controllerType=0 controllerNumber=1 scan=3581	10.3684
03345:3	1	K.GSFIC[+57.021]HC[+57.021]QLGYSVK.K	1346		C[+57]*2	552.595	3	1655.77	1655.77	0	1.9	Specific	709.02	585.85	585.85	11.48	130	>Fibrillin-2 N-term	1	dw031021_6.3629.3629.3	controllerType=0 controllerNumber=1 scan=3629	10.4787
03023:2	1	K.GSFIC[+57.021]HC[+57.021]QLGYS[+162.053]VK.K	1346	Hex(1)	C[+57]*2, S[+162]	909.414	2	1817.82	1817.82	0	0.8	Specific	588.18	588.18	15.92	8.13	130	>Fibrillin-2 N-term	1	dw031021_6.3374.3374.2	controllerType=0 controllerNumber=1 scan=3374	9.9054
03174:3	1	K.GSFIC[+57.021]HC[+57.021]QLGYS[+162.053]VK.K	1346	Hex(1)	C[+57]*2, S[+162]	606.612	3	1817.82	1817.82	0	0.5	Specific	616.65	585.24	8.64	9.73	130	>Fibrillin-2 N-term	1	dw031021_6.3490.3490.3	controllerType=0 controllerNumber=1 scan=3490	10.1653
03085:3	1	K.GSFIC[+57.021]HC[+57.021]QLGYS[+162.053]VK.K	1346	Hex(1)	C[+57]*2, S[+162]	606.612	3	1817.82	1817.82	0	1.6	Specific	621.53	592.6	8.43	9.73	130	>Fibrillin-2 N-term	1	dw031021_6.3419.3419.3	controllerType=0 controllerNumber=1 scan=3419	10.0072
03010:3	1	K.GSFIC[+57.021]HC[+57.021]QLGYS[+162.053]VK.K	1346	Hex(1)	C[+57]*2, S[+162]	606.612	3	1817.82	1817.82	0	1.6	Specific	770.93	770.93	10.75	12.73	130	>Fibrillin-2 N-term	1	dw031021_6.3363.3363.3	controllerType=0 controllerNumber=1 scan=3363	9.8802
02965:2	1	K.GSFIC[+57.021]HC[+57.021]QLGYS[+162.053]VK.K	1346	Hex(1)	C[+57]*2, S[+162]	909.415	2	1817.82	1817.82	0	1.2	Specific	772.92	764.06	14.81	12.13	130	>Fibrillin-2 N-term	1	dw031021_6.3323.3323.2	controllerType=0 controllerNumber=1 scan=3323	9.7901
02949:3	1	K.GSFIC[+57.021]HC[+57.021]QLGYS[+162.053]VK.K	1346	Hex(1)	C[+57]*2, S[+162]	606.612	3	1817.82	1817.82	0	1.4	Specific	795.15	763.67	23.67	12.73	130	>Fibrillin-2 N-term	1	dw031021_6.3310.3310.3	controllerType=0 controllerNumber=1 scan=3310	9.7606
03996:5	1	K.KGTTGC[+57.021]TDVDEC[+57.021]EIGAHNC[+57.021]DMHASC[+57.021]LNIPGSFK.C	1360		C[+57]*4	737.117	5	3681.56	3681.55	0	2	Specific	843.9	843.9	843.9	12.52	130	>Fibrillin-2 N-term	1	dw031021_6.4145.4145.5	controllerType=0 controllerNumber=1 scan=4145	11.6004
03900:4	1	K.KGTTGC[+57.021]TDVDEC[+57.021]EIGAHNC[+57.021]DMHASC[+57.021]LNIPGSFK.C	1360		C[+57]*4	921.144	4	3681.56	3681.55	0	1.6	Specific	1002.35	1002.35	1002.35	16.16	130	>Fibrillin-2 N-term	1	dw031021_6.4065.4065.4	controllerType=0 controllerNumber=1 scan=4065	11.4206
03864:5	1	K.KGTTGC[+57.021]TDVDEC[+57.021]EIGAHNC[+57.021]DMHASC[+57.021]LNIPGSFK.C	1360		C[+57]*4	737.117	5	3681.56	3681.55	0	2.2	Specific	1009.19	1009.19	1009.19	16.52	130	>Fibrillin-2 N-term	1	dw031021_6.4037.4037.5	controllerType=0 controllerNumber=1 scan=4037	11.3639
03931:5	1	K.KGTTGC[+57.021]TDVDEC[+57.021]EIGAHNC[+57.021]DMHASC[+57.021]LNIPGSFK.C	1360		C[+57]*4	737.116	5	3681.55	3681.55	0	1	Specific	1100.83	1100.83	1100.83	18.77	130	>Fibrillin-2 N-term	1	dw031021_6.4091.4091.5	controllerType=0 controllerNumber=1 scan=4091	11.4793
03750:5	1	K.KGTTGC[+57.021]TDVDEC[+57.021]EIGAHNC[+57.021]DMHASC[+57.021]LNIPGS[+162.053]FK.C	1360	Hex(1)	C[+57]*4, S[+162]	769.527	5	3843.61	3843.6	0	1.2	Specific	1067.35	1067.35	39.94	17.77	130	>Fibrillin-2 N-term	1	dw031021_6.3951.3951.5	controllerType=0 controllerNumber=1 scan=3951	11.1768
03777:5	1	K.KGTTGC[+57.021]TDVDEC[+57.021]EIGAHNC[+57.021]DMHASC[+57.021]LN[+15.995]IPGS[+162.053]FK.C	1360	Hex(1)	C[+57]*4, N[+16], S[+162]	772.727	5	3859.61	3859.6	0	2.7	Specific	982.88	982.88	41.21	15.52	130	>Fibrillin-2 N-term	1	dw031021_6.3970.3970.5	controllerType=0 controllerNumber=1 scan=3970	11.2189
04179:4	1	K.GTTGC[+57.021]TDVDEC[+57.021]EIGAHNC[+57.021]DMHASC[+57.021]LNIPGS[+162.053]FK.C	1361	Hex(1)	C[+57]*4, S[+162]	929.635	4	3715.52	3715.51	0	2.4	Specific	896.62	896.62	22.57	13.52	130	>Fibrillin-2 N-term	1	dw031021_6.4302.4302.4	controllerType=0 controllerNumber=1 scan=4302	11.9429
03635:2	1	R.EGWIGNGIK.C	1397			487.259	2	973.51	973.51	0	-0.5	Specific	233.74	233.74	233.74	1.85	130	>Fibrillin-2 N-term	1	dw031021_6.3852.3852.2	controllerType=0 controllerNumber=1 scan=3852	10.9692
03571:2	1	R.EGWIGNGIK.C	1397			487.259	2	973.511	973.51	0	1.4	Specific	461.97	461.97	461.97	4.99	130	>Fibrillin-2 N-term	1	dw031021_6.3804.3804.2	controllerType=0 controllerNumber=1 scan=3804	10.8654
03508:2	1	R.EGWIGNGIK.C	1397			487.259	2	973.51	973.51	0	0.1	Specific	489.4	489.4	489.4	5.12	130	>Fibrillin-2 N-term	1	dw031021_6.3753.3753.2	controllerType=0 controllerNumber=1 scan=3753	10.7494
04135:2	1	R.EGWIGN[+0.984]GIK.C	1397		N[+1]	487.752	2	974.497	974.494	0	2.5	Specific	367.9	367.9	367.9	2.72	130	>Fibrillin-2 N-term	1	dw031021_6.4266.4266.2	controllerType=0 controllerNumber=1 scan=4266	11.8644
04327:2	1	R.EGWIGN[+0.984]GIK.C	1397		N[+1]	487.752	2	974.497	974.494	0	2.6	Specific	380.99	380.99	380.99	4.39	130	>Fibrillin-2 N-term	1	dw031021_6.4421.4421.2	controllerType=0 controllerNumber=1 scan=4421	12.2102
04072:2	1	R.EGWIGN[+0.984]GIK.C	1397		N[+1]	487.752	2	974.496	974.494	0	1.9	Specific	418.02	418.02	418.02	4.45	130	>Fibrillin-2 N-term	1	dw031021_6.4212.4212.2	controllerType=0 controllerNumber=1 scan=4212	11.7471
06016:4	1	R.C[+57.021]AC[+57.021]SEGFTGDGFTC[+57.021]S[+203.079]DVDEC[+57.021]AENINLC[+57.021]ENGQC[+57.021]LN[+15.995]VPGAYR.C	1434	HexNAc(1)	C[+57]*6, N[+16], S[+203]	1192.23	4	4765.89	4765.88	0	2.4	Specific	112.36	112.36	4.8	2.44	130	>Fibrillin-2 N-term	1	dw031021_6.5827.5827.4	controllerType=0 controllerNumber=1 scan=5827	15.4413
05962:4	1	R.C[+57.021]AC[+57.021]SEGFTGDGFTC[+57.021]S[+203.079]DVDEC[+57.021]AENINLC[+57.021]ENGQC[+57.021]LN[+15.995]VPGAYR.C	1434	HexNAc(1)	C[+57]*6, N[+16], S[+203]	1192.23	4	4765.89	4765.88	0	2.6	Specific	414.84	414.84	4.8	5.72	130	>Fibrillin-2 N-term	1	dw031021_6.5780.5780.4	controllerType=0 controllerNumber=1 scan=5780	15.3316
06085:4	1	R.C[+57.021]AC[+57.021]SEGFTGDGFTC[+57.021]S[+203.079]DVDEC[+57.021]AENINLC[+57.021]EN[+0.984]GQC[+57.021]LN[+15.995]VPGAYR.C	1434	HexNAc(1)	C[+57]*6, N[+1][+16], S[+203]	1192.47	4	4766.88	4766.86	0	2.7	Specific	201.25	201.25	1.45	2.63	130	>Fibrillin-2 N-term	1	dw031021_6.5887.5887.4	controllerType=0 controllerNumber=1 scan=5887	15.5786
03305:2	1	R.C[+57.021]EC[+57.021]EMGFTPASDSR.S	1474		C[+57]*2	823.817	2	1646.63	1646.62	0	1.5	Specific	581.62	581.62	581.62	8.73	130	>Fibrillin-2 N-term	1	dw031021_6.3598.3598.2	controllerType=0 controllerNumber=1 scan=3598	10.4075
03226:2	1	R.C[+57.021]EC[+57.021]EMGFTPASDSR.S	1474		C[+57]*2	823.817	2	1646.63	1646.62	0	2	Specific	653.02	653.02	653.02	10.48	130	>Fibrillin-2 N-term	1	dw031021_6.3529.3529.2	controllerType=0 controllerNumber=1 scan=3529	10.2534
03154:2	1	R.C[+57.021]EC[+57.021]EMGFTPASDSR.S	1474		C[+57]*2	823.817	2	1646.63	1646.62	0	1.3	Specific	755.19	755.19	755.19	12.73	130	>Fibrillin-2 N-term	1	dw031021_6.3475.3475.2	controllerType=0 controllerNumber=1 scan=3475	10.1339
03178:2	1	R.C[+57.021]EC[+57.021]EM[+15.995]GFTPASDSR.S	1474		C[+57]*2, M[+16]	831.815	2	1662.62	1662.62	0	2.4	Specific	462.83	462.83	298.06	7.19	130	>Fibrillin-2 N-term	1	dw031021_6.3493.3493.2	controllerType=0 controllerNumber=1 scan=3493	10.1718
03097:2	1	R.C[+57.021]EC[+57.021]EM[+15.995]GFTPASDSR.S	1474		C[+57]*2, M[+16]	831.814	2	1662.62	1662.62	0	0.5	Specific	473.25	473.25	277.63	7.44	130	>Fibrillin-2 N-term	1	dw031021_6.3429.3429.2	controllerType=0 controllerNumber=1 scan=3429	10.0312
03029:2	1	R.C[+57.021]EC[+57.021]EM[+15.995]GFTPASDSR.S	1474		C[+57]*2, M[+16]	831.814	2	1662.62	1662.62	0	0.9	Specific	508.93	508.93	262.85	7.47	130	>Fibrillin-2 N-term	1	dw031021_6.3378.3378.2	controllerType=0 controllerNumber=1 scan=3378	9.9139
05076:2	1	R.C[+57.021][-17.027]EC[+57.021]EMGFTPASDSR.S	1474		C[-17][+57]*2	815.304	2	1629.6	1629.6	0	1.7	Specific	577.2	577.2	577.2	8.73	130	>Fibrillin-2 N-term	1	dw031021_6.5033.5033.2	controllerType=0 controllerNumber=1 scan=5033	13.615
07213:4	1	R.SC[+57.021]QDIDEC[+57.021]SFQNIC[+57.021]VFGTC[+57.021]NNLPGMFHC[+57.021]IC[+57.021]DDGYELDR.T	1488		C[+57]*6	1162.47	4	4646.86	4646.85	0	1.9	Specific	553.58	553.58	26.08	6.31	130	>Fibrillin-2 N-term	1	dw031021_6.6856.6856.4	controllerType=0 controllerNumber=1 scan=6856	17.8408
07261:4	1	R.SC[+57.021]QDIDEC[+57.021]SFQNIC[+57.021]VFGTC[+57.021]NN[+15.995]LPGMFHC[+57.021]IC[+57.021]DDGYELDR.T	1488		C[+57]*6, N[+16]	1166.47	4	4662.86	4662.85	0	3.2	Specific	727.71	727.71	19.86	10.31	130	>Fibrillin-2 N-term	1	dw031021_6.6896.6896.4	controllerType=0 controllerNumber=1 scan=6896	17.9366
04970:2	1	R.YEC[+57.021]NC[+57.021]PPDFQLNPTGVGC[+57.021]VDNR.V	1554		C[+57]*3	1306.56	2	2612.11	2612.1	0	3.5	Specific	501.23	501.23	501.23	6.75	130	>Fibrillin-2 N-term	1	dw031021_6.4943.4943.2	controllerType=0 controllerNumber=1 scan=4943	13.4088
04945:3	1	R.YEC[+57.021]NC[+57.021]PPDFQLNPTGVGC[+57.021]VDNR.V	1554		C[+57]*3	871.372	3	2612.1	2612.1	0	1.8	Specific	649.21	649.21	649.21	9.26	130	>Fibrillin-2 N-term	1	dw031021_6.4918.4918.3	controllerType=0 controllerNumber=1 scan=4918	13.3517
05065:3	1	R.YEC[+57.021]NC[+57.021]PPDFQLNPTGVGC[+57.021]VDNR.V	1554		C[+57]*3	871.373	3	2612.1	2612.1	0	2.9	Specific	766.18	766.18	766.18	12.01	130	>Fibrillin-2 N-term	1	dw031021_6.5024.5024.3	controllerType=0 controllerNumber=1 scan=5024	13.596
05000:3	1	R.YEC[+57.021]NC[+57.021]PPDFQLNPTGVGC[+57.021]VDNR.V	1554		C[+57]*3	871.373	3	2612.11	2612.1	0	3.4	Specific	870.38	870.38	870.38	14.01	130	>Fibrillin-2 N-term	1	dw031021_6.4969.4969.3	controllerType=0 controllerNumber=1 scan=4969	13.4698
04569:2	1	R.GDGSLSC[+57.021]NTEIGVGVSR.S	1587		C[+57]	854.394	2	1707.78	1707.8	0	-8.9	Specific	409.46	409.46	409.46	5.32	130	>Fibrillin-2 N-term	1	dw031021_6.4614.4614.2	controllerType=0 controllerNumber=1 scan=4614	12.653
04675:2	1	R.GDGSLSC[+57.021]NTEIGVGVSR.S	1587		C[+57]	854.399	2	1707.79	1707.8	0	-2.9	Specific	475.43	475.43	475.43	5.32	130	>Fibrillin-2 N-term	1	dw031021_6.4692.4692.2	controllerType=0 controllerNumber=1 scan=4692	12.8338
03753:2	1	R.GDGSLSC[+57.021]NTEIGVGVSR.S	1587		C[+57]	854.402	2	1707.8	1707.8	0	0.5	Specific	506.66	506.66	506.66	7.26	130	>Fibrillin-2 N-term	1	dw031021_6.3953.3953.2	controllerType=0 controllerNumber=1 scan=3953	11.1806
03952:2	1	R.GDGSLSC[+57.021]NTEIGVGVSR.S	1587		C[+57]	854.403	2	1707.8	1707.8	0	1.5	Specific	617.82	617.82	617.82	9.52	130	>Fibrillin-2 N-term	1	dw031021_6.4108.4108.2	controllerType=0 controllerNumber=1 scan=4108	11.5173
03683:2	1	R.GDGSLSC[+57.021]NTEIGVGVSR.S	1587		C[+57]	854.403	2	1707.8	1707.8	0	1.5	Specific	689.2	689.2	689.2	10.52	130	>Fibrillin-2 N-term	1	dw031021_6.3891.3891.2	controllerType=0 controllerNumber=1 scan=3891	11.0536
03840:2	1	R.GDGSLSC[+57.021]NTEIGVGVSR.S	1587		C[+57]	854.404	2	1707.8	1707.8	0	2.3	Specific	698.75	698.75	698.75	10.27	130	>Fibrillin-2 N-term	1	dw031021_6.4019.4019.2	controllerType=0 controllerNumber=1 scan=4019	11.3235
03610:2	1	R.GDGSLSC[+57.021]NTEIGVGVSR.S	1587		C[+57]	854.404	2	1707.8	1707.8	0	1.8	Specific	792.88	792.88	792.88	12.52	130	>Fibrillin-2 N-term	1	dw031021_6.3836.3836.2	controllerType=0 controllerNumber=1 scan=3836	10.9345
03544:2	1	R.GDGSLSC[+57.021]NTEIGVGVSR.S	1587		C[+57]	854.404	2	1707.8	1707.8	0	1.9	Specific	825.99	825.99	825.99	13.52	130	>Fibrillin-2 N-term	1	dw031021_6.3783.3783.2	controllerType=0 controllerNumber=1 scan=3783	10.8183

## Sheet: DW_040821_5
Query #:z	Protein Rank	Peptide < ProteinMetrics Confidential >	Starting position	Glycans NHFAGNa	Modification Type(s)	Observed m/z	z	Observed (M+H)	Calc. mass (M+H)	Off-by-x error	Mass error (ppm)	Cleavage	Score	Delta	Delta Mod	|Log Prob|	# of unique peptides	Protein Name	Protein DB number	Comment	Scan #	Scan Time
05552:3	1	R.NTPGSFVC[+57.021]TC[+57.021]PPGYVFR.T	828		C[+57]*2	653.634	3	1958.89	1958.89	0	-1	Specific	430.7	405.17	405.17	7.01	115	>Fibrillin-2 N-term	1	dw040821_5.5350.5350.3	controllerType=0 controllerNumber=1 scan=5350	14.5101
05481:3	1	R.NTPGSFVC[+57.021]TC[+57.021]PPGYVFR.T	828		C[+57]*2	653.635	3	1958.89	1958.89	0	0.2	Specific	612.06	590.27	590.27	9.51	115	>Fibrillin-2 N-term	1	dw040821_5.5298.5298.3	controllerType=0 controllerNumber=1 scan=5298	14.3978
05538:2	1	R.NTPGSFVC[+57.021]TC[+57.021]PPGYVFR.T	828		C[+57]*2	979.947	2	1958.89	1958.89	0	-0.5	Specific	648.75	625.82	625.82	9.51	115	>Fibrillin-2 N-term	1	dw040821_5.5339.5339.2	controllerType=0 controllerNumber=1 scan=5339	14.4869
05470:2	1	R.NTPGSFVC[+57.021]TC[+57.021]PPGYVFR.T	828		C[+57]*2	979.948	2	1958.89	1958.89	0	0.4	Specific	705.09	660.82	660.82	11.51	115	>Fibrillin-2 N-term	1	dw040821_5.5287.5287.2	controllerType=0 controllerNumber=1 scan=5287	14.3726
05476:2	1	R.N[+15.995]TPGSFVC[+57.021]TC[+57.021]PPGYVFR.T	828		C[+57]*2, N[+16]	987.947	2	1974.89	1974.88	0	2	Specific	604.17	604.17	604.17	8.66	115	>Fibrillin-2 N-term	1	dw040821_5.5292.5292.2	controllerType=0 controllerNumber=1 scan=5292	14.3835
05122:3	1	R.NT[+162.053]PGSFVC[+57.021]TC[+57.021]PPGYVFR.T	828	Hex(1)	C[+57]*2, T[+162]	707.652	3	2120.94	2120.94	0	0.1	Specific	202.78	202.78	2.9	1.51	115	>Fibrillin-2 N-term	1	dw040821_5.5012.5012.3	controllerType=0 controllerNumber=1 scan=5012	13.7765
05098:2	1	R.NTPGS[+162.053]FVC[+57.021]TC[+57.021]PPGYVFR.T	828	Hex(1)	C[+57]*2, S[+162]	1060.97	2	2120.94	2120.94	0	0	Specific	675.3	675.3	0	10.51	115	>Fibrillin-2 N-term	1	dw040821_5.4992.4992.2	controllerType=0 controllerNumber=1 scan=4992	13.734
05132:2	1	R.N[+15.995]TPGS[+162.053]FVC[+57.021]TC[+57.021]PPGYVFR.T	828	Hex(1)	C[+57]*2, N[+16], S[+162]	1068.97	2	2136.94	2136.94	0	0.3	Specific	613.46	613.46	2.95	9.51	115	>Fibrillin-2 N-term	1	dw040821_5.5020.5020.2	controllerType=0 controllerNumber=1 scan=5020	13.7949
05068:2	1	R.N[+15.995]TPGS[+162.053]FVC[+57.021]TC[+57.021]PPGYVFR.T	828	Hex(1)	C[+57]*2, N[+16], S[+162]	1068.97	2	2136.94	2136.94	0	1	Specific	669.4	669.4	3.55	9.66	115	>Fibrillin-2 N-term	1	dw040821_5.4970.4970.2	controllerType=0 controllerNumber=1 scan=4970	13.6875
05078:3	1	R.N[+15.995]TPGS[+162.053]FVC[+57.021]TC[+57.021]PPGYVFR.T	828	Hex(1)	C[+57]*2, N[+16], S[+162]	712.984	3	2136.94	2136.94	0	0	Specific	673.31	673.31	1.42	10.51	115	>Fibrillin-2 N-term	1	dw040821_5.4978.4978.3	controllerType=0 controllerNumber=1 scan=4978	13.7062
Other Peptides
04201:2	1	R.SATAGSEGGFLAPEYR.E	49			806.884	2	1612.76	1612.76	0	-0.3	Specific	786.09	786.09	786.09	12.51	115	>Fibrillin-2 N-term	1	dw040821_5.4263.4263.2	controllerType=0 controllerNumber=1 scan=4263	12.1945
04268:2	1	R.SATAGSEGGFLAPEYR.E	49			806.884	2	1612.76	1612.76	0	-0.2	Specific	793.56	793.56	793.56	12.51	115	>Fibrillin-2 N-term	1	dw040821_5.4316.4316.2	controllerType=0 controllerNumber=1 scan=4316	12.3028
04277:3	1	R.SATAGSEGGFLAPEYREEGAAVASR.V	49			828.398	3	2483.18	2483.18	0	-0.6	Specific	880.19	880.19	880.19	12.43	115	>Fibrillin-2 N-term	1	dw040821_5.4322.4322.3	controllerType=0 controllerNumber=1 scan=4322	12.3141
04175:3	1	R.SATAGSEGGFLAPEYREEGAAVASR.V	49			828.398	3	2483.18	2483.18	0	-0.1	Specific	1008.91	1008.91	1008.91	15.43	115	>Fibrillin-2 N-term	1	dw040821_5.4244.4244.3	controllerType=0 controllerNumber=1 scan=4244	12.1534
02538:3	1	R.GQQDVLRGPNVC[+57.021]GSR.F	78		C[+57]	548.274	3	1642.81	1642.81	0	0.8	Specific	529.15	525.35	525.35	6.51	115	>Fibrillin-2 N-term	1	dw040821_5.2939.2939.3	controllerType=0 controllerNumber=1 scan=2939	9.4287
03584:2	1	R.FHSYC[+57.021]C[+57.021]PGWK.T	93		C[+57]*2	671.278	2	1341.55	1341.55	0	-1.6	Specific	335.68	335.68	335.68	1.95	115	>Fibrillin-2 N-term	1	dw040821_5.3783.3783.2	controllerType=0 controllerNumber=1 scan=3783	11.2105
03699:3	1	R.FHSYC[+57.021]C[+57.021]PGWK.T	93		C[+57]*2	447.854	3	1341.55	1341.55	0	-1.9	Specific	445.35	445.35	445.35	5.13	115	>Fibrillin-2 N-term	1	dw040821_5.3873.3873.3	controllerType=0 controllerNumber=1 scan=3873	11.3939
03627:3	1	R.FHSYC[+57.021]C[+57.021]PGWK.T	93		C[+57]*2	447.854	3	1341.55	1341.55	0	-1.5	Specific	480.77	480.77	480.77	5.43	115	>Fibrillin-2 N-term	1	dw040821_5.3815.3815.3	controllerType=0 controllerNumber=1 scan=3815	11.2713
03454:3	1	R.FHSYC[+57.021]C[+57.021]PGWK.T	93		C[+57]*2	447.854	3	1341.55	1341.55	0	-1.8	Specific	521.36	521.36	521.36	5.62	115	>Fibrillin-2 N-term	1	dw040821_5.3679.3679.3	controllerType=0 controllerNumber=1 scan=3679	11.0075
03383:3	1	R.FHSYC[+57.021]C[+57.021]PGWK.T	93		C[+57]*2	447.854	3	1341.55	1341.55	0	-1.6	Specific	532.26	526.29	526.29	5.92	115	>Fibrillin-2 N-term	1	dw040821_5.3626.3626.3	controllerType=0 controllerNumber=1 scan=3626	10.8962
03444:2	1	R.FHSYC[+57.021]C[+57.021]PGWK.T	93		C[+57]*2	671.279	2	1341.55	1341.55	0	1	Specific	548.45	548.45	548.45	4.56	115	>Fibrillin-2 N-term	1	dw040821_5.3672.3672.2	controllerType=0 controllerNumber=1 scan=3672	10.9914
03539:3	1	R.FHSYC[+57.021]C[+57.021]PGWK.T	93		C[+57]*2	447.854	3	1341.55	1341.55	0	-1.2	Specific	560.94	560.94	560.94	7.09	115	>Fibrillin-2 N-term	1	dw040821_5.3747.3747.3	controllerType=0 controllerNumber=1 scan=3747	11.1425
03524:2	1	R.FHSYC[+57.021]C[+57.021]PGWK.T	93		C[+57]*2	671.279	2	1341.55	1341.55	0	0.1	Specific	585.5	548.59	548.59	6.39	115	>Fibrillin-2 N-term	1	dw040821_5.3734.3734.2	controllerType=0 controllerNumber=1 scan=3734	11.117
04431:3	1	K.TLPGGNQC[+57.021]IVPIC[+57.021]R.N	103		C[+57]*2	528.938	3	1584.8	1584.8	0	-0.3	Specific	341.64	341.64	341.64	3.68	115	>Fibrillin-2 N-term	1	dw040821_5.4449.4449.3	controllerType=0 controllerNumber=1 scan=4449	12.5737
04414:2	1	K.TLPGGNQC[+57.021]IVPIC[+57.021]R.N	103		C[+57]*2	792.903	2	1584.8	1584.8	0	-0.1	Specific	547.56	547.56	547.56	7.71	115	>Fibrillin-2 N-term	1	dw040821_5.4437.4437.2	controllerType=0 controllerNumber=1 scan=4437	12.5461
04493:2	1	K.TLPGGNQC[+57.021]IVPIC[+57.021]R.N	103		C[+57]*2	792.903	2	1584.8	1584.8	0	-0.3	Specific	566.65	566.65	566.65	8.7	115	>Fibrillin-2 N-term	1	dw040821_5.4499.4499.2	controllerType=0 controllerNumber=1 scan=4499	12.6725
04341:2	1	K.TLPGGNQC[+57.021]IVPIC[+57.021]R.N	103		C[+57]*2	792.902	2	1584.8	1584.8	0	-0.6	Specific	571.1	571.1	571.1	8.7	115	>Fibrillin-2 N-term	1	dw040821_5.4374.4374.2	controllerType=0 controllerNumber=1 scan=4374	12.4172
04358:3	1	K.TLPGGNQC[+57.021]IVPIC[+57.021]R.N	103		C[+57]*2	528.937	3	1584.8	1584.8	0	-0.6	Specific	584.87	584.87	584.87	8.7	115	>Fibrillin-2 N-term	1	dw040821_5.4390.4390.3	controllerType=0 controllerNumber=1 scan=4390	12.452
02859:3	1	R.NSC[+57.021]GDGFC[+57.021]SRPNMC[+57.021]TC[+57.021]SSGQISSTC[+57.021]GSK.S	117		C[+57]*5	1034.73	3	3102.18	3102.19	0	-1.9	Specific	988.86	988.86	988.86	15.04	115	>Fibrillin-2 N-term	1	dw040821_5.3206.3206.3	controllerType=0 controllerNumber=1 scan=3206	10.0062
02791:3	1	R.NSC[+57.021]GDGFC[+57.021]SRPN[+0.984]MC[+57.021]TC[+57.021]SSGQISSTC[+57.021]GSK.S	117		C[+57]*5, N[+1]	1035.07	3	3103.19	3103.17	0	3.7	Specific	944.68	944.68	276.6	12.68	115	>Fibrillin-2 N-term	1	dw040821_5.3147.3147.3	controllerType=0 controllerNumber=1 scan=3147	9.8823
01803:3	1	R.PNMC[+57.021]TC[+57.021]SSGQISSTC[+57.021]GSK.S	127		C[+57]*3	654.596	3	1961.77	1961.78	0	-4.1	Specific	471.88	471.88	471.88	5.47	115	>Fibrillin-2 N-term	1	dw040821_5.2323.2323.3	controllerType=0 controllerNumber=1 scan=2323	8.0419
01806:2	1	R.PNMC[+57.021]TC[+57.021]SSGQISSTC[+57.021]GSK.S	127		C[+57]*3	981.39	2	1961.77	1961.78	0	-5	Specific	633.56	633.56	633.56	7.85	115	>Fibrillin-2 N-term	1	dw040821_5.2326.2326.2	controllerType=0 controllerNumber=1 scan=2326	8.0484
01817:3	1	R.PN[+15.995]MC[+57.021]TC[+57.021]SSGQISSTC[+57.021]GSK.S	127		C[+57]*3, N[+16]	659.93	3	1977.77	1977.78	0	-1.4	Specific	362.69	362.69	4	5.05	115	>Fibrillin-2 N-term	1	dw040821_5.2334.2334.3	controllerType=0 controllerNumber=1 scan=2334	8.0675
01776:2	1	R.C[+57.021][-17.027]MNGGT[+146.058]C[+57.021]ADDHC[+57.021]QC[+57.021]QK.G	153	Fuc(1)	C[-17][+57]*4, T[+146]	1035.86	2	2070.71	2070.71	0	-0.6	Specific	491.89	491.89	491.89	6.62	115	>Fibrillin-2 N-term	1	dw040821_5.2301.2301.2	controllerType=0 controllerNumber=1 scan=2301	7.9902
01965:2	1	R.C[+57.021][-17.027]MN[+0.984]GGT[+146.058]C[+57.021]ADDHC[+57.021]QC[+57.021]QK.G	153	Fuc(1)	C[-17][+57]*4, N[+1], T[+146]	1036.35	2	2071.68	2071.69	0	-3.9	Specific	345.99	345.99	345.99	2.53	115	>Fibrillin-2 N-term	1	dw040821_5.2456.2456.2	controllerType=0 controllerNumber=1 scan=2456	8.3513
03385:3	1	K.GYIGTYC[+57.021]GQPVC[+57.021]ENGC[+57.021]QNGGR.C	169		C[+57]*3	782.992	3	2346.96	2346.96	0	-1.2	Specific	739.29	739.29	739.29	10.93	115	>Fibrillin-2 N-term	1	dw040821_5.3628.3628.3	controllerType=0 controllerNumber=1 scan=3628	10.9005
03318:3	1	K.GYIGTYC[+57.021]GQPVC[+57.021]ENGC[+57.021]QNGGR.C	169		C[+57]*3	782.993	3	2346.96	2346.96	0	0	Specific	792.89	792.89	792.89	11.93	115	>Fibrillin-2 N-term	1	dw040821_5.3572.3572.3	controllerType=0 controllerNumber=1 scan=3572	10.7843
03535:2	1	K.GYIGTYC[+57.021]GQPVC[+57.021]EN[+0.984]GC[+57.021]QNGGR.C	169		C[+57]*3, N[+1]	1174.47	2	2347.94	2347.95	0	-3	Specific	703.42	703.42	80.36	10.74	115	>Fibrillin-2 N-term	1	dw040821_5.3742.3742.2	controllerType=0 controllerNumber=1 scan=3742	11.1327
03487:3	1	K.GYIGTYC[+57.021]GQPVC[+57.021]EN[+0.984]GC[+57.021]QNGGR.C	169		C[+57]*3, N[+1]	783.321	3	2347.95	2347.95	0	-0.9	Specific	773.86	773.86	129.4	11.93	115	>Fibrillin-2 N-term	1	dw040821_5.3704.3704.3	controllerType=0 controllerNumber=1 scan=3704	11.0579
03562:3	1	K.GYIGTYC[+57.021]GQPVC[+57.021]ENGC[+57.021]QN[+0.984]GGR.C	169		C[+57]*3, N[+1]	783.32	3	2347.95	2347.95	0	-1	Specific	812.7	812.7	14.45	12.93	115	>Fibrillin-2 N-term	1	dw040821_5.3766.3766.3	controllerType=0 controllerNumber=1 scan=3766	11.1797
03826:2	1	R.C[+57.021]AC[+57.021]VYGFTGPQC[+57.021]ER.D	196		C[+57]*3	852.849	2	1704.69	1704.69	0	-0.7	Specific	686.46	676.08	676.08	10.7	115	>Fibrillin-2 N-term	1	dw040821_5.3969.3969.2	controllerType=0 controllerNumber=1 scan=3969	11.593
05730:2	1	R.C[+57.021][-17.027]AC[+57.021]VYGFTGPQC[+57.021]ER.D	196		C[-17][+57]*3	844.336	2	1687.66	1687.67	0	-1.1	Specific	604.93	604.93	604.93	9.7	115	>Fibrillin-2 N-term	1	dw040821_5.5491.5491.2	controllerType=0 controllerNumber=1 scan=5491	14.8277
05355:3	1	R.TGPC[+57.021]FTQVNNQMC[+57.021]QGQLTGIVC[+57.021]TK.T	213		C[+57]*3	914.754	3	2742.25	2742.25	0	0	Specific	801.75	801.75	801.75	13.01	115	>Fibrillin-2 N-term	1	dw040821_5.5196.5196.3	controllerType=0 controllerNumber=1 scan=5196	14.1723
05344:2	1	R.TGPC[+57.021]FTQVNNQMC[+57.021]QGQLTGIVC[+57.021]TK.T	213		C[+57]*3	1371.62	2	2742.24	2742.25	0	-2.3	Specific	938.13	938.13	938.13	14.82	115	>Fibrillin-2 N-term	1	dw040821_5.5188.5188.2	controllerType=0 controllerNumber=1 scan=5188	14.1531
04771:3	1	R.TGPC[+57.021]FTQVNNQM[+15.995]C[+57.021]QGQLTGIVC[+57.021]TK.T	213		C[+57]*3, M[+16]	920.084	3	2758.24	2758.24	0	-1.7	Specific	576.97	576.97	5.46	7.82	115	>Fibrillin-2 N-term	1	dw040821_5.4719.4719.3	controllerType=0 controllerNumber=1 scan=4719	13.1462
02143:2	1	K.TLC[+57.021]C[+57.021]ATIGR.A	237		C[+57]*2	526.254	2	1051.5	1051.5	0	-1.3	Specific	420.98	420.98	420.98	5.41	115	>Fibrillin-2 N-term	1	dw040821_5.2614.2614.2	controllerType=0 controllerNumber=1 scan=2614	8.7105
02027:2	1	K.TLC[+57.021]C[+57.021]ATIGR.A	237		C[+57]*2	526.254	2	1051.5	1051.5	0	-1.8	Specific	479.34	479.34	479.34	6.61	115	>Fibrillin-2 N-term	1	dw040821_5.2508.2508.2	controllerType=0 controllerNumber=1 scan=2508	8.4722
01968:2	1	K.TLC[+57.021]C[+57.021]ATIGR.A	237		C[+57]*2	526.254	2	1051.5	1051.5	0	-0.9	Specific	480.53	480.53	480.53	7	115	>Fibrillin-2 N-term	1	dw040821_5.2458.2458.2	controllerType=0 controllerNumber=1 scan=2458	8.3556
02086:2	1	K.TLC[+57.021]C[+57.021]ATIGR.A	237		C[+57]*2	526.254	2	1051.5	1051.5	0	-2	Specific	493.07	493.07	493.07	6.81	115	>Fibrillin-2 N-term	1	dw040821_5.2561.2561.2	controllerType=0 controllerNumber=1 scan=2561	8.5922
03414:3	1	R.AWGHPC[+57.021]EMC[+57.021]PAQPQPC[+57.021]R.R	246		C[+57]*3	694.623	3	2081.85	2081.86	0	-0.8	Specific	535.44	535.44	535.44	7.52	115	>Fibrillin-2 N-term	1	dw040821_5.3649.3649.3	controllerType=0 controllerNumber=1 scan=3649	10.9458
03342:3	1	R.AWGHPC[+57.021]EMC[+57.021]PAQPQPC[+57.021]R.R	246		C[+57]*3	694.623	3	2081.85	2081.86	0	-1.1	Specific	636.43	636.43	636.43	9.51	115	>Fibrillin-2 N-term	1	dw040821_5.3593.3593.3	controllerType=0 controllerNumber=1 scan=3593	10.8301
03186:3	1	R.AWGHPC[+57.021]EMC[+57.021]PAQPQPC[+57.021]R.R	246		C[+57]*3	694.622	3	2081.85	2081.86	0	-2	Specific	640.91	640.91	640.91	9.32	115	>Fibrillin-2 N-term	1	dw040821_5.3473.3473.3	controllerType=0 controllerNumber=1 scan=3473	10.575
03254:3	1	R.AWGHPC[+57.021]EMC[+57.021]PAQPQPC[+57.021]R.R	246		C[+57]*3	694.623	3	2081.85	2081.86	0	-1.4	Specific	691.27	691.27	691.27	10.32	115	>Fibrillin-2 N-term	1	dw040821_5.3524.3524.3	controllerType=0 controllerNumber=1 scan=3524	10.6868
03238:3	1	R.AWGHPC[+57.021]EM[+15.995]C[+57.021]PAQPQPC[+57.021]R.R	246		C[+57]*3, M[+16]	699.955	3	2097.85	2097.85	0	-0.3	Specific	471.49	471.49	113.75	7.13	115	>Fibrillin-2 N-term	1	dw040821_5.3511.3511.3	controllerType=0 controllerNumber=1 scan=3511	10.6567
04049:2	1	R.RGFIPNIR.T	263			486.79	2	972.573	972.574	0	-1	Specific	484.03	363.97	363.97	3.43	115	>Fibrillin-2 N-term	1	dw040821_5.4144.4144.2	controllerType=0 controllerNumber=1 scan=4144	11.951
04122:2	1	R.RGFIPNIR.T	263			486.79	2	972.573	972.574	0	-0.9	Specific	519.44	320.04	320.04	3.16	115	>Fibrillin-2 N-term	1	dw040821_5.4207.4207.2	controllerType=0 controllerNumber=1 scan=4207	12.0812
04398:2	1	R.GFIPNIR.T	264			408.74	2	816.472	816.473	0	-0.8	Specific	322.46	191.83	191.83	2.27	115	>Fibrillin-2 N-term	1	dw040821_5.4424.4424.2	controllerType=0 controllerNumber=1 scan=4424	12.5172
04471:2	1	R.GFIPNIR.T	264			408.739	2	816.472	816.473	0	-1.3	Specific	329.82	247.26	247.26	2.13	115	>Fibrillin-2 N-term	1	dw040821_5.4482.4482.2	controllerType=0 controllerNumber=1 scan=4482	12.6406
05320:4	1	R.TGAC[+57.021]QDVDEC[+57.021]QAIPGIC[+57.021]QGGNC[+57.021]INTVGS[+162.053]FEC[+57.021]R.C	271	Hex(1)	C[+57]*5, S[+162]	934.641	4	3735.54	3735.54	0	-0.5	Specific	807.44	807.44	30.58	12.53	115	>Fibrillin-2 N-term	1	dw040821_5.5166.5166.4	controllerType=0 controllerNumber=1 scan=5166	14.104
05305:3	1	R.TGAC[+57.021]QDVDEC[+57.021]QAIPGIC[+57.021]QGGNC[+57.021]INTVGS[+162.053]FEC[+57.021]R.C	271	Hex(1)	C[+57]*5, S[+162]	1245.85	3	3735.54	3735.54	0	-0.5	Specific	909.41	908.58	31.01	14.53	115	>Fibrillin-2 N-term	1	dw040821_5.5154.5154.3	controllerType=0 controllerNumber=1 scan=5154	14.0779
05308:3	1	R.TGAC[+57.021]QDVDEC[+57.021]QAIPGIC[+57.021]QGGNC[+57.021]IN[+15.995]TVGS[+162.053]FEC[+57.021]R.C	271	Hex(1)	C[+57]*5, N[+16], S[+162]	1251.18	3	3751.54	3751.54	0	0	Specific	867.56	867.56	30.65	13.53	115	>Fibrillin-2 N-term	1	dw040821_5.5157.5157.3	controllerType=0 controllerNumber=1 scan=5157	14.0834
06960:3	1	K.C[+57.021]EDIDEC[+57.021]SIIPGIC[+57.021]ETGEC[+57.021]SNTVGS[+162.053]YFC[+57.021]VC[+57.021]PR.G	316	Hex(1)	C[+57]*6, S[+162]	1316.2	3	3946.59	3946.59	0	0.7	Specific	844.12	844.12	15.73	12.53	115	>Fibrillin-2 N-term	1	dw040821_5.6503.6503.3	controllerType=0 controllerNumber=1 scan=6503	17.1315
06927:3	1	K.C[+57.021]EDIDEC[+57.021]SIIPGIC[+57.021]ETGEC[+57.021]SN[+15.995]TVGS[+162.053]YFC[+57.021]VC[+57.021]PR.G	316	Hex(1)	C[+57]*6, N[+16], S[+162]	1321.53	3	3962.59	3962.58	0	0.6	Specific	933.84	933.84	28.61	14.53	115	>Fibrillin-2 N-term	1	dw040821_5.6477.6477.3	controllerType=0 controllerNumber=1 scan=6477	17.0722
04723:2	1	R.TGMC[+57.021]FSGLVNGR.C	363		C[+57]	649.802	2	1298.6	1298.6	0	-0.9	Specific	634.41	634.41	634.41	9.18	115	>Fibrillin-2 N-term	1	dw040821_5.4680.4680.2	controllerType=0 controllerNumber=1 scan=4680	13.061
04648:2	1	R.TGMC[+57.021]FSGLVNGR.C	363		C[+57]	649.802	2	1298.6	1298.6	0	-0.6	Specific	644.77	644.77	644.77	9.18	115	>Fibrillin-2 N-term	1	dw040821_5.4626.4626.2	controllerType=0 controllerNumber=1 scan=4626	12.9443
04891:2	1	R.TGMC[+57.021]FSGLVN[+0.984]GR.C	363		C[+57], N[+1]	650.294	2	1299.58	1299.58	0	-0.9	Specific	600.31	600.31	600.31	9.18	115	>Fibrillin-2 N-term	1	dw040821_5.4822.4822.2	controllerType=0 controllerNumber=1 scan=4822	13.3719
04968:2	1	R.TGMC[+57.021]FSGLVN[+0.984]GR.C	363		C[+57], N[+1]	650.294	2	1299.58	1299.58	0	-1.3	Specific	618.52	618.52	618.52	8.99	115	>Fibrillin-2 N-term	1	dw040821_5.4883.4883.2	controllerType=0 controllerNumber=1 scan=4883	13.5036
04827:2	1	R.TGMC[+57.021]FSGLVN[+0.984]GR.C	363		C[+57], N[+1]	650.294	2	1299.58	1299.58	0	-0.7	Specific	647.29	647.29	647.29	9.18	115	>Fibrillin-2 N-term	1	dw040821_5.4769.4769.2	controllerType=0 controllerNumber=1 scan=4769	13.2565
03567:2	1	R.C[+57.021][-17.027]AQELPGR.M	375		C[-17][+57]	457.213	2	913.418	913.42	0	-1.6	Specific	511.08	509.56	509.56	6.81	115	>Fibrillin-2 N-term	1	dw040821_5.3770.3770.2	controllerType=0 controllerNumber=1 scan=3770	11.1847
05549:3	1	R.C[+57.021]WGIGTIPEAC[+57.021]PVR.G	395		C[+57]*2	539.263	3	1615.77	1615.77	0	0.6	Specific	506.84	494.9	494.9	6.43	115	>Fibrillin-2 N-term	1	dw040821_5.5347.5347.3	controllerType=0 controllerNumber=1 scan=5347	14.5012
05654:2	1	R.C[+57.021]WGIGTIPEAC[+57.021]PVR.G	395		C[+57]*2	808.39	2	1615.77	1615.77	0	0.3	Specific	608.25	561.25	561.25	9.7	115	>Fibrillin-2 N-term	1	dw040821_5.5427.5427.2	controllerType=0 controllerNumber=1 scan=5427	14.6833
05585:2	1	R.C[+57.021]WGIGTIPEAC[+57.021]PVR.G	395		C[+57]*2	808.39	2	1615.77	1615.77	0	0	Specific	632.02	590.46	590.46	9.7	115	>Fibrillin-2 N-term	1	dw040821_5.5372.5372.2	controllerType=0 controllerNumber=1 scan=5372	14.5598
05514:2	1	R.C[+57.021]WGIGTIPEAC[+57.021]PVR.G	395		C[+57]*2	808.39	2	1615.77	1615.77	0	0.2	Specific	754.91	709.59	709.59	12.7	115	>Fibrillin-2 N-term	1	dw040821_5.5320.5320.2	controllerType=0 controllerNumber=1 scan=5320	14.4458
07478:2	1	R.C[+57.021][-17.027]WGIGTIPEAC[+57.021]PVR.G	395		C[-17][+57]*2	799.877	2	1598.75	1598.75	0	0.3	Specific	545.33	545.33	545.33	7.71	115	>Fibrillin-2 N-term	1	dw040821_5.6902.6902.2	controllerType=0 controllerNumber=1 scan=6902	18.066
07405:2	1	R.C[+57.021][-17.027]WGIGTIPEAC[+57.021]PVR.G	395		C[-17][+57]*2	799.878	2	1598.75	1598.75	0	1.7	Specific	589.5	589.5	589.5	7.85	115	>Fibrillin-2 N-term	1	dw040821_5.6848.6848.2	controllerType=0 controllerNumber=1 scan=6848	17.9387
02829:2	1	R.C[+57.021]IPTVSS[+162.053]YR.C	510	Hex(1)	C[+57], S[+162]	622.793	2	1244.58	1244.58	0	-2.6	Specific	410.03	410.03	10.76	5.41	115	>Fibrillin-2 N-term	1	dw040821_5.3180.3180.2	controllerType=0 controllerNumber=1 scan=3180	9.9485
02755:2	1	R.C[+57.021]IPTVSS[+162.053]YR.C	510	Hex(1)	C[+57], S[+162]	622.793	2	1244.58	1244.58	0	-2.5	Specific	422.62	419.84	12.51	5.11	115	>Fibrillin-2 N-term	1	dw040821_5.3117.3117.2	controllerType=0 controllerNumber=1 scan=3117	9.8209
02696:2	1	R.C[+57.021]IPTVSS[+162.053]YR.C	510	Hex(1)	C[+57], S[+162]	622.794	2	1244.58	1244.58	0	-1.5	Specific	458.05	439.66	11.91	5.52	115	>Fibrillin-2 N-term	1	dw040821_5.3066.3066.2	controllerType=0 controllerNumber=1 scan=3066	9.7068
05521:2	1	R.C[+57.021][-17.027]IPTVSS[+162.053]YR.C	510	Hex(1)	C[-17][+57], S[+162]	614.281	2	1227.55	1227.56	0	-1.2	Specific	437.3	437.3	9.48	4.91	115	>Fibrillin-2 N-term	1	dw040821_5.5325.5325.2	controllerType=0 controllerNumber=1 scan=5325	14.4553
02988:2	1	R.C[+57.021][-17.027]EC[+57.021]NMGYK.Q	519		C[-17][+57]*2	522.682	2	1044.36	1044.36	0	-1.4	Specific	420.95	420.95	420.95	5.41	115	>Fibrillin-2 N-term	1	dw040821_5.3312.3312.2	controllerType=0 controllerNumber=1 scan=3312	10.2344
03972:3	1	K.QDANGDC[+57.021]IDVDEC[+57.021]T[+324.106]SNPC[+57.021]TNGDC[+57.021]VNTPGSYYC[+57.021]K.C	527	Hex(2)	C[+57]*5, T[+324]	1370.85	3	4110.54	4110.54	0	-0.3	Specific	798.51	798.51	0.8	11.53	115	>Fibrillin-2 N-term	1	dw040821_5.4083.4083.3	controllerType=0 controllerNumber=1 scan=4083	11.8267
04055:3	1	K.QDANGDC[+57.021]IDVDEC[+57.021]TS[+162.053]N[+0.984]PC[+57.021]TNGDC[+57.021]VNTPGS[+162.053]YYC[+57.021]K.C	527	Hex(1),Hex(1)	C[+57]*5, N[+1], S[+162]*2	1371.18	3	4111.52	4111.52	0	-0.5	Specific	786.83	786.83	0	11.53	115	>Fibrillin-2 N-term	1	dw040821_5.4148.4148.3	controllerType=0 controllerNumber=1 scan=4148	11.9581
05444:3	1	K.QAC[+57.021]IDIDEC[+57.021]IQNGVLC[+57.021]K.N	571		C[+57]*3	679.313	3	2035.93	2035.92	0	0.3	Specific	623.9	583.17	583.17	9.51	115	>Fibrillin-2 N-term	1	dw040821_5.5267.5267.3	controllerType=0 controllerNumber=1 scan=5267	14.3261
05438:2	1	K.QAC[+57.021]IDIDEC[+57.021]IQNGVLC[+57.021]K.N	571		C[+57]*3	1018.46	2	2035.92	2035.92	0	-1.6	Specific	755.54	679.85	679.85	12.32	115	>Fibrillin-2 N-term	1	dw040821_5.5263.5263.2	controllerType=0 controllerNumber=1 scan=5263	14.3192
05374:3	1	K.QAC[+57.021]IDIDEC[+57.021]IQNGVLC[+57.021]K.N	571		C[+57]*3	679.313	3	2035.92	2035.92	0	-0.7	Specific	765.8	670.47	670.47	12.51	115	>Fibrillin-2 N-term	1	dw040821_5.5210.5210.3	controllerType=0 controllerNumber=1 scan=5210	14.2013
05375:2	1	K.QAC[+57.021]IDIDEC[+57.021]IQNGVLC[+57.021]K.N	571		C[+57]*3	1018.47	2	2035.92	2035.92	0	-0.9	Specific	985.67	854.67	854.67	16.51	115	>Fibrillin-2 N-term	1	dw040821_5.5211.5211.2	controllerType=0 controllerNumber=1 scan=5211	14.2035
05576:3	1	K.QAC[+57.021]IDIDEC[+57.021]IQN[+0.984]GVLC[+57.021]K.N	571		C[+57]*3, N[+1]	679.641	3	2036.91	2036.91	0	0.6	Specific	540.27	540.27	540.27	7.52	115	>Fibrillin-2 N-term	1	dw040821_5.5365.5365.3	controllerType=0 controllerNumber=1 scan=5365	14.5427
05113:3	1	K.QAC[+57.021]IDIDEC[+57.021]IQN[+0.984]GVLC[+57.021]K.N	571		C[+57]*3, N[+1]	679.64	3	2036.91	2036.91	0	-0.8	Specific	652.26	628.96	628.96	10.51	115	>Fibrillin-2 N-term	1	dw040821_5.5003.5003.3	controllerType=0 controllerNumber=1 scan=5003	13.7576
05125:2	1	K.QAC[+57.021]IDIDEC[+57.021]IQN[+0.984]GVLC[+57.021]K.N	571		C[+57]*3, N[+1]	1018.96	2	2036.91	2036.91	0	0.2	Specific	895.72	821.71	821.71	14.51	115	>Fibrillin-2 N-term	1	dw040821_5.5014.5014.2	controllerType=0 controllerNumber=1 scan=5014	13.7809
05642:3	1	R.C[+57.021]VNTDGS[+162.053]FQC[+57.021]IC[+57.021]NAGFELTTDGK.N	591	Hex(1)	C[+57]*3, S[+162]	919.389	3	2756.15	2756.15	0	0.9	Specific	641.6	641.6	2.4	8.16	115	>Fibrillin-2 N-term	1	dw040821_5.5416.5416.3	controllerType=0 controllerNumber=1 scan=5416	14.657
05574:3	1	R.C[+57.021]VNTDGS[+162.053]FQC[+57.021]IC[+57.021]NAGFELTTDGK.N	591	Hex(1)	C[+57]*3, S[+162]	919.389	3	2756.15	2756.15	0	1.3	Specific	749.42	749.42	3.83	10.16	115	>Fibrillin-2 N-term	1	dw040821_5.5364.5364.3	controllerType=0 controllerNumber=1 scan=5364	14.5405
05643:3	1	R.C[+57.021]VN[+15.995]TDGSFQC[+57.021]IC[+57.021]NAGFELT[+162.053]TDGK.N	591	Hex(1)	C[+57]*3, N[+16], T[+162]	924.721	3	2772.15	2772.14	0	1.6	Specific	511.81	511.81	1.2	5.98	115	>Fibrillin-2 N-term	1	dw040821_5.5417.5417.3	controllerType=0 controllerNumber=1 scan=5417	14.6592
05593:2	1	R.C[+57.021]VN[+15.995]TDGS[+162.053]FQC[+57.021]IC[+57.021]NAGFELTTDGK.N	591	Hex(1)	C[+57]*3, N[+16], S[+162]	1386.58	2	2772.14	2772.14	0	0	Specific	696.15	696.15	3.6	10.01	115	>Fibrillin-2 N-term	1	dw040821_5.5378.5378.2	controllerType=0 controllerNumber=1 scan=5378	14.5711
05572:3	1	R.C[+57.021]VN[+15.995]TDGS[+162.053]FQC[+57.021]IC[+57.021]NAGFELTTDGK.N	591	Hex(1)	C[+57]*3, N[+16], S[+162]	924.72	3	2772.14	2772.14	0	0.5	Specific	717.3	717.3	3.6	11.01	115	>Fibrillin-2 N-term	1	dw040821_5.5363.5363.3	controllerType=0 controllerNumber=1 scan=5363	14.5384
04536:3	1	K.NC[+57.021]VDHDEC[+57.021]TTTNMC[+57.021]LNGMC[+57.021]INEDGS[+162.053]FK.C	614	Hex(1)	C[+57]*4, S[+162]	1128.77	3	3384.29	3384.29	0	0.1	Specific	833.16	833.16	43.27	12.63	115	>Fibrillin-2 N-term	1	dw040821_5.4534.4534.3	controllerType=0 controllerNumber=1 scan=4534	12.7482
03365:4	1	K.NC[+57.021]VDHDEC[+57.021]TTT[+203.079]NM[+15.995]C[+57.021]LNGMC[+57.021]INEDGSFK.C	614	HexNAc(1)	C[+57]*4, M[+16], T[+203]	861.082	4	3441.31	3441.31	0	-1.1	Specific	429.78	429.78	2.4	6.13	115	>Fibrillin-2 N-term	1	dw040821_5.3610.3610.4	controllerType=0 controllerNumber=1 scan=3610	10.8627
03463:4	1	K.NC[+57.021]VDHDEC[+57.021]TTT[+203.079]N[+15.995]MC[+57.021]LN[+0.984]GMC[+57.021]INEDGSFK.C	614	HexNAc(1)	C[+57]*4, N[+1][+16], T[+203]	861.33	4	3442.3	3442.29	0	1	Specific	307.02	307.02	2.4	3.03	115	>Fibrillin-2 N-term	1	dw040821_5.3686.3686.4	controllerType=0 controllerNumber=1 scan=3686	11.019
04017:3	1	K.C[+57.021]IC[+57.021]KPGFVLAPNGR.Y	641		C[+57]*2	530.274	3	1588.81	1588.81	0	-0.4	Specific	530.26	530.26	530.26	7.71	115	>Fibrillin-2 N-term	1	dw040821_5.4118.4118.3	controllerType=0 controllerNumber=1 scan=4118	11.8988
03865:3	1	K.C[+57.021]IC[+57.021]KPGFVLAPNGR.Y	641		C[+57]*2	530.274	3	1588.81	1588.81	0	-0.2	Specific	560.1	560.1	560.1	8.7	115	>Fibrillin-2 N-term	1	dw040821_5.4003.4003.3	controllerType=0 controllerNumber=1 scan=4003	11.6609
03922:2	1	K.C[+57.021]IC[+57.021]KPGFVLAPNGR.Y	641		C[+57]*2	794.909	2	1588.81	1588.81	0	0.7	Specific	608.91	608.91	608.91	9	115	>Fibrillin-2 N-term	1	dw040821_5.4046.4046.2	controllerType=0 controllerNumber=1 scan=4046	11.7501
03946:3	1	K.C[+57.021]IC[+57.021]KPGFVLAPNGR.Y	641		C[+57]*2	530.274	3	1588.81	1588.81	0	0.1	Specific	623.03	623.03	623.03	9.7	115	>Fibrillin-2 N-term	1	dw040821_5.4064.4064.3	controllerType=0 controllerNumber=1 scan=4064	11.7906
04154:3	1	K.C[+57.021]IC[+57.021]KPGFVLAPN[+0.984]GR.Y	641		C[+57]*2, N[+1]	530.603	3	1589.79	1589.79	0	1.2	Specific	622.84	622.84	622.84	8.85	115	>Fibrillin-2 N-term	1	dw040821_5.4228.4228.3	controllerType=0 controllerNumber=1 scan=4228	12.1244
04082:3	1	K.C[+57.021]IC[+57.021]KPGFVLAPN[+0.984]GR.Y	641		C[+57]*2, N[+1]	530.602	3	1589.79	1589.79	0	-0.4	Specific	703.77	703.77	703.77	11.7	115	>Fibrillin-2 N-term	1	dw040821_5.4173.4173.3	controllerType=0 controllerNumber=1 scan=4173	12.0135
05502:2	1	K.C[+57.021][-17.027]IC[+57.021]KPGFVLAPNGR.Y	641		C[-17][+57]*2	786.395	2	1571.78	1571.78	0	0.3	Specific	744.94	744.94	744.94	11	115	>Fibrillin-2 N-term	1	dw040821_5.5312.5312.2	controllerType=0 controllerNumber=1 scan=5312	14.4289
05905:2	1	K.C[+57.021][-17.027]IC[+57.021]KPGFVLAPN[+0.984]GR.Y	641		C[-17][+57]*2, N[+1]	786.885	2	1572.76	1572.77	0	-2.5	Specific	430.29	430.29	430.29	4.82	115	>Fibrillin-2 N-term	1	dw040821_5.5640.5640.2	controllerType=0 controllerNumber=1 scan=5640	15.1602
05765:2	1	K.C[+57.021][-17.027]IC[+57.021]KPGFVLAPN[+0.984]GR.Y	641		C[-17][+57]*2, N[+1]	786.886	2	1572.76	1572.77	0	-1.3	Specific	527.03	527.03	527.03	5.43	115	>Fibrillin-2 N-term	1	dw040821_5.5521.5521.2	controllerType=0 controllerNumber=1 scan=5521	14.8975
05835:2	1	K.C[+57.021][-17.027]IC[+57.021]KPGFVLAPN[+0.984]GR.Y	641		C[-17][+57]*2, N[+1]	786.886	2	1572.76	1572.77	0	-0.8	Specific	701.15	701.15	701.15	11	115	>Fibrillin-2 N-term	1	dw040821_5.5583.5583.2	controllerType=0 controllerNumber=1 scan=5583	15.038
04271:3	1	R.YC[+57.021]TDVDEC[+57.021]QTPGIC[+57.021]MNGHC[+57.021]INSEGS[+162.053]FR.C	655	Hex(1)	C[+57]*4, S[+162]	1123.78	3	3369.32	3369.32	0	0.6	Specific	1128.25	1128.25	30.24	18.63	115	>Fibrillin-2 N-term	1	dw040821_5.4318.4318.3	controllerType=0 controllerNumber=1 scan=4318	12.3064
04564:3	1	R.YC[+57.021]TDVDEC[+57.021]QTPGIC[+57.021]MN[+0.984]GHC[+57.021]INSEGS[+162.053]FR.C	655	Hex(1)	C[+57]*4, N[+1], S[+162]	1124.11	3	3370.3	3370.31	0	-0.8	Specific	899.47	899.47	26.8	13.63	115	>Fibrillin-2 N-term	1	dw040821_5.4559.4559.3	controllerType=0 controllerNumber=1 scan=4559	12.8029
04499:3	1	R.YC[+57.021]TDVDEC[+57.021]QTPGIC[+57.021]MN[+0.984]GHC[+57.021]INSEGS[+162.053]FR.C	655	Hex(1)	C[+57]*4, N[+1], S[+162]	1124.11	3	3370.3	3370.31	0	-0.9	Specific	1036.48	1036.48	29.81	16.63	115	>Fibrillin-2 N-term	1	dw040821_5.4505.4505.3	controllerType=0 controllerNumber=1 scan=4505	12.6874
03560:4	1	R.YC[+57.021]TDVDEC[+57.021]QT[+203.079]PGIC[+57.021]M[+15.995]N[+0.984]GHC[+57.021]INSEGSFR.C	655	HexNAc(1)	C[+57]*4, M[+16], N[+1], T[+203]	857.588	4	3427.33	3427.33	0	0.9	Specific	321.39	321.39	9.6	1.71	115	>Fibrillin-2 N-term	1	dw040821_5.3763.3763.4	controllerType=0 controllerNumber=1 scan=3763	11.1712
04033:2	1	R.C[+57.021]DC[+57.021]PPGLAVGMDGR.V	682		C[+57]*2	752.821	2	1504.63	1504.63	0	0	Specific	636.06	636.06	636.06	9.7	115	>Fibrillin-2 N-term	1	dw040821_5.4130.4130.2	controllerType=0 controllerNumber=1 scan=4130	11.9218
03947:2	1	R.C[+57.021]DC[+57.021]PPGLAVGMDGR.V	682		C[+57]*2	752.82	2	1504.63	1504.63	0	-0.4	Specific	642.06	642.06	642.06	9.7	115	>Fibrillin-2 N-term	1	dw040821_5.4065.4065.2	controllerType=0 controllerNumber=1 scan=4065	11.7917
03874:2	1	R.C[+57.021]DC[+57.021]PPGLAVGMDGR.V	682		C[+57]*2	752.82	2	1504.63	1504.63	0	-0.9	Specific	696.52	696.52	696.52	10.7	115	>Fibrillin-2 N-term	1	dw040821_5.4010.4010.2	controllerType=0 controllerNumber=1 scan=4010	11.6764
05446:2	1	R.C[+57.021][-17.027]DC[+57.021]PPGLAVGMDGR.V	682		C[-17][+57]*2	744.308	2	1487.61	1487.61	0	1.2	Specific	648.16	648.16	648.16	8.85	115	>Fibrillin-2 N-term	1	dw040821_5.5268.5268.2	controllerType=0 controllerNumber=1 scan=5268	14.3283
03438:3	1	K.KGVC[+57.021]VRPFPGAVTK.S	712		C[+57]	505.952	3	1515.84	1515.85	0	-2.4	Specific	261.66	261.66	261.66	1.4	115	>Fibrillin-2 N-term	1	dw040821_5.3665.3665.3	controllerType=0 controllerNumber=1 scan=3665	10.9764
03595:3	1	K.KGVC[+57.021]VRPFPGAVTK.S	712		C[+57]	505.954	3	1515.85	1515.85	0	0.1	Specific	294.63	292.55	292.55	2.22	115	>Fibrillin-2 N-term	1	dw040821_5.3792.3792.3	controllerType=0 controllerNumber=1 scan=3792	11.2284
03511:3	1	K.KGVC[+57.021]VRPFPGAVTK.S	712		C[+57]	505.953	3	1515.84	1515.85	0	-1.2	Specific	334.27	319.85	319.85	2.54	115	>Fibrillin-2 N-term	1	dw040821_5.3725.3725.3	controllerType=0 controllerNumber=1 scan=3725	11.0973
03711:3	1	K.KGVC[+57.021]VRPFPGAVTK.S	712		C[+57]	505.953	3	1515.85	1515.85	0	-0.5	Specific	363.43	320.53	320.53	2.98	115	>Fibrillin-2 N-term	1	dw040821_5.3880.3880.3	controllerType=0 controllerNumber=1 scan=3880	11.4089
03523:3	1	K.GVC[+57.021]VRPFPGAVTK.S	713		C[+57]	463.254	3	1387.75	1387.75	0	-2.4	Specific	426.5	278.28	278.28	4.95	115	>Fibrillin-2 N-term	1	dw040821_5.3733.3733.3	controllerType=0 controllerNumber=1 scan=3733	11.1148
03370:3	1	K.GVC[+57.021]VRPFPGAVTK.S	713		C[+57]	463.255	3	1387.75	1387.75	0	-1	Specific	427.48	333.45	333.45	5.6	115	>Fibrillin-2 N-term	1	dw040821_5.3616.3616.3	controllerType=0 controllerNumber=1 scan=3616	10.8754
03453:3	1	K.GVC[+57.021]VRPFPGAVTK.S	713		C[+57]	463.255	3	1387.75	1387.75	0	-1.6	Specific	455.26	368.4	368.4	5.74	115	>Fibrillin-2 N-term	1	dw040821_5.3678.3678.3	controllerType=0 controllerNumber=1 scan=3678	11.0063
03803:3	1	K.SEC[+57.021]C[+57.021]C[+57.021]ANPDYGFGEPC[+57.021]QPC[+57.021]PAK.N	726		C[+57]*5	868.662	3	2603.97	2603.97	0	-0.6	Specific	732.67	686.03	686.03	11.01	115	>Fibrillin-2 N-term	1	dw040821_5.3953.3953.3	controllerType=0 controllerNumber=1 scan=3953	11.5606
03735:3	1	K.SEC[+57.021]C[+57.021]C[+57.021]ANPDYGFGEPC[+57.021]QPC[+57.021]PAK.N	726		C[+57]*5	868.661	3	2603.97	2603.97	0	-0.8	Specific	759.23	749.3	749.3	12.01	115	>Fibrillin-2 N-term	1	dw040821_5.3901.3901.3	controllerType=0 controllerNumber=1 scan=3901	11.4542
03756:2	1	K.SEC[+57.021]C[+57.021]C[+57.021]ANPDYGFGEPC[+57.021]QPC[+57.021]PAK.N	726		C[+57]*5	1302.49	2	2603.97	2603.97	0	-0.2	Specific	798.15	726.04	726.04	12.01	115	>Fibrillin-2 N-term	1	dw040821_5.3917.3917.2	controllerType=0 controllerNumber=1 scan=3917	11.4866
04374:3	1	K.NSAEFHGLC[+57.021]SSGVGITVDGR.D	748		C[+57]	688.325	3	2062.96	2062.96	0	-0.2	Specific	818.61	818.61	818.61	12.93	115	>Fibrillin-2 N-term	1	dw040821_5.4405.4405.3	controllerType=0 controllerNumber=1 scan=4405	12.4828
04302:3	1	K.NSAEFHGLC[+57.021]SSGVGITVDGR.D	748		C[+57]	688.324	3	2062.96	2062.96	0	-1.3	Specific	850.87	850.87	850.87	13.74	115	>Fibrillin-2 N-term	1	dw040821_5.4343.4343.3	controllerType=0 controllerNumber=1 scan=4343	12.357
05954:2	1	R.DINEC[+57.021]ALDPDIC[+57.021]ANGIC[+57.021]ENLR.G	768		C[+57]*3	1231.54	2	2462.08	2462.07	0	0.3	Specific	684.51	668.69	668.69	9.93	115	>Fibrillin-2 N-term	1	dw040821_5.5684.5684.2	controllerType=0 controllerNumber=1 scan=5684	15.2584
05967:3	1	R.DINEC[+57.021]ALDPDIC[+57.021]ANGIC[+57.021]ENLR.G	768		C[+57]*3	821.362	3	2462.07	2462.07	0	-0.6	Specific	745.54	709.2	709.2	10.93	115	>Fibrillin-2 N-term	1	dw040821_5.5693.5693.3	controllerType=0 controllerNumber=1 scan=5693	15.2789
06029:2	1	R.DINEC[+57.021]ALDPDIC[+57.021]AN[+0.984]GIC[+57.021]ENLR.G	768		C[+57]*3, N[+1]	1232.03	2	2463.06	2463.06	0	0.4	Specific	599.96	599.96	132	7.93	115	>Fibrillin-2 N-term	1	dw040821_5.5740.5740.2	controllerType=0 controllerNumber=1 scan=5740	15.3828
06042:3	1	R.DINEC[+57.021]ALDPDIC[+57.021]AN[+0.984]GIC[+57.021]ENLR.G	768		C[+57]*3, N[+1]	821.691	3	2463.06	2463.06	0	0.1	Specific	630.5	630.5	165.39	8.93	115	>Fibrillin-2 N-term	1	dw040821_5.5751.5751.3	controllerType=0 controllerNumber=1 scan=5751	15.4069
06128:3	1	R.DINEC[+57.021]ALDPDIC[+57.021]AN[+0.984]GIC[+57.021]ENLR.G	768		C[+57]*3, N[+1]	821.691	3	2463.06	2463.06	0	-0.5	Specific	665.41	655.21	166.24	9.93	115	>Fibrillin-2 N-term	1	dw040821_5.5826.5826.3	controllerType=0 controllerNumber=1 scan=5826	15.5767
02537:2	1	R.C[+57.021][-17.027]NC[+57.021]NSGYEPDASGR.N	793		C[-17][+57]*2	785.287	2	1569.57	1569.57	0	-1.5	Specific	706.17	706.17	706.17	11.51	115	>Fibrillin-2 N-term	1	dw040821_5.2938.2938.2	controllerType=0 controllerNumber=1 scan=2938	9.4265
04448:3	1	R.NC[+57.021]IDIDEC[+57.021]LVNR.L	807		C[+57]*2	507.565	3	1520.68	1520.68	0	-1	Specific	505.38	295.14	295.14	5.07	115	>Fibrillin-2 N-term	1	dw040821_5.4461.4461.3	controllerType=0 controllerNumber=1 scan=4461	12.5957
04568:2	1	R.NC[+57.021]IDIDEC[+57.021]LVNR.L	807		C[+57]*2	760.846	2	1520.68	1520.68	0	0.5	Specific	517.17	463.56	463.56	7	115	>Fibrillin-2 N-term	1	dw040821_5.4562.4562.2	controllerType=0 controllerNumber=1 scan=4562	12.8081
04496:2	1	R.NC[+57.021]IDIDEC[+57.021]LVNR.L	807		C[+57]*2	760.845	2	1520.68	1520.68	0	-0.6	Specific	528.68	476.54	476.54	7.2	115	>Fibrillin-2 N-term	1	dw040821_5.4503.4503.2	controllerType=0 controllerNumber=1 scan=4503	12.683
04433:2	1	R.NC[+57.021]IDIDEC[+57.021]LVNR.L	807		C[+57]*2	760.845	2	1520.68	1520.68	0	-0.7	Specific	579.11	491.19	491.19	8.18	115	>Fibrillin-2 N-term	1	dw040821_5.4450.4450.2	controllerType=0 controllerNumber=1 scan=4450	12.5749
02864:2	1	R.LLC[+57.021]DNGLC[+57.021]R.N	819		C[+57]*2	560.764	2	1120.52	1120.52	0	-2.5	Specific	433.9	343.47	343.47	4.9	115	>Fibrillin-2 N-term	1	dw040821_5.3210.3210.2	controllerType=0 controllerNumber=1 scan=3210	10.0124
02725:2	1	R.LLC[+57.021]DNGLC[+57.021]R.N	819		C[+57]*2	560.764	2	1120.52	1120.52	0	-1.8	Specific	458.78	290.62	290.62	3.2	115	>Fibrillin-2 N-term	1	dw040821_5.3092.3092.2	controllerType=0 controllerNumber=1 scan=3092	9.7627
02793:2	1	R.LLC[+57.021]DNGLC[+57.021]R.N	819		C[+57]*2	560.764	2	1120.52	1120.52	0	-2.3	Specific	459.3	324.59	324.59	3.57	115	>Fibrillin-2 N-term	1	dw040821_5.3150.3150.2	controllerType=0 controllerNumber=1 scan=3150	9.8907
03047:2	1	R.LLC[+57.021]DN[+0.984]GLC[+57.021]R.N	819		C[+57]*2, N[+1]	561.256	2	1121.5	1121.51	0	-2.7	Specific	432.79	370.22	370.22	4.02	115	>Fibrillin-2 N-term	1	dw040821_5.3359.3359.2	controllerType=0 controllerNumber=1 scan=3359	10.3374
03122:2	1	R.LLC[+57.021]DN[+0.984]GLC[+57.021]R.N	819		C[+57]*2, N[+1]	561.256	2	1121.51	1121.51	0	-2	Specific	442.29	382.15	382.15	6.61	115	>Fibrillin-2 N-term	1	dw040821_5.3418.3418.2	controllerType=0 controllerNumber=1 scan=3418	10.4557
02690:3	1	R.TETETC[+57.021]EDINEC[+57.021]ES[+162.053]NPC[+57.021]VNGAC[+57.021]R.N	845	Hex(1)	C[+57]*4, S[+162]	969.703	3	2907.1	2907.1	0	-2.3	Specific	774.71	774.71	6	11.82	115	>Fibrillin-2 N-term	1	dw040821_5.3060.3060.3	controllerType=0 controllerNumber=1 scan=3060	9.6953
02712:3	1	R.TETETC[+57.021]EDINEC[+57.021]ES[+426.137]NPC[+57.021]VNGAC[+57.021]R.N	845	Hex(1)Pent(2)	C[+57]*4, S[+426]	1057.73	3	3171.18	3171.19	0	-1.2	Specific	872.48	872.48	6	14.01	115	>Fibrillin-2 N-term	1	dw040821_5.3081.3081.3	controllerType=0 controllerNumber=1 scan=3081	9.7377
02854:3	1	R.TETETC[+57.021]EDINEC[+57.021]ES[+426.137]NPC[+57.021]VN[+0.984]GAC[+57.021]R.N	845	Hex(1)Pent(2)	C[+57]*4, N[+1], S[+426]	1058.06	3	3172.17	3172.17	0	-0.5	Specific	688.61	688.61	6	10.01	115	>Fibrillin-2 N-term	1	dw040821_5.3201.3201.3	controllerType=0 controllerNumber=1 scan=3201	9.9935
02785:3	1	R.TETETC[+57.021]EDINEC[+57.021]ES[+426.137]NPC[+57.021]VN[+0.984]GAC[+57.021]R.N	845	Hex(1)Pent(2)	C[+57]*4, N[+1], S[+426]	1058.06	3	3172.17	3172.17	0	-0.3	Specific	754.76	754.76	6	12.01	115	>Fibrillin-2 N-term	1	dw040821_5.3142.3142.3	controllerType=0 controllerNumber=1 scan=3142	9.8715
02683:2	1	R.NNLGSFNC[+57.021]EC[+57.021]SPGSK.L	868		C[+57]*2	835.847	2	1670.69	1670.69	0	-2.3	Specific	477.1	477.1	477.1	7.13	115	>Fibrillin-2 N-term	1	dw040821_5.3055.3055.2	controllerType=0 controllerNumber=1 scan=3055	9.6849
02740:2	1	R.NNLGSFNC[+57.021]EC[+57.021]SPGSK.L	868		C[+57]*2	835.846	2	1670.68	1670.69	0	-3	Specific	481.28	481.28	481.28	7.33	115	>Fibrillin-2 N-term	1	dw040821_5.3107.3107.2	controllerType=0 controllerNumber=1 scan=3107	9.799
02494:3	1	R.NNLGSFNC[+57.021]EC[+57.021]S[+162.053]PGSK.L	868	Hex(1)	C[+57]*2, S[+162]	611.585	3	1832.74	1832.74	0	-1.5	Specific	417.75	417.75	0	7.01	115	>Fibrillin-2 N-term	1	dw040821_5.2904.2904.3	controllerType=0 controllerNumber=1 scan=2904	9.3522
02581:2	1	R.NNLGSFNC[+57.021]EC[+57.021]S[+162.053]PGSK.L	868	Hex(1)	C[+57]*2, S[+162]	916.873	2	1832.74	1832.74	0	-2	Specific	479.56	479.56	0	7.13	115	>Fibrillin-2 N-term	1	dw040821_5.2976.2976.2	controllerType=0 controllerNumber=1 scan=2976	9.5117
02497:2	1	R.NNLGSFNC[+57.021]EC[+57.021]S[+162.053]PGSK.L	868	Hex(1)	C[+57]*2, S[+162]	916.874	2	1832.74	1832.74	0	-1.4	Specific	538.12	538.12	0	7.52	115	>Fibrillin-2 N-term	1	dw040821_5.2908.2908.2	controllerType=0 controllerNumber=1 scan=2908	9.3628
02431:2	1	R.NNLGSFNC[+57.021]EC[+57.021]S[+162.053]PGSK.L	868	Hex(1)	C[+57]*2, S[+162]	916.873	2	1832.74	1832.74	0	-1.7	Specific	661.76	661.76	0	10.51	115	>Fibrillin-2 N-term	1	dw040821_5.2856.2856.2	controllerType=0 controllerNumber=1 scan=2856	9.2481
03161:2	1	R.NN[+0.984]LGSFNC[+57.021]EC[+57.021]S[+162.053]PGSK.L	868	Hex(1)	C[+57]*2, N[+1], S[+162]	917.365	2	1833.72	1833.73	0	-1.6	Specific	538.91	538.91	0	7.52	115	>Fibrillin-2 N-term	1	dw040821_5.3452.3452.2	controllerType=0 controllerNumber=1 scan=3452	10.5296
05586:2	1	K.LSSTGLIC[+57.021]IDSLK.G	883		C[+57]	703.881	2	1406.76	1406.76	0	-0.5	Specific	648.76	400.06	400.06	9.7	115	>Fibrillin-2 N-term	1	dw040821_5.5373.5373.2	controllerType=0 controllerNumber=1 scan=5373	14.561
05512:2	1	K.LSSTGLIC[+57.021]IDSLK.G	883		C[+57]	703.881	2	1406.76	1406.76	0	-0.2	Specific	681.25	439.99	439.99	10.7	115	>Fibrillin-2 N-term	1	dw040821_5.5319.5319.2	controllerType=0 controllerNumber=1 scan=5319	14.4446
04752:2	1	K.GTC[+57.021]WLNIQDSR.C	896		C[+57]	675.316	2	1349.62	1349.63	0	-1.3	Specific	281.1	281.1	281.1	2.49	115	>Fibrillin-2 N-term	1	dw040821_5.4706.4706.2	controllerType=0 controllerNumber=1 scan=4706	13.1174
04727:2	1	K.GTC[+57.021]WLNIQDSR.C	896		C[+57]	675.316	2	1349.62	1349.63	0	-1.5	Specific	527.76	507.17	507.17	5.92	115	>Fibrillin-2 N-term	1	dw040821_5.4683.4683.2	controllerType=0 controllerNumber=1 scan=4683	13.0663
04646:2	1	K.GTC[+57.021]WLNIQDSR.C	896		C[+57]	675.317	2	1349.63	1349.63	0	-0.3	Specific	578.62	578.62	578.62	8.18	115	>Fibrillin-2 N-term	1	dw040821_5.4624.4624.2	controllerType=0 controllerNumber=1 scan=4624	12.9406
04585:2	1	K.GTC[+57.021]WLNIQDSR.C	896		C[+57]	675.316	2	1349.62	1349.63	0	-1.5	Specific	600.68	574.13	574.13	8.99	115	>Fibrillin-2 N-term	1	dw040821_5.4574.4574.2	controllerType=0 controllerNumber=1 scan=4574	12.8344
03195:2	1	R.C[+57.021]EVNINGATLK.S	907		C[+57]	609.811	2	1218.61	1218.61	0	-0.7	Specific	698.03	698.03	698.03	10.18	115	>Fibrillin-2 N-term	1	dw040821_5.3481.3481.2	controllerType=0 controllerNumber=1 scan=3481	10.5926
03132:2	1	R.C[+57.021]EVNINGATLK.S	907		C[+57]	609.81	2	1218.61	1218.61	0	-1.5	Specific	704.48	704.48	704.48	10.99	115	>Fibrillin-2 N-term	1	dw040821_5.3427.3427.2	controllerType=0 controllerNumber=1 scan=3427	10.4745
03550:2	1	R.C[+57.021]EVNIN[+0.984]GATLK.S	907		C[+57], N[+1]	610.305	2	1219.6	1219.6	0	3	Specific	494.89	494.89	145.05	5.46	115	>Fibrillin-2 N-term	1	dw040821_5.3756.3756.2	controllerType=0 controllerNumber=1 scan=3756	11.1599
03346:2	1	R.C[+57.021]EVNIN[+0.984]GATLK.S	907		C[+57], N[+1]	610.302	2	1219.6	1219.6	0	-1.1	Specific	649.51	649.51	151.84	9.18	115	>Fibrillin-2 N-term	1	dw040821_5.3595.3595.2	controllerType=0 controllerNumber=1 scan=3595	10.8332
03474:2	1	R.C[+57.021]EVNIN[+0.984]GATLK.S	907		C[+57], N[+1]	610.303	2	1219.6	1219.6	0	-0.5	Specific	701.05	701.05	192.33	11.18	115	>Fibrillin-2 N-term	1	dw040821_5.3695.3695.2	controllerType=0 controllerNumber=1 scan=3695	11.0387
03269:2	1	R.C[+57.021]EVNIN[+0.984]GATLK.S	907		C[+57], N[+1]	610.302	2	1219.6	1219.6	0	-1.1	Specific	716.2	716.2	182	11.18	115	>Fibrillin-2 N-term	1	dw040821_5.3535.3535.2	controllerType=0 controllerNumber=1 scan=3535	10.7115
05071:2	1	R.C[+57.021][-17.027]EVNIN[+0.984]GATLK.S	907		C[-17][+57], N[+1]	601.789	2	1202.57	1202.57	0	-0.6	Specific	459.51	459.51	152.09	6.8	115	>Fibrillin-2 N-term	1	dw040821_5.4973.4973.2	controllerType=0 controllerNumber=1 scan=4973	13.6935
04225:3	1	K.SEC[+57.021]C[+57.021]ATLGAAWGSPC[+57.021]ER.C	918		C[+57]*3	637.931	3	1911.78	1911.78	0	-0.1	Specific	682.68	682.68	682.68	10.51	115	>Fibrillin-2 N-term	1	dw040821_5.4280.4280.3	controllerType=0 controllerNumber=1 scan=4280	12.2274
04283:2	1	K.SEC[+57.021]C[+57.021]ATLGAAWGSPC[+57.021]ER.C	918		C[+57]*3	956.393	2	1911.78	1911.78	0	0.2	Specific	771.25	771.25	771.25	12.51	115	>Fibrillin-2 N-term	1	dw040821_5.4328.4328.2	controllerType=0 controllerNumber=1 scan=4328	12.3286
04210:2	1	K.SEC[+57.021]C[+57.021]ATLGAAWGSPC[+57.021]ER.C	918		C[+57]*3	956.393	2	1911.78	1911.78	0	0.7	Specific	813.8	813.8	813.8	13.51	115	>Fibrillin-2 N-term	1	dw040821_5.4269.4269.2	controllerType=0 controllerNumber=1 scan=4269	12.2048
03571:2	1	R.C[+57.021][-17.027]ELDTAC[+57.021]PR.G	935		C[-17][+57]*2	552.726	2	1104.44	1104.44	0	-0.9	Specific	449.86	449.86	449.86	5.71	115	>Fibrillin-2 N-term	1	dw040821_5.3773.3773.2	controllerType=0 controllerNumber=1 scan=3773	11.1896
03845:3	1	K.GSFHC[+57.021]EC[+57.021]PEGLTLDGTGR.V	976		C[+57]*2	664.956	3	1992.85	1992.85	0	0.5	Specific	597.1	597.1	597.1	8.51	115	>Fibrillin-2 N-term	1	dw040821_5.3987.3987.3	controllerType=0 controllerNumber=1 scan=3987	11.6309
03762:3	1	K.GSFHC[+57.021]EC[+57.021]PEGLTLDGTGR.V	976		C[+57]*2	664.956	3	1992.85	1992.85	0	-0.9	Specific	718.36	718.36	718.36	11.51	115	>Fibrillin-2 N-term	1	dw040821_5.3923.3923.3	controllerType=0 controllerNumber=1 scan=3923	11.4985
03715:3	1	K.GSFHC[+57.021]EC[+57.021]PEGLT[+162.053]LDGTGR.V	976	Hex(1)	C[+57]*2, T[+162]	718.974	3	2154.91	2154.91	0	0.3	Specific	618.73	579.8	1.2	9.51	115	>Fibrillin-2 N-term	1	dw040821_5.3883.3883.3	controllerType=0 controllerNumber=1 scan=3883	11.4154
03634:3	1	K.GS[+162.053]FHC[+57.021]EC[+57.021]PEGLTLDGTGR.V	976	Hex(1)	C[+57]*2, S[+162]	718.973	3	2154.9	2154.91	0	-1.4	Specific	735.48	735.48	8.86	11.32	115	>Fibrillin-2 N-term	1	dw040821_5.3821.3821.3	controllerType=0 controllerNumber=1 scan=3821	11.286
03553:3	1	K.GS[+162.053]FHC[+57.021]EC[+57.021]PEGLTLDGTGR.V	976	Hex(1)	C[+57]*2, S[+162]	718.973	3	2154.9	2154.91	0	-1.1	Specific	874.72	874.72	11.09	14.51	115	>Fibrillin-2 N-term	1	dw040821_5.3758.3758.3	controllerType=0 controllerNumber=1 scan=3758	11.1625
03597:3	1	K.GS[+203.079]FH[+15.995]C[+57.021]EC[+57.021]PEGLTLDGTGR.V	976	HexNAc(1)	C[+57]*2, H[+16], S[+203]	737.98	3	2211.93	2211.93	0	-0.7	Specific	204.22	204.22	7.72	1.71	115	>Fibrillin-2 N-term	1	dw040821_5.3793.3793.3	controllerType=0 controllerNumber=1 scan=3793	11.2306
03180:3	1	K.WDEDEC[+57.021]IHPVPGK.F	1007		C[+57]	527.904	3	1581.7	1581.7	0	-1.3	Specific	471.87	407.94	407.94	7.13	115	>Fibrillin-2 N-term	1	dw040821_5.3469.3469.3	controllerType=0 controllerNumber=1 scan=3469	10.5689
03259:3	1	K.WDEDEC[+57.021]IHPVPGK.F	1007		C[+57]	527.904	3	1581.7	1581.7	0	-1.4	Specific	489.66	402.05	402.05	5.94	115	>Fibrillin-2 N-term	1	dw040821_5.3528.3528.3	controllerType=0 controllerNumber=1 scan=3528	10.6944
03159:2	1	K.WDEDEC[+57.021]IHPVPGK.F	1007		C[+57]	791.355	2	1581.7	1581.7	0	1.2	Specific	552.25	536.65	536.65	6.16	115	>Fibrillin-2 N-term	1	dw040821_5.3450.3450.2	controllerType=0 controllerNumber=1 scan=3450	10.5253
03112:3	1	K.WDEDEC[+57.021]IHPVPGK.F	1007		C[+57]	527.903	3	1581.7	1581.7	0	-3	Specific	557.26	437.59	437.59	7.52	115	>Fibrillin-2 N-term	1	dw040821_5.3410.3410.3	controllerType=0 controllerNumber=1 scan=3410	10.4404
03872:3	1	R.MDAC[+57.021]C[+57.021]C[+57.021]AVGAAWGTEC[+57.021]EEC[+57.021]PKPGTK.E	1022		C[+57]*5	949.044	3	2845.12	2845.12	0	-0.2	Specific	1010.3	1010.3	1010.3	16.63	115	>Fibrillin-2 N-term	1	dw040821_5.4008.4008.3	controllerType=0 controllerNumber=1 scan=4008	11.6724
03806:3	1	R.MDAC[+57.021]C[+57.021]C[+57.021]AVGAAWGTEC[+57.021]EEC[+57.021]PKPGTK.E	1022		C[+57]*5	949.044	3	2845.12	2845.12	0	-0.3	Specific	1077.63	1077.63	1077.63	17.63	115	>Fibrillin-2 N-term	1	dw040821_5.3955.3955.3	controllerType=0 controllerNumber=1 scan=3955	11.564
02116:2	1	K.EYETLC[+57.021]PR.G	1047		C[+57]	534.245	2	1067.48	1067.48	0	-0.8	Specific	453.71	453.71	453.71	5.42	115	>Fibrillin-2 N-term	1	dw040821_5.2590.2590.2	controllerType=0 controllerNumber=1 scan=2590	8.6562
02244:2	1	K.EYETLC[+57.021]PR.G	1047		C[+57]	534.244	2	1067.48	1067.48	0	-2.1	Specific	467.57	467.57	467.57	5.52	115	>Fibrillin-2 N-term	1	dw040821_5.2699.2699.2	controllerType=0 controllerNumber=1 scan=2699	8.9019
02177:2	1	K.EYETLC[+57.021]PR.G	1047		C[+57]	534.244	2	1067.48	1067.48	0	-2.4	Specific	510.4	510.4	510.4	6.81	115	>Fibrillin-2 N-term	1	dw040821_5.2644.2644.2	controllerType=0 controllerNumber=1 scan=2644	8.781
03878:3	1	R.GDVLTGRPFYK.D	1062			418.227	3	1252.67	1252.67	0	-1.6	Specific	462.81	462.81	462.81	5.23	115	>Fibrillin-2 N-term	1	dw040821_5.4012.4012.3	controllerType=0 controllerNumber=1 scan=4012	11.6791
03690:3	1	R.GDVLTGRPFYK.D	1062			418.227	3	1252.67	1252.67	0	-1.4	Specific	486.89	486.89	486.89	6.81	115	>Fibrillin-2 N-term	1	dw040821_5.3867.3867.3	controllerType=0 controllerNumber=1 scan=3867	11.3834
03760:3	1	R.GDVLTGRPFYK.D	1062			418.227	3	1252.67	1252.67	0	-1.4	Specific	524.99	524.99	524.99	7.01	115	>Fibrillin-2 N-term	1	dw040821_5.3921.3921.3	controllerType=0 controllerNumber=1 scan=3921	11.4961
03692:2	1	R.GDVLTGRPFYK.D	1062			626.838	2	1252.67	1252.67	0	-0.3	Specific	711.98	711.98	711.98	9.39	115	>Fibrillin-2 N-term	1	dw040821_5.3868.3868.2	controllerType=0 controllerNumber=1 scan=3868	11.3852
03761:2	1	R.GDVLTGRPFYK.D	1062			626.837	2	1252.67	1252.67	0	-1.2	Specific	730.54	730.54	730.54	10.29	115	>Fibrillin-2 N-term	1	dw040821_5.3922.3922.2	controllerType=0 controllerNumber=1 scan=3922	11.4973
03833:2	1	R.GDVLTGRPFYK.D	1062			626.837	2	1252.67	1252.67	0	-1.4	Specific	749.84	749.84	749.84	10.29	115	>Fibrillin-2 N-term	1	dw040821_5.3975.3975.2	controllerType=0 controllerNumber=1 scan=3975	11.6052
03804:2	1	K.AFPGMC[+57.021]TYGK.C	1079		C[+57]	566.251	2	1131.5	1131.5	0	-0.6	Specific	439.84	439.84	439.84	6.68	115	>Fibrillin-2 N-term	1	dw040821_5.3954.3954.2	controllerType=0 controllerNumber=1 scan=3954	11.5618
03732:2	1	K.AFPGMC[+57.021]TYGK.C	1079		C[+57]	566.251	2	1131.49	1131.5	0	-1.2	Specific	444.51	314.31	314.31	4.96	115	>Fibrillin-2 N-term	1	dw040821_5.3898.3898.2	controllerType=0 controllerNumber=1 scan=3898	11.4481
03666:2	1	K.AFPGMC[+57.021]TYGK.C	1079		C[+57]	566.251	2	1131.49	1131.5	0	-1.3	Specific	451.7	256.62	256.62	3.18	115	>Fibrillin-2 N-term	1	dw040821_5.3845.3845.2	controllerType=0 controllerNumber=1 scan=3845	11.337
02500:2	1	K.C[+57.021][-17.027]RN[+15.995]T[+162.053]IGSFK.C	1089	Hex(1)	C[-17][+57], N[+16], T[+162]	622.283	2	1243.56	1243.56	0	-2.2	Specific	478.81	460.14	6	4.71	115	>Fibrillin-2 N-term	1	dw040821_5.2911.2911.2	controllerType=0 controllerNumber=1 scan=2911	9.3666
04299:2	1	R.C[+57.021]NSGFALDMEER.N	1100		C[+57]	714.798	2	1428.59	1428.59	0	0.3	Specific	702.45	701.21	701.21	11.18	115	>Fibrillin-2 N-term	1	dw040821_5.4341.4341.2	controllerType=0 controllerNumber=1 scan=4341	12.353
02190:2	1	K.NC[+57.021]MDIDEC[+57.021]ER.N	1155		C[+57]*2	671.245	2	1341.48	1341.49	0	-2.3	Specific	223.06	223.06	223.06	1.53	115	>Fibrillin-2 N-term	1	dw040821_5.2656.2656.2	controllerType=0 controllerNumber=1 scan=2656	8.806
02273:2	1	K.NC[+57.021]MDIDEC[+57.021]ER.N	1155		C[+57]*2	671.244	2	1341.48	1341.49	0	-5.1	Specific	319.31	319.31	319.31	2.78	115	>Fibrillin-2 N-term	1	dw040821_5.2725.2725.2	controllerType=0 controllerNumber=1 scan=2725	8.9584
02233:2	1	K.NC[+57.021]MDIDEC[+57.021]ER.N	1155		C[+57]*2	671.245	2	1341.48	1341.49	0	-3.2	Specific	405.28	405.28	405.28	5.03	115	>Fibrillin-2 N-term	1	dw040821_5.2691.2691.2	controllerType=0 controllerNumber=1 scan=2691	8.8835
04399:3	1	K.NC[+57.021]MDIDEC[+57.021]ERNPLLC[+57.021]R.G	1155		C[+57]*3	698.964	3	2094.88	2094.88	0	-2	Specific	588.49	588.49	588.49	7.12	115	>Fibrillin-2 N-term	1	dw040821_5.4426.4426.3	controllerType=0 controllerNumber=1 scan=4426	12.5234
04340:3	1	K.NC[+57.021]MDIDEC[+57.021]ERNPLLC[+57.021]R.G	1155		C[+57]*3	698.964	3	2094.88	2094.88	0	-2.5	Specific	599.28	599.28	599.28	7.12	115	>Fibrillin-2 N-term	1	dw040821_5.4373.4373.3	controllerType=0 controllerNumber=1 scan=4373	12.416
03702:3	1	K.NC[+57.021]M[+15.995]DIDEC[+57.021]ERNPLLC[+57.021]R.G	1155		C[+57]*3, M[+16]	704.297	3	2110.88	2110.88	0	-1	Specific	262.85	262.85	30.82	1.3	115	>Fibrillin-2 N-term	1	dw040821_5.3874.3874.2	controllerType=0 controllerNumber=1 scan=3874	11.3961
03961:3	1	R.GGTC[+57.021]VNTEGS[+162.053]FQC[+57.021]DC[+57.021]PLGHELSPSR.E	1171	Hex(1)	C[+57]*3, S[+162]	976.413	3	2927.22	2927.22	0	-0.3	Specific	1141.54	1141.54	3.6	18.63	115	>Fibrillin-2 N-term	1	dw040821_5.4076.4076.3	controllerType=0 controllerNumber=1 scan=4076	11.8139
05218:4	1	R.GGTC[+57.021]VNTEGSFQC[+57.021]DC[+57.021]PLGHELSPS[+162.053]REDC[+57.021]VDINEC[+57.021]SLSDNLC[+57.021]R.N	1171	Hex(1)	C[+57]*6, S[+162]	1252.52	4	5007.05	5007.05	0	-0.1	Specific	1225.14	1225.14	0	19.03	115	>Fibrillin-2 N-term	1	dw040821_5.5086.5086.4	controllerType=0 controllerNumber=1 scan=5086	13.9349
05150:4	1	R.GGTC[+57.021]VNTEGSFQC[+57.021]DC[+57.021]PLGHELSPS[+162.053]REDC[+57.021]VDINEC[+57.021]SLSDNLC[+57.021]R.N	1171	Hex(1)	C[+57]*6, S[+162]	1252.52	4	5007.05	5007.05	0	-0.3	Specific	1263.41	1263.41	0	20.03	115	>Fibrillin-2 N-term	1	dw040821_5.5033.5033.4	controllerType=0 controllerNumber=1 scan=5033	13.823
05172:4	1	R.GGTC[+57.021]VN[+15.995]TEGSFQC[+57.021]DC[+57.021]PLGHELSPS[+162.053]REDC[+57.021]VDINEC[+57.021]SLSDNLC[+57.021]R.N	1171	Hex(1)	C[+57]*6, N[+16], S[+162]	1256.52	4	5023.05	5023.05	0	-0.7	Specific	842.8	842.8	0	11.03	115	>Fibrillin-2 N-term	1	dw040821_5.5048.5048.4	controllerType=0 controllerNumber=1 scan=5048	13.8536
04674:2	1	R.EDC[+57.021]VDINEC[+57.021]SLSDNLC[+57.021]R.N	1196		C[+57]*3	1049.93	2	2098.84	2098.85	0	-1.9	Specific	696.9	696.9	696.9	10.32	115	>Fibrillin-2 N-term	1	dw040821_5.4644.4644.2	controllerType=0 controllerNumber=1 scan=4644	12.9809
04209:3	1	K.C[+57.021]VNMIGTYQC[+57.021]SC[+57.021]NPGYQATPDR.Q	1216		C[+57]*3	864.697	3	2592.08	2592.07	0	1	Specific	871.01	871.01	432.75	13.16	115	>Fibrillin-2 N-term	1	dw040821_5.4268.4268.3	controllerType=0 controllerNumber=1 scan=4268	12.2026
04234:3	1	K.C[+57.021]VN[+15.995]MIGTYQC[+57.021]SC[+57.021]NPGYQATPDR.Q	1216		C[+57]*3, N[+16]	870.027	3	2608.07	2608.07	0	-0.9	Specific	812.86	812.86	15.27	13.01	115	>Fibrillin-2 N-term	1	dw040821_5.4287.4287.3	controllerType=0 controllerNumber=1 scan=4287	12.2418
04329:3	1	R.SC[+57.021]ADIDEC[+57.021]ENNPDIC[+57.021]DGGQC[+57.021]TNIPGEYR.C	1280		C[+57]*4	1087.09	3	3259.26	3259.27	0	-0.8	Specific	754.15	754.15	754.15	11.23	115	>Fibrillin-2 N-term	1	dw040821_5.4363.4363.3	controllerType=0 controllerNumber=1 scan=4363	12.3945
04245:3	1	R.SC[+57.021]ADIDEC[+57.021]ENNPDIC[+57.021]DGGQC[+57.021]TNIPGEYR.C	1280		C[+57]*4	1087.09	3	3259.26	3259.27	0	-0.5	Specific	825.31	825.31	825.31	12.23	115	>Fibrillin-2 N-term	1	dw040821_5.4297.4297.3	controllerType=0 controllerNumber=1 scan=4297	12.2624
04253:3	1	R.SC[+57.021]ADIDEC[+57.021]ENNPDIC[+57.021]DGGQC[+57.021]TN[+15.995]IPGEYR.C	1280		C[+57]*4, N[+16]	1092.42	3	3275.26	3275.26	0	-0.5	Specific	704.73	704.73	187.78	10.23	115	>Fibrillin-2 N-term	1	dw040821_5.4302.4302.3	controllerType=0 controllerNumber=1 scan=4302	12.2703
04173:3	1	R.SC[+57.021]ADIDEC[+57.021]ENNPDIC[+57.021]DGGQC[+57.021]TN[+15.995]IPGEYR.C	1280		C[+57]*4, N[+16]	1092.43	3	3275.26	3275.26	0	-0.2	Specific	887.35	887.35	214.62	13.23	115	>Fibrillin-2 N-term	1	dw040821_5.4242.4242.3	controllerType=0 controllerNumber=1 scan=4242	12.15
06287:2	1	R.C[+57.021]LC[+57.021]YDGFMASMDMK.T	1308		C[+57]*2	864.832	2	1728.66	1728.66	0	1	Specific	605.08	605.08	605.08	8.85	115	>Fibrillin-2 N-term	1	dw040821_5.5949.5949.2	controllerType=0 controllerNumber=1 scan=5949	15.8582
05862:3	1	K.TC[+57.021]IDVNEC[+57.021]DLNSNIC[+57.021]MFGEC[+57.021]ENTK.G	1322		C[+57]*4	975.059	3	2923.16	2923.17	0	-1.5	Specific	680.92	680.92	680.92	9.82	115	>Fibrillin-2 N-term	1	dw040821_5.5604.5604.3	controllerType=0 controllerNumber=1 scan=5604	15.0826
05801:3	1	K.TC[+57.021]IDVNEC[+57.021]DLNSNIC[+57.021]MFGEC[+57.021]ENTK.G	1322		C[+57]*4	975.061	3	2923.17	2923.17	0	0.6	Specific	775.55	735.14	735.14	12.01	115	>Fibrillin-2 N-term	1	dw040821_5.5553.5553.3	controllerType=0 controllerNumber=1 scan=5553	14.9693
03392:2	1	K.GSFIC[+57.021]HC[+57.021]QLGYS[+162.053]VK.K	1346	Hex(1)	C[+57]*2, S[+162]	909.412	2	1817.82	1817.82	0	-1.2	Specific	704.96	643.4	15.7	10.81	115	>Fibrillin-2 N-term	1	dw040821_5.3632.3632.2	controllerType=0 controllerNumber=1 scan=3632	10.9089
03501:3	1	K.GSFIC[+57.021]HC[+57.021]QLGYS[+162.053]VK.K	1346	Hex(1)	C[+57]*2, S[+162]	606.611	3	1817.82	1817.82	0	-1.3	Specific	715.59	683.02	7.1	11.51	115	>Fibrillin-2 N-term	1	dw040821_5.3715.3715.3	controllerType=0 controllerNumber=1 scan=3715	11.0793
03423:3	1	K.GSFIC[+57.021]HC[+57.021]QLGYS[+162.053]VK.K	1346	Hex(1)	C[+57]*2, S[+162]	606.611	3	1817.82	1817.82	0	-0.7	Specific	720.09	710.58	10.46	11.7	115	>Fibrillin-2 N-term	1	dw040821_5.3656.3656.3	controllerType=0 controllerNumber=1 scan=3656	10.9624
03347:3	1	K.GSFIC[+57.021]HC[+57.021]QLGYS[+162.053]VK.K	1346	Hex(1)	C[+57]*2, S[+162]	606.611	3	1817.82	1817.82	0	-0.8	Specific	737.42	665.1	14.25	11.7	115	>Fibrillin-2 N-term	1	dw040821_5.3596.3596.3	controllerType=0 controllerNumber=1 scan=3596	10.8353
03932:2	1	R.EGWIGNGIK.C	1397			487.258	2	973.509	973.51	0	-0.8	Specific	378.25	378.25	378.25	4.53	115	>Fibrillin-2 N-term	1	dw040821_5.4053.4053.2	controllerType=0 controllerNumber=1 scan=4053	11.7676
03858:2	1	R.EGWIGNGIK.C	1397			487.259	2	973.51	973.51	0	-0.1	Specific	461.26	461.26	461.26	5.31	115	>Fibrillin-2 N-term	1	dw040821_5.3997.3997.2	controllerType=0 controllerNumber=1 scan=3997	11.6526
03792:2	1	R.EGWIGNGIK.C	1397			487.258	2	973.51	973.51	0	-0.7	Specific	485.57	485.57	485.57	5.62	115	>Fibrillin-2 N-term	1	dw040821_5.3944.3944.2	controllerType=0 controllerNumber=1 scan=3944	11.5408
04174:2	1	R.EGWIGN[+0.984]GIK.C	1397		N[+1]	487.75	2	974.493	974.494	0	-1.6	Specific	416.6	416.6	416.6	5.01	115	>Fibrillin-2 N-term	1	dw040821_5.4243.4243.2	controllerType=0 controllerNumber=1 scan=4243	12.1512
06174:4	1	R.C[+57.021]AC[+57.021]SEGFTGDGFTC[+57.021]S[+203.079]DVDEC[+57.021]AENINLC[+57.021]ENGQC[+57.021]LN[+15.995]VPGAYR.C	1434	HexNAc(1)	C[+57]*6, N[+16], S[+203]	1192.23	4	4765.89	4765.88	0	1.4	Specific	558.83	558.83	3.6	5.4	115	>Fibrillin-2 N-term	1	dw040821_5.5863.5863.4	controllerType=0 controllerNumber=1 scan=5863	15.6606
03239:2	1	R.C[+57.021]EC[+57.021]EMGFTPASDSR.S	1474		C[+57]*2	823.815	2	1646.62	1646.62	0	-0.7	Specific	738.17	738.17	738.17	11.7	115	>Fibrillin-2 N-term	1	dw040821_5.3513.3513.2	controllerType=0 controllerNumber=1 scan=3513	10.6629
03171:2	1	R.C[+57.021]EC[+57.021]EMGFTPASDSR.S	1474		C[+57]*2	823.815	2	1646.62	1646.62	0	-1.5	Specific	751.88	751.88	751.88	12.51	115	>Fibrillin-2 N-term	1	dw040821_5.3462.3462.2	controllerType=0 controllerNumber=1 scan=3462	10.5522
03214:2	1	R.C[+57.021]EC[+57.021]EM[+15.995]GFTPASDSR.S	1474		C[+57]*2, M[+16]	831.813	2	1662.62	1662.62	0	-0.3	Specific	590.51	590.51	275.6	8.7	115	>Fibrillin-2 N-term	1	dw040821_5.3495.3495.2	controllerType=0 controllerNumber=1 scan=3495	10.6217
05069:2	1	R.C[+57.021][-17.027]EC[+57.021]EMGFTPASDSR.S	1474		C[-17][+57]*2	815.302	2	1629.6	1629.6	0	-0.5	Specific	633.73	633.73	633.73	9.7	115	>Fibrillin-2 N-term	1	dw040821_5.4971.4971.2	controllerType=0 controllerNumber=1 scan=4971	13.6896
05190:2	1	R.YEC[+57.021]NC[+57.021]PPDFQLNPTGVGC[+57.021]VDNR.V	1554		C[+57]*3	1306.55	2	2612.1	2612.1	0	0	Specific	762.39	762.39	762.39	12.01	115	>Fibrillin-2 N-term	1	dw040821_5.5061.5061.2	controllerType=0 controllerNumber=1 scan=5061	13.8811
05204:3	1	R.YEC[+57.021]NC[+57.021]PPDFQLNPTGVGC[+57.021]VDNR.V	1554		C[+57]*3	871.37	3	2612.1	2612.1	0	0.2	Specific	787.88	787.88	787.88	12.01	115	>Fibrillin-2 N-term	1	dw040821_5.5075.5075.3	controllerType=0 controllerNumber=1 scan=5075	13.9114
05135:3	1	R.YEC[+57.021]NC[+57.021]PPDFQLNPTGVGC[+57.021]VDNR.V	1554		C[+57]*3	871.37	3	2612.1	2612.1	0	0.1	Specific	827.5	827.5	827.5	13.01	115	>Fibrillin-2 N-term	1	dw040821_5.5023.5023.3	controllerType=0 controllerNumber=1 scan=5023	13.8005
05280:3	1	R.YEC[+57.021]NC[+57.021]PPDFQLNPTGVGC[+57.021]VDNR.V	1554		C[+57]*3	871.37	3	2612.1	2612.1	0	0.1	Specific	839.9	839.9	839.9	13.01	115	>Fibrillin-2 N-term	1	dw040821_5.5134.5134.3	controllerType=0 controllerNumber=1 scan=5134	14.0342
03821:2	1	R.GDGSLSC[+57.021]NTEIGVGVSR.S	1587		C[+57]	854.4	2	1707.79	1707.8	0	-2	Specific	456.1	456.1	456.1	5.85	115	>Fibrillin-2 N-term	1	dw040821_5.3965.3965.2	controllerType=0 controllerNumber=1 scan=3965	11.5863
03566:3	1	R.GDGSLSC[+57.021]NTEIGVGVSR.S	1587		C[+57]	569.936	3	1707.79	1707.8	0	-1.4	Specific	625.77	625.77	625.77	9.32	115	>Fibrillin-2 N-term	1	dw040821_5.3769.3769.3	controllerType=0 controllerNumber=1 scan=3769	11.1835
03620:2	1	R.GDGSLSC[+57.021]NTEIGVGVSR.S	1587		C[+57]	854.401	2	1707.8	1707.8	0	-1	Specific	658.75	658.75	658.75	10.51	115	>Fibrillin-2 N-term	1	dw040821_5.3810.3810.2	controllerType=0 controllerNumber=1 scan=3810	11.2642
03540:2	1	R.GDGSLSC[+57.021]NTEIGVGVSR.S	1587		C[+57]	854.401	2	1707.8	1707.8	0	-1	Specific	801.7	801.7	801.7	13.51	115	>Fibrillin-2 N-term	1	dw040821_5.3748.3748.2	controllerType=0 controllerNumber=1 scan=3748	11.1443
