# Supplementary material for: POGLUT2 and POGLUT3 O-glucosylate multiple EGF repeats in fibrillin-1, -2, and LTBP1 and promote secretion of fibrillin-1
Source: J Biol Chem. 2021 Aug 17;297(3):101055. doi: 10.1016/j.jbc.2021.101055 (PMC8405936; doi:10.1016/j.jbc.2021.101055)
Supplement: Supplemental Table S40 [file mmc38.xlsx]

## Sheet: Sheet1
Table S40. Number of biological replicates for mass spectral analysis and secretion assays.
Due to accepted variability in protein expression, purification, and mass spectral analysis, protein sequence coverage can vary between replicate experiments.
Tab Name	Corresponding figure(s) number(s)
Endogenous FBN1	Fig. 2 and 5
rFBN1-N	Fig. 3, 5, and 7A
rFBN2-N	Fig. 4A, 4B, 5, and 7B
rLTBP1	Fig. 4A, 4C, 5, and 7C
rFBN1-N EGF11 mutants	Fig. 6
rFBN EGF12 mutants	Fig. 9
rFBN1-N secretion assays	Fig. 10

## Sheet: Endogenous FBN1
Endogenous human FBN1
# of immunoprecipitations:	3
EGF	# of reliable data sets
4	3
5	3
6	3
7	3
8	3
9	3
10	2
12	3
13	3
15	2
17	2
21	3
22	2
27	3
29	3
30	3
31	3
32	3
33	3
34	3
35	3
36	2
38	3
40	3
42	2
44	3
46	2

## Sheet: rFBN1-N
Recombinant FBN1-N
# of transfections per cell condition:	3
	# of reliable data sets
EGF	WT cells	Poglut2 KO cells	Poglut3 KO cells	Poglut2 and 3 knockout cells
4	3	3	3	3
5	3	3	3	3
6	3	3	3	3
7	3	3	3	3
8	3	3	3	3
9	3	3	3	3
10	1	-	-	1
12	3	3	3	3
13	3	3	3	3
14	1	-	-	-
15	1	-	-	-
17	1	-	-	1
19	1	-	-	-
21	3	3	3	3
22	1	-	-	1
23	1	-	-	1
26	1	-	-	1

## Sheet: rFBN2-N
Recombinant FBN2-N
# of transfections per cell condition:	3
	# of reliable data sets
EGF	WT cells	Poglut2 KO cells	Poglut3 KO cells	Poglut2 and 3 knockout cells
4	3	3	2	3
5	3	3	3	1
6	3	3	3	3
7	-	2	-	-
8	3	3	3	2
9	3	3	3	2
10	2	3	3	2
12	3	3	2	2
13	3	3	3	3
14	3	3	3	3
15	2	-	-	-
17	3	3	3	3
18	3	3	3	2
19	1	1	-	-
21	3	3	3	3
22	3	3	3	3
27	1	-	-	-

## Sheet: rLTBP1
Recombinant LTBP1
# of transfections per cell condition:	3
	# of reliable data sets
EGF	WT cells	Poglut2 KO cells	Poglut3 KO cells	Poglut2 and 3 knockout cells
3	3	3	3	3
5	3	3	3	3
7	3	3	3	2
8	3	3	3	2
10	3	3	2	3
12	3	3	3	3
14	3	3	3	3
16	3	3	3	3
18	3	3	3	3

## Sheet: rFBN1-N EGF11 mutants
Recombinant FBN1-N EGF11 mutants
# of transfections per cell condition:	3
	# of reliable data sets
	WT cells
EGF11 wild type	3
EGF11 L744T	3
EGF11 T747S	3
EGF11 L744T/T747S	3

## Sheet: rFBN EGF12 mutants
Recombinant FBN1-N and FBN2-N EGF12 mutants
# of transfections per cell condition:	3
	# of reliable data sets
	WT cells	Poglut2 KO cells	Poglut3 KO cells
FBN1 EGF12 wild type	3	3	3
FBN1 EGF12 mutant	3	3	2
FBN2 EGF12 wild type	3	3	3
FBN2 EGF12 mutant	3	3	3

## Sheet: rFBN1-N secretion assays
Cell type	Biological replicates	Technical replicates per biological replicate
WT	3	3
Poglut2 KO	2	3
Poglut3 KO	2	3
Poglut2 and 3 double knockout	3	3
